# Supplementary material for: The transcriptional landscape of dorsal root ganglia after sciatic nerve transection
Source: Sci Rep. 2015 Nov 18;5:16888. doi: 10.1038/srep16888 (PMC4649668; doi:10.1038/srep16888)
Supplement: Supplementary Table 1 [file srep16888-s1.xls]

## Sheet: Content
	Table S1. The differentially expressed genes in DRGs following sciatic nerve transection
	Table S1.1. The genes differentially expressed in DRGs at 0.5 h post nerve injury (PNI) compared to control (at 0 h PNI)
	Table S1.2. The genes differentially expressed in DRGs at 3 h post nerve injury (PNI) compared to control (at 0 h PNI)
	Table S1.3. The genes differentially expressed in DRGs at 6 h post nerve injury (PNI) compared to control (at 0 h PNI)
	Table S1.4. The genes differentially expressed in DRGs at 9 h post nerve injury (PNI) compared to control (at 0 h PNI)
	Table S1.5. The genes differentially expressed in DRGs at 1 d post nerve injury (PNI) compared to control (at 0 h PNI)
	Table S1.6. The genes differentially expressed in DRGs at 4 d post nerve injury (PNI) compared to control (at 0 h PNI)
	Table S1.7. The genes differentially expressed in DRGs at 7 d post nerve injury (PNI) compared to control (at 0 h PNI)
	Table S1.8. The genes differentially expressed in DRGs at 14 d post nerve injury (PNI) compared to control (at 0 h PNI)

## Sheet: S1.1
Table S1.1. The genes differentially expressed in DRGs at 0.5 h post nerve injury (PNI) compared to control (at 0 h PNI)
ProbeName	p-value	Fold change	regulation	0h_DRG_1	0h_DRG_2	0h_DRG_3	0.5h_DRG_1	0.5h_DRG_2	0.5h_DRG_3	0h_DRG_1	0h_DRG_2	0h_DRG_3	0.5h_DRG_1	0.5h_DRG_2	0.5h_DRG_3	GeneSymbol	Description	GenbankAccession	EntrezGene	GO(Avadis)	UniGene
A_44_P257419	2.71e-05	4.72839	up	4.96375	4.78117	4.87646	7.0469	7.00641	7.29212	P	A	A	P	P	P	Olr132	Rattus norvegicus olfactory receptor 132 (predicted) (Olr132_predicted), mRNA [NM_001001273]	NM_001001273	293271	GO:0007186|GO:0050911|GO:0004984|GO:0016021	Rn.141863
A_44_P141992	5.35e-05	2.48577	up	5.82984	5.97617	5.96188	7.15498	7.2126	7.3414	P	P	P	P	P	P	Slc6a12	Rattus norvegicus solute carrier family 6 (neurotransmitter transporter, betaine/GABA), member 12 (Slc6a12), mRNA [NM_017335]	NM_017335	50676	GO:0006836|GO:0005328|GO:0005332|GO:0015293|GO:0005887|GO:0016020|GO:0016021	Rn.11352
A_44_P274505	5.65e-05	2.18854	up	5.17622	4.99427	5.04789	6.16866	6.17223	6.26738	P	A	A	P	P	P	Tgm6	Rattus norvegicus similar to Protein-glutamine gamma-glutamyltransferase 3-like (Transglutaminase 3-like) (TGase 3-like) (LOC296152), mRNA [XM_230601]		296152	GO:0018149
A_44_P476076	9.08e-05	2.87894	up	5.74884	5.97324	5.96767	7.42858	7.31353	7.52426	P	A	P	P	P	P	RGD1564752	PREDICTED: Rattus norvegicus RGD1564752 (predicted) (RGD1564752_predicted), mRNA [XM_347101]	XM_347101	363050		Rn.15978
A_44_P217465	0.0001	2.45305	up	5.24418	5.0901	5.06917	6.38913	6.34654	6.55151	P	A	A	P	P	P	Gabrr2	Rattus norvegicus gamma-aminobutyric acid (GABA-C) receptor, subunit rho 2 (Gabrr2), mRNA [NM_017292]	NM_017292	29695	GO:0006811|GO:0006821|GO:0007165|GO:0007214|GO:0007268|GO:0007601|GO:0004890|GO:0005216|GO:0005230|GO:0005237|GO:0005254|GO:0005515|GO:0030594|GO:0031404|GO:0005615|GO:0005887|GO:0016021|GO:0030424|GO:0045211	Rn.48659
A_42_P761225	0.000104	2.80512	up	5.75494	5.5553	5.54208	7.02555	7.05042	7.24056	P	A	A	P	P	P	Lypd2	PREDICTED: Rattus norvegicus Ly6/Plaur domain containing 2 (predicted) (Lypd2_predicted), mRNA [XM_216960]		300017		Rn.19695
A_44_P513789	0.000114	4.68524	up	4.49102	4.15885	4.52723	6.52028	6.53953	6.80166	P	A	A	P	P	P	Ccr1l1	PREDICTED: Rattus norvegicus chemokine (C-C motif) receptor 1-like 1 (predicted) (Ccr1l1_predicted), mRNA [XM_236742]		301088	GO:0004983|GO:0016493|GO:0045028|GO:0016021
A_44_P255039	0.000168	3.21607	up	5.93571	6.05928	6.08624	7.85998	7.48659	7.79056	P	A	P	P	P	P	Olr307	Rattus norvegicus olfactory receptor 307 (predicted) (Olr307_predicted), mRNA [NM_001000241]	NM_001000241	293605	GO:0007186|GO:0050911|GO:0004984|GO:0016021	Rn.141731
A_44_P449663	0.00018	3.94894	up	4.32327	4.27411	4.09098	6.20711	5.98779	6.43786	P	A	A	P	P	P	Olr1602	Rattus norvegicus olfactory receptor 1602 (predicted) (Olr1602_predicted), mRNA [NM_001000909]	NM_001000909	405219	GO:0007186|GO:0050911|GO:0004984|GO:0016021	Rn.142328
A_44_P243048	0.000192	3.40629	up	4.88056	4.95356	4.95657	6.67236	6.48414	6.93879	P	A	A	P	P	P	Olr1293	Rattus norvegicus olfactory receptor 1293 (predicted) (Olr1293_predicted), mRNA [NM_001000460]	NM_001000460	300599	GO:0007186|GO:0050911|GO:0004984|GO:0016021	Rn.143497
A_44_P291037	0.00021	2.53945	up	5.77943	6.06527	6.04919	7.33029	7.21732	7.37982	P	P	P	P	P	P	Coch	PREDICTED: Rattus norvegicus coagulation factor C homolog (Limulus polyphemus) (predicted) (Coch_predicted), mRNA [XM_343058]		362735	GO:0007605|GO:0008150|GO:0003674|GO:0005575|GO:0005615	Rn.8204
A_42_P577136	0.000236	2.5523	up	4.76421	5.1072	4.94301	6.21885	6.3692	6.28175	P	A	A	P	P	P	Fcer2a	Rattus norvegicus Fc receptor, IgE, low affinity II, alpha polypeptide (Fcer2a), transcript variant 1, mRNA [NM_001033924]	NM_001033924	171075	GO:0016068|GO:0004872|GO:0005529|GO:0019863|GO:0009897|GO:0016021	Rn.10326
A_44_P412641	0.000318	2.87615	up	6.47575	6.90315	6.71004	8.14535	8.30264	8.21336	P	P	P	P	P	P	LOC291964	PREDICTED: Rattus norvegicus similar to FH1 [XM_214682]	XM_214682	291964		Rn.105655
A_43_P11441	0.000396	2.77385	up	5.22811	5.47929	5.12363	6.60215	6.7536	6.89094	P	A	A	P	P	P	Atp4b	Rattus norvegicus ATPase, H+/K+ exchanging, beta polypeptide (Atp4b), mRNA [NM_012510]	NM_012510	24217	GO:0001696|GO:0006811|GO:0006813|GO:0006814|GO:0015992|GO:0005391|GO:0008900|GO:0015078|GO:0030955|GO:0016020|GO:0016021	Rn.10033
A_44_P557302	0.000398	3.2302	up	6.08382	6.21989	6.08809	7.60847	7.75128	8.10691	P	P	P	P	P	P	Olr1744	Rattus norvegicus olfactory receptor 1744 (predicted) (Olr1744_predicted), mRNA [NM_001001426]	NM_001001426	294198	GO:0006355|GO:0006464|GO:0006512|GO:0006955|GO:0007165|GO:0007186|GO:0007608|GO:0019882|GO:0050896|GO:0050911|GO:0003676|GO:0004872|GO:0004984|GO:0008270|GO:0046872|GO:0005622|GO:0016020|GO:0016021|GO:0042612	Rn.142660
A_44_P482158	0.000399	2.06672	up	6.03355	6.07202	6.22047	7.07543	7.08239	7.31025	P	A	P	P	P	P	RGD1562114	UI-R-FF0-coy-c-23-0-UI.s1 UI-R-FF0 Rattus norvegicus cDNA clone UI-R-FF0-coy-c-23-0-UI 3', mRNA sequence [BU758615]	BU758615	500795		Rn.9087
A_44_P308827	0.000456	4.67897	up	4.74238	4.37256	4.83564	7.18903	6.73206	6.70806	P	A	A	P	P	P	Olr74	Rattus norvegicus olfactory receptor 74 (predicted) (Olr74_predicted), mRNA [NM_001000134]	NM_001000134	293218	GO:0007186|GO:0050911|GO:0004984|GO:0016021	Rn.141911
A_44_P508945	0.000479	2.27479	up	5.71237	5.73081	5.96134	6.85827	7.13617	6.96727	P	A	P	P	P	P	Heyl	PREDICTED: Rattus norvegicus hairy [XM_233495]		313575	GO:0006355|GO:0007399|GO:0003677|GO:0003700|GO:0005515	Rn.214076
A_44_P508760	0.000517	2.57021	up	5.23432	5.65469	5.34455	6.82253	6.81111	6.68557	P	A	A	P	P	P	Nol4	PREDICTED: Rattus norvegicus nucleolar protein 4 (predicted) (Nol4_predicted), mRNA [XM_226125]	XM_226125	307553	GO:0003723|GO:0005730	Rn.208274
A_44_P125823	0.000525	3.01224	up	5.42741	5.8634	5.46795	7.0783	7.31554	7.13743	P	A	A	P	P	P	LOC500877	Rattus norvegicus Ab1-152 (LOC500877), mRNA [NM_001047963]	NM_001047963	500877		Rn.202611
A_44_P344205	0.000591	3.17752	up	4.60552	4.87484	5.17772	6.53751	6.50313	6.62113	P	A	A	P	P	P	Olr868	Rattus norvegicus olfactory receptor 868 (predicted) (Olr868_predicted), mRNA [NM_001000821]	NM_001000821	405110	GO:0007186|GO:0050911|GO:0004984|GO:0016021	Rn.143172
A_44_P133449	0.000601	2.62623	up	5.32207	5.63553	5.59823	6.81354	6.80659	7.11467	P	A	A	P	P	P	Elf4	PREDICTED: Rattus norvegicus E74-like factor 4 (ets domain transcription factor) (predicted) (Elf4_predicted), mRNA [XM_229125]		302811	GO:0001787|GO:0001866|GO:0045944|GO:0005515|GO:0016563|GO:0016605	Rn.104647
A_44_P281300	0.000612	2.35055	up	6.873	7.23242	7.12594	8.26709	8.22114	8.44213	P	P	P	P	P	P	Txnl6	PREDICTED: Rattus norvegicus thioredoxin-like 6 (predicted) (Txnl6_predicted), mRNA [XM_224718]		306342	GO:0006118|GO:0045454|GO:0009055|GO:0015035	Rn.48965
A_44_P363116	0.000613	2.26362	up	5.3269	5.3953	5.71183	6.64995	6.62307	6.69691	P	A	P	P	P	P	Gm1960	Rattus norvegicus gene model 1960, (NCBI) (Gm1960), mRNA [NM_138522]	NM_138522	171551	GO:0006935|GO:0006954|GO:0006955|GO:0030593|GO:0008009|GO:0005576|GO:0005615	Rn.10525
A_44_P393631	0.000614	3.2692	up	4.78811	4.56481	4.71172	6.344	6.1467	6.70075	P	A	A	P	P	P	Rasal1	Rattus norvegicus similar to RAS protein activator like 1 (GAP1 like) (LOC360814), mRNA [XM_341088]	XM_341088	360814	GO:0007242|GO:0051056|GO:0005096|GO:0005099|GO:0005543|GO:0005622	Rn.63791
A_44_P380357	0.000701	3.20926	up	5.43425	5.41095	5.7292	7.1835	6.96727	7.47034	P	A	P	P	P	P	Sox15	PREDICTED: Rattus norvegicus SRY-box containing gene 15 (predicted) (Sox15_predicted), mRNA [XM_343921]		363632	GO:0000122|GO:0006325|GO:0006357|GO:0008584|GO:0030154|GO:0043403|GO:0045843|GO:0045944|GO:0048627|GO:0003677|GO:0003682|GO:0003700|GO:0003702|GO:0005515|GO:0030528|GO:0005634|GO:0005737	Rn.145250
A_44_P339594	0.000822	2.40221	up	7.46483	7.77638	7.79217	8.76767	9.0681	8.99069	P	M	M	P	P	P	Olr60	Rattus norvegicus olfactory receptor 60 (predicted) (Olr60_predicted), mRNA [NM_001000748]	NM_001000748	405017	GO:0007186|GO:0050911|GO:0004984|GO:0016021	Rn.141919
A_44_P316819	0.000835	2.09442	up	5.1015	4.89783	5.27134	6.13862	6.08408	6.24763	P	A	A	P	P	P	RGD1306763	PREDICTED: Rattus norvegicus similar to hypothetical protein FLJ23322 (predicted) (RGD1306763_predicted), mRNA [XM_235468]		315112		Rn.161991
A_44_P203325	0.000842	4.10667	up	4.69158	5.16641	4.91886	6.73027	6.84262	7.31787	P	A	A	P	P	P	Olr1252	Rattus norvegicus olfactory receptor 1252 (predicted) (Olr1252_predicted), mRNA [NM_001000454]	NM_001000454	300577	GO:0007186|GO:0050911|GO:0004984|GO:0016021	Rn.143518
A_42_P778560	0.000851	2.13087	up	6.37338	6.75966	6.48414	7.61513	7.57063	7.70574	P	P	P	P	P	P	RGD1310511	Rattus norvegicus similar to Myosin-binding protein H (MyBP-H) (H-protein) (RGD1310511), mRNA [NM_001014042]	NM_001014042	310782		Rn.139442
A_44_P118777	0.000899	2.03824	up	5.88042	5.80645	5.75694	6.68336	6.78828	7.05414	P	A	P	P	P	P	Olr1433	Rattus norvegicus olfactory receptor 1433 (predicted) (Olr1433_predicted), mRNA [NM_001000525]	NM_001000525	363606	GO:0007186|GO:0050911|GO:0004984|GO:0016021	Rn.142140
A_44_P531711	0.0010183	3.52403	up	4.04896	4.72412	4.27654	6.21964	6.01903	6.26263	A	A	A	P	P	A	Olr1382	Rattus norvegicus olfactory receptor 1382 (predicted) (Olr1382_predicted), mRNA [NM_214831]	NM_214831	287093	GO:0007186|GO:0050911|GO:0004984|GO:0016021	Rn.142190
A_44_P292587	0.00103472	2.30755	up	6.98594	7.07666	7.42195	8.42198	8.27134	8.41031	P	P	P	P	P	P	Olr1454	Rattus norvegicus olfactory receptor 1454 (predicted) (Olr1454_predicted), mRNA [NM_001000020]	NM_001000020	287343	GO:0007186|GO:0050911|GO:0004984|GO:0016021	Rn.142124
A_43_P16093	0.00120563	2.65656	up	6.05981	6.50358	6.54201	7.68885	7.71829	7.92693	P	P	P	P	P	P	Olr837	Rattus norvegicus olfactory receptor 837 (Olr837), mRNA [NM_001000897]	NM_001000897	405207	GO:0007165|GO:0007186|GO:0007608|GO:0050896|GO:0050911|GO:0004872|GO:0004984|GO:0016020|GO:0016021	Rn.124670
A_42_P489761	0.00127869	3.00603	up	8.81634	9.42749	9.17308	10.8643	10.5708	10.7453	P	P	P	P	P	P	Acaca	Rattus norvegicus acetyl-coenzyme A carboxylase alpha (Acaca), mRNA [NM_022193]	NM_022193	60581	GO:0006084|GO:0006633|GO:0008150|GO:0008152|GO:0000166|GO:0003674|GO:0003989|GO:0004075|GO:0005524|GO:0009374|GO:0016874|GO:0030145|GO:0046872|GO:0005575|GO:0005625	Rn.44372
A_44_P167930	0.00131728	2.29895	up	7.27589	7.49682	7.46708	8.53867	8.43117	8.87287	P	P	P	P	P	P	Mobp	Rattus norvegicus myelin-associated oligodendrocytic basic protein (Mobp), mRNA [NM_012720]	NM_012720	25037	GO:0007399|GO:0019911|GO:0005739	Rn.91185
A_44_P412032	0.0013453	3.29212	up	5.15598	4.82451	5.03043	6.45883	6.61068	7.09845	P	A	A	P	P	P	Olr1700	Rattus norvegicus olfactory receptor 1700 (predicted) (Olr1700_predicted), mRNA [NM_001001113]	NM_001001113	406012	GO:0007165|GO:0007186|GO:0007608|GO:0050896|GO:0050911|GO:0004872|GO:0004984|GO:0016020|GO:0016021	Rn.142679
A_44_P338021	0.00135282	3.09402	up	4.64519	4.80357	5.05415	6.15665	6.50504	6.72967	P	A	A	P	P	P	Bpil2	PREDICTED: Rattus norvegicus bactericidal/permeability-increasing protein-like 2 (predicted) (Bpil2_predicted), mRNA [XM_235012]		299685	GO:0001530|GO:0005543|GO:0008289|GO:0005576
A_44_P533844	0.00136516	2.76041	up	4.972	5.4019	5.48427	6.79559	6.57031	6.88691	P	A	A	P	P	P	Olr760	Rattus norvegicus olfactory receptor 760 (predicted) (Olr760_predicted), mRNA [NM_001001069]	NM_001001069	405957	GO:0007186|GO:0050911|GO:0004984|GO:0016021	Rn.142765
A_44_P831755	0.00142883	2.2752	up	6.12971	6.38674	6.62548	7.47973	7.57145	7.64874	P	P	P	P	P	P	LOC500825	Rattus norvegicus hypothetical protein LOC500825 (LOC500825), mRNA [NM_001025052]	NM_001025052	500825		Rn.123299
A_44_P461931	0.00149993	2.80103	up	4.39517	4.81795	4.841	5.9215	6.26408	6.32639	P	A	A	A	P	P	LOC683685	PREDICTED: Rattus norvegicus similar to profilin 2 (LOC683685), mRNA [XM_001067051]		683685	GO:0030036|GO:0003779
A_44_P189542	0.00160285	2.45952	up	5.15351	5.69233	5.359	6.59637	6.67828	6.82532	P	A	A	P	P	P	Mpp2	Dlg 2 (Fragment). [Source:Uniprot/SPTREMBL;Acc:O88953] [ENSRNOT00000028310]		85275	GO:0006461|GO:0005515|GO:0030165|GO:0016020	Rn.44271
A_44_P468293	0.00175982	2.89167	up	4.95871	5.41466	5.5509	6.68967	6.7939	7.03641	P	A	A	P	P	P	Olr115	Rattus norvegicus olfactory receptor 115 (predicted) (Olr115_predicted), mRNA [NM_001000152]	NM_001000152	293253	GO:0007186|GO:0050911|GO:0004984|GO:0016021	Rn.141876
A_43_P15556	0.0017703	2.12813	up	5.5585	5.7846	5.30689	6.55099	6.64049	6.72726	P	A	A	P	P	P	Gulo	Rattus norvegicus L-gulonolactone oxidase (Gulo), mRNA [NM_022220]	NM_022220	60671	GO:0006118|GO:0009058|GO:0019853|GO:0003885|GO:0016491|GO:0050105|GO:0005783|GO:0005792|GO:0016020|GO:0016021	Rn.115212
A_44_P294706	0.00178552	2.75431	up	7.01999	7.44993	7.5539	8.58466	8.87437	8.94985	P	P	P	P	P	P	Tlr9	Rattus norvegicus toll-like receptor 9 (Tlr9), mRNA [NM_198131]	NM_198131	338457	GO:0006955|GO:0008063|GO:0009615|GO:0019730|GO:0042742|GO:0045078|GO:0045356|GO:0045359|GO:0051092|GO:0004888|GO:0005515|GO:0035197|GO:0045322|GO:0005576|GO:0005615|GO:0005886|GO:0016020	Rn.92495
A_44_P351231	0.00182517	2.48332	up	5.67804	5.78787	5.44401	6.66911	7.01085	7.16677	P	A	A	P	P	P	Olr46	Rattus norvegicus olfactory receptor 46 (predicted) (Olr46_predicted), mRNA [NM_001001001]	NM_001001001	405365	GO:0007186|GO:0050911|GO:0004984|GO:0016021	Rn.141928
A_44_P142368	0.00184963	2.08699	up	6.15173	6.23139	5.93895	7.03814	7.0687	7.3995	P	P	P	P	P	P	RGD1309666	Rattus norvegicus similar to FLJ00364 protein (LOC365297), mRNA [XM_344915]		365297		Rn.153601
A_44_P443271	0.0018657	2.41836	up	5.47616	5.7963	5.67673	7.0687	6.6293	7.07328	P	A	P	P	P	P	Rbpsuhl	PREDICTED: Rattus norvegicus recombining binding protein suppressor of hairless-like (Drosophila) (predicted) (Rbpsuhl_predicted), mRNA [XM_342576]		362268	GO:0007165|GO:0003700	Rn.105676
A_44_P517797	0.0019045	2.04996	up	6.5352	6.64605	6.50951	7.32713	7.72307	7.74735	P	P	P	P	P	P	Drp2	Rattus norvegicus dystrophin-related protein 2 splice variant (Drp2) mRNA, partial cds. [AF195789]	AF195789	66027	GO:0007417|GO:0050808|GO:0005509|GO:0005515|GO:0008270|GO:0005624|GO:0005886|GO:0030425	Rn.162341
A_44_P205649	0.00194906	2.5247	up	5.97921	6.37688	6.04762	7.24128	7.45125	7.71952	P	P	P	P	P	P	Olr306	Rattus norvegicus olfactory receptor 306 (predicted) (Olr306_predicted), mRNA [NM_001000766]	NM_001000766	405040	GO:0007186|GO:0050911|GO:0004984|GO:0016021	Rn.141732
A_43_P12312	0.00196853	2.16896	up	5.43183	5.6008	5.44107	6.54776	6.39278	6.88417	P	A	P	P	P	P	Crhr2	Rattus norvegicus corticotropin releasing hormone receptor 2 (Crhr2), mRNA [NM_022714]	NM_022714	64680	GO:0007165|GO:0007186|GO:0007188|GO:0007631|GO:0016525|GO:0004872|GO:0004930|GO:0004978|GO:0005179|GO:0005515|GO:0015056|GO:0017047|GO:0043404|GO:0051424|GO:0005615|GO:0005886|GO:0005887|GO:0016020|GO:0016021	Rn.10023
A_44_P426219	0.00197583	4.39535	up	5.14286	5.98406	6.06165	7.9291	7.79339	7.87401	P	A	P	P	P	P	Ngep	Rattus norvegicus new gene expressed in prostate (Ngep), mRNA [NM_001004071]	NM_001004071	367318	GO:0005737|GO:0005886	Rn.163084
A_44_P220533	0.00202157	2.13366	up	6.50789	6.52114	6.07202	7.3987	7.44721	7.53512	P	P	P	P	P	P	Vsig2	PREDICTED: Rattus norvegicus V-set and immunoglobulin domain containing 2 (predicted) (Vsig2_predicted), mRNA [XM_236059]		300520
A_44_P397725	0.00204315	2.68942	up	6.58487	7.02555	7.25212	8.36095	8.32325	8.46021	P	P	P	P	P	P	Mog	Rattus norvegicus myelin oligodendrocyte glycoprotein (Mog), mRNA [NM_022668]	NM_022668	24558	GO:0006355|GO:0006464|GO:0006512|GO:0006955|GO:0007165|GO:0007186|GO:0007268|GO:0007417|GO:0007608|GO:0019882|GO:0050896|GO:0003676|GO:0004872|GO:0004984|GO:0008270|GO:0046872|GO:0005622|GO:0005886|GO:0005887|GO:0016020|GO:0016021|GO:0042612	Rn.9687
A_44_P440772	0.00208722	2.58455	up	6.33168	6.38222	6.01903	7.33842	7.62492	7.87932	P	P	P	P	P	P	Sema4g	PREDICTED: Rattus norvegicus sema domain, immunoglobulin domain (Ig), transmembrane domain (TM) and short cytoplasmic domain, (semaphorin) 4G (predicted) (Sema4g_predicted), mRNA [XM_342055]		361764	GO:0005615|GO:0016021	Rn.1645
A_43_P16272	0.00217202	2.43023	up	5.0625	4.83597	4.79339	5.85565	6.309	6.3705	P	A	A	A	P	A	Cftr	RATCFTR Rattus norvegicus cystic fibrosis transmembrane conductance regulator (CFTR) gene, partial cds [M89906]	M89906	24255	GO:0006811|GO:0007585|GO:0007589|GO:0030321|GO:0030324|GO:0042311|GO:0042493|GO:0043434|GO:0000166|GO:0003674|GO:0005224|GO:0005254|GO:0005260|GO:0005515|GO:0005524|GO:0016887|GO:0030165|GO:0042626|GO:0016020|GO:0016021|GO:0016323|GO:0016324|GO:0030659	Rn.124539
A_44_P381764	0.00224767	2.482	up	5.13559	5.5324	5.45545	6.43786	6.68248	6.9376	P	A	A	P	P	P	Olr82	Rattus norvegicus olfactory receptor 82 (predicted) (Olr82_predicted), mRNA [NM_001001282]	NM_001001282	365328	GO:0007186|GO:0050911|GO:0004984|GO:0016021	Rn.141904
A_44_P358273	0.00226542	4.29853	up	4.2343	4.70455	5.21738	6.93879	6.60988	6.91909	A	A	A	P	P	P	Olr1115	Rattus norvegicus olfactory receptor 1115 (predicted) (Olr1115_predicted), mRNA [NM_001000885]	NM_001000885	405185	GO:0007186|GO:0050911|GO:0004984|GO:0016021	Rn.143617
A_44_P560363	0.00227416	2.99963	up	5.50272	6.05847	6.00906	7.23419	7.37211	7.71829	P	A	P	P	P	P	LOC502825	PREDICTED: Rattus norvegicus hypothetical LOC502825 (LOC502825), mRNA [XR_006950]	XR_006950	502825		Rn.197687
A_44_P231824	0.00228201	2.853	up	6.31357	6.78064	6.21386	8.12694	7.69298	8.02558	P	P	P	P	P	P	Rgr	PREDICTED: Rattus norvegicus retinal G protein coupled receptor (predicted) (Rgr_predicted), mRNA [XM_224673]		306307	GO:0007186|GO:0007601|GO:0008150|GO:0003674|GO:0005515|GO:0005575|GO:0005615|GO:0005887|GO:0016021	Rn.26828
A_43_P23101	0.00230608	2.14165	up	5.15321	5.1922	4.90691	5.94645	6.20051	6.40153	P	A	A	A	P	A	Bucs1	Rattus norvegicus similar to medium-chain acyl-CoA synthetase (LOC361638), mRNA [XM_341917]	XM_341917	361638	GO:0006633|GO:0008152|GO:0015980|GO:0018874|GO:0019395|GO:0019605|GO:0003676|GO:0003824|GO:0003996|GO:0008168|GO:0015645|GO:0047760|GO:0005739|GO:0005759	Rn.38622
A_43_P16095	0.00236404	2.02151	up	4.97045	5.4333	5.22313	6.10727	6.32455	6.24135	P	A	A	P	P	P	Olr1280	Rattus norvegicus olfactory receptor 1280 (Olr1280), mRNA [NM_001000517]	NM_001000517	315571	GO:0007165|GO:0007186|GO:0007608|GO:0050896|GO:0050911|GO:0004872|GO:0004984|GO:0016020|GO:0016021	Rn.85601
A_44_P536076	0.00236454	2.85236	up	4.36352	4.2919	4.54755	5.52348	5.98754	6.22842	P	A	A	A	P	A	LOC288750	Rattus norvegicus hypothetical protein (LOC288750), mRNA [NM_198727]	NM_198727	288750	GO:0016021	Rn.211158
A_44_P400293	0.00238844	3.91627	up	4.78918	5.38233	4.39665	6.80489	6.79052	6.8812	P	A	A	P	P	P	Olr286	Rattus norvegicus olfactory receptor 286 (predicted) (Olr286_predicted), mRNA [NM_001000554]	NM_001000554	365384	GO:0007186|GO:0050911|GO:0004984|GO:0016021	Rn.141745
A_44_P550931	0.00243466	7.67996	up	5.25839	5.30189	5.10299	7.57092	8.99357	7.92209	P	A	A	P	P	P	Gem	Rattus norvegicus similar to GTP-BINDING PROTEIN GEM (GTP-BINDING MITOGEN-INDUCED T-CELL PROTEIN) (RAS-LIKE PROTEIN KIR) (LOC297902), mRNA [XM_232788]	XM_232788	297902	GO:0006955|GO:0007166|GO:0007264|GO:0005525	Rn.40436
A_44_P545498	0.00256324	2.34828	up	5.58309	5.11227	5.41271	6.50174	6.45883	6.84231	P	A	A	P	P	P	Sox11	Rattus norvegicus SRY-box containing gene 11 (Sox11), mRNA [NM_053349]	NM_053349	84046	GO:0001822|GO:0006350|GO:0006355|GO:0007399|GO:0008283|GO:0031103|GO:0045944|GO:0003677|GO:0003700|GO:0005634	Rn.162854
A_44_P292547	0.0026127	10.5446	up	3.90824	2.909	2.20565	6.16322	6.55047	6.50451	A	A	A	P	P	P	Olr463	Rattus norvegicus olfactory receptor 463 (predicted) (Olr463_predicted), mRNA [NM_001000934]	NM_001000934	405255	GO:0007186|GO:0050911|GO:0004984|GO:0016021	Rn.142972
A_44_P339477	0.00261366	2.19501	up	6.71822	6.27636	6.36624	7.50279	7.46732	7.79339	P	A	P	P	P	P	Gpr156	Rattus norvegicus G protein-coupled receptor 156 (Gpr156), mRNA [NM_153295]	NM_153295	260430	GO:0007165|GO:0007186|GO:0004872|GO:0004965|GO:0005886|GO:0016021	Rn.213724
A_44_P166338	0.00269575	3.66308	up	4.93934	4.99894	5.58514	6.73551	7.40244	7.00463	P	A	A	P	P	P	LOC301752	PREDICTED: Rattus norvegicus similar to Zinc finger protein GLI2 (Tax helper protein) (LOC301752), mRNA [XR_008043]	XR_008043	301752		Rn.196849
A_44_P379441	0.00277592	2.10948	up	4.68812	5.18046	5.12328	5.97066	6.12006	6.13181	P	A	A	A	P	A	Olr409	Rattus norvegicus olfactory receptor 409 (predicted) (Olr409_predicted), mRNA [NM_001000827]	NM_001000827	405116	GO:0007186|GO:0050911|GO:0004984|GO:0016021	Rn.143030
A_44_P397927	0.00282424	2.74443	up	5.15662	5.88224	5.30483	6.87877	6.8812	6.95324	P	A	A	P	P	P	Olr1734	Rattus norvegicus olfactory receptor 1734 (predicted) (Olr1734_predicted), mRNA [NM_001001119]	NM_001001119	406018	GO:0007186|GO:0050911|GO:0004984|GO:0016021	Rn.142667
A_43_P16370	0.002828	3.76337	up	4.41697	4.45195	5.18435	6.35845	6.55317	6.87773	P	A	A	P	P	P	Olr728	Rattus norvegicus olfactory receptor 728 (Olr728), mRNA [NM_001000363]	NM_001000363	295917	GO:0007165|GO:0007186|GO:0007608|GO:0050896|GO:0050911|GO:0004872|GO:0004984|GO:0016020|GO:0016021	Rn.109351
A_44_P358654	0.00287082	2.28643	up	9.05107	8.56625	8.4923	9.96561	9.93227	9.79103	P	P	P	P	P	P	RGD1562061	PREDICTED: Rattus norvegicus similar to DUB-1 (predicted) (RGD1562061_predicted), mRNA [XM_219062]	XM_219062	293310	GO:0006511|GO:0004221
A_44_P116532	0.00289657	2.07916	up	8.53084	8.83816	8.95544	9.64504	9.8508	9.9966	P	P	P	P	P	P	Cdh22	Rattus norvegicus cadherin 22 (Cdh22), mRNA [NM_019161]	NM_019161	29182	GO:0007155|GO:0007156|GO:0007420|GO:0016339|GO:0005509|GO:0005515|GO:0005615|GO:0016020|GO:0016021	Rn.108785
A_43_P13187	0.0030203	2.3396	up	7.2299	7.38714	7.55885	8.37206	8.93321	8.54941	P	P	P	P	P	P	Zfp483	Rattus norvegicus zinc finger protein 483 (Zfp483), mRNA [NM_133422]	NM_133422	170955	GO:0006355|GO:0003676|GO:0003700|GO:0008270|GO:0046872|GO:0005622|GO:0005634	Rn.211991
A_43_P21084	0.00304511	2.20673	up	6.56215	6.90559	6.74739	7.75728	8.1749	7.70868	P	P	P	P	P	P	LOC297570	PREDICTED: Rattus norvegicus similar to peroxisome biogenesis factor 26 (LOC297570), mRNA [XM_232260]	XM_232260	297570	GO:0045046|GO:0005515|GO:0005779	Rn.99299
A_44_P472877	0.0030552	4.04676	up	5.15211	5.53106	4.63548	6.79365	7.16863	7.40666	P	A	A	P	P	P	Olr276	Rattus norvegicus olfactory receptor 276 (predicted) (Olr276_predicted), mRNA [NM_001000227]	NM_001000227	293431	GO:0007186|GO:0050911|GO:0004984|GO:0016021	Rn.141763
A_44_P457190	0.00310568	2.41273	up	4.77271	4.57732	4.56429	5.55373	5.98132	6.19125	P	A	A	A	P	A	LOC691770	PREDICTED: Rattus norvegicus similar to Ankyrin repeat domain-containing protein 28 (LOC691770), mRNA [XM_001079587]	XM_001079587	691770
A_44_P240756	0.0031379	3.13997	up	4.2626	3.60437	4.45984	5.79449	5.76882	5.71575	P	A	A	A	P	A	Olr604	Rattus norvegicus olfactory receptor 604 (predicted) (Olr604_predicted), mRNA [NM_001000656]	NM_001000656	404855	GO:0007186|GO:0007608|GO:0050911|GO:0001584|GO:0004984|GO:0005549|GO:0016021	Rn.142877
A_44_P1059556	0.00316444	3.55036	up	7.75893	8.67674	8.52611	10.2112	10.0543	10.1802	P	P	P	P	P	P	Cyp4a22	Rattus norvegicus cytochrome P450, family 4, subfamily A, polypeptide 22 (Cyp4a22), mRNA [NM_175837]	NM_175837	170544	GO:0006118|GO:0005506|GO:0008391|GO:0018685|GO:0020037|GO:0046872|GO:0005783|GO:0005792|GO:0016020	Rn.92401
A_44_P468304	0.00318245	2.34161	up	6.24514	5.62664	6.01386	7.06332	7.19649	7.30833	P	A	P	P	P	P	Terc	Rattus norvegicus telomerase RNA (Terc) on chromosome 2 [NR_001567]	NR_001567	378461	GO:0007004|GO:0000332
A_43_P20944	0.00318902	2.22461	up	6.74557	7.2611	6.92108	8.01547	8.04086	8.33208	P	P	P	P	P	P	RGD1305560	PREDICTED: Rattus norvegicus similar to RIKEN cDNA 9430031J16 (predicted) (RGD1305560_predicted), mRNA [XM_237329]	XM_237329	301561		Rn.209910
A_43_P12635	0.00320802	2.2573	up	4.97318	5.38539	4.99665	6.03493	6.43199	6.41209	P	A	A	P	P	P	P2ry4	Rattus norvegicus pyrimidinergic receptor P2Y, G-protein coupled, 4 (P2ry4), mRNA [NM_031680]	NM_031680	63843	GO:0007165|GO:0007186|GO:0007200|GO:0007204|GO:0030321|GO:0001584|GO:0004872|GO:0005524|GO:0015065|GO:0019103|GO:0045028|GO:0045030|GO:0005887|GO:0016020|GO:0016021|GO:0016323|GO:0016324	Rn.30068
A_44_P210268	0.00324453	2.9959	up	6.66174	7.21676	7.42071	8.8208	8.46936	8.75802	P	P	P	P	P	P	Olr1108	Rattus norvegicus olfactory receptor 1108 (predicted) (Olr1108_predicted), mRNA [NM_001000993]	NM_001000993	405353	GO:0007165|GO:0007186|GO:0007608|GO:0050896|GO:0050911|GO:0004872|GO:0004984|GO:0016020|GO:0016021	Rn.143285
A_44_P189879	0.00324778	2.17875	up	6.36386	6.86658	6.83908	7.67142	7.86265	7.90595	P	P	P	P	P	P	RGD1559457	PREDICTED: Rattus norvegicus similar to SP9 (predicted) (RGD1559457_predicted), mRNA [XM_345371]		366078	GO:0003676|GO:0008270|GO:0005622
A_44_P107204	0.00336479	2.45289	up	7.42048	7.7501	7.99456	8.80039	9.01799	9.23019	P	P	P	P	P	P	Olr791	Rattus norvegicus olfactory receptor 791 (predicted) (Olr791_predicted), mRNA [NM_001000580]	NM_001000580	366152	GO:0007186|GO:0050911|GO:0004984|GO:0016021	Rn.145326
A_43_P12655	0.00337325	2.73277	up	5.02241	4.6551	4.86234	6.34448	5.91717	6.6293	P	A	A	M	P	P	Slc27a2	Rattus norvegicus solute carrier family 27 (fatty acid transporter), member 2 (Slc27a2), mRNA [NM_031736]	NM_031736	65192	GO:0000038|GO:0001676|GO:0006629|GO:0006631|GO:0008152|GO:0004467|GO:0015245|GO:0016874|GO:0005615|GO:0005739|GO:0005777|GO:0005778|GO:0005782|GO:0005783|GO:0005792|GO:0016020|GO:0016021	Rn.3608
A_44_P297059	0.00345495	2.32954	up	7.76453	8.4083	8.26333	9.31617	9.36669	9.41343	P	P	P	P	P	P	Olr741	Rattus norvegicus olfactory receptor 741 (predicted) (Olr741_predicted), mRNA [NM_001000575]	NM_001000575	366120	GO:0007186|GO:0050911|GO:0004984|GO:0016021	Rn.142783
A_44_P530389	0.00348166	2.1059	up	5.81324	6.02159	6.20276	6.91557	6.99763	7.34769	P	A	P	P	P	P	Ecel1	Rattus norvegicus endothelin converting enzyme-like 1 (Ecel1), mRNA [NM_021776]	NM_021776	60417	GO:0006508|GO:0007218|GO:0007242|GO:0004222|GO:0004245|GO:0008237|GO:0008270|GO:0046872|GO:0005887|GO:0016020|GO:0016021	Rn.45803
A_44_P557253	0.00353775	3.21375	up	6.45662	6.94628	6.20822	7.91814	8.2514	8.49436	P	P	P	P	P	P	Olr689	Rattus norvegicus olfactory receptor 689 (predicted) (Olr689_predicted), mRNA [NM_001000997]	NM_001000997	405357	GO:0007186|GO:0050911|GO:0004984|GO:0016021	Rn.142819
A_42_P803726	0.00367344	2.25418	up	7.1191	7.67873	7.5737	8.54996	8.53583	8.80355	P	P	P	P	P	P	Tcp11	Rattus norvegicus t-complex protein 11 (mouse) (Tcp11), mRNA [NM_001007695]	NM_001007695	309641	GO:0048240|GO:0004872	Rn.33200
A_44_P475331	0.00379437	3.20257	up	4.77945	5.4953	5.32778	6.88508	7.18063	6.57451	P	A	A	P	P	P	Olr750	Rattus norvegicus olfactory receptor 750 (predicted) (Olr750_predicted), mRNA [NM_001000366]	NM_001000366	296003	GO:0007186|GO:0050911|GO:0004984|GO:0016021	Rn.142772
A_44_P118734	0.0038458	2.06977	up	6.13291	6.6366	6.43518	7.63532	7.39845	7.31934	P	P	P	P	P	P	Olr95	Rattus norvegicus olfactory receptor 95 (predicted) (Olr95_predicted), mRNA [NM_001001024]	NM_001001024	405909	GO:0007186|GO:0050911|GO:0004984|GO:0016021	Rn.141892
A_44_P137377	0.00403204	2.61355	up	7.24477	7.99189	7.69935	8.99131	8.90824	9.19449	P	P	P	P	P	P	Taar8c	Rattus norvegicus trace-amine-associated receptor 8c (Taar8c), mRNA [NM_175600]	NM_175600	319105	GO:0007165|GO:0007186|GO:0001584|GO:0004872|GO:0016020|GO:0016021	Rn.138161
A_44_P482880	0.00414675	2.34244	up	7.80417	8.39855	8.32845	9.25888	9.38472	9.5716	P	P	P	P	P	P	Iqgap3	Rattus norvegicus similar to IQGAP3 (LOC310621), mRNA [XM_227396]	XM_227396	310621	GO:0046580|GO:0051056|GO:0005099|GO:0005622	Rn.17539
A_44_P304449	0.00415562	2.01577	up	5.65648	5.73639	5.44971	6.80659	6.3301	6.73989	P	A	A	P	P	P	LOC308394	Rattus norvegicus similar to brain carcinoembryonic antigen (LOC308394), mRNA [NM_001025679]	NM_001025679	308394	GO:0016021	Rn.161808
A_44_P398132	0.00415816	2.77463	up	5.41095	5.94149	5.528	6.71957	7.24633	7.33142	P	A	A	P	P	P	Slc22a12	Rattus norvegicus solute carrier family 22 (organic anion/cation transporter), member 12 (Slc22a12), mRNA [NM_001034943]	NM_001034943	365398	GO:0006810|GO:0008150|GO:0015747|GO:0019725|GO:0003674|GO:0005215|GO:0005515|GO:0015143|GO:0030165|GO:0005575|GO:0005886|GO:0016021|GO:0016324|GO:0031526	Rn.137035
A_44_P531675	0.00427147	2.80531	up	4.2736	4.85191	4.74886	6.23113	5.75584	6.35188	P	A	A	P	P	P	Olr1471	Rattus norvegicus olfactory receptor 1471 (predicted) (Olr1471_predicted), mRNA [NM_001000722]	NM_001000722	404974	GO:0007186|GO:0050911|GO:0004984|GO:0016021	Rn.142097
A_44_P433593	0.00457206	2.75496	up	4.77983	5.12264	5.2516	6.27425	6.32886	6.93704	P	A	A	P	P	P	Phox2b	Rattus norvegicus similar to Paired mesoderm homeobox protein 2B (Paired-like homeobox 2B) (PHOX2B homeodomain protein) (Neuroblastoma Phox) (NBPhox) (LOC364152), mRNA [XM_344239]	XM_344239	364152	GO:0006355|GO:0008150|GO:0003674|GO:0003700|GO:0005575|GO:0005634	Rn.106225
A_44_P205599	0.00466979	2.74066	up	5.10338	5.57965	5.20149	6.46069	6.6304	7.15701	P	A	A	P	P	P	Cyp2b3	Rattus norvegicus cytochrome P450IIB3 (Cyp2b3), mRNA [NM_173294]	NM_173294	286953	GO:0006118|GO:0004497|GO:0005506|GO:0016712|GO:0020037|GO:0046872|GO:0050381|GO:0005783|GO:0005792|GO:0016020	Rn.4845
A_44_P203324	0.00493987	2.46242	up	4.2897	4.27547	4.73188	6.05406	5.44579	5.69743	P	A	A	P	A	A	Olr70	Rattus norvegicus olfactory receptor 70 (predicted) (Olr70_predicted), mRNA [NM_001001269]	NM_001001269	293215	GO:0007186|GO:0050911|GO:0004984|GO:0016021	Rn.141913
A_44_P462158	0.00498772	2.37141	up	4.92205	5.49224	5.60114	6.5544	6.47792	6.72036	P	A	A	P	P	P	Gpr15	PREDICTED: Rattus norvegicus G protein-coupled receptor 15 (predicted) (Gpr15_predicted), mRNA [XM_221546]		288181	GO:0007186|GO:0005887
A_43_P16043	0.00515228	2.15434	up	5.16179	5.16888	4.67946	5.91124	6.10623	6.31437	P	A	A	P	P	P	Itga2	Alpha 2 integrin (Fragment). [Source:Uniprot/SPTREMBL;Acc:Q924S3] [ENSRNOT00000015940]		170921	GO:0001666|GO:0001894|GO:0006928|GO:0007155|GO:0007160|GO:0007229|GO:0007596|GO:0008283|GO:0009612|GO:0009887|GO:0030198|GO:0042493|GO:0005178|GO:0005518|GO:0042802|GO:0046982|GO:0050839|GO:0005615|GO:0005886|GO:0008305|GO:0009897|GO:0016021	Rn.83597
A_42_P464055	0.00529752	4.56718	up	3.92214	3.88133	4.367	6.19916	5.6399	6.90532	A	A	A	P	A	P	Olig2	Oligodendrocyte transcription factor 2 (Fragment). [Source:Uniprot/SPTREMBL;Acc:Q1XIC8] [ENSRNOT00000000325]		304103	GO:0000122|GO:0006355|GO:0007399|GO:0042552|GO:0003677|GO:0003700|GO:0003705|GO:0005515|GO:0042803|GO:0005634|GO:0005737	Rn.22121
A_44_P438117	0.00537419	2.21243	up	6.45253	6.70537	6.23839	7.74809	7.29343	7.79166	P	P	P	P	P	P	Rgs1	Rattus norvegicus regulator of G-protein signaling 1 (Rgs1), mRNA [NM_019336]	NM_019336	54289	GO:0006955|GO:0007165|GO:0007186|GO:0007193|GO:0009968|GO:0004871|GO:0005096|GO:0005516|GO:0005886	Rn.14787
A_44_P397962	0.00557513	2.10419	up	5.22617	5.35316	5.10863	5.93357	6.495	6.47917	P	A	A	A	P	P	Olr62	Rattus norvegicus olfactory receptor 62 (predicted) (Olr62_predicted), mRNA [NM_001000129]	NM_001000129	293201	GO:0007165|GO:0007186|GO:0007608|GO:0050896|GO:0050911|GO:0001584|GO:0004872|GO:0004984|GO:0016020|GO:0016021	Rn.141917
A_44_P168025	0.00562766	2.92585	up	4.61702	5.23086	5.24852	6.33938	6.43319	6.9704	P	A	A	P	P	P	Olr796	Rattus norvegicus olfactory receptor 796 (predicted) (Olr796_predicted), mRNA [NM_001000600]	NM_001000600	404788	GO:0007186|GO:0050911|GO:0004984|GO:0016021	Rn.142739
A_44_P468283	0.00575543	2.25031	up	7.21318	7.73639	7.90079	8.74503	8.70068	8.91502	P	P	P	P	P	P	Olr789	Rattus norvegicus olfactory receptor 789 (predicted) (Olr789_predicted), mRNA [NM_001000377]	NM_001000377	296042	GO:0007186|GO:0050911|GO:0004984|GO:0016021	Rn.142743
A_44_P262324	0.00576673	3.99446	up	4.11988	4.37675	4.17939	6.0899	5.6718	6.90832	A	A	A	P	A	P	Fut2	Rattus norvegicus fucosyltransferase 2 (secretor status included) (Fut2), mRNA [NM_031635]	NM_031635	58924	GO:0005975|GO:0006486|GO:0008107|GO:0008417|GO:0016757|GO:0005615|GO:0005794|GO:0016020|GO:0016021	Rn.10678
A_44_P113963	0.00589366	2.68691	up	4.58268	4.1216	4.08529	5.26913	5.9631	5.83518	P	A	A	A	P	A	Olr812	Rattus norvegicus olfactory receptor 812 (predicted) (Olr812_predicted), mRNA [NM_001000847]	NM_001000847	405137	GO:0007186|GO:0050911|GO:0004984|GO:0016021	Rn.143110
A_44_P517713	0.00589666	5.42351	up	3.82594	4.01066	2.65763	5.77364	5.76247	6.2758	A	A	A	A	P	P	Olr1369	Rattus norvegicus olfactory receptor 1369 (predicted) (Olr1369_predicted), mRNA [NM_001000494]	NM_001000494	302958	GO:0007186|GO:0050911|GO:0004984|GO:0016021	Rn.142199
A_44_P306414	0.00591102	2.93416	up	5.74703	6.21106	6.1241	7.11192	7.64732	7.98179	P	P	P	P	P	P	Olr1679	Rattus norvegicus olfactory receptor 1679 (predicted) (Olr1679_predicted), mRNA [NM_001000892]	NM_001000892	405193	GO:0007186|GO:0050911|GO:0004984|GO:0016021	Rn.142696
A_44_P236051	0.00595406	2.69235	up	5.87152	5.8992	5.62504	6.72188	7.45042	7.51005	P	A	P	P	P	P	Olr1222	Rattus norvegicus olfactory receptor 1222 (predicted) (Olr1222_predicted), mRNA [NM_001000440]	NM_001000440	300548	GO:0007186|GO:0050911|GO:0004984|GO:0016021	Rn.143545
A_44_P179932	0.00604713	2.22307	up	6.06842	6.51079	6.67108	7.60471	7.75893	7.34431	P	P	P	P	P	P	Olr937	Rattus norvegicus olfactory receptor 937 (predicted) (Olr937_predicted), mRNA [NM_001001387]	NM_001001387	366803	GO:0007186|GO:0050911|GO:0004984|GO:0016021	Rn.143383
A_43_P18574	0.00624083	2.13101	up	4.82679	5.36935	5.47726	6.34758	6.21798	6.38244	P	A	A	P	P	P	Vgll1	PREDICTED: Rattus norvegicus vestigial like 1 homolog (Drosophila) (predicted) (Vgll1_predicted), mRNA [XM_343832]	XM_343832	363508		Rn.106774
A_44_P107680	0.00635531	2.76924	up	4.72671	4.12273	5.05152	6.08737	5.99311	6.22895	P	A	A	P	P	P	Gpr87	PREDICTED: Rattus norvegicus G protein-coupled receptor 87 (predicted) (Gpr87_predicted), mRNA [XM_227177]		310443	GO:0001584|GO:0045028|GO:0016021	Rn.65449
A_44_P284145	0.00636499	2.06147	up	4.7941	5.32388	5.07301	5.85252	6.21636	6.25314	P	A	A	A	P	A	RGD1311406	Rattus norvegicus similar to RIKEN cDNA B430306N03 gene (LOC367216), mRNA [XM_346015]	XM_346015	367216	GO:0016021
A_44_P100936	0.00649231	2.06887	up	4.99303	5.34553	5.25469	5.91295	6.344	6.48283	P	A	A	A	P	P	Sox14	PREDICTED: Rattus norvegicus SRY-box containing gene 14 (predicted) (Sox14_predicted), mRNA [XM_236605]		300954	GO:0006355|GO:0007399|GO:0003677|GO:0003700
A_43_P15593	0.00655855	3.08074	up	4.66896	5.11347	4.5863	6.06983	6.9376	6.23113	P	A	A	P	P	A	Chrm1	Rattus norvegicus cholinergic receptor, muscarinic 1 (Chrm1), mRNA [NM_080773]	NM_080773	25229	GO:0006464|GO:0007165|GO:0007205|GO:0007207|GO:0007213|GO:0007274|GO:0007399|GO:0008283|GO:0008284|GO:0040012|GO:0001584|GO:0004435|GO:0004872|GO:0004981|GO:0005624|GO:0005886|GO:0005887|GO:0016021|GO:0045202|GO:0045211	Rn.119395
A_44_P116329	0.0066025	2.92512	up	6.0645	6.99655	6.88508	8.22594	8.09173	8.27396	P	P	P	P	P	P	Olr1431	Rattus norvegicus olfactory receptor 1431 (predicted) (Olr1431_predicted), mRNA [NM_001000778]	NM_001000778	405054	GO:0007186|GO:0050911|GO:0004984|GO:0016021	Rn.142142
A_44_P242938	0.00667547	2.03192	up	6.23782	6.8464	6.63012	7.48185	7.53649	7.76453	P	P	P	P	P	P	Ces6	Rattus norvegicus carboxylesterase 6 (Ces6), mRNA [NM_144743]	NM_144743	246252	GO:0001523|GO:0003824|GO:0004091|GO:0004759|GO:0016787|GO:0016789|GO:0005615|GO:0005792	Rn.83638
A_44_P330755	0.00671982	2.11873	up	5.39751	5.66906	5.29385	6.30667	6.41668	6.88667	P	A	A	P	P	P	Unc5d	PREDICTED: Rattus norvegicus unc-5 homolog D (C. elegans) (predicted) (Unc5d_predicted), mRNA [XM_240446]	XM_240446	306534	GO:0007165|GO:0004867|GO:0005515	Rn.209787
A_44_P110788	0.00676781	2.33819	up	5.52316	5.88197	5.57704	6.51614	6.89767	7.24453	P	A	A	P	P	P	Itgad	Rattus norvegicus integrin, alpha D (Itgad), mRNA [NM_031691]	NM_031691	64350	GO:0006955|GO:0007155|GO:0007160|GO:0007229|GO:0016337|GO:0000287|GO:0004872|GO:0005509|GO:0005515|GO:0046982|GO:0008305|GO:0009897|GO:0016020|GO:0016021	Rn.34728
A_44_P165612	0.00698076	2.00044	up	6.98023	6.9958	6.9933	8.323	7.64418	8.0031	P	P	P	P	P	P	Olr1415	Rattus norvegicus olfactory receptor 1415 (predicted) (Olr1415_predicted), mRNA [NM_001000781]	NM_001000781	405059	GO:0007186|GO:0050911|GO:0004984|GO:0016021	Rn.142152
A_44_P435627	0.00714697	2.26128	up	6.3205	6.95276	6.8902	7.76239	7.80282	8.12967	P	P	P	P	P	P	Olr527	Rattus norvegicus olfactory receptor 527 (predicted) (Olr527_predicted), mRNA [NM_001000675]	NM_001000675	404878	GO:0007186|GO:0050911|GO:0004984|GO:0016021	Rn.142929
A_44_P652185	0.00728355	21.0685	up	2.04025	3.98869	3.23619	6.16026	8.18192	8.114	A	A	A	P	P	P	RGD1564345	Rattus norvegicus similar to RIKEN cDNA 4921511H03 (predicted) (RGD1564345_predicted), mRNA [NM_001077681]	NM_001077681	499993		Rn.141465
A_44_P344197	0.0075575	2.17934	up	4.81736	4.97459	4.6936	6.32988	5.60353	5.92383	P	A	A	P	A	A	Olr1410	Rattus norvegicus olfactory receptor 1410 (predicted) (Olr1410_predicted), mRNA [NM_001000784]	NM_001000784	405062	GO:0007186|GO:0050911|GO:0004984|GO:0016021	Rn.142160
A_44_P393273	0.00788521	2.56598	up	5.40456	5.3443	5.47879	7.20154	6.2637	6.84093	P	A	A	P	P	P	Slc6a9	Rattus norvegicus solute carrier family 6 (neurotransmitter transporter, glycine), member 9 (Slc6a9), mRNA [NM_053818]	NM_053818	116509	GO:0006836|GO:0006865|GO:0005283|GO:0005328|GO:0005515|GO:0015171|GO:0015187|GO:0015293|GO:0015375|GO:0005624|GO:0005887|GO:0016020|GO:0016021	Rn.32110
A_44_P243037	0.00795572	2.4556	up	5.44947	5.97066	6.33318	7.17657	7.13147	7.3335	P	A	P	P	P	P	Olr1657	Rattus norvegicus olfactory receptor 1657 (predicted) (Olr1657_predicted), mRNA [NM_001000536]	NM_001000536	364726	GO:0007186|GO:0050911|GO:0004984|GO:0016021	Rn.142507
A_43_P21461	0.00829003	3.19921	up	4.91171	4.20223	5.37682	6.60002	6.42294	6.50094	P	A	A	P	P	P	Zfp319	PREDICTED: Rattus norvegicus zinc finger protein 319 (predicted) (Zfp319_predicted), mRNA [XM_226240]		291849	GO:0003676|GO:0008270|GO:0005622|GO:0005634	Rn.144767
A_44_P540755	0.00829295	2.83291	up	7.18798	8.1624	8.01113	9.19199	9.26888	9.4075	P	P	P	P	P	P	Olr1455	Rattus norvegicus olfactory receptor 1455 (predicted) (Olr1455_predicted), mRNA [NM_001000771]	NM_001000771	405046	GO:0007186|GO:0050911|GO:0004984|GO:0016021	Rn.142123
A_44_P255068	0.00874096	2.32406	up	5.29577	5.81301	5.95642	6.62398	7.1635	6.92767	P	A	P	P	P	P	Olr1124	Rattus norvegicus olfactory receptor 1124 (predicted) (Olr1124_predicted), mRNA [NM_001000426]	NM_001000426	300392	GO:0007186|GO:0050911|GO:0004984|GO:0016021	Rn.143611
A_43_P11492	0.00892764	3.28992	up	2.65686	2.19269	3.20128	4.30658	4.08899	4.80942	A	A	A	M	A	M	Prl	Rattus norvegicus prolactin (Prl), mRNA [NM_012629]	NM_012629	24683	GO:0007166|GO:0007262|GO:0007516|GO:0007565|GO:0007595|GO:0008283|GO:0046425|GO:0050679|GO:0005148|GO:0005179|GO:0005576|GO:0005615|GO:0005625	Rn.9759
A_43_P12607	0.00904818	2.6613	up	6.0804	6.41495	6.29155	7.28421	7.51795	8.22114	P	P	P	P	P	P	Ptprn2	Rattus norvegicus protein tyrosine phosphatase, receptor type, N polypeptide 2 (Ptprn2), mRNA [NM_031600]	NM_031600	29714	GO:0006470|GO:0004725|GO:0004872|GO:0005001|GO:0016787|GO:0005615|GO:0016020|GO:0016021|GO:0030141	Rn.11044
A_44_P192393	0.00927288	2.55343	up	4.56921	5.35668	4.44158	6.09178	6.14743	6.18558	P	A	A	P	P	P	LOC301118	PREDICTED: Rattus norvegicus similar to N-acylsphingosine amidohydrolase 3 (LOC301118), mRNA [XM_236790]	XM_236790	301118	GO:0006672|GO:0016811|GO:0000139|GO:0005789|GO:0016021	Rn.214121
A_43_P11451	0.00940555	2.12279	up	7.93954	8.63199	8.60207	9.39016	9.56777	9.47357	P	P	P	P	P	P	Ctrb	Rattus norvegicus Chymotrypsinogen B (Ctrb), mRNA [NM_012536]	NM_012536	24291	GO:0006508|GO:0007586|GO:0004263|GO:0004295|GO:0008233|GO:0005576|GO:0005615	Rn.105845
A_44_P199541	0.0100978	2.12112	up	8.14018	8.87047	8.73448	9.66292	9.53932	9.79736	P	P	P	P	P	P	Gjc1	Connexin 30.2 (Fragment). [Source:Uniprot/SPTREMBL;Acc:Q5I203] [ENSRNOT00000034409]		363677	GO:0007154|GO:0016264|GO:0005515|GO:0015285|GO:0005887|GO:0005921|GO:0005922|GO:0009986|GO:0016021
A_44_P414963	0.0101331	2.28283	up	5.4722	5.72652	5.32054	6.2552	6.80166	7.03487	P	A	A	P	P	P	Slc2a10	PREDICTED: Rattus norvegicus solute carrier family 2 (facilitated glucose transporter), member 10 (predicted) (Slc2a10_predicted), mRNA [XM_345471]		366251	GO:0006810|GO:0008643|GO:0015758|GO:0005215|GO:0005351|GO:0005615|GO:0005887|GO:0016020|GO:0016021
A_44_P388803	0.0102387	2.74185	up	4.68197	4.29856	5.34158	6.22506	6.07176	6.39075	P	A	A	P	P	P	Olr769	Rattus norvegicus olfactory receptor 769 (predicted) (Olr769_predicted), mRNA [NM_001000371]	NM_001000371	296022	GO:0007186|GO:0050911|GO:0004984|GO:0016021	Rn.142761
A_44_P518221	0.0102521	2.096	up	6.46621	6.57752	6.3471	7.09768	7.65113	7.84493	P	P	P	P	P	P	Disp2	PREDICTED: Rattus norvegicus dispatched homolog 2 (Drosophila) (predicted) (Disp2_predicted), mRNA [XM_230531]		311324		Rn.19932
A_44_P515876	0.0103352	2.0924	up	6.13962	6.55584	6.11606	7.00436	7.35943	7.64321	P	P	P	P	P	P	RGD1560667	Rattus norvegicus similar to TRIM9-like protein TNL (LOC307938), mRNA [XM_226563]	XM_226563	307938
A_44_P419188	0.0103414	2.0344	up	6.29959	6.51657	6.39162	7.6687	6.9968	7.61609	P	P	P	P	P	P	Hnf4a	Rattus norvegicus hepatocyte nuclear factor 4, alpha (Hnf4a), mRNA [NM_022180]	NM_022180	25735	GO:0006350|GO:0006355|GO:0006357|GO:0006629|GO:0006637|GO:0007164|GO:0007596|GO:0008285|GO:0009749|GO:0030154|GO:0042524|GO:0043433|GO:0045216|GO:0045722|GO:0045723|GO:0045930|GO:0045944|GO:0050732|GO:0000062|GO:0003677|GO:0003700|GO:0003702|GO:0003707|GO:0005496|GO:0005504|GO:0008134|GO:0008270|GO:0016290|GO:0016439|GO:0042803|GO:0046872|GO:0005634|GO:0005667	Rn.44442
A_44_P257867	0.010453	5.21846	up	4.32802	2.84732	4.07537	5.67042	6.17463	6.55654	A	A	A	A	P	P	Tdpoz1	PREDICTED: Rattus norvegicus TD and POZ domain containing 1 (predicted) (Tdpoz1_predicted), mRNA [XM_345239]	XM_345239	365854	GO:0005515	Rn.198601
A_44_P219699	0.0105787	2.09577	up	4.19447	4.90113	4.43694	5.4039	5.78737	5.5437	P	A	A	A	P	A	Olr749	Rattus norvegicus olfactory receptor 749 (predicted) (Olr749_predicted), mRNA [NM_001000615]	NM_001000615	404804	GO:0007186|GO:0050911|GO:0004984|GO:0016021	Rn.142773
A_43_P19684	0.0107762	2.07753	up	6.9825	7.49045	7.22319	7.94363	8.35132	8.56578	P	P	P	P	P	P	Ptch1	Rattus norvegicus patched homolog 1 (Drosophila) (Ptch1), mRNA [NM_053566]	NM_053566	89830	GO:0007165|GO:0007224|GO:0008283|GO:0009887|GO:0009953|GO:0016485|GO:0030326|GO:0040015|GO:0043109|GO:0004872|GO:0005515|GO:0008158|GO:0005887|GO:0016020|GO:0016021	Rn.102312
A_44_P116332	0.0113914	4.24727	up	5.274	4.77468	5.73016	8.08812	6.82284	7.12749	P	A	P	M	P	P	Olr1338	Rattus norvegicus olfactory receptor 1338 (predicted) (Olr1338_predicted), mRNA [NM_001000789]	NM_001000789	405073	GO:0007186|GO:0050911|GO:0004984|GO:0016021	Rn.143464
A_44_P442728	0.011467	4.82067	up	4.41971	4.73003	4.11487	7.57039	6.58873	5.9132	P	A	A	P	P	A	LOC498152	Rattus norvegicus hypothetical protein LOC498152 (LOC498152), mRNA [NM_001047923]	NM_001047923	498152		Rn.113271
A_44_P534490	0.0114994	2.18061	up	4.98154	5.09788	4.76456	5.63133	6.15414	6.43271	P	A	A	A	P	A	Slc5a4a	PREDICTED: Rattus norvegicus solute carrier family 5, member 4a (predicted) (Slc5a4a_predicted), mRNA [XM_228085]		294341	GO:0016021	Rn.133639
A_43_P12176	0.0116219	2.09496	up	5.5665	5.82522	6.13209	7.21233	6.59413	6.91812	P	A	P	M	P	P	Accn4	Rattus norvegicus amiloride-sensitive cation channel 4, pituitary (Accn4), mRNA [NM_022234]	NM_022234	63882	GO:0006811|GO:0006814|GO:0005216|GO:0005272|GO:0031402|GO:0016020|GO:0016021	Rn.44831
A_44_P520036	0.0117	2.01541	up	4.74715	5.51322	4.972	6.10598	6.13633	6.02329	P	A	A	P	P	A	Olr916	Rattus norvegicus olfactory receptor 916 (predicted) (Olr916_predicted), mRNA [NM_001000587]	NM_001000587	366797	GO:0007186|GO:0050911|GO:0004984|GO:0016021	Rn.143392
A_44_P415230	0.0119562	2.4625	up	5.47195	5.59101	4.93693	7.0499	6.54315	6.3072	P	A	A	P	P	P	Trim58	PREDICTED: Rattus norvegicus tripartite motif-containing 58 (predicted) (Trim58_predicted), mRNA [XM_220473]		303167
A_44_P367958	0.012005	2.11793	up	5.85565	5.68125	5.30632	6.4591	6.56462	7.06745	P	A	A	P	P	P	RGD1311490	Rattus norvegicus similar to DKFZP434P1750 protein (LOC361697), mRNA [XM_341980]	XM_341980	361697	GO:0006605|GO:0005097|GO:0005622
A_44_P380002	0.0120568	2.19548	up	4.91536	5.67673	5.26611	6.42919	6.65673	6.17587	P	A	A	P	P	P	Psd2	PREDICTED: Rattus norvegicus pleckstrin and Sec7 domain containing 2 (predicted) (Psd2_predicted), mRNA [XM_226019]		307500	GO:0030425|GO:0043025	Rn.162299
A_44_P348901	0.0121946	2.84752	up	4.12059	5.32086	4.72353	6.24864	6.2629	6.18254	A	A	A	P	P	A	Olr1638	Rattus norvegicus olfactory receptor 1638 (predicted) (Olr1638_predicted), mRNA [NM_001000834]	NM_001000834	405123	GO:0007186|GO:0050911|GO:0004984|GO:0016021	Rn.142434
A_44_P837067	0.0123097	2.76867	up	4.58533	4.8462	4.47818	5.46539	6.38939	6.46252	P	A	A	A	P	P	LOC686985	PREDICTED: Rattus norvegicus similar to MIC2 like 1 (LOC686985), mRNA [XM_001076617]	XM_001076617	686985
A_43_P20044	0.0129114	2.33602	up	6.7626	7.44619	7.71464	8.47288	8.51112	8.6116	P	P	P	P	P	P	RGD1304878	PREDICTED: Rattus norvegicus similar to 2410024A21Rik protein (RGD1304878), misc RNA [XR_009633]	XR_009633	314415		Rn.20310
A_43_P17103	0.0130721	2.06628	up	5.46237	5.86288	5.72893	7.15701	6.45442	6.58387	P	A	P	M	P	P	Ms4a8b	PREDICTED: Rattus norvegicus membrane-spanning 4-domains, subfamily A, member 8B (predicted) (Ms4a8b_predicted), mRNA [XM_342026]	XM_342026	361733	GO:0007165|GO:0004872|GO:0016021	Rn.136564
A_44_P370892	0.0130836	2.21813	up	7.48867	7.91338	7.88403	9.15282	9.13518	8.44614	P	P	P	P	P	P	Tmem104	PREDICTED: Rattus norvegicus transmembrane protein 104 (predicted) (Tmem104_predicted), mRNA [XM_221104]		303670	GO:0006865|GO:0005279|GO:0016020	Rn.214152
A_44_P156361	0.0130862	3.49094	up	6.2433	7.50392	7.39793	9.08496	8.64106	8.82997	P	P	P	P	P	P	Olr694	Rattus norvegicus olfactory receptor 694 (predicted) (Olr694_predicted), mRNA [NM_001000357]	NM_001000357	295896	GO:0007186|GO:0050911|GO:0004984|GO:0005529|GO:0016021	Rn.138148
A_44_P189629	0.0132358	2.12917	up	5.68016	6.05493	6.0923	6.5916	7.2678	7.23886	P	P	P	P	P	P	LOC304229	similar to putative pheromone receptor (Go-VN5) (LOC304229), mRNA [Source:RefSeq_dna;Acc:XR_006394] [ENSRNOT00000061907]		304229	GO:0008067|GO:0016020	Rn.195584
A_44_P286294	0.0137228	2.70818	up	5.07125	4.71517	3.9784	5.7921	6.12804	6.15665	P	A	A	A	P	P	LOC303730	PREDICTED: Rattus norvegicus similar to chromobox homolog 2 (LOC303730), mRNA [XM_221185]	XM_221185	303730	GO:0006333|GO:0003682|GO:0000785|GO:0005634	Rn.13839
A_44_P748832	0.0138156	2.39604	up	5.01272	4.81674	4.36352	5.53906	6.13324	6.30263	P	A	A	A	P	P	Nuak2	Rattus norvegicus NUAK family, SNF1-like kinase, 2 (Nuak2), mRNA [NM_001007617]	NM_001007617	289419	GO:0006468|GO:0006915|GO:0006916|GO:0030036|GO:0042149|GO:0043066|GO:0000166|GO:0000287|GO:0004674|GO:0005524|GO:0016740|GO:0016607	Rn.16922
A_42_P808008	0.0139869	2.33643	up	5.20406	5.86833	5.5528	6.56492	6.52399	7.2092	P	A	A	P	P	P	Myl7	PREDICTED: Rattus norvegicus myosin, light polypeptide 7, regulatory (predicted) (Myl7_predicted), mRNA [XM_214074]		289759	GO:0006939|GO:0030048|GO:0000146|GO:0005509|GO:0042623|GO:0016459	Rn.3843
A_44_P262209	0.0143323	3.21991	up	4.11291	4.92264	5.50497	6.44527	6.52731	6.629	A	A	A	P	P	P	Olr773	Rattus norvegicus olfactory receptor 773 (predicted) (Olr773_predicted), mRNA [NM_001000373]	NM_001000373	296026	GO:0007186|GO:0050911|GO:0004984|GO:0016021	Rn.142757
A_44_P135401	0.0146124	2.55597	up	6.37638	7.17992	7.43171	8.22789	8.31603	8.5057	P	P	P	P	P	P	LOC292543	Rattus norvegicus similar to solute carrier family 7 (cationic amino acid transporter, y+ system), member 3 (LOC292543), mRNA [NM_001025639]	NM_001025639	292543	GO:0006810|GO:0006865|GO:0015171|GO:0015359|GO:0016020|GO:0016021	Rn.137080
A_44_P315977	0.0149607	2.03542	up	5.51353	5.55889	5.0861	6.26437	6.16234	6.80778	P	A	A	P	P	P	Slc23a2	Rattus norvegicus solute carrier family 23 (nucleobase transporters), member 2 (Slc23a2), mRNA [NM_017316]	NM_017316	50622	GO:0006139|GO:0006811|GO:0006814|GO:0006979|GO:0015851|GO:0015882|GO:0015993|GO:0019852|GO:0005215|GO:0008520|GO:0008523|GO:0015205|GO:0015293|GO:0031402|GO:0005624|GO:0005887|GO:0016020|GO:0016021	Rn.207197
A_42_P467630	0.0151964	2.37827	up	6.52904	7.08498	6.64524	7.49937	8.17468	8.33496	P	P	P	P	P	P	Slc22a1	Rattus norvegicus solute carrier family 22 (organic cation transporter), member 1 (Slc22a1), mRNA [NM_012697]	NM_012697	24904	GO:0006810|GO:0006811|GO:0006812|GO:0015695|GO:0005215|GO:0015075|GO:0015101|GO:0005887|GO:0016020|GO:0016021|GO:0016323	Rn.11186
A_44_P286138	0.0152758	2.48711	up	7.22499	8.08108	8.23908	9.11816	9.06533	9.30506	P	P	P	P	P	P	RGD1307927	Rattus norvegicus similar to RIKEN cDNA 6030446I19 gene (LOC311913), mRNA [XM_231184]		311913		Rn.92793
A_42_P470649	0.0152964	2.0355	up	5.08576	5.49995	5.12199	5.88475	6.27062	6.62847	P	A	A	A	P	P	Dio1	Rattus norvegicus deiodinase, iodothyronine, type I (Dio1), mRNA [NM_021653]	NM_021653	25430	GO:0006091|GO:0006590|GO:0042446|GO:0004800|GO:0008430|GO:0005615|GO:0005783|GO:0016020|GO:0016021	Rn.87549
A_44_P360876	0.015495	2.52717	up	5.03127	6.10435	5.7009	6.73936	7.07697	7.03276	P	A	P	P	P	P	LOC362795	Rattus norvegicus immunoglobulin G heavy chain, mRNA (cDNA clone MGC:112725 IMAGE:7385053), complete cds [BC098733]	BC098733	362795	GO:0003823	Rn.205046
A_44_P377050	0.0155705	2.35884	up	5.68697	6.05879	5.95541	6.57666	7.33091	7.50784	P	A	P	P	P	P	Olr1688	Rattus norvegicus olfactory receptor 1688 (predicted) (Olr1688_predicted), mRNA [NM_001000275]	NM_001000275	294164	GO:0007186|GO:0050911|GO:0004984|GO:0016021	Rn.142689
A_43_P11459	0.016353	2.07489	up	6.36	7.17657	7.05241	7.82821	7.85872	8.06116	P	P	P	P	P	P	Ednra	Rattus norvegicus endothelin receptor type A (Ednra), mRNA [NM_012550]	NM_012550	24326	GO:0001569|GO:0001666|GO:0001701|GO:0001934|GO:0006939|GO:0007165|GO:0007186|GO:0007190|GO:0007202|GO:0007204|GO:0007205|GO:0007507|GO:0007585|GO:0008283|GO:0015758|GO:0030818|GO:0042310|GO:0043278|GO:0050678|GO:0050729|GO:0051281|GO:0051482|GO:0001584|GO:0001599|GO:0004435|GO:0004872|GO:0004930|GO:0004962|GO:0005515|GO:0005887|GO:0016020|GO:0016021|GO:0030315	Rn.10915
A_44_P428886	0.0166103	2.47547	up	5.38233	6.35655	6.19973	7.20703	7.10851	7.54619	P	P	P	P	P	P	LOC689060	PREDICTED: Rattus norvegicus similar to vomeronasal 2, receptor, 1, transcript variant 2 (LOC689060), mRNA [XM_001068051]	XM_001068051	689060	GO:0008067|GO:0016020
A_44_P393336	0.0168717	2.69312	up	5.35091	5.5914	5.22617	6.14442	7.02169	7.2902	P	A	A	P	P	P	Olr778	Rattus norvegicus olfactory receptor 778 (predicted) (Olr778_predicted), mRNA [NM_001000607]	NM_001000607	404796	GO:0007186|GO:0050911|GO:0004984|GO:0005529|GO:0016021	Rn.142753
A_44_P328450	0.0174382	2.18601	up	6.5815	7.54301	7.21122	8.1239	8.33752	8.25921	P	P	P	P	P	P	LOC290921	PREDICTED: Rattus norvegicus similar to Growth/differentiation factor 2 precursor (GDF-2) (Bone morphogenetic protein 9) (BMP-9) (LOC290921), mRNA [XM_225059]	XM_225059	290921	GO:0040007|GO:0008083|GO:0005576
A_44_P503395	0.0176117	2.17499	up	6.31204	7.20783	6.76855	7.69499	7.83303	8.12344	P	P	P	P	P	P	Olr63	Rattus norvegicus olfactory receptor 63 (Olr63), mRNA [NM_001000542]	NM_001000542	365323	GO:0007165|GO:0007186|GO:0007608|GO:0050896|GO:0050911|GO:0004872|GO:0004984|GO:0016020|GO:0016021	Rn.129398
A_44_P550313	0.0179811	2.02131	up	6.28152	6.85093	7.07914	7.6886	7.59847	7.97039	P	P	P	P	P	P	Olr1332	Rattus norvegicus olfactory receptor 1332 (predicted) (Olr1332_predicted), mRNA [NM_001000477]	NM_001000477	300632	GO:0007186|GO:0050911|GO:0004984|GO:0016021	Rn.143468
A_44_P435683	0.0182339	2.67697	up	4.33351	5.06716	5.39316	6.00354	6.37789	6.6742	P	A	A	P	P	P	Olr745	Rattus norvegicus olfactory receptor 745 (predicted) (Olr745_predicted), mRNA [NM_001000578]	NM_001000578	366123	GO:0007186|GO:0050911|GO:0004984|GO:0016021	Rn.142780
A_44_P484727	0.0182361	2.32926	up	6.97891	7.76836	7.36621	8.16743	8.70227	8.90339	P	P	P	P	P	P	Olr197	Rattus norvegicus olfactory receptor 197 (predicted) (Olr197_predicted), mRNA [NM_001000188]	NM_001000188	293339	GO:0007186|GO:0050911|GO:0004984|GO:0016021	Rn.141814
A_44_P100667	0.0182909	2.41679	up	4.56575	4.90312	4.95384	6.29127	5.47522	6.4755	P	A	A	P	A	A	Tas2r134	Rattus norvegicus taste receptor, type 2, member 134 (Tas2r134), mRNA [NM_001013915]	NM_001013915	295589	GO:0007165|GO:0007186|GO:0050896|GO:0050909|GO:0004872|GO:0004930|GO:0016020|GO:0016021	Rn.143008
A_44_P459772	0.0185505	2.27105	up	4.99088	5.67275	4.94929	6.00097	6.48831	6.67372	P	A	A	P	P	P	RGD1562257	PREDICTED: Rattus norvegicus similar to hypothetical protein BC009980 (predicted) (RGD1562257_predicted), mRNA [XM_235563]		300150
A_44_P313926	0.019083	2.04716	up	5.88558	6.60685	6.73507	7.36411	7.39581	7.56844	P	P	P	P	P	P	RGD1304688	PREDICTED: Rattus norvegicus similar to RIKEN cDNA 4732482E20 (predicted) (RGD1304688_predicted), mRNA [XM_223730]		305625		Rn.125227
A_44_P128029	0.0192731	2.49016	up	5.98513	6.67637	6.40623	7.10878	7.90388	8.00379	P	P	P	P	P	P	Olr1462	Rattus norvegicus olfactory receptor 1462 (predicted) (Olr1462_predicted), mRNA [NM_001001097]	NM_001001097	405993	GO:0007186|GO:0050911|GO:0004984|GO:0016021	Rn.142116
A_44_P311225	0.0196538	3.0011	up	4.78493	6.17486	5.13748	6.90342	6.88773	7.0626	P	A	A	P	P	P	Olr1117	Rattus norvegicus olfactory receptor 1117 (predicted) (Olr1117_predicted), mRNA [NM_001000884]	NM_001000884	405183	GO:0007186|GO:0050911|GO:0004984|GO:0016021	Rn.143616
A_44_P498726	0.019718	3.55167	up	6.04063	4.4461	4.77876	6.8938	6.94378	6.9134	P	A	A	P	P	P	Olr50	Rattus norvegicus olfactory receptor 50 (predicted) (Olr50_predicted), mRNA [NM_001000131]	NM_001000131	293210	GO:0007186|GO:0050911|GO:0004984|GO:0016021	Rn.141924
A_44_P321496	0.019766	2.162	up	5.48623	6.29621	5.9423	6.66727	7.13429	7.26029	P	P	P	P	P	P	RGD1561426	AMGNNUC:SRPG2-00021-E12-A srpg2 (10238) Rattus norvegicus cDNA clone srpg2-00021-e12 5', mRNA sequence [CB795494]	CB795494	362633		Rn.105501
A_44_P125761	0.0204391	2.15088	up	4.47722	5.22285	5.1884	5.75234	6.11311	6.3378	P	A	A	A	P	P	Olr7	Rattus norvegicus olfactory receptor 7 (predicted) (Olr7_predicted), mRNA [NM_001000768]	NM_001000768	405043	GO:0007186|GO:0050911|GO:0004984|GO:0016021	Rn.142002
A_44_P353525	0.0208603	2.29148	up	5.59934	6.23035	5.89643	6.5822	7.27048	7.46228	P	P	P	P	P	P	Olr545	Rattus norvegicus olfactory receptor 545 (predicted) (Olr545_predicted), mRNA [NM_001001053]	NM_001001053	405941	GO:0007186|GO:0050911|GO:0004984|GO:0016021	Rn.142914
A_44_P489907	0.0209833	2.13693	up	4.91254	4.82539	4.65755	6.43728	5.46107	5.78376	P	A	A	P	A	A	Tubal3	PREDICTED: Rattus norvegicus tubulin, alpha-like 3 (predicted) (Tubal3_predicted), mRNA [XM_225547]		291287	GO:0007018|GO:0051258|GO:0003824|GO:0003924|GO:0005198|GO:0005525|GO:0005874|GO:0043234	Rn.199022
A_44_P159341	0.0210106	2.07192	up	7.23419	7.90388	7.61635	8.22054	8.8099	8.87689	P	P	P	P	P	P	LOC303734	PREDICTED: Rattus norvegicus similar to TBC1 domain family, member 16 (LOC303734), mRNA [XM_221188]	XM_221188	303734	GO:0005097|GO:0005622	Rn.214150
A_43_P15859	0.0214009	3.42803	up	7.01647	5.62156	5.51188	7.82611	7.81266	7.84328	P	A	A	P	P	P	Ocm	Rattus norvegicus oncomodulin (Ocm), mRNA [NM_012995]	NM_012995	25503	GO:0005509	Rn.9719
A_44_P463054	0.0218848	2.25465	up	6.6742	7.72028	7.29153	8.19824	8.44626	8.56021	P	P	P	P	P	P	RGD1565217	UI-R-CA1-bjd-j-05-0-UI.s1 UI-R-CA1 Rattus norvegicus cDNA clone UI-R-CA1-bjd-j-05-0-UI 3', mRNA sequence [BF403931]		499528		Rn.155530
A_44_P487049	0.0220482	2.17179	up	5.3628	5.91404	5.34979	6.19343	6.76703	7.02283	P	A	A	P	P	P	Olr87	Rattus norvegicus olfactory receptor 87 (predicted) (Olr87_predicted), mRNA [NM_001000543]	NM_001000543	365329	GO:0007186|GO:0050911|GO:0004984|GO:0016021	Rn.141899
A_44_P435675	0.022374	4.77384	up	4.43654	5.42405	4.67529	6.60352	6.50383	8.19398	P	A	A	P	P	P	Olr1596	Rattus norvegicus olfactory receptor 1596 (predicted) (Olr1596_predicted), mRNA [NM_001000501]	NM_001000501	304991	GO:0007186|GO:0050911|GO:0004984|GO:0016021	Rn.142333
A_44_P276673	0.022523	2.29505	up	4.59602	4.79056	4.84238	5.74306	5.50786	6.57362	P	A	A	A	A	P	LOC688622	Rattus norvegicus similar to DEAD-box protein 4 (VASA homolog) (rVLG) (LOC310090), mRNA [XM_226759]	XM_226759	688622
A_42_P755887	0.0226914	2.03867	up	6.02823	6.68645	6.13612	6.91227	7.51254	7.50887	P	P	P	P	P	P	Mlxipl	Rattus norvegicus MLX interacting protein-like (Mlxipl), mRNA [NM_133552]	NM_133552	171078	GO:0006110|GO:0006357|GO:0009653|GO:0009749|GO:0045449|GO:0003700|GO:0030528|GO:0005634|GO:0005667|GO:0005737	Rn.144656
A_44_P302334	0.0227055	2.18765	up	4.87927	5.78851	5.06941	6.08408	6.48443	6.55683	P	A	A	P	P	P	Cdh16	Rattus norvegicus cadherin 16 (Cdh16), mRNA [NM_001012055]	NM_001012055	307614	GO:0006418|GO:0007155|GO:0007156|GO:0004812|GO:0005509|GO:0005524|GO:0016020	Rn.3478
A_44_P447465	0.0230708	2.31458	up	6.59085	7.67563	7.28268	8.27338	8.28159	8.62644	P	P	P	P	P	P	Olr875	Rattus norvegicus olfactory receptor 875 (predicted) (Olr875_predicted), mRNA [NM_001000054]	NM_001000054	288789	GO:0007186|GO:0050911|GO:0004984|GO:0005529|GO:0016021	Rn.143409
A_44_P473345	0.0236704	2.25035	up	6.31704	7.07487	6.61068	7.39265	7.88611	8.23428	P	P	P	P	P	P	Nhlh2	Rattus norvegicus similar to Helix-loop-helix protein 2 (HEN2) (Nescient helix loop helix 2) (NSCL-2) (LOC295327), mRNA [XM_227524]	XM_227524	295327	GO:0007417|GO:0007617|GO:0042698
A_44_P306728	0.0244046	2.04046	up	5.1628	5.60527	5.01244	5.83953	6.41643	6.61122	P	A	A	A	P	P	Gli2	Rattus norvegicus similar to GLI-Kruppel family member GLI2 isoform beta; oncogene GLI2; tax helper protein 2; zinc finger protein GLI2; tax-responsive element-25-bp sequence binding protein; tax-responsive element-2 holding protein (LOC304729), mRNA...		304729	GO:0001501|GO:0006355|GO:0006366|GO:0007165|GO:0008150|GO:0008284|GO:0009887|GO:0030902|GO:0045941|GO:0003674|GO:0003676|GO:0003677|GO:0003682|GO:0003700|GO:0003713|GO:0005515|GO:0008270|GO:0005575|GO:0005622|GO:0005634	Rn.38778
A_44_P346557	0.0248348	3.56306	up	5.04061	5.49371	5.48484	6.42348	8.1249	6.97013	P	A	A	P	P	P	Olr93	Rattus norvegicus olfactory receptor 93 (predicted) (Olr93_predicted), mRNA [NM_001000141]	NM_001000141	293234	GO:0007186|GO:0050911|GO:0004984|GO:0016021	Rn.141894
A_44_P416685	0.024984	2.37494	up	4.87082	5.70345	6.01052	6.88281	6.88387	6.56179	P	A	P	P	P	P	Olr1192	Rattus norvegicus olfactory receptor 1192 (predicted) (Olr1192_predicted), mRNA [NM_001000859]	NM_001000859	405152	GO:0007186|GO:0050911|GO:0004984|GO:0016021	Rn.143574
A_44_P332515	0.0253385	2.96407	up	4.73764	5.36218	6.2698	7.00138	6.91476	7.15621	P	A	P	P	P	P	Olr1523	Rattus norvegicus olfactory receptor 1523 (Olr1523), mRNA [NM_001000713]	NM_001000713	404962	GO:0007186|GO:0050911|GO:0004872|GO:0004984|GO:0016021	Rn.124622
A_44_P302245	0.0254069	2.00398	up	6.04898	6.77576	6.56595	7.08546	7.63009	7.68372	P	P	P	P	P	P	LOC691531	Rattus norvegicus similar to 40S ribosomal protein S28 (LOC364625), mRNA [XM_344537]	XM_344537	691531		Rn.136974
A_44_P299550	0.025785	2.39778	up	6.53094	7.24154	6.9681	7.5835	8.38442	8.55777	P	P	P	P	P	P	Cldn4	Rattus norvegicus claudin 4 (Cldn4), mRNA [NM_001012022]	NM_001012022	304407	GO:0009405|GO:0004888|GO:0005198|GO:0005615|GO:0005886|GO:0005887|GO:0005923|GO:0016020|GO:0016021	Rn.6830
A_44_P293143	0.0264533	2.13837	up	6.20342	6.53346	7.26323	7.71157	7.68968	7.88839	P	P	P	P	P	P	Kcng4	PREDICTED: Rattus norvegicus potassium voltage-gated channel, subfamily G, member 4 (predicted) (Kcng4_predicted), mRNA [XM_226524]		307900		Rn.65251
A_43_P12291	0.0274228	2.0816	up	6.53873	7.10218	6.90375	7.64418	7.63896	8.43458	P	P	P	P	P	P	Alpi2	Rattus norvegicus intestinal alkaline phosphatase-II (IAP-II) gene (Alpi2), mRNA [NM_022680]	NM_022680	64621	GO:0008152|GO:0000287|GO:0008270|GO:0016787|GO:0005615	Rn.138122
A_43_P17028	0.0288893	2.38466	up	5.82426	6.73184	6.22842	6.99499	7.6594	7.89148	P	P	P	P	P	P	Fblim1	CSX-associated LIM [Source:RefSeq_peptide;Acc:NP_001007555] [ENSRNOT00000015896]		362650	GO:0043149|GO:0008270|GO:0031005|GO:0046872|GO:0001725	Rn.2851
A_44_P436873	0.0307059	2.09665	up	6.1539	6.72214	6.60548	7.03054	7.69473	7.9605	P	P	P	P	P	P	Ogdhl	PREDICTED: Rattus norvegicus oxoglutarate dehydrogenase-like (predicted) (Ogdhl_predicted), mRNA [XM_214261]		290566	GO:0006096|GO:0008152|GO:0004591|GO:0030976	Rn.38202
A_44_P168917	0.0325075	3.4402	up	4.27171	5.48073	5.36683	7.62015	6.44319	6.40341	P	A	A	P	P	P	Zfp206	PREDICTED: Rattus norvegicus zinc finger protein 206 (predicted) (Zfp206_predicted), mRNA [XM_220198]		302962	GO:0006355|GO:0003676|GO:0003700|GO:0008270|GO:0005622|GO:0005634	Rn.106364
A_44_P367573	0.0327788	2.00857	up	6.52262	7.29295	7.17604	7.64797	8.01137	8.35079	P	P	P	P	P	P	Chia	Rattus norvegicus chitinase, acidic (Chia), mRNA [NM_207586]	NM_207586	113901	GO:0000272|GO:0005975|GO:0006032|GO:0006955|GO:0008152|GO:0004568|GO:0005125|GO:0005129|GO:0008061|GO:0043169|GO:0005576|GO:0005615	Rn.43692
A_44_P553047	0.0330599	2.29253	up	6.58711	7.55586	7.17657	7.82063	8.45589	8.63383	P	P	P	P	P	P	Fndc3b	Rattus norvegicus similar to FAD104 (LOC294925), mRNA [XM_226988]	XM_226988	294925	GO:0045600	Rn.757
A_44_P393482	0.0335573	2.43204	up	5.8686	5.84034	5.70926	6.30498	7.33645	7.62328	P	A	P	P	P	P	LOC365807	PREDICTED: Rattus norvegicus similar to putative pheromone receptor V2R2 (LOC365807), mRNA [XM_345218]		365807	GO:0004872|GO:0008067|GO:0016020	Rn.111884
A_43_P13395	0.0338	2.66283	up	4.45782	4.68088	4.1245	5.03596	6.03493	6.4312	P	A	A	A	P	P	LOC246267	Rattus norvegicus resection-induced TPI (rs11) (LOC246267), mRNA [NM_144751]	NM_144751	246267	GO:0008152|GO:0004807|GO:0016853	Rn.127819
A_44_P142573	0.0338477	2.1887	up	5.73325	5.98154	5.67275	7.56651	6.82158	6.38967	P	P	P	P	P	P	RGD1304731	PREDICTED: Rattus norvegicus similar to RIKEN cDNA 5330437I02 gene (predicted) (RGD1304731_predicted), mRNA [XM_214556]		291549	GO:0004866|GO:0016021	Rn.70441
A_44_P467696	0.0340163	9.72871	up	4.30913	2.76509	4.44256	7.90148	8.10948	5.35256	P	A	A	P	M	A	Rln3	Rattus norvegicus relaxin 3 (Rln3), mRNA [NM_170667]	NM_170667	266997	GO:0001664|GO:0005179|GO:0005576	Rn.45123
A_44_P498735	0.0343287	2.08043	up	6.81068	7.53649	7.40052	8.51112	8.59876	7.80847	P	P	P	P	P	P	Olr1418	Rattus norvegicus olfactory receptor 1418 (predicted) (Olr1418_predicted), mRNA [NM_001000008]	NM_001000008	287313	GO:0007186|GO:0050911|GO:0004984|GO:0016021	Rn.142149
A_44_P244063	0.0347046	2.24065	up	6.73936	6.90196	6.82253	8.16906	8.50899	7.27755	P	P	P	P	M	P	LOC363458	PREDICTED: Rattus norvegicus similar to procollagen, type IV, alpha 6 (LOC363458), mRNA [XM_001056684]	XM_001056684	363458	GO:0006817|GO:0008150|GO:0003674|GO:0005201|GO:0005575|GO:0005581|GO:0005737
A_44_P257378	0.0355961	2.36225	up	4.45059	5.74422	4.78518	6.15512	6.13435	6.41098	P	A	A	P	P	P	Olr660	Rattus norvegicus olfactory receptor 660 (predicted) (Olr660_predicted), mRNA [NM_001000635]	NM_001000635	404828	GO:0007186|GO:0050911|GO:0004984|GO:0016021	Rn.142841
A_44_P100087	0.0358473	2.15262	up	5.75147	6.25486	6.40408	6.6529	7.50179	7.574	P	P	P	P	P	P	Olr876	Rattus norvegicus olfactory receptor 876 (predicted) (Olr876_predicted), mRNA [NM_001000708]	NM_001000708	404957	GO:0007186|GO:0050911|GO:0004984|GO:0005529|GO:0016021	Rn.143408
A_44_P283385	0.0367321	2.19118	up	5.13223	6.26131	5.8718	6.64761	6.82828	7.18458	P	P	P	P	P	P	Gip	Rattus norvegicus gastric inhibitory polypeptide (Gip), mRNA [NM_019630]	NM_019630	25040	GO:0050796|GO:0005179|GO:0005576|GO:0005615	Rn.10446
A_44_P264965	0.0372756	2.01296	up	6.32988	7.05015	6.63613	7.18215	7.84984	8.01212	P	P	P	P	P	P	RGD1564961	PREDICTED: Rattus norvegicus similar to retinoblastoma-binding protein 1 isoform I (predicted) (RGD1564961_predicted), mRNA [XM_226650]	XM_226650	294622
A_44_P404921	0.0376773	2.04169	up	6.49605	6.83797	6.67637	7.05636	8.01952	8.02379	P	P	P	P	P	P	Olr1555	Rattus norvegicus olfactory receptor 1555 (predicted) (Olr1555_predicted), mRNA [NM_001000726]	NM_001000726	404980	GO:0007186|GO:0050911|GO:0004984|GO:0016021	Rn.142257
A_44_P464237	0.0384334	2.07474	up	6.20933	6.9059	6.51559	7.03306	7.86991	7.88665	P	P	P	P	P	P	RGD1563155	PREDICTED: Rattus norvegicus similar to RIKEN cDNA 1700054O13 (predicted) (RGD1563155_predicted), mRNA [XM_346271]		367734	GO:0006334|GO:0007001|GO:0003677|GO:0000786|GO:0005634
A_44_P228972	0.0396004	2.27002	up	4.78425	5.67435	5.45002	6.60876	5.93626	6.91172	P	A	A	P	A	P	Olr358	Rattus norvegicus olfactory receptor 358 (predicted) (Olr358_predicted), mRNA [NM_001000756]	NM_001000756	405027	GO:0007186|GO:0050911|GO:0004984|GO:0016021	Rn.141685
A_44_P353556	0.0406599	2.19741	up	4.3806	5.15726	5.65215	6.05519	6.17695	6.36528	P	A	P	P	P	P	Olr404	Rattus norvegicus olfactory receptor 404 (predicted) (Olr404_predicted), mRNA [NM_001000382]	NM_001000382	296667	GO:0007186|GO:0050911|GO:0004984|GO:0016021	Rn.143034
A_44_P205691	0.042598	6.1357	up	3.28656	5.15855	2.12229	6.28668	5.91525	6.21716	A	A	A	P	P	P	Olr477	Rattus norvegicus olfactory receptor 477 (predicted) (Olr477_predicted), mRNA [NM_001000304]	NM_001000304	295747	GO:0007186|GO:0050911|GO:0004984|GO:0016021	Rn.142960
A_44_P141996	0.0427271	2.9881	up	4.12203	5.7208	5.02203	6.85147	5.98513	6.76595	A	A	A	P	P	P	Olr1450	Rattus norvegicus olfactory receptor 1450 (predicted) (Olr1450_predicted), mRNA [NM_001000774]	NM_001000774	405049	GO:0007186|GO:0050911|GO:0004984|GO:0016021	Rn.142128
A_43_P15885	0.0431652	2.25799	up	5.07759	5.76001	6.4547	7.01954	6.81999	6.97788	P	A	P	P	P	P	Cttnbp2	Cortactin-binding protein 2. [Source:Uniprot/SPTREMBL;Acc:Q2IBD4] [ENSRNOT00000011228]		282587	GO:0030036|GO:0005515|GO:0005519|GO:0015629	Rn.16244
A_44_P189393	0.0432885	2.10226	up	4.67982	5.71548	5.83402	6.51499	6.44026	6.48989	P	A	P	P	P	P	Olr1230	Rattus norvegicus olfactory receptor 1230 (predicted) (Olr1230_predicted), mRNA [NM_001000595]	NM_001000595	367060	GO:0007186|GO:0050911|GO:0004984|GO:0016021	Rn.143539
A_44_P436013	0.0436499	2.02376	up	5.05862	4.68451	4.49327	5.14761	6.07488	6.06503	P	A	A	A	P	A	LOC686118	AMGNNUC:SRPB2-00095-F11-A srpb2 (10220) Rattus norvegicus cDNA clone srpb2-00095-f11 5', mRNA sequence [CB547092]		686118	GO:0006355|GO:0003700|GO:0005634	Rn.198505
A_44_P424405	0.0438003	2.11465	up	5.66626	6.28104	5.98204	6.40803	7.3174	7.44518	P	P	P	P	P	P	Nbpwr1	Rattus norvegicus neuropeptides B/W receptor 1 (Nbpwr1), mRNA [NM_001014784]	NM_001014784	297795	GO:0007165|GO:0007186|GO:0007268|GO:0019222|GO:0001584|GO:0004872|GO:0004985|GO:0005515|GO:0016020|GO:0016021	Rn.140960
A_44_P250628	0.0447417	2.0598	up	4.57011	5.53827	5.15726	6.15769	5.72652	6.50894	P	A	A	P	A	P	LOC502549	PREDICTED: Rattus norvegicus similar to TD and POZ domain containing 2 (LOC502549), mRNA [XM_001053637]	XM_001053637	502549	GO:0005515	Rn.195790
A_43_P15260	0.046532	4.13182	up	4.88785	4.12341	4.97173	5.78347	6.33856	8.0013	P	A	A	A	P	P	Tshb	Rattus norvegicus thyroid stimulating hormone, beta subunit (Tshb), mRNA [NM_013116]	NM_013116	25653	GO:0007186|GO:0007267|GO:0009653|GO:0005179|GO:0005575|GO:0005576|GO:0005615	Rn.9966
A_44_P505688	0.0480656	2.21933	up	8.10861	9.29202	9.1272	9.66535	10.059	10.2539	P	P	P	P	P	P	Gja8	Rattus norvegicus gap junction membrane channel protein alpha 8 (Gja8), mRNA [NM_153465]	NM_153465	29601	GO:0006810|GO:0007267|GO:0007601|GO:0051260|GO:0005515|GO:0015267|GO:0015285|GO:0000299|GO:0005887|GO:0005922|GO:0016021	Rn.86658
A_44_P156364	0.0481915	2.732	up	5.58658	6.67184	6.13862	7.8189	8.14286	6.78514	P	P	P	P	P	P	Olr1273	Rattus norvegicus olfactory receptor 1273 (predicted) (Olr1273_predicted), mRNA [NM_001000458]	NM_001000458	300589	GO:0007186|GO:0050911|GO:0004984|GO:0016021	Rn.143506
A_44_P330736	0.0484365	2.03341	up	5.64926	5.96031	5.90819	6.164	7.14467	7.2808	P	A	P	P	P	P	Kcnmb3	PREDICTED: Rattus norvegicus potassium large conductance calcium-activated channel, subfamily M beta member 3 (predicted) (Kcnmb3_predicted), mRNA [XM_227040]		310303	GO:0001508|GO:0005513|GO:0006813|GO:0019228|GO:0005515|GO:0015269|GO:0015459|GO:0008076|GO:0016020
A_44_P499577	0.049623	2.11313	up	5.57991	6.88508	6.30131	7.26861	7.22555	7.51028	P	P	P	P	P	P	Foxi1	PREDICTED: Rattus norvegicus forkhead box I1 (predicted) (Foxi1_predicted), mRNA [XM_220287]		287185	GO:0006355|GO:0007275|GO:0042472|GO:0045893|GO:0003677|GO:0003700|GO:0008301|GO:0016563|GO:0005634
A_44_P113403	0.0016402	2.08308	down	6.15889	6.30312	6.35435	4.98822	5.42858	5.22339	P	P	P	A	A	A	RGD1561431	PREDICTED: Rattus norvegicus similar to homeobox-containing transcription factor (predicted) (RGD1561431_predicted), mRNA [XM_001058923]		500125
A_44_P180452	0.0020864	2.75658	down	6.38599	6.88334	6.29528	5.10779	4.87419	5.19398	P	P	P	A	A	A	Mrps2	PREDICTED: Rattus norvegicus mitochondrial ribosomal protein S2 (predicted) (Mrps2_predicted), mRNA [XM_342398]		362094	GO:0006412|GO:0003735|GO:0005622|GO:0005739|GO:0015935	Rn.48907
A_44_P352152	0.00516346	2.04512	down	6.41866	5.8718	5.93304	5.16951	4.93477	5.02267	P	A	P	A	A	A	RGD1305891	Rattus norvegicus similar to DNA (cytosine-5)-methyltransferase 3A (Dnmt3a) (DNA methyltransferase MmuIIIA) (DNA MTase MmuIIIA) (M.MmuIIIA) (LOC303060), mRNA [XM_220319]		303060
A_44_P232205	0.0052423	2.58022	down	5.67218	5.791	5.90873	3.97582	4.50631	4.78729	P	A	P	A	A	A	Bin2	Rattus norvegicus bridging integrator 2 (Bin2), mRNA [NM_001012223]	NM_001012223	366988	GO:0005515|GO:0005737	Rn.47919
A_44_P698351	0.00661155	2.20061	down	6.58899	6.45104	7.11854	5.48484	5.7468	5.51322	P	P	P	A	A	A	RGD1564553	PREDICTED: Rattus norvegicus similar to CD84 leukocyte antigen (predicted) (RGD1564553_predicted), mRNA [XM_577290]	XM_577290	501872
A_44_P431296	0.00955853	3.56283	down	5.29201	4.67104	5.84846	3.48995	3.74936	3.07314	P	A	P	A	A	A	Gpr18	Rattus norvegicus G protein-coupled receptor 18 (Gpr18), mRNA [NM_001079710]	NM_001079710	679957	GO:0007165|GO:0007186|GO:0001584|GO:0004872|GO:0045028|GO:0016020|GO:0016021	Rn.205907
A_44_P546445	0.0141344	10.899	down	4.82154	7.01134	4.31733	2.03068	1.88463	1.89654	P	P	A	A	A	A	RGD1559709	PREDICTED: Rattus norvegicus similar to F-box protein 47 (predicted) (RGD1559709_predicted), mRNA [XM_001081385]	XM_001081385	360615
A_44_P171064	0.0192247	2.35921	down	6.10218	5.61593	6.17856	4.55758	5.26495	4.35924	P	A	P	A	A	A	RGD1308307	PREDICTED: Rattus norvegicus similar to pyruvate dehydrogenase phosphatase regulatory subunit (predicted) (RGD1308307_predicted), mRNA [XM_226475]		307852		Rn.21088
A_44_P239281	0.0202167	2.06669	down	7.33142	6.64713	6.39987	5.69416	5.80436	5.73795	P	P	P	A	A	A	Cdc6	PREDICTED: Rattus norvegicus cell division cycle 6 homolog (S. cerevisiae) (predicted) (Cdc6_predicted), mRNA [XM_340896]		360621	GO:0000166|GO:0003682|GO:0005515|GO:0005524|GO:0017111|GO:0005737|GO:0005819	Rn.93156
A_44_P420187	0.023071	2.57824	down	5.31633	5.9462	5.72626	4.32402	4.85997	3.70564	P	A	P	A	A	A	Zic1	Rattus norvegicus zinc finger protein of the cerebellum 1 (Zic1), mRNA [NM_022677]	NM_022677	64618	GO:0007417|GO:0007420|GO:0007610|GO:0008150|GO:0003674|GO:0003676|GO:0003677|GO:0003700|GO:0008270|GO:0046872|GO:0005575|GO:0005622|GO:0005634	Rn.161923
A_44_P470630	0.0241067	3.44545	down	5.34924	6.50263	5.49405	4.49528	4.17677	3.31979	P	P	A	A	A	A	Myom2	Myomesin 2 (Fragment). [Source:Uniprot/SPTREMBL;Acc:Q80UL0] [ENSRNOT00000015908]		306616	GO:0006936|GO:0006941|GO:0007517|GO:0005200|GO:0008307|GO:0005856|GO:0005863	Rn.209007
A_44_P1027964	0.0279045	10.6088	down	5.11558	6.15034	7.48916	2.23223	4.31661	1.98466	P	P	P	A	A	A	RGD1305311	Q4G164_HUMAN (Q4G164) IQCA protein, partial (21%) [TC637617]		316616	GO:0000166|GO:0005524|GO:0017111	Rn.163088
A_44_P192211	0.031039	6.11589	down	4.76781	6.28409	3.53957	2.45356	2.08433	2.2159	P	P	A	A	A	A	Lyzl1	PREDICTED: Rattus norvegicus lysozyme-like 1 (predicted) (Lyzl1_predicted), mRNA [XM_344612]		364745		Rn.124844
A_44_P145300	0.0325303	2.61885	down	6.26713	6.37943	7.59155	5.49278	5.37798	5.20053	P	P	P	A	A	A	Lamp3	Rattus norvegicus lysosomal-associated membrane protein 3 (Lamp3), mRNA [NM_001012015]	NM_001012015	303801	GO:0005764|GO:0005765|GO:0016020|GO:0016021	Rn.19784
A_44_P445244	0.0333725	5.90852	down	5.10611	5.12879	6.37715	2.19864	4.34315	2.38187	P	A	P	A	A	A	Artn	Rattus norvegicus artemin (Artn), mRNA [NM_053397]	NM_053397	362572	GO:0007411|GO:0007422|GO:0050930|GO:0005102|GO:0005515|GO:0008083|GO:0005615	Rn.154711
A_44_P398612	0.0353964	2.02914	down	6.60906	5.61333	6.52585	5.16151	5.15321	5.37091	P	A	P	A	A	A	Slc26a7	PREDICTED: Rattus norvegicus solute carrier family 26, member 7 (predicted) (Slc26a7_predicted), mRNA [XM_232793]		297910	GO:0006810|GO:0006820|GO:0006821|GO:0005215|GO:0005253|GO:0005254|GO:0016021	Rn.109484
A_44_P279780	0.0419316	2.77427	down	6.96035	7.22834	7.18544	4.70348	5.903	6.35134	P	P	P	A	P	P	Clec11a	Rattus norvegicus C-type lectin domain family 11, member a (Clec11a), mRNA [NM_001012459]	NM_001012459	29313	GO:0008284|GO:0005529|GO:0008083|GO:0005576|GO:0005615	Rn.162423
A_44_P468468	0.0482902	2.1146	down	7.26643	7.16991	6.68615	5.35147	6.00325	6.52663	P	P	M	A	A	P	Lbp	Rattus norvegicus lipopolysaccharide binding protein (Lbp), mRNA [NM_017208]	NM_017208	29469	GO:0006869|GO:0006953|GO:0006968|GO:0009617|GO:0042742|GO:0001530|GO:0008289|GO:0005576|GO:0005615|GO:0016020|GO:0016021	Rn.48863
A_44_P367698	0.0488291	3.57993	down	5.36889	6.8451	5.46512	3.33665	4.88948	3.93318	P	P	A	A	A	A	Dio2	Rattus norvegicus deiodinase, iodothyronine, type II (Dio2), mRNA [NM_031720]	NM_031720	65162	GO:0001514|GO:0006590|GO:0009409|GO:0042403|GO:0042404|GO:0042446|GO:0004800|GO:0008430|GO:0005615|GO:0016020|GO:0016021	Rn.88380
A_44_P539081	0.0493634	10.3139	down	5.25015	5.74447	7.97232	2.18437	4.69125	1.99175	P	A	P	A	A	A	Plxna4	PREDICTED: Rattus norvegicus plexin A4 (predicted) (Plxna4_predicted), mRNA [XM_231590]		312213	GO:0007165|GO:0007275|GO:0007399|GO:0004872|GO:0017154|GO:0016020	Rn.212457

## Sheet: S1.2
Table S1.2. The genes differentially expressed in DRGs at 3 h post nerve injury (PNI) compared to control (at 0 h PNI)
ProbeName	p-value	Fold change	regulation	0h_DRG_1	0h_DRG_2	0h_DRG_3	3h_DRG_1	3h_DRG_2	3h_DRG_3	0h_DRG_1	0h_DRG_2	0h_DRG_3	3h_DRG_1	3h_DRG_2	3h_DRG_3	GeneSymbol	Description	GenbankAccession	EntrezGene	GO(Avadis)	UniGene
A_44_P319128	9.59e-08	6.72078	up	1.96418	1.96981	1.96067	4.65356	4.73123	4.75575	A	A	A	P	P	P	LOC367418	PREDICTED: Rattus norvegicus similar to Spindlin-like protein 2 (SPIN-2) (LOC367418), mRNA [XR_006973]	XR_006973	367418		Rn.196781
A_44_P475320	3.79e-06	7.44062	up	1.89743	2.09021	2.08099	4.81891	4.99665	4.93934	A	A	A	P	P	P	Olr1589_predicted	Rattus norvegicus olfactory receptor 1589 (predicted) (Olr1589_predicted), mRNA [NM_001000083]	NM_001000083	289251	GO:0007186|GO:0050911|GO:0004984|GO:0016021	Rn.142339
A_44_P440302	8.04e-06	7.25393	up	1.90944	2.09796	2.018	4.77303	4.8008	5.02786	A	A	A	P	P	P	Olr629_predicted	Rattus norvegicus olfactory receptor 629 (predicted) (Olr629_predicted), mRNA [NM_001001058]	NM_001001058	405946	GO:0007186|GO:0050911|GO:0004984|GO:0016021	Rn.142863
A_44_P440351	8.04e-06	6.55234	up	2.08955	2.04815	2.04445	4.59201	4.84037	4.8858	A	A	A	P	P	P	Olr40_predicted	Rattus norvegicus olfactory receptor 40 (predicted) (Olr40_predicted), mRNA [NM_001000127]	NM_001000127	293197	GO:0007186|GO:0050911|GO:0004984|GO:0016021	Rn.141934
A_43_P11663	1.58e-05	2.07462	up	6.30977	6.42432	6.32801	7.38776	7.37957	7.45334	P	P	P	P	P	P	Rds	Rattus norvegicus retinal degeneration, slow (Rds), mRNA [NM_013021]	NM_013021	25534	GO:0007155|GO:0007601|GO:0050896|GO:0005515|GO:0016020|GO:0016021	Rn.48882
A_44_P280799	1.68e-05	3.84522	up	2.11825	2.09134	2.10026	4.20291	3.94553	3.99062	A	A	A	P	P	P	Olr613_predicted	Rattus norvegicus olfactory receptor 613 (predicted) (Olr613_predicted), mRNA [NM_001000654]	NM_001000654	404852	GO:0007186|GO:0050911|GO:0004984|GO:0016021	Rn.142870
A_44_P358558	1.89e-05	2.55542	up	4.62437	4.73398	4.5823	5.99284	5.94398	6.0645	P	A	A	P	P	P	RGD1562697_predicted	similar to vomeronasal 2, receptor, 2 (LOC679836), mRNA [Source:RefSeq_dna;Acc:XR_005588] [ENSRNOT00000044016]		308257	GO:0006306|GO:0003677|GO:0008067|GO:0008170|GO:0016020	Rn.145806
A_44_P231337	2.17e-05	4.22545	up	1.98745	1.99043	1.92082	3.86918	4.12892	4.13791	A	A	A	P	P	P	Olr637_predicted	Rattus norvegicus olfactory receptor 637 (predicted) (Olr637_predicted), mRNA [NM_001001126]	NM_001001126	406053	GO:0007186|GO:0050911|GO:0004984|GO:0016021	Rn.142856
A_44_P438024	2.25e-05	3.0368	up	4.13653	4.06017	3.92743	5.57359	5.6687	5.6895	A	A	A	P	P	P	Olr542_predicted	Rattus norvegicus olfactory receptor 542 (predicted) (Olr542_predicted), mRNA [NM_001000566]	NM_001000566	366105	GO:0007186|GO:0050911|GO:0004984|GO:0016021	Rn.142916
A_44_P456769	2.35e-05	4.93166	up	1.90548	2.22857	2.10276	4.39142	4.30475	4.44686	A	A	A	P	P	P	Ncr1	Rattus norvegicus natural cytotoxicity triggering receptor 1 (Ncr1), mRNA [NM_057199]	NM_057199	117547	GO:0004872|GO:0005615|GO:0016020|GO:0016021	Rn.30049
A_44_P245433	2.95e-05	2.45928	up	5.61655	5.75949	5.70211	7.00112	6.90809	7.06365	P	A	P	P	P	P	Olr221_predicted	Rattus norvegicus olfactory receptor 221 (predicted) (Olr221_predicted), mRNA [NM_001000200]	NM_001000200	293367	GO:0007186|GO:0050911|GO:0004984|GO:0016021	Rn.141794
A_44_P836445	3.19e-05	3.72127	up	10.491	10.5204	10.7692	12.5184	12.5072	12.4424	P	P	P	P	P	P	Aph1a	Rattus norvegicus anterior pharynx defective 1a homolog (C. elegans) (Aph1a), mRNA [NM_001014255]	NM_001014255	365872	GO:0001656|GO:0016485|GO:0043085|GO:0004175|GO:0005515|GO:0016021	Rn.22786
A_44_P102465	3.43e-05	7.16047	up	1.86718	1.90236	1.92587	4.60183	4.59847	5.01526	A	A	A	P	P	P	Olr1107_predicted	Rattus norvegicus olfactory receptor 1107 (predicted) (Olr1107_predicted), mRNA [NM_001000424]	NM_001000424	300202	GO:0007165|GO:0007186|GO:0007608|GO:0050896|GO:0050911|GO:0004872|GO:0004984|GO:0016020|GO:0016021	Rn.143286
A_44_P487000	3.88e-05	3.60927	up	1.90848	1.9317	1.97528	3.72115	3.67759	3.97185	A	A	A	P	A	P	Olr623_predicted	Rattus norvegicus olfactory receptor 623 (predicted) (Olr623_predicted), mRNA [NM_001000651]	NM_001000651	404848	GO:0007186|GO:0050911|GO:0004984|GO:0016021	Rn.142866
A_44_P330778	4.09e-05	2.59422	up	5.63361	5.64424	5.83953	7.03658	7.10635	7.10035	P	A	P	P	P	P	RGD1564786_predicted	PREDICTED: Rattus norvegicus similar to OTTMUSP00000000636 (predicted) (RGD1564786_predicted), mRNA [XM_225265]	XM_225265	306889	GO:0004867	Rn.78878
A_43_P15483	5.04e-05	2.09088	up	6.72621	6.8812	6.80307	7.93925	7.82242	7.84114	P	P	P	P	P	P	Slc28a1	Rattus norvegicus solute carrier family 28 (sodium-coupled nucleoside transporter), member 1 (Slc28a1), mRNA [NM_053863]	NM_053863	116642	GO:0006139|GO:0006810|GO:0015855|GO:0015858|GO:0001882|GO:0005350|GO:0005415|GO:0005624|GO:0005887|GO:0016020|GO:0016021	Rn.10517
A_44_P271559	5.41e-05	3.42863	up	2.10656	2.15255	2.10997	3.75239	3.86705	4.08254	A	A	A	A	P	P	Olr541_predicted	Rattus norvegicus olfactory receptor 541 (predicted) (Olr541_predicted), mRNA [NM_001000565]	NM_001000565	366104	GO:0007186|GO:0050911|GO:0004984|GO:0016021	Rn.142917
A_44_P257419	5.48e-05	3.52444	up	4.96375	4.78117	4.87646	6.60434	6.60716	6.86206	P	A	A	P	P	P	Olr132_predicted	Rattus norvegicus olfactory receptor 132 (predicted) (Olr132_predicted), mRNA [NM_001001273]	NM_001001273	293271	GO:0007186|GO:0050911|GO:0004984|GO:0016021	Rn.141863
A_44_P630082	5.81e-05	2.51984	up	4.1554	4.30069	4.32441	5.53961	5.54155	5.69934	A	A	A	P	P	P	LOC681205	PREDICTED: Rattus norvegicus hypothetical protein LOC681205 (LOC681205), mRNA [XM_001060743]	XM_001060743	681205		Rn.206811
A_44_P259851	5.9e-05	5.19312	up	2.05508	2.01094	2.0048	4.31084	4.22816	4.66162	A	A	A	P	P	P	Olr735_predicted	Rattus norvegicus olfactory receptor 735 (predicted) (Olr735_predicted), mRNA [NM_001000922]	NM_001000922	405238	GO:0007186|GO:0050911|GO:0004984|GO:0016021	Rn.142785
A_44_P262227	6.96e-05	2.14307	up	5.28184	5.1795	5.23086	6.28152	6.26495	6.44476	P	A	A	P	P	P	Olr1198_predicted	Rattus norvegicus olfactory receptor 1198 (predicted) (Olr1198_predicted), mRNA [NM_001000436]	NM_001000436	300525	GO:0007186|GO:0050911|GO:0004984|GO:0016021	Rn.143559
A_44_P226752	8.44e-05	5.50853	up	1.9248	1.92255	1.94958	4.25885	4.22676	4.69632	A	A	A	P	P	P	Olr1006_predicted	Rattus norvegicus olfactory receptor 1006 (predicted) (Olr1006_predicted), mRNA [NM_001000075]	NM_001000075	288886	GO:0007186|GO:0050911|GO:0004984|GO:0016021	Rn.143366
A_44_P182367	8.75e-05	6.62369	up	2.08816	2.23057	2.11175	4.92014	4.56607	5.12716	A	A	A	P	P	P	Olr1217_predicted	Rattus norvegicus olfactory receptor 1217 (predicted) (Olr1217_predicted), mRNA [NM_001000439]	NM_001000439	300540	GO:0007186|GO:0050911|GO:0004984|GO:0016021	Rn.138154
A_44_P149300	9.04e-05	2.84964	up	4.1564	4.03681	3.9291	5.41895	5.64639	5.5893	A	A	A	P	P	P	Muc4	Rattus norvegicus Fisher 344 pre-sialomucin complex (pSMC) mRNA, repeat B, partial cds. [U06748]	U06748	303887	GO:0007155|GO:0007160|GO:0005176|GO:0005515|GO:0005887|GO:0016020|GO:0016021
A_44_P592667	9.64e-05	2.01106	up	6.01603	6.06165	5.90497	7.00591	6.92364	7.07697	P	A	P	P	P	P	Spink5_predicted	PREDICTED: Rattus norvegicus serine protease inhibitor, Kazal type 5 (predicted) (Spink5_predicted), mRNA [XM_001056195]	XM_001056195	361319	GO:0008150|GO:0016525|GO:0030155|GO:0030198|GO:0030855|GO:0035315|GO:0042640|GO:0045580|GO:0045861|GO:0050777|GO:0003674|GO:0004867|GO:0030414|GO:0005575|GO:0005576|GO:0005737|GO:0005783|GO:0005789|GO:0005829|GO:0005938|GO:0042599|GO:0048471
A_44_P489907	0.0001	2.5749	up	4.91254	4.82539	4.65755	6.0712	6.21338	6.20447	P	A	A	P	P	P	Tubal3_predicted	PREDICTED: Rattus norvegicus tubulin, alpha-like 3 (predicted) (Tubal3_predicted), mRNA [XM_225547]		291287	GO:0007018|GO:0051258|GO:0003824|GO:0003924|GO:0005198|GO:0005525|GO:0005874|GO:0043234	Rn.199022
A_44_P179925	0.0001	2.26675	up	4.56386	4.48184	4.34483	5.61625	5.59101	5.72516	P	A	A	P	P	P	Olr43_predicted	Rattus norvegicus olfactory receptor 43 (predicted) (Olr43_predicted), mRNA [NM_001000541]	NM_001000541	365322	GO:0007186|GO:0050911|GO:0004984|GO:0016021	Rn.141931
A_44_P436205	0.000103	2.23316	up	7.17442	7.25639	7.03783	8.24916	8.30971	8.38702	P	P	P	P	P	P	Znf307_predicted	PREDICTED: Rattus norvegicus zinc finger protein 307 (predicted) (Znf307_predicted), mRNA [XM_214482]	XM_214482	291164		Rn.32192
A_44_P141992	0.000118	2.41053	up	5.82984	5.97617	5.96188	7.30059	7.21785	7.05749	P	P	P	P	P	P	Slc6a12	Rattus norvegicus solute carrier family 6 (neurotransmitter transporter, betaine/GABA), member 12 (Slc6a12), mRNA [NM_017335]	NM_017335	50676	GO:0006836|GO:0005328|GO:0005332|GO:0015293|GO:0005887|GO:0016020|GO:0016021	Rn.11352
A_44_P393273	0.000118	2.31185	up	5.40456	5.3443	5.47879	6.63318	6.48831	6.73329	P	A	A	P	P	P	Slc6a9	Rattus norvegicus solute carrier family 6 (neurotransmitter transporter, glycine), member 9 (Slc6a9), mRNA [NM_053818]	NM_053818	116509	GO:0006836|GO:0006865|GO:0005283|GO:0005328|GO:0005515|GO:0015171|GO:0015187|GO:0015293|GO:0015375|GO:0005624|GO:0005887|GO:0016020|GO:0016021	Rn.32110
A_44_P360600	0.000123	3.97391	up	1.87303	1.90397	1.91991	3.99212	4.05317	3.6233	A	A	A	P	P	A	Olr803_predicted	Rattus norvegicus olfactory receptor 803 (predicted) (Olr803_predicted), mRNA [NM_001000853]	NM_001000853	405143	GO:0007186|GO:0050911|GO:0004984|GO:0016021	Rn.143119
A_44_P498620	0.000126	2.51401	up	7.25065	7.48426	7.35943	8.65287	8.61705	8.81439	P	P	P	P	P	P	Cga	Rattus norvegicus glycoprotein hormones, alpha subunit (Cga), mRNA [NM_053918]	NM_053918	116700	GO:0005179|GO:0005576|GO:0005615	Rn.10589
A_44_P538496	0.000129	3.30473	up	3.10613	2.82495	2.97789	4.52189	4.77643	4.78425	A	A	A	P	P	P	Olr1434_predicted	Rattus norvegicus olfactory receptor 1434 (predicted) (Olr1434_predicted), mRNA [NM_001000013]	NM_001000013	287322	GO:0007186|GO:0050911|GO:0004984|GO:0016021	Rn.142139
A_44_P347273	0.000129	2.55535	up	4.91004	4.79088	4.80654	6.20416	6.3286	6.03526	P	A	A	P	P	P	RGD1563257_predicted	PREDICTED: Rattus norvegicus similar to novel protein similar to esterases (predicted) (RGD1563257_predicted), mRNA [XM_233636]		313686	GO:0008152|GO:0016787
A_43_P13148	0.000129	2.3654	up	6.55963	6.74664	6.72755	7.82179	7.90595	8.03231	P	P	M	P	P	P	Hrh4	Rattus norvegicus histamine H4 receptor (Hrh4), mRNA [NM_131909]	NM_131909	170704	GO:0006954|GO:0007165|GO:0007186|GO:0001584|GO:0004872|GO:0004969|GO:0005615|GO:0005624|GO:0005887|GO:0016020|GO:0016021	Rn.162272
A_44_P942715	0.000131	2.70082	up	4.27215	4.4575	4.59745	5.89998	5.81663	5.91068	A	A	A	P	P	P	Prl8a3	Rattus norvegicus prolactin family 8, subfamily a, member 3 (Prl8a3), mRNA [NM_020079]	NM_020079	24658	GO:0005179|GO:0005576	Rn.202972
A_44_P605947	0.000138	4.08323	up	2.14654	2.34509	2.17318	4.5026	4.16234	4.08899	A	A	A	P	P	P	LOC498940	Rattus norvegicus similar to Carboxylesterase 2 (LOC498940), mRNA [NM_001044258]	NM_001044258	498940	GO:0004759|GO:0016787	Rn.126854
A_44_P262065	0.000138	3.3281	up	2.05914	2.01403	2.00469	3.75033	3.55822	3.9734	A	A	A	P	A	P	LOC299282	Rattus norvegicus Serine protease inhibitor (LOC299282), mRNA [NM_182474]	NM_182474	299282	GO:0004867	Rn.97597
A_44_P550237	0.000138	3.14331	up	13.5894	13.7586	13.662	15.4002	15.1155	15.4512	P	P	P	P	P	P	Mapt	Rattus norvegicus microtubule-associated protein tau (Mapt), mRNA [NM_017212]	NM_017212	29477	GO:0000226|GO:0006915|GO:0007017|GO:0007026|GO:0007584|GO:0010033|GO:0030182|GO:0031116|GO:0045773|GO:0005200|GO:0005515|GO:0008017|GO:0008034|GO:0017124|GO:0019899|GO:0005829|GO:0005856|GO:0005875|GO:0005886|GO:0030424|GO:0030426|GO:0045298	Rn.2455
A_44_P163290	0.000148	2.62862	up	4.97526	4.9949	4.83299	6.26314	6.49708	6.22585	P	A	A	P	P	P	Olr691_predicted	Rattus norvegicus olfactory receptor 691 (predicted) (Olr691_predicted), mRNA [NM_001000630]	NM_001000630	404822	GO:0007186|GO:0050911|GO:0004984|GO:0016021	Rn.142817
A_44_P391126	0.00015	2.60473	up	5.58712	5.87129	5.75234	7.20257	7.13398	7.01759	P	A	P	P	P	P	Olr56_predicted	Rattus norvegicus olfactory receptor 56 (predicted) (Olr56_predicted), mRNA [NM_001000130]	NM_001000130	293205	GO:0007186|GO:0050911|GO:0004984|GO:0016021	Rn.141921
A_44_P248468	0.000161	6.95082	up	2.36559	1.92145	1.92332	4.9301	4.60111	5.0707	A	A	A	P	P	P	LOC679175	PREDICTED: Rattus norvegicus similar to bile acid Coenzyme A: amino acid N-acyltransferase (LOC679175), mRNA [XM_001055067]	XM_001055067	679175	GO:0006629|GO:0016290
A_44_P290283	0.000173	2.57259	up	4.91631	4.63986	4.87419	6.27824	6.1123	6.12948	P	A	A	P	P	P	Olr1186_predicted	Rattus norvegicus olfactory receptor 1186 (predicted) (Olr1186_predicted), mRNA [NM_001000862]	NM_001000862	405155	GO:0007186|GO:0050911|GO:0004984|GO:0016021	Rn.143576
A_44_P308827	0.000177	4.33706	up	4.74238	4.37256	4.83564	6.81999	6.62956	6.85118	P	A	A	P	P	P	Olr74_predicted	Rattus norvegicus olfactory receptor 74 (predicted) (Olr74_predicted), mRNA [NM_001000134]	NM_001000134	293218	GO:0007186|GO:0050911|GO:0004984|GO:0016021	Rn.141911
A_44_P187428	0.000177	2.27243	up	5.62156	5.88659	5.79685	7.00749	6.87155	6.97865	P	A	M	P	P	P	RGD1561671_predicted	Rattus norvegicus similar to RIKEN cDNA 2900010M23 (LOC361214), mRNA [XM_341496]	XM_341496	361214
A_44_P513789	0.00018	4.01736	up	4.49102	4.15885	4.52723	6.26131	6.35764	6.57689	P	A	A	P	P	P	Ccr1l1_predicted	PREDICTED: Rattus norvegicus chemokine (C-C motif) receptor 1-like 1 (predicted) (Ccr1l1_predicted), mRNA [XM_236742]		301088	GO:0004983|GO:0016493|GO:0045028|GO:0016021
A_44_P304909	0.000181	2.7219	up	5.85734	6.09387	5.92383	7.45981	7.24154	7.50752	P	P	P	P	P	P	RGD1304840_predicted	PREDICTED: Rattus norvegicus similar to RIKEN cDNA B230396O12 (predicted) (RGD1304840_predicted), mRNA [XM_345615]		366517	GO:0005488	Rn.64301
A_44_P335175	0.000182	2.06803	up	4.21508	4.46867	4.35671	5.45094	5.36772	5.36658	A	A	A	P	P	P	RGD1311892_predicted	PREDICTED: Rattus norvegicus similar to hypothetical protein FLJ10901 (predicted) (RGD1311892_predicted), mRNA [XM_213984]	XM_213984	289399		Rn.48092
A_44_P393631	0.000183	3.05737	up	4.78811	4.56481	4.71172	6.11684	6.31649	6.46818	P	A	A	P	P	P	Rasal1_predicted	Rattus norvegicus similar to RAS protein activator like 1 (GAP1 like) (LOC360814), mRNA [XM_341088]	XM_341088	360814	GO:0007242|GO:0051056|GO:0005096|GO:0005099|GO:0005543|GO:0005622	Rn.63791
A_44_P165612	0.000185	2.33206	up	6.98023	6.9958	6.9933	8.06249	8.19301	8.37863	P	P	P	P	P	P	Olr1415_predicted	Rattus norvegicus olfactory receptor 1415 (predicted) (Olr1415_predicted), mRNA [NM_001000781]	NM_001000781	405059	GO:0007186|GO:0050911|GO:0004984|GO:0016021	Rn.142152
A_44_P334830	0.000186	2.62699	up	4.83101	4.76317	4.67197	6.03228	6.07881	6.3353	P	A	A	P	P	P	Olr894_predicted	Rattus norvegicus olfactory receptor 894 (predicted) (Olr894_predicted), mRNA [NM_001000940]	NM_001000940	405277	GO:0007186|GO:0050911|GO:0004984|GO:0016021	Rn.143399
A_44_P386757	0.000192	3.74346	up	2.10166	2.1542	2.04889	4.12856	4.16525	3.72407	A	A	A	P	P	A	RGD1561133_predicted	PREDICTED: Rattus norvegicus similar to putative pheromone receptor (Go-VN2) (predicted) (RGD1561133_predicted), mRNA [XM_222983]	XM_222983	289295	GO:0008067|GO:0016020	Rn.195723
A_43_P11507	0.000192	2.82639	up	5.90967	6.12896	6.00714	7.4117	7.42806	7.7029	P	P	P	P	P	P	Svp4	Rattus norvegicus seminal vesicle protein 4 (Svp4), mRNA [NM_012662]	NM_012662	24802		Rn.9942
A_44_P325589	0.000198	2.04231	up	5.65135	5.68983	5.49772	6.62474	6.56273	6.74203	P	A	A	P	P	P	Olr164_predicted	Rattus norvegicus olfactory receptor 164 (predicted) (Olr164_predicted), mRNA [NM_001000737]	NM_001000737	404998	GO:0007186|GO:0050911|GO:0004984|GO:0016021	Rn.141839
A_44_P200998	0.000199	2.70443	up	4.88184	5.05648	4.75831	6.26237	6.27008	6.47016	P	A	A	P	P	P	Olr921_predicted	Rattus norvegicus olfactory receptor 921 (predicted) (Olr921_predicted), mRNA [NM_001001385]	NM_001001385	366798	GO:0007186|GO:0050911|GO:0004984|GO:0016021	Rn.143389
A_43_P12312	0.000209	2.38397	up	5.43183	5.6008	5.44107	6.68365	6.6464	6.90375	P	A	P	P	P	P	Crhr2	Rattus norvegicus corticotropin releasing hormone receptor 2 (Crhr2), mRNA [NM_022714]	NM_022714	64680	GO:0007165|GO:0007186|GO:0007188|GO:0007631|GO:0016525|GO:0004872|GO:0004930|GO:0004978|GO:0005179|GO:0005515|GO:0015056|GO:0017047|GO:0043404|GO:0051424|GO:0005615|GO:0005886|GO:0005887|GO:0016020|GO:0016021	Rn.10023
A_44_P156966	0.000214	2.47707	up	8.07925	8.17034	8.33029	9.63932	9.46462	9.40185	P	P	P	P	P	P	RGD1563226_predicted	PREDICTED: Rattus norvegicus similar to ubiquitin-conjugating enzyme UBCi (predicted) (RGD1563226_predicted), mRNA [XM_228708]		317341	GO:0006464|GO:0006512|GO:0004842|GO:0019787	Rn.106891
A_44_P142573	0.000215	2.70127	up	5.73325	5.98154	5.67275	7.33169	7.23369	7.12307	P	P	P	P	P	P	RGD1304731_predicted	PREDICTED: Rattus norvegicus similar to RIKEN cDNA 5330437I02 gene (predicted) (RGD1304731_predicted), mRNA [XM_214556]		291549	GO:0004866|GO:0016021	Rn.70441
A_44_P121136	0.00022	4.39593	up	2.1266	2.35334	2.16821	4.36794	4.08021	4.60851	A	A	A	P	P	P	Olr108_predicted	Rattus norvegicus olfactory receptor 108 (predicted) (Olr108_predicted), mRNA [NM_001000149]	NM_001000149	293247	GO:0007186|GO:0050911|GO:0004984|GO:0016021	Rn.141883
A_43_P16265	0.000224	2.57407	up	5.86402	6.14743	6.02159	7.37387	7.2545	7.49682	P	P	P	P	P	P	Olr1078	Rattus norvegicus olfactory receptor 1078 (Olr1078), mRNA [NM_207597]	NM_207597	299593	GO:0007165|GO:0007186|GO:0007608|GO:0050896|GO:0050911|GO:0004872|GO:0004984|GO:0016020|GO:0016021	Rn.120045
A_44_P557273	0.000238	4.66097	up	2.28386	2.04322	1.98735	4.11775	4.23461	4.62396	A	A	A	P	P	P	Olr1316_predicted	Rattus norvegicus olfactory receptor 1316 (predicted) (Olr1316_predicted), mRNA [NM_001000793]	NM_001000793	405077	GO:0007186|GO:0050911|GO:0004984|GO:0016021	Rn.143481
A_44_P440343	0.000243	6.10268	up	2.37511	1.92154	1.93425	4.48184	4.60251	4.97488	A	A	A	P	P	P	Olr399_predicted	Rattus norvegicus olfactory receptor 399 (predicted) (Olr399_predicted), mRNA [NM_001000560]	NM_001000560	366026	GO:0007186|GO:0050911|GO:0004984|GO:0016021	Rn.143039
A_44_P412075	0.000246	3.44961	up	2.0764	2.08955	2.01108	3.89697	4.06246	3.57689	A	A	A	P	P	A	Olr484_predicted	Rattus norvegicus olfactory receptor 484 (predicted) (Olr484_predicted), mRNA [NM_001000306]	NM_001000306	295750	GO:0007186|GO:0050911|GO:0004984|GO:0016021	Rn.142954
A_44_P387780	0.000249	2.60094	up	4.47958	4.75994	4.57599	5.97445	5.85785	6.12031	P	A	A	P	P	P	Cyp8b1	Rattus norvegicus cytochrome P450, family 8, subfamily b, polypeptide 1 (Cyp8b1), mRNA [NM_031241]	NM_031241	81924	GO:0006118|GO:0016125|GO:0004497|GO:0005506|GO:0008397|GO:0019825|GO:0020037|GO:0046872|GO:0005615|GO:0005783|GO:0005792|GO:0016020	Rn.23013
A_44_P475981	0.000252	10.1493	up	1.92145	2.51328	2.08904	5.69713	5.10445	5.7521	A	A	A	P	P	P	Pif1	Rattus norvegicus similar to AI449441 protein (LOC367645), mRNA [XM_346237]	XM_346237	367645	GO:0004386
A_43_P23060	0.000255	2.71203	up	4.248	4.23328	4.27716	5.61158	5.54267	5.9223	P	A	A	P	P	P	Hsfy1	Rattus norvegicus heat shock transcription factor, Y-linked 1 (Hsfy1), mRNA [NM_001012132]	NM_001012132	316409	GO:0006355|GO:0003700|GO:0005634	Rn.34546
A_44_P397962	0.000276	2.0697	up	5.22617	5.35316	5.10863	6.18498	6.2887	6.36255	P	A	A	P	P	P	Olr62_predicted	Rattus norvegicus olfactory receptor 62 (predicted) (Olr62_predicted), mRNA [NM_001000129]	NM_001000129	293201	GO:0007165|GO:0007186|GO:0007608|GO:0050896|GO:0050911|GO:0001584|GO:0004872|GO:0004984|GO:0016020|GO:0016021	Rn.141917
A_44_P744940	0.000292	2.18285	up	6.7615	7.05042	6.88387	7.94286	8.03256	8.09902	P	P	P	P	P	P	RGD1565640_predicted	PREDICTED: Rattus norvegicus similar to IQ motif containing F1 (predicted) (RGD1565640_predicted), mRNA [XM_578754]		503227		Rn.135733
A_44_P497163	0.000297	2.59697	up	5.28213	5.20406	5.32329	6.62007	6.46818	6.85173	P	A	A	P	P	P	Mmp1b_predicted	Rattus norvegicus similar to putative matrix metalloproteinase (LOC300338), mRNA [XM_235849]		300338	GO:0006508|GO:0004222|GO:0008233|GO:0008270|GO:0005578	Rn.127177
A_44_P428545	0.000301	4.99201	up	3.06051	3.00422	2.70376	5.32329	4.92758	5.47647	A	A	A	P	P	P	Olr1485_predicted	Rattus norvegicus olfactory receptor 1485 (predicted) (Olr1485_predicted), mRNA [NM_001000028]	NM_001000028	287489	GO:0007186|GO:0050911|GO:0004984|GO:0016021	Rn.142091
A_44_P313608	0.000301	2.60002	up	5.49742	5.71349	5.85893	7.12944	6.96404	7.11192	P	A	P	P	P	P	Olr901_predicted	Rattus norvegicus olfactory receptor 901 (predicted) (Olr901_predicted), mRNA [NM_001000057]	NM_001000057	288810	GO:0007186|GO:0050911|GO:0004984|GO:0016021	Rn.138130
A_42_P819194	0.000312	2.4358	up	4.36488	4.55366	4.73123	5.83371	5.88917	5.78007	A	A	A	P	P	P	Dpep1	Dipeptidase 1 precursor (EC 3.4.13.19) (Microsomal dipeptidase) (Renal dipeptidase). [Source:Uniprot/SWISSPROT;Acc:P31430] [ENSRNOT00000021397]		94199	GO:0006508|GO:0004237|GO:0008237|GO:0008239|GO:0008270|GO:0016805|GO:0046872|GO:0048503|GO:0005615|GO:0005783|GO:0005792|GO:0016020	Rn.6051
A_44_P414535	0.000338	2.1303	up	7.01814	7.02632	7.18931	8.08004	8.10288	8.32402	P	P	P	P	P	P	Cacna1h	AF290213 Rattus norvegicus calcium channel alpha-1-H subunit mRNA, complete cds [AF290213]	AF290213	114862	GO:0006811|GO:0006816|GO:0006936|GO:0007517|GO:0007520|GO:0008016|GO:0005245|GO:0005509|GO:0008332|GO:0005634|GO:0005737|GO:0005886|GO:0005891|GO:0016020|GO:0016021|GO:0030425|GO:0043204	Rn.49178
A_44_P285601	0.000361	2.00367	up	5.27134	5.06218	5.15908	6.05736	6.28549	6.15769	P	A	A	P	P	P	Olr94_predicted	Rattus norvegicus olfactory receptor 94 (predicted) (Olr94_predicted), mRNA [NM_001001023]	NM_001001023	405908	GO:0007186|GO:0050911|GO:0004984|GO:0016021	Rn.141893
A_42_P480723	0.000372	2.6431	up	6.14045	6.39329	6.52686	7.79814	7.64605	7.82309	P	P	P	P	P	P	Cd8b	Rattus norvegicus CD8 antigen, beta chain (Cd8b), mRNA [NM_031539]	NM_031539	24931	GO:0006955|GO:0007169|GO:0042110|GO:0005515|GO:0015026|GO:0042288|GO:0009897|GO:0009986|GO:0016020|GO:0016021|GO:0042101	Rn.10330
A_44_P138276	0.000398	2.14694	up	5.07583	5.28607	5.1492	6.29932	6.12292	6.3957	P	A	A	P	P	P	Olr1102_predicted	PREDICTED: Rattus norvegicus olfactory receptor 1102 (predicted) (Olr1102_predicted), mRNA [XM_235620]		300194	GO:0007186|GO:0050911|GO:0004984|GO:0016021
A_44_P449663	0.000404	3.67623	up	4.32327	4.27411	4.09098	5.9116	5.99257	6.41888	P	A	A	P	P	P	Olr1602_predicted	Rattus norvegicus olfactory receptor 1602 (predicted) (Olr1602_predicted), mRNA [NM_001000909]	NM_001000909	405219	GO:0007186|GO:0050911|GO:0004984|GO:0016021	Rn.142328
A_44_P337125	0.000408	2.16539	up	6.5384	6.45253	6.37261	7.65144	7.66821	7.38776	P	P	P	P	P	P	Slco4a1	Rattus norvegicus solute carrier organic anion transporter family, member 4a1 (Slco4a1), mRNA [NM_133608]	NM_133608	171144	GO:0006810|GO:0006811|GO:0042403|GO:0005215|GO:0015349|GO:0016020|GO:0016021	Rn.67081
A_42_P761225	0.00044	2.6776	up	5.75494	5.5553	5.54208	6.92023	6.92798	7.26694	P	A	A	P	P	P	Lypd2_predicted	PREDICTED: Rattus norvegicus Ly6/Plaur domain containing 2 (predicted) (Lypd2_predicted), mRNA [XM_216960]		300017		Rn.19695
A_43_P20099	0.000457	2.05435	up	4.59945	4.62179	4.38612	5.45494	5.59598	5.67247	P	A	A	P	P	P	Mfi2_predicted	PREDICTED: Rattus norvegicus antigen p97 (melanoma associated) identified by monoclonal antibodies 133.2 and 96.5 (predicted) (Mfi2_predicted), mRNA [XM_237839]		288038	GO:0006826|GO:0006879|GO:0008199|GO:0005576|GO:0005615|GO:0005887	Rn.198265
A_44_P325571	0.000463	4.00838	up	1.94197	1.94079	2.46299	4.271	4.01397	4.06983	A	A	A	P	P	P	Olr349_predicted	Rattus norvegicus olfactory receptor 349 (predicted) (Olr349_predicted), mRNA [NM_001001019]	NM_001001019	405393	GO:0007186|GO:0050911|GO:0004984|GO:0016021	Rn.141689
A_42_P512387	0.00048	2.00992	up	5.2488	5.38888	5.18565	6.13582	6.39027	6.31866	P	A	A	P	P	P	Lim2	Rattus norvegicus lens intrinsic membrane protein 2 (Lim2), mRNA [NM_053771]	NM_053771	114903	GO:0008150|GO:0043010|GO:0003674|GO:0005212|GO:0005886|GO:0005923|GO:0016020|GO:0016021	Rn.9688
A_43_P13187	0.000496	2.32777	up	7.2299	7.38714	7.55885	8.5583	8.52485	8.74959	P	P	P	P	P	P	Zfp483	Rattus norvegicus zinc finger protein 483 (Zfp483), mRNA [NM_133422]	NM_133422	170955	GO:0006355|GO:0003676|GO:0003700|GO:0008270|GO:0046872|GO:0005622|GO:0005634	Rn.211991
A_44_P147020	0.000497	2.50354	up	6.64579	6.79157	6.57666	7.95407	7.82611	8.20575	P	P	P	P	P	P	Cyp4a11	Rattus norvegicus cytochrome P450, subfamily 4A, polypeptide 11 (Cyp4a11), mRNA [NM_001044770]	NM_001044770	24306	GO:0006118|GO:0006631|GO:0019369|GO:0004497|GO:0005506|GO:0008393|GO:0008405|GO:0018685|GO:0020037|GO:0046872|GO:0005783|GO:0005792|GO:0016020	Rn.214991
A_44_P515305	0.000511	2.52332	up	5.33017	5.54042	5.29517	6.56925	6.67727	6.92521	P	A	A	P	P	P	Olr120_predicted	Rattus norvegicus olfactory receptor 120 (predicted) (Olr120_predicted), mRNA [NM_001000154]	NM_001000154	293256	GO:0007186|GO:0050911|GO:0004984|GO:0016021	Rn.141874
A_44_P557302	0.000513	3.23648	up	6.08382	6.21989	6.08809	7.76607	7.58326	8.12574	P	P	P	P	P	M	Olr1744_predicted	Rattus norvegicus olfactory receptor 1744 (predicted) (Olr1744_predicted), mRNA [NM_001001426]	NM_001001426	294198	GO:0006355|GO:0006464|GO:0006512|GO:0006955|GO:0007165|GO:0007186|GO:0007608|GO:0019882|GO:0050896|GO:0050911|GO:0003676|GO:0004872|GO:0004984|GO:0008270|GO:0046872|GO:0005622|GO:0016020|GO:0016021|GO:0042612	Rn.142660
A_44_P344981	0.00053	2.48364	up	4.89381	5.10863	4.87708	6.17463	6.15889	6.48335	P	A	A	P	P	P	RGD1560726_predicted	PREDICTED: Rattus norvegicus similar to hypothetical protein 9030221C07 (predicted) (RGD1560726_predicted), mRNA [XM_233976]		298873		Rn.104979
A_44_P351289	0.000534	2.35636	up	5.55504	5.34275	5.20291	6.50927	6.56951	6.7316	P	A	A	P	P	P	Olr1368_predicted	Rattus norvegicus olfactory receptor 1368 (predicted) (Olr1368_predicted), mRNA [NM_214825]	NM_214825	287082	GO:0007186|GO:0050911|GO:0004984|GO:0016021	Rn.142200
A_44_P304075	0.000536	3.26154	up	2.90859	3.1365	2.57277	4.52754	4.55046	4.65651	A	A	A	P	P	P	Taar7h	Rattus norvegicus trace-amine-associated receptor 7h (Taar7h), mRNA [NM_175587]	NM_175587	294130	GO:0007165|GO:0007186|GO:0001584|GO:0004872|GO:0016020|GO:0016021	Rn.138142
A_44_P243048	0.000539	3.14642	up	4.88056	4.95356	4.95657	6.36724	6.48443	6.90015	P	A	A	P	P	P	Olr1293_predicted	Rattus norvegicus olfactory receptor 1293 (predicted) (Olr1293_predicted), mRNA [NM_001000460]	NM_001000460	300599	GO:0007186|GO:0050911|GO:0004984|GO:0016021	Rn.143497
A_44_P402604	0.000545	3.11799	up	3.89741	3.87635	4.28763	5.53158	5.61066	5.841	A	A	A	P	P	P	Olr710_predicted	Rattus norvegicus olfactory receptor 710 (predicted) (Olr710_predicted), mRNA [NM_001000571]	NM_001000571	366113	GO:0007186|GO:0050911|GO:0004984|GO:0005529|GO:0016021	Rn.142805
A_44_P536076	0.00055	2.91842	up	4.36352	4.2919	4.54755	5.68125	6.05001	6.10727	P	A	A	P	P	P	LOC288750	Rattus norvegicus hypothetical protein (LOC288750), mRNA [NM_198727]	NM_198727	288750	GO:0016021	Rn.211158
A_44_P273901	0.000574	2.3468	up	5.00484	5.13995	5.08698	6.12865	6.26643	6.52877	P	A	A	P	P	P	Oxgr1	Rattus norvegicus oxoglutarate (alpha-ketoglutarate) receptor 1 (Oxgr1), mRNA [NM_207588]	NM_207588	290493	GO:0007165|GO:0007186|GO:0007189|GO:0001584|GO:0004872|GO:0016208|GO:0016494|GO:0045028|GO:0016020|GO:0016021	Rn.115325
A_44_P346557	0.000575	3.05997	up	5.04061	5.49371	5.48484	6.90809	6.87382	7.0778	P	A	A	P	P	P	Olr93_predicted	Rattus norvegicus olfactory receptor 93 (predicted) (Olr93_predicted), mRNA [NM_001000141]	NM_001000141	293234	GO:0007186|GO:0050911|GO:0004984|GO:0016021	Rn.141894
A_44_P380357	0.000605	3.04753	up	5.43425	5.41095	5.7292	6.94123	7.08091	7.37518	P	A	P	P	P	P	Sox15_predicted	PREDICTED: Rattus norvegicus SRY-box containing gene 15 (predicted) (Sox15_predicted), mRNA [XM_343921]		363632	GO:0000122|GO:0006325|GO:0006357|GO:0008584|GO:0030154|GO:0043403|GO:0045843|GO:0045944|GO:0048627|GO:0003677|GO:0003682|GO:0003700|GO:0003702|GO:0005515|GO:0030528|GO:0005634|GO:0005737	Rn.145250
A_44_P545577	0.000608	2.24077	up	4.19369	4.1025	3.99973	5.18961	5.12913	5.46915	A	A	A	P	P	P	Olr57_predicted	Rattus norvegicus olfactory receptor 57 (predicted) (Olr57_predicted), mRNA [NM_001000749]	NM_001000749	405018	GO:0007186|GO:0050911|GO:0004984|GO:0016021	Rn.141920
A_44_P146733	0.000637	2.76647	up	4.39877	4.01708	4.05134	5.69934	5.44428	5.72771	A	A	A	P	P	P	Olr784_predicted	Rattus norvegicus olfactory receptor 784 (predicted) (Olr784_predicted), mRNA [NM_001000604]	NM_001000604	404793	GO:0007186|GO:0050911|GO:0004984|GO:0016021	Rn.142747
A_44_P227175	0.000641	3.33145	up	2.10634	2.15308	2.22706	3.5535	4.00822	4.13321	A	A	A	A	P	P	RGD1306797_predicted	PREDICTED: Rattus norvegicus similar to putative pheromone receptor V2R2 (predicted) (RGD1306797_predicted), mRNA [XR_008146]	XR_008146	310465	GO:0007186|GO:0004930|GO:0005615	Rn.195777
A_44_P433593	0.000644	2.69948	up	4.77983	5.12264	5.2516	6.47456	6.40778	6.56977	P	A	A	P	P	P	Phox2b_predicted	Rattus norvegicus similar to Paired mesoderm homeobox protein 2B (Paired-like homeobox 2B) (PHOX2B homeodomain protein) (Neuroblastoma Phox) (NBPhox) (LOC364152), mRNA [XM_344239]	XM_344239	364152	GO:0006355|GO:0008150|GO:0003674|GO:0003700|GO:0005575|GO:0005634	Rn.106225
A_42_P464055	0.000646	3.22725	up	3.92214	3.88133	4.367	5.79716	5.5893	5.85494	A	A	A	P	P	P	Olig2_predicted	Oligodendrocyte transcription factor 2 (Fragment). [Source:Uniprot/SPTREMBL;Acc:Q1XIC8] [ENSRNOT00000000325]		304103	GO:0000122|GO:0006355|GO:0007399|GO:0042552|GO:0003677|GO:0003700|GO:0003705|GO:0005515|GO:0042803|GO:0005634|GO:0005737	Rn.22121
A_44_P191672	0.000652	3.35895	up	3.18933	3.6885	3.24	5.29758	5.02576	5.0385	A	A	A	M	P	P	Ka17	Rattus norvegicus type I keratin KA17 (Ka17), mRNA [NM_212545]	NM_212545	287702	GO:0000902|GO:0002009|GO:0008544|GO:0031424|GO:0045103|GO:0045109|GO:0005198|GO:0005200|GO:0005882|GO:0045095	Rn.106755
A_44_P297057	0.000653	2.22675	up	3.31462	3.05458	2.91634	4.19766	4.25919	4.29352	A	A	A	P	P	P	Olr1605_predicted	Rattus norvegicus olfactory receptor 1605 (predicted) (Olr1605_predicted), mRNA [NM_001000088]	NM_001000088	289923	GO:0007186|GO:0050911|GO:0004984|GO:0016021	Rn.142463
A_44_P543137	0.000656	3.71406	up	2.09377	2.13436	2.08955	4.07132	3.62817	4.29719	A	A	A	P	A	P	Olr824_predicted	Rattus norvegicus olfactory receptor 824 (predicted) (Olr824_predicted), mRNA [NM_001000905]	NM_001000905	405215	GO:0007186|GO:0050911|GO:0004984|GO:0016021	Rn.143086
A_44_P508760	0.000668	2.67031	up	5.23432	5.65469	5.34455	6.9153	6.67211	6.89717	P	A	A	P	P	P	Nol4_predicted	PREDICTED: Rattus norvegicus nucleolar protein 4 (predicted) (Nol4_predicted), mRNA [XM_226125]	XM_226125	307553	GO:0003723|GO:0005730	Rn.208274
A_43_P19852	0.000673	2.1655	up	6.57478	6.87773	6.59439	7.8222	7.67622	7.89259	P	P	P	P	P	P	RGD1561646_predicted	PREDICTED: Rattus norvegicus similar to hypothetical protein (predicted) (RGD1561646_predicted), mRNA [XM_573540]	XM_573540	498311
A_44_P102438	0.000681	2.73266	up	4.79545	4.81048	4.53683	6.07353	6.01052	6.40962	P	A	A	P	P	P	Olr319_predicted	Rattus norvegicus olfactory receptor 319 (predicted) (Olr319_predicted), mRNA [NM_001000506]	NM_001000506	309222	GO:0007186|GO:0050911|GO:0004984|GO:0016021	Rn.141710
A_44_P130420	0.000683	3.52473	up	2.02032	2.03163	2.08086	3.76775	3.58945	4.22816	A	A	A	P	A	P	Olr1327_predicted	Rattus norvegicus olfactory receptor 1327 (predicted) (Olr1327_predicted), mRNA [NM_001000475]	NM_001000475	300627	GO:0007186|GO:0050911|GO:0004984|GO:0016021	Rn.143473
A_44_P210583	0.000683	2.29862	up	6.05156	6.13105	6.10463	7.38819	7.05093	7.45042	P	A	P	P	P	P	Olig3_predicted	Rattus norvegicus similar to Olig3 bHLH protein (LOC293012), mRNA [XM_218772]	XM_218772	293012		Rn.140572
A_44_P370892	0.000696	2.8202	up	7.48867	7.91338	7.88403	9.20231	9.15748	9.41368	P	P	P	P	P	P	Tmem104_predicted	PREDICTED: Rattus norvegicus transmembrane protein 104 (predicted) (Tmem104_predicted), mRNA [XM_221104]		303670	GO:0006865|GO:0005279|GO:0016020	Rn.214152
A_44_P353583	0.000698	2.49768	up	5.02171	4.66628	4.95623	6.16523	6.07289	6.36785	P	A	A	P	P	P	Olr917_predicted	Rattus norvegicus olfactory receptor 917 (predicted) (Olr917_predicted), mRNA [NM_001001354]	NM_001001354	288795	GO:0007186|GO:0050911|GO:0004984|GO:0016021	Rn.143391
A_44_P520267	0.000707	2.01581	up	6.67236	7.03934	6.88307	7.85713	7.90483	7.8669	P	P	P	P	P	P	Gsh1_predicted	Genomic screened homeo box 1 (Fragment). [Source:Uniprot/SPTREMBL;Acc:Q1XID1] [ENSRNOT00000001260]		288457	GO:0006355|GO:0003700|GO:0005634
A_42_P577136	0.000708	2.49485	up	4.76421	5.1072	4.94301	6.4547	6.14925	6.16732	P	A	A	P	P	P	Fcer2a	Rattus norvegicus Fc receptor, IgE, low affinity II, alpha polypeptide (Fcer2a), transcript variant 1, mRNA [NM_001033924]	NM_001033924	171075	GO:0016068|GO:0004872|GO:0005529|GO:0019863|GO:0009897|GO:0016021	Rn.10326
A_44_P436336	0.000721	3.30716	up	9.04035	8.58573	8.86256	10.496	10.3691	10.8004	P	P	P	P	P	P	Mageh1	Rattus norvegicus melanoma antigen, family H, 1 (Mageh1), mRNA [NM_001013250]	NM_001013250	367767	GO:0006915|GO:0048011|GO:0005102|GO:0008022|GO:0005737	Rn.56595
A_43_P21635	0.000755	2.34812	up	5.4714	5.55504	5.21829	6.5711	6.54978	6.81836	P	A	A	P	P	P	Ryr1	Ryanodine receptor 1 (Fragment). [Source:Uniprot/SPTREMBL;Acc:O35208] [ENSRNOT00000027893]		114207	GO:0006811|GO:0006816|GO:0004872|GO:0005216|GO:0005219|GO:0005245|GO:0005262|GO:0005515|GO:0005624|GO:0016020|GO:0016021|GO:0016529|GO:0030314|GO:0030315	Rn.198152
A_44_P403035	0.000775	2.22956	up	6.07456	6.49298	6.20369	7.42125	7.37184	7.44843	P	P	P	P	P	P	RGD1309504_predicted	PREDICTED: Rattus norvegicus similar to cytoplasmic beta-actin (predicted) (RGD1309504_predicted), mRNA [XM_226755]		294732	GO:0003774|GO:0005198|GO:0005200|GO:0005884|GO:0015629
A_44_P255039	0.0008	2.11776	up	5.93571	6.05928	6.08624	6.91197	7.12793	7.28894	P	A	P	P	P	P	Olr307_predicted	Rattus norvegicus olfactory receptor 307 (predicted) (Olr307_predicted), mRNA [NM_001000241]	NM_001000241	293605	GO:0007186|GO:0050911|GO:0004984|GO:0016021	Rn.141731
A_43_P17807	0.000801	6.17286	up	3.1398	2.73767	2.15888	5.22676	5.31539	5.37202	A	A	A	P	P	P	LOC361914	Rattus norvegicus similar to solute carrier family 7 (cationic amino acid transporter, y+ system), member 12 (LOC361914), mRNA [NM_001017465]	NM_001017465	361914	GO:0006810|GO:0006865|GO:0015171|GO:0016020	Rn.207166
A_44_P476076	0.000811	2.53523	up	5.74884	5.97324	5.96767	7.03985	7.19911	7.47715	P	A	P	P	P	P	RGD1564752_predicted	PREDICTED: Rattus norvegicus RGD1564752 (predicted) (RGD1564752_predicted), mRNA [XM_347101]	XM_347101	363050		Rn.15978
A_43_P12721	0.000812	6.72739	up	1.92578	2.91671	2.14154	5.02913	5.06756	5.13748	A	A	A	P	P	P	Ghsr	Rattus norvegicus growth hormone secretagogue receptor (Ghsr), mRNA [NM_032075]	NM_032075	84022	GO:0007165|GO:0007186|GO:0008343|GO:0009755|GO:0040018|GO:0045923|GO:0001584|GO:0001616|GO:0004872|GO:0004930|GO:0005131|GO:0016520|GO:0017046|GO:0009986|GO:0016020|GO:0016021	Rn.74241
A_44_P255125	0.000863	2.20222	up	7.08239	7.27729	7.3801	8.28049	8.30586	8.5703	P	P	P	P	P	P	Itpkb	Rattus norvegicus inositol 1,4,5-trisphosphate 3-kinase B (Itpkb), mRNA [NM_019312]	NM_019312	54260	GO:0007165|GO:0000166|GO:0005516|GO:0005524|GO:0008440|GO:0016301|GO:0016740	Rn.206022
A_44_P189629	0.00092	2.26907	up	5.68016	6.05493	6.0923	7.11166	7.08546	7.17657	P	P	P	P	P	P	LOC304229	similar to putative pheromone receptor (Go-VN5) (LOC304229), mRNA [Source:RefSeq_dna;Acc:XR_006394] [ENSRNOT00000061907]		304229	GO:0008067|GO:0016020	Rn.195584
A_44_P419188	0.000933	2.58956	up	6.29959	6.51657	6.39162	7.57839	7.69326	8.05427	P	P	P	P	P	P	Hnf4a	Rattus norvegicus hepatocyte nuclear factor 4, alpha (Hnf4a), mRNA [NM_022180]	NM_022180	25735	GO:0006350|GO:0006355|GO:0006357|GO:0006629|GO:0006637|GO:0007164|GO:0007596|GO:0008285|GO:0009749|GO:0030154|GO:0042524|GO:0043433|GO:0045216|GO:0045722|GO:0045723|GO:0045930|GO:0045944|GO:0050732|GO:0000062|GO:0003677|GO:0003700|GO:0003702|GO:0003707|GO:0005496|GO:0005504|GO:0008134|GO:0008270|GO:0016290|GO:0016439|GO:0042803|GO:0046872|GO:0005634|GO:0005667	Rn.44442
A_43_P11741	0.000947	2.28037	up	4.13357	4.42004	4.00735	5.45521	5.41572	5.25784	A	A	A	P	P	P	Il2ra	Rattus norvegicus interleukin 2 receptor, alpha chain (Il2ra), mRNA [NM_013163]	NM_013163	25704	GO:0000074|GO:0006915|GO:0006924|GO:0006955|GO:0007166|GO:0008283|GO:0042102|GO:0042104|GO:0042130|GO:0043029|GO:0043065|GO:0045582|GO:0050728|GO:0004872|GO:0004911|GO:0019976|GO:0005886|GO:0009897|GO:0009986|GO:0016020|GO:0016021	Rn.9872
A_44_P304297	0.000976	2.50754	up	3.88713	4.35606	4.14435	5.45253	5.33391	5.57991	A	A	A	P	P	P	Taar5	Rattus norvegicus trace amine associated receptor 5 (Taar5), mRNA [NM_001009650]	NM_001009650	294123	GO:0007165|GO:0007186|GO:0001584|GO:0004872|GO:0004930|GO:0008227|GO:0016020|GO:0016021	Rn.140571
A_44_P341915	0.000998	2.20831	up	4.5753	4.98993	4.89681	5.88164	5.98353	6.0257	P	A	A	P	P	P	Olr360_predicted	Rattus norvegicus olfactory receptor 360 (predicted) (Olr360_predicted), mRNA [NM_001000755]	NM_001000755	405026	GO:0007186|GO:0050911|GO:0004984|GO:0016021	Rn.141684
A_44_P443271	0.0010042	2.60718	up	5.47616	5.7963	5.67673	6.99225	6.82828	7.27613	P	A	P	P	P	P	Rbpsuhl_predicted	PREDICTED: Rattus norvegicus recombining binding protein suppressor of hairless-like (Drosophila) (predicted) (Rbpsuhl_predicted), mRNA [XM_342576]		362268	GO:0007165|GO:0003700	Rn.105676
A_44_P252592	0.00102117	2.82446	up	2.2159	2.71696	2.38332	3.83322	3.85169	4.1252	A	A	A	P	P	P	Olr234_predicted	Rattus norvegicus olfactory receptor 234 (predicted) (Olr234_predicted), mRNA [NM_001000208]	NM_001000208	293379	GO:0007186|GO:0050911|GO:0004984|GO:0016021	Rn.141785
A_44_P104801	0.00103113	2.38387	up	6.10544	6.47114	6.52663	7.69692	7.67199	7.49421	P	P	P	P	P	P	Olr1349_predicted	Rattus norvegicus olfactory receptor 1349 (predicted) (Olr1349_predicted), mRNA [NM_001000484]	NM_001000484	301611	GO:0007186|GO:0050911|GO:0004984|GO:0016021	Rn.143632
A_44_P494031	0.00104107	2.1949	up	6.45523	6.59085	6.60506	7.61456	7.51302	7.92603	P	P	P	P	P	P	Olr733_predicted	Rattus norvegicus olfactory receptor 733 (predicted) (Olr733_predicted), mRNA [NM_001000618]	NM_001000618	404810	GO:0007186|GO:0050911|GO:0004984|GO:0016021	Rn.142787
A_44_P621454	0.0010501	2.5725	up	5.28511	5.31426	4.90888	6.4038	6.48046	6.71351	P	A	A	P	P	P	RGD1562922_predicted	PREDICTED: Rattus norvegicus similar to ankyrin repeat-containing SOCS box protein 10 (predicted) (RGD1562922_predicted), mRNA [XM_575325]		499972	GO:0007242	Rn.123099
A_44_P395673	0.00105822	2.95607	up	4.08529	4.10056	4.31428	5.47457	5.66742	6.04919	A	A	A	P	P	P	Olr857_predicted	Rattus norvegicus olfactory receptor 857 (predicted) (Olr857_predicted), mRNA [NM_001000583]	NM_001000583	366456	GO:0007165|GO:0007186|GO:0007608|GO:0050896|GO:0050911|GO:0004872|GO:0004984|GO:0016020|GO:0016021	Rn.143179
A_44_P205599	0.00107486	2.64358	up	5.10338	5.57965	5.20149	6.75331	6.53873	6.79997	P	A	A	P	P	P	Cyp2b3	Rattus norvegicus cytochrome P450IIB3 (Cyp2b3), mRNA [NM_173294]	NM_173294	286953	GO:0006118|GO:0004497|GO:0005506|GO:0016712|GO:0020037|GO:0046872|GO:0050381|GO:0005783|GO:0005792|GO:0016020	Rn.4845
A_44_P531675	0.00109651	3.14417	up	4.2736	4.85191	4.74886	6.35417	6.111	6.36724	P	A	A	P	P	P	Olr1471_predicted	Rattus norvegicus olfactory receptor 1471 (predicted) (Olr1471_predicted), mRNA [NM_001000722]	NM_001000722	404974	GO:0007186|GO:0050911|GO:0004984|GO:0016021	Rn.142097
A_44_P318323	0.00110365	4.04185	up	2.58604	2.1392	2.0541	3.9741	4.27171	4.57857	A	A	A	P	P	P	LOC286989	Rattus norvegicus UDP-glucuronosyltransferase (LOC286989), mRNA [NM_173323]	NM_173323	286989	GO:0008152|GO:0015020|GO:0005783|GO:0005792|GO:0016020|GO:0016021	Rn.11131
A_44_P262324	0.00110783	2.30541	up	4.11988	4.37675	4.17939	5.40658	5.23371	5.65079	A	A	A	P	P	P	Fut2	Rattus norvegicus fucosyltransferase 2 (secretor status included) (Fut2), mRNA [NM_031635]	NM_031635	58924	GO:0005975|GO:0006486|GO:0008107|GO:0008417|GO:0016757|GO:0005615|GO:0005794|GO:0016020|GO:0016021	Rn.10678
A_42_P758492	0.00111125	2.26118	up	5.82743	6.26314	6.10407	7.28502	7.12429	7.31655	P	P	P	P	P	P	Pitx3	Rattus norvegicus paired-like homeodomain transcription factor 3 (Pitx3), mRNA [NM_019247]	NM_019247	29609	GO:0006355|GO:0007275|GO:0009887|GO:0030901|GO:0003700|GO:0005634	Rn.22092
A_44_P184599	0.00111393	2.28092	up	5.66161	6.07681	5.97537	7.10949	6.97013	7.20302	P	P	P	P	P	P	Olr137_predicted	Rattus norvegicus olfactory receptor 137 (predicted) (Olr137_predicted), mRNA [NM_001001283]	NM_001001283	405003	GO:0007186|GO:0050911|GO:0004984|GO:0016021	Rn.141860
A_44_P367513	0.00115381	2.54367	up	4.80977	4.64891	4.27388	5.98539	5.86722	5.92068	P	A	A	P	P	P	Cyp2d13	Rattus norvegicus cytochrome P450, family 2, subfamily d, polypeptide 13 (Cyp2d13), mRNA [NM_173093]	NM_173093	24303	GO:0006118|GO:0008152|GO:0005506|GO:0005524|GO:0020037|GO:0046872|GO:0050381|GO:0005783|GO:0005792|GO:0016020	Rn.32106
A_44_P837067	0.00115416	2.49285	up	4.58533	4.8462	4.47818	5.74826	5.96767	6.14717	P	A	A	P	P	P	LOC686985	PREDICTED: Rattus norvegicus similar to MIC2 like 1 (LOC686985), mRNA [XM_001076617]	XM_001076617	686985
A_44_P128186	0.00116707	2.37028	up	5.958	6.36528	5.9302	7.3832	7.22194	7.38352	P	P	P	P	P	P	Tas1r1	Taste receptor type 1 member 1 precursor (G-protein coupled receptor 70). [Source:Uniprot/SWISSPROT;Acc:Q9Z0R8] [ENSRNOT00000013385]		29407	GO:0007165|GO:0007186|GO:0050896|GO:0050917|GO:0004872|GO:0008067|GO:0008527|GO:0005615|GO:0016020|GO:0016021	Rn.92309
A_44_P356143	0.00117183	7.75049	up	3.23292	2.38332	2.224	5.39127	5.39864	5.9132	A	A	A	P	P	P	Cyp2a2	Rattus norvegicus cytochrome P450, subfamily 2A, polypeptide 1 (Cyp2a2), mRNA [NM_012693]	NM_012693	24895	GO:0006118|GO:0005506|GO:0008395|GO:0020037|GO:0046872|GO:0050381|GO:0005783|GO:0005792|GO:0016020	Rn.9867
A_44_P100667	0.00117916	2.93276	up	4.56575	4.90312	4.95384	6.6274	6.31597	6.13612	P	A	A	P	P	P	Tas2r134	Rattus norvegicus taste receptor, type 2, member 134 (Tas2r134), mRNA [NM_001013915]	NM_001013915	295589	GO:0007165|GO:0007186|GO:0050896|GO:0050909|GO:0004872|GO:0004930|GO:0016020|GO:0016021	Rn.143008
A_43_P18101	0.00118114	4.6677	up	1.92429	1.96399	1.95312	4.42913	3.63122	4.4492	A	A	A	P	A	P	Elf3	Rattus norvegicus E74-like factor 3 (Elf3), mRNA [NM_001024768]	NM_001024768	304815	GO:0006350|GO:0006355|GO:0009653|GO:0009790|GO:0030198|GO:0003677|GO:0003700|GO:0005634	Rn.3063
A_44_P363143	0.00118437	4.96341	up	1.88168	1.86676	1.88478	3.84373	3.97879	4.7447	A	A	A	P	P	P	Grm6	RNO245718 Rattus norvegicus partial mRNA for putative truncated metabotropic glutamate receptor type 6 (mglur6 gene) [AJ245718]	AJ245718	24419	GO:0007165|GO:0007186|GO:0007196|GO:0007216|GO:0007268|GO:0007601|GO:0007626|GO:0009584|GO:0050896|GO:0001640|GO:0001642|GO:0004872|GO:0008067|GO:0005887|GO:0016020|GO:0016021	Rn.44615
A_44_P314702	0.00121211	2.62464	up	5.44741	5.21133	4.98191	6.55683	6.4547	6.80549	P	A	A	P	P	P	Slc13a1	Rattus norvegicus solute carrier family 13 (sodium/sulfate symporters), member 1 (Slc13a1), mRNA [NM_031651]	NM_031651	58980	GO:0006810|GO:0006811|GO:0006814|GO:0008272|GO:0005215|GO:0008271|GO:0015293|GO:0015382|GO:0031402|GO:0005615|GO:0005903|GO:0016020|GO:0016021	Rn.9699
A_44_P470619	0.00122859	4.2034	up	3.19052	2.94262	2.74441	5.0254	4.65468	5.41213	A	A	A	P	P	P	Srxn1	Rattus norvegicus sulfiredoxin 1 homolog (S. cerevisiae) (Srxn1), mRNA [NM_001047858]	NM_001047858	296271		Rn.2835
A_44_P400767	0.00123834	2.20579	up	6.12996	6.28723	6.17169	7.20703	7.20404	7.60168	P	P	P	P	P	P	Neurog2_predicted	PREDICTED: Rattus norvegicus neurogenin 2 (predicted) (Neurog2_predicted), mRNA [XM_227716]		295475	GO:0001764|GO:0007411|GO:0030182|GO:0030900|GO:0045165|GO:0045449|GO:0045944|GO:0005515|GO:0030528|GO:0005634
A_44_P267687	0.00125294	2.00351	up	5.98621	5.80332	5.89891	6.95833	6.68248	7.0552	P	A	M	P	P	P	RGD1309489_predicted	PREDICTED: Rattus norvegicus similar to Est1p-like protein B (predicted) (RGD1309489_predicted), mRNA [XR_008138]	XR_008138	314915		Rn.200247
A_44_P124195	0.00125311	2.00992	up	5.19128	5.53384	5.3837	6.35869	6.25746	6.51408	P	A	A	P	P	P	Nuak1	PREDICTED: Rattus norvegicus NUAK family, SNF1-like kinase, 1 (Nuak1), mRNA [XM_234998]		299694
A_43_P14838	0.00128921	2.30554	up	4.94045	5.1025	4.67039	6.06983	5.99415	6.26467	P	A	A	P	P	P	Cart1	Rattus norvegicus cartilage homeo protein 1 (Cart1), mRNA [NM_012921]	NM_012921	25401	GO:0001501|GO:0001502|GO:0006355|GO:0006366|GO:0007275|GO:0007420|GO:0003677|GO:0003700|GO:0003714|GO:0005515|GO:0005634	Rn.9282
A_43_P17902	0.00129289	2.32192	up	7.57472	8.03549	7.89018	9.01458	8.95631	9.17547	P	P	P	P	P	P	LOC690082	PREDICTED: Rattus norvegicus similar to melanoma ubiquitous mutated protein (LOC690082), mRNA [XM_001073181]	XM_001073181	690082		Rn.27284
A_44_P153865	0.00130041	2.43442	up	3.84098	4.28693	4.0052	5.36473	5.15263	5.46647	A	A	A	P	P	P	Olr379_predicted	Rattus norvegicus olfactory receptor 379 (predicted) (Olr379_predicted), mRNA [NM_001000261]	NM_001000261	293812	GO:0007186|GO:0050911|GO:0004984|GO:0016021	Rn.141672
A_43_P21140	0.00131816	2.6641	up	4.59339	4.39142	4.41697	5.69256	5.74107	6.20909	P	A	A	P	P	P	Cstf2t_predicted	PREDICTED: Rattus norvegicus cleavage stimulation factor, 3' pre-RNA subunit 2, tau (predicted) (Cstf2t_predicted), mRNA [XM_219809]	XM_219809	309338	GO:0006378|GO:0003676|GO:0003723|GO:0005515	Rn.198554
A_44_P496315	0.00133266	2.38183	up	5.5165	5.56201	5.431	6.66857	6.54622	7.05093	P	A	A	P	P	P	Otx1	Rattus norvegicus orthodenticle homolog 1 (Drosophila) (Otx1), mRNA [NM_013109]	NM_013109	25646	GO:0006355|GO:0006357|GO:0007275|GO:0009952|GO:0030900|GO:0030901|GO:0003700|GO:0005515|GO:0030528|GO:0005634	Rn.33443
A_44_P318403	0.00134186	8.76111	up	3.07077	1.92795	1.94561	5.23491	5.52459	5.57817	A	A	A	P	P	P	Olr196_predicted	Rattus norvegicus olfactory receptor 196 (predicted) (Olr196_predicted), mRNA [NM_001000187]	NM_001000187	293338	GO:0007186|GO:0050911|GO:0004984|GO:0016021	Rn.141815
A_44_P404921	0.00134793	2.07299	up	6.49605	6.83797	6.67637	7.6309	7.63738	7.89724	P	P	P	P	P	P	Olr1555_predicted	Rattus norvegicus olfactory receptor 1555 (predicted) (Olr1555_predicted), mRNA [NM_001000726]	NM_001000726	404980	GO:0007186|GO:0050911|GO:0004984|GO:0016021	Rn.142257
A_44_P184578	0.00136539	5.4339	up	2.985	2.12598	2.17949	5.09494	4.88432	4.63716	A	A	A	P	P	P	Olr1417_predicted	Rattus norvegicus olfactory receptor 1417 (predicted) (Olr1417_predicted), mRNA [NM_001001002]	NM_001001002	405368	GO:0007186|GO:0050911|GO:0004984|GO:0016021	Rn.142150
A_44_P153879	0.00138456	4.11942	up	3.34514	3.23046	2.88163	5.14861	4.84337	5.59257	A	A	A	P	P	P	Olr1505_predicted	Rattus norvegicus olfactory receptor 1505 (predicted) (Olr1505_predicted), mRNA [NM_001000032]	NM_001000032	287506	GO:0007186|GO:0050911|GO:0004984|GO:0016021	Rn.142081
A_43_P12642	0.00138684	4.05098	up	3.45134	3.14344	3.96565	5.5225	5.39498	5.69776	A	A	A	P	P	P	Olr226	Rattus norvegicus olfactory receptor 226 (Olr226), mRNA [NM_031710]	NM_031710	65140	GO:0007165|GO:0007186|GO:0007608|GO:0050896|GO:0004872|GO:0004984|GO:0016020|GO:0016021	Rn.144601
A_44_P457190	0.0013889	2.02581	up	4.77271	4.57732	4.56429	5.51531	5.87307	5.58143	P	A	A	P	P	P	LOC691770	PREDICTED: Rattus norvegicus similar to Ankyrin repeat domain-containing protein 28 (LOC691770), mRNA [XM_001079587]	XM_001079587	691770
A_43_P15470	0.0014196	2.02193	up	5.59544	5.6391	5.6807	6.4208	6.68414	6.85751	P	A	P	P	P	P	Adrb1	Rattus norvegicus adrenergic receptor, beta 1 (Adrb1), mRNA [NM_012701]	NM_012701	24925	GO:0007165|GO:0007186|GO:0007189|GO:0007190|GO:0009409|GO:0040015|GO:0042596|GO:0048167|GO:0050873|GO:0001584|GO:0004872|GO:0004935|GO:0004940|GO:0005515|GO:0030165|GO:0051379|GO:0051380|GO:0005624|GO:0005886|GO:0005887|GO:0016020|GO:0016021	Rn.87064
A_44_P236051	0.00142612	2.88847	up	5.87152	5.8992	5.62504	7.01387	7.35623	7.61658	P	A	P	P	P	P	Olr1222_predicted	Rattus norvegicus olfactory receptor 1222 (predicted) (Olr1222_predicted), mRNA [NM_001000440]	NM_001000440	300548	GO:0007186|GO:0050911|GO:0004984|GO:0016021	Rn.143545
A_44_P389963	0.00143551	2.29148	up	4.66272	5.13688	4.84337	6.09207	5.95775	6.18198	P	A	A	P	P	P	Slc39a5_predicted	PREDICTED: Rattus norvegicus solute carrier family 39 (metal ion transporter), member 5 (predicted) (Slc39a5_predicted), mRNA [XM_343140]		362812	GO:0006829|GO:0006882|GO:0005385|GO:0016323	Rn.23867
A_42_P672420	0.00146281	2.44371	up	5.31287	5.83483	5.71153	7.00868	6.87242	6.84534	P	A	P	P	P	P	Rasd1	PREDICTED: Rattus norvegicus RAS, dexamethasone-induced 1 (Rasd1), mRNA [XM_340809]	XM_340809	64455	GO:0006886|GO:0007263|GO:0007264|GO:0015031|GO:0000166|GO:0005515|GO:0005525|GO:0005622|GO:0005625|GO:0005737|GO:0016020	Rn.54720
A_44_P494061	0.00154415	2.38134	up	4.94673	4.41806	4.76877	5.87484	6.04537	5.96867	P	A	A	P	P	P	Olr450_predicted	Rattus norvegicus olfactory receptor 450 (predicted) (Olr450_predicted), mRNA [NM_001000288]	NM_001000288	295721	GO:0007186|GO:0050911|GO:0004984|GO:0016021	Rn.142981
A_43_P12240	0.00156458	2.10092	up	5.94726	6.34654	6.20853	7.20154	7.12819	7.38566	P	P	P	P	P	P	Hif3a	Rattus norvegicus hypoxia inducible factor 3, alpha subunit (Hif3a), mRNA [NM_022528]	NM_022528	64345	GO:0001666|GO:0006355|GO:0006366|GO:0007165|GO:0045944|GO:0003677|GO:0003700|GO:0003704|GO:0004871|GO:0005634|GO:0005737	Rn.161814
A_44_P265127	0.00158169	2.50523	up	6.74451	6.83321	6.76316	8.16324	8.36892	7.78354	P	P	P	P	P	P	RGD1564090_predicted	PREDICTED: Rattus norvegicus similar to seminal vesicle secretion 3 (predicted) (RGD1564090_predicted), mRNA [XM_215936]		296354		Rn.100666
A_44_P374610	0.00159869	2.15809	up	7.35725	7.76293	7.56528	8.52414	8.66587	8.82471	P	P	P	P	P	P	Adra2b	Rattus norvegicus adrenergic receptor, alpha 2b (Adra2b), mRNA [NM_138505]	NM_138505	24174	GO:0000165|GO:0001525|GO:0007165|GO:0007186|GO:0007267|GO:0008217|GO:0046929|GO:0001584|GO:0004872|GO:0004935|GO:0004938|GO:0005515|GO:0005886|GO:0005887|GO:0016020|GO:0016021	Rn.10296
A_44_P330736	0.001613	2.26276	up	5.64926	5.96031	5.90819	6.79889	7.03354	7.21958	P	A	P	P	P	P	Kcnmb3_predicted	PREDICTED: Rattus norvegicus potassium large conductance calcium-activated channel, subfamily M beta member 3 (predicted) (Kcnmb3_predicted), mRNA [XM_227040]		310303	GO:0001508|GO:0005513|GO:0006813|GO:0019228|GO:0005515|GO:0015269|GO:0015459|GO:0008076|GO:0016020
A_44_P112442	0.0016248	2.03675	up	4.86029	5.26437	4.96348	5.93626	6.10008	6.1306	P	A	A	P	P	P	LOC301816	Rattus norvegicus similar to Spindlin-like protein 2 (SPIN-2) (LOC301816), mRNA [XM_229292]	XM_229292	301816	GO:0007276
A_44_P314159	0.00163918	2.06198	up	5.1143	5.16213	4.93965	6.31161	6.13989	5.89666	P	A	A	P	P	P	Emilin3_predicted	Rattus norvegicus similar to elastin microfibril interface located protein 1 (LOC362262), mRNA [XM_342567]	XM_342567	362262	GO:0005737	Rn.141391
A_44_P503421	0.00166063	2.32114	up	5.06691	5.43488	5.5165	6.69248	6.56435	6.40597	P	A	P	P	P	P	Tas1r2	Ba1-651. [Source:Uniprot/SPTREMBL;Acc:Q7TP27] [ENSRNOT00000025000]		29408	GO:0006561|GO:0007165|GO:0007186|GO:0008152|GO:0050896|GO:0050916|GO:0003842|GO:0004872|GO:0008067|GO:0008527|GO:0016491|GO:0005615|GO:0005759|GO:0016020|GO:0016021	Rn.203359
A_43_P19350	0.00166218	2.12887	up	5.76223	6.15439	6.00439	7.00436	6.94854	7.23838	P	P	P	P	P	P	RGD1306704_predicted	PREDICTED: Rattus norvegicus hypothetical LOC295483 (predicted) (RGD1306704_predicted), mRNA [XM_215709]	XM_215709	295483		Rn.154487
A_44_P269216	0.00166826	3.93209	up	3.26196	2.79748	3.06018	4.94045	4.66758	5.43747	A	A	A	P	P	P	Olr1155_predicted	Rattus norvegicus olfactory receptor 1155 (predicted) (Olr1155_predicted), mRNA [NM_001000433]	NM_001000433	300414	GO:0007186|GO:0050911|GO:0004984|GO:0016021	Rn.143592
A_44_P409574	0.00170623	2.53709	up	3.42244	3.85876	3.33423	5.03527	4.79478	4.8149	A	A	A	P	P	P	Olr1388_predicted	Rattus norvegicus olfactory receptor 1388 (predicted) (Olr1388_predicted), mRNA [NM_001000788]	NM_001000788	405066	GO:0007186|GO:0050911|GO:0004984|GO:0016021	Rn.142177
A_43_P12031	0.00170999	2.03067	up	6.54776	6.87019	6.81034	7.94915	7.63926	7.70574	P	P	P	P	P	P	Slc14a1	Rattus norvegicus solute carrier family 14 (urea transporter), member 1 (Slc14a1), mRNA [NM_019346]	NM_019346	54301	GO:0006833|GO:0015840|GO:0005372|GO:0005507|GO:0015204|GO:0005886|GO:0005887|GO:0016021	Rn.10654
A_44_P111754	0.00175539	2.26773	up	3.43005	3.58506	3.12331	4.4348	4.52989	4.71748	A	A	A	P	P	P	Olr1405_predicted	Rattus norvegicus olfactory receptor 1405 (predicted) (Olr1405_predicted), mRNA [NM_001001012]	NM_001001012	405386	GO:0007186|GO:0050911|GO:0004984|GO:0016021	Rn.142165
A_44_P110788	0.00175843	2.08302	up	5.52316	5.88197	5.57704	6.77404	6.54596	6.83821	P	A	A	P	P	P	Itgad	Rattus norvegicus integrin, alpha D (Itgad), mRNA [NM_031691]	NM_031691	64350	GO:0006955|GO:0007155|GO:0007160|GO:0007229|GO:0016337|GO:0000287|GO:0004872|GO:0005509|GO:0005515|GO:0046982|GO:0008305|GO:0009897|GO:0016020|GO:0016021	Rn.34728
A_44_P292462	0.00176222	2.59264	up	5.29451	5.74938	5.33712	7.05721	6.77598	6.67108	P	A	A	P	P	P	Ghrhr	Rattus norvegicus growth hormone releasing hormone receptor (Ghrhr), mRNA [NM_012850]	NM_012850	25321	GO:0001501|GO:0007165|GO:0007186|GO:0007188|GO:0007189|GO:0007190|GO:0030816|GO:0040008|GO:0004872|GO:0004930|GO:0004999|GO:0016520|GO:0017046|GO:0005615|GO:0005886|GO:0009986|GO:0016021	Rn.10936
A_44_P286439	0.00177787	2.35605	up	6.30015	6.5976	6.58683	7.62202	7.57063	8.00104	P	P	P	P	P	P	Trim42	Rattus norvegicus tripartite motif-containing 42 (Trim42), mRNA [NM_001013955]	NM_001013955	301106	GO:0004872|GO:0005515|GO:0008270|GO:0005622	Rn.109830
A_43_P22788	0.00178434	2.74982	up	2.91206	2.92842	3.18187	4.72637	4.12856	4.54543	A	A	A	P	P	P	Smc1l2_predicted	PREDICTED: Rattus norvegicus SMC (structural maintenace of chromosomes 1)-like 2 (S. cerevisiae) (predicted) (Smc1l2_predicted), mRNA [XM_217011]	XM_217011	300121	GO:0006810|GO:0007059|GO:0007062|GO:0007126|GO:0003677|GO:0005515|GO:0005524|GO:0042626|GO:0000775|GO:0000795|GO:0000800|GO:0005634|GO:0016020	Rn.56972
A_43_P16117	0.00179809	2.70668	up	6.39005	6.22972	5.99645	7.37957	7.62177	7.92445	P	P	P	P	P	P	Pcdhga9	Rattus norvegicus protocadherin gamma subfamily A, 9 (Pcdhga9), mRNA [NM_001037158]	NM_001037158	252895	GO:0007156|GO:0007283|GO:0005509|GO:0005624|GO:0016020	Rn.8628
A_43_P16095	0.00180502	2.18015	up	4.97045	5.4333	5.22313	6.34578	6.20076	6.4536	P	A	A	P	P	P	Olr1280	Rattus norvegicus olfactory receptor 1280 (Olr1280), mRNA [NM_001000517]	NM_001000517	315571	GO:0007165|GO:0007186|GO:0007608|GO:0050896|GO:0050911|GO:0004872|GO:0004984|GO:0016020|GO:0016021	Rn.85601
A_44_P410268	0.00182435	2.08085	up	5.2569	5.3989	5.15694	6.24922	6.16111	6.57394	P	A	A	P	P	P	Art4_predicted	NAD(P)(+)--arginine ADP-ribosyltransferase (EC 2.4.2.31) (Fragment). [Source:Uniprot/SPTREMBL;Acc:Q6LAL6] [ENSRNOT00000007485]		312806	GO:0006471|GO:0006525|GO:0003956|GO:0016757|GO:0016020	Rn.105246
A_44_P380070	0.00184298	2.50175	up	3.63983	3.85382	3.41496	4.70348	5.10984	5.06411	A	A	A	P	P	P	RT1-M10-1	Rattus norvegicus RT1 class I, M10, gene 1 (RT1-M10-1), mRNA [NM_001008851]	NM_001008851	414787	GO:0006955|GO:0019882|GO:0016020|GO:0042612	Rn.128911
A_44_P252623	0.00184485	2.08627	up	6.03383	6.35188	6.44105	7.29478	7.23193	7.48284	P	P	P	P	P	P	Try10	Rattus norvegicus trypsin 10 (Try10), mRNA [NM_001004097]	NM_001004097	408247	GO:0006508|GO:0004252|GO:0008233	Rn.215721
A_44_P493931	0.00186913	2.49237	up	5.60806	5.95428	6.16234	7.11986	7.17465	7.38272	P	P	P	P	P	P	Mat1a	Rattus norvegicus methionine adenosyltransferase I, alpha (Mat1a), mRNA [NM_012860]	NM_012860	25331	GO:0006520|GO:0006556|GO:0006730|GO:0051259|GO:0000166|GO:0000287|GO:0004478|GO:0005524|GO:0016597|GO:0016740|GO:0030955|GO:0042803	Rn.10418
A_44_P116381	0.00189904	2.21857	up	5.37716	5.70575	5.54884	6.6173	6.52288	6.94046	P	A	A	M	P	P	Olr687_predicted	Rattus norvegicus olfactory receptor 687 (predicted) (Olr687_predicted), mRNA [NM_001000356]	NM_001000356	295892	GO:0007186|GO:0050911|GO:0004984|GO:0016021	Rn.142820
A_44_P498854	0.00192142	3.29673	up	2.76107	2.068	2.03938	3.95949	4.04591	4.02616	A	A	A	P	P	P	Muc10	Rattus norvegicus mucin 10, submandibular gland salivary mucin (Muc10), mRNA [NM_133513]	NM_133513	65182	GO:0005615	Rn.10113
A_43_P16346	0.00192475	2.29462	up	6.97274	7.36198	7.36691	8.45862	8.24469	8.59309	P	P	P	P	P	P	LOC207127	Rattus norvegicus unknown protein mRNA, partial cds [U89745]	U89745	207127		Rn.83634
A_44_P158692	0.00198815	2.77398	up	3.10918	3.04448	3.11056	4.43344	4.28795	4.95871	A	A	A	P	M	P	Olr493_predicted	Rattus norvegicus olfactory receptor 493 (predicted) (Olr493_predicted), mRNA [NM_001000309]	NM_001000309	295758	GO:0007186|GO:0050911|GO:0004984|GO:0016021	Rn.142948
A_44_P518221	0.00201241	2.04341	up	6.46621	6.57752	6.3471	7.39041	7.34479	7.74856	P	P	P	P	P	P	Disp2_predicted	PREDICTED: Rattus norvegicus dispatched homolog 2 (Drosophila) (predicted) (Disp2_predicted), mRNA [XM_230531]		311324		Rn.19932
A_43_P15593	0.00201757	2.42316	up	4.66896	5.11347	4.5863	6.12346	5.92537	6.15057	P	A	A	P	P	P	Chrm1	Rattus norvegicus cholinergic receptor, muscarinic 1 (Chrm1), mRNA [NM_080773]	NM_080773	25229	GO:0006464|GO:0007165|GO:0007205|GO:0007207|GO:0007213|GO:0007274|GO:0007399|GO:0008283|GO:0008284|GO:0040012|GO:0001584|GO:0004435|GO:0004872|GO:0004981|GO:0005624|GO:0005886|GO:0005887|GO:0016021|GO:0045202|GO:0045211	Rn.119395
A_44_P142352	0.00202874	2.71663	up	9.79491	9.44523	9.86606	10.9617	11.4506	11.0194	P	P	P	P	P	P	Dhx9_predicted	PREDICTED: Rattus norvegicus DEAH (Asp-Glu-Ala-His) box polypeptide 9 (predicted) (Dhx9_predicted), mRNA [XM_239780]		304859	GO:0004003|GO:0004004|GO:0005515|GO:0005634|GO:0005730|GO:0005737	Rn.107359
A_44_P391345	0.00203368	2.04005	up	5.52408	5.8329	5.72371	6.7316	6.52342	6.91148	P	A	P	P	P	P	Slc6a11	Rattus norvegicus solute carrier family 6 (neurotransmitter transporter, GABA), member 11 (Slc6a11), mRNA [NM_024372]	NM_024372	79213	GO:0006836|GO:0005328|GO:0005332|GO:0015293|GO:0042165|GO:0005887|GO:0016020	Rn.10545
A_42_P489761	0.00205384	2.61233	up	8.81634	9.42749	9.17308	10.4679	10.4227	10.6823	P	P	P	P	P	P	Acaca	Rattus norvegicus acetyl-coenzyme A carboxylase alpha (Acaca), mRNA [NM_022193]	NM_022193	60581	GO:0006084|GO:0006633|GO:0008150|GO:0008152|GO:0000166|GO:0003674|GO:0003989|GO:0004075|GO:0005524|GO:0009374|GO:0016874|GO:0030145|GO:0046872|GO:0005575|GO:0005625	Rn.44372
A_43_P17810	0.00207716	2.5601	up	4.09064	4.48614	4.71888	5.73473	5.89481	5.73473	A	A	A	P	P	P	LOC501621	Rattus norvegicus similar to nuclear RNA export factor 7 (LOC501621), mRNA [NM_001037216]	NM_001037216	501621	GO:0006810|GO:0051028|GO:0000166|GO:0003723|GO:0005515|GO:0005622|GO:0005634	Rn.24735
A_43_P12749	0.00210454	2.98023	up	3.48286	3.19652	2.74531	4.8333	4.6756	4.64205	A	A	A	P	P	P	Nr1i2	Rattus norvegicus nuclear receptor subfamily 1, group I, member 2 (Nr1i2), mRNA [NM_052980]	NM_052980	84385	GO:0006350|GO:0006355|GO:0006805|GO:0007165|GO:0008202|GO:0016481|GO:0003700|GO:0003707|GO:0003713|GO:0004879|GO:0005515|GO:0008270|GO:0016564|GO:0046872|GO:0005634	Rn.207164
A_44_P391871	0.00213942	2.13937	up	4.1044	3.81564	4.06056	4.93801	4.99088	5.34328	A	A	A	P	P	P	Rtl1_predicted	PREDICTED: Rattus norvegicus retrotransposon-like 1 (predicted) (Rtl1_predicted), mRNA [XM_243381]		314581
A_44_P547850	0.00216418	2.298	up	7.47893	7.38403	7.06189	8.42048	8.36836	8.73714	P	P	P	P	P	P	Soat	Rattus norvegicus sodium-dependent organic anion transporter (Soat), mRNA [NM_198049]	NM_198049	289459	GO:0006814|GO:0043251|GO:0008508|GO:0043250|GO:0005887|GO:0016020|GO:0016021	Rn.214951
A_44_P203325	0.00216568	2.89416	up	4.69158	5.16641	4.91886	6.19946	6.39827	6.77855	P	A	A	P	P	P	Olr1252_predicted	Rattus norvegicus olfactory receptor 1252 (predicted) (Olr1252_predicted), mRNA [NM_001000454]	NM_001000454	300577	GO:0007186|GO:0050911|GO:0004984|GO:0016021	Rn.143518
A_44_P831755	0.00217307	2.18137	up	6.12971	6.38674	6.62548	7.50527	7.38095	7.63141	P	P	P	P	P	P	LOC500825	Rattus norvegicus hypothetical protein LOC500825 (LOC500825), mRNA [NM_001025052]	NM_001025052	500825		Rn.123299
A_44_P125823	0.00218421	2.67685	up	5.42741	5.8634	5.46795	6.99601	6.75683	7.26752	P	A	A	P	P	P	LOC500877	Rattus norvegicus Ab1-152 (LOC500877), mRNA [NM_001047963]	NM_001047963	500877		Rn.202611
A_43_P16093	0.00218558	2.81229	up	6.05981	6.50358	6.54201	7.65748	7.77887	8.14428	P	P	P	P	P	P	Olr837	Rattus norvegicus olfactory receptor 837 (Olr837), mRNA [NM_001000897]	NM_001000897	405207	GO:0007165|GO:0007186|GO:0007608|GO:0050896|GO:0050911|GO:0004872|GO:0004984|GO:0016020|GO:0016021	Rn.124670
A_44_P1060096	0.00221358	2.09336	up	4.95894	5.0356	4.83533	5.7648	6.00906	6.25347	P	A	A	P	P	P	Cideb_predicted	PREDICTED: Rattus norvegicus cell death-inducing DNA fragmentation factor, alpha subunit-like effector B (predicted) (Cideb_predicted), mRNA [XM_344410]		364388	GO:0006917|GO:0008630|GO:0005829	Rn.204016
A_43_P16370	0.00224941	3.66309	up	4.41697	4.45195	5.18435	6.43518	6.48151	6.75576	P	A	A	P	M	P	Olr728	Rattus norvegicus olfactory receptor 728 (Olr728), mRNA [NM_001000363]	NM_001000363	295917	GO:0007165|GO:0007186|GO:0007608|GO:0050896|GO:0050911|GO:0004872|GO:0004984|GO:0016020|GO:0016021	Rn.109351
A_44_P407292	0.00231795	2.71927	up	4.81078	5.46489	5.09943	6.50202	6.45771	6.74503	P	A	A	P	P	P	Olr1070_predicted	Rattus norvegicus olfactory receptor 1070 (predicted) (Olr1070_predicted), mRNA [NM_001000591]	NM_001000591	366816	GO:0007186|GO:0050911|GO:0004984|GO:0016021	Rn.143342
A_43_P18422	0.00232656	2.15107	up	7.22218	7.74686	7.32739	8.52898	8.54996	8.53264	P	P	P	P	P	P	RGD1306164_predicted	PREDICTED: Rattus norvegicus similar to hypothetical protein FLJ90798 (predicted) (RGD1306164_predicted), mRNA [XM_341390]		361104	GO:0003676|GO:0008270	Rn.44060
A_44_P478305	0.0023366	2.21126	up	4.75121	5.11285	5.00737	5.95616	5.9947	6.35519	P	A	A	P	P	P	Atp6v0a4_predicted	PREDICTED: Rattus norvegicus ATPase, H+ transporting, lysosomal V0 subunit A isoform 4 (predicted) (Atp6v0a4_predicted), mRNA [XM_231615]		296981	GO:0006818|GO:0006885|GO:0008150|GO:0015991|GO:0015992|GO:0003674|GO:0008553|GO:0005903|GO:0016020|GO:0016021|GO:0016471|GO:0045177	Rn.154498
A_44_P487049	0.00234031	2.74362	up	5.3628	5.91404	5.34979	6.98698	6.82904	7.17885	P	A	A	P	P	P	Olr87_predicted	Rattus norvegicus olfactory receptor 87 (predicted) (Olr87_predicted), mRNA [NM_001000543]	NM_001000543	365329	GO:0007186|GO:0050911|GO:0004984|GO:0016021	Rn.141899
A_44_P501005	0.00234333	2.0218	up	4.6506	4.45263	4.94575	5.66601	5.77032	5.65955	P	A	A	P	P	P	Olr323_predicted	Rattus norvegicus olfactory receptor 323 (predicted) (Olr323_predicted), mRNA [NM_001000245]	NM_001000245	293761	GO:0007186|GO:0050911|GO:0004984|GO:0016021	Rn.141707
A_43_P12607	0.0024026	2.31096	up	6.0804	6.41495	6.29155	7.45608	7.22296	7.73334	P	P	P	P	P	P	Ptprn2	Rattus norvegicus protein tyrosine phosphatase, receptor type, N polypeptide 2 (Ptprn2), mRNA [NM_031600]	NM_031600	29714	GO:0006470|GO:0004725|GO:0004872|GO:0005001|GO:0016787|GO:0005615|GO:0016020|GO:0016021|GO:0030141	Rn.11044
A_44_P292547	0.00241467	10.4766	up	3.90824	2.909	2.20565	6.33752	6.34954	6.50313	A	A	A	P	P	P	Olr463_predicted	Rattus norvegicus olfactory receptor 463 (predicted) (Olr463_predicted), mRNA [NM_001000934]	NM_001000934	405255	GO:0007186|GO:0050911|GO:0004984|GO:0016021	Rn.142972
A_44_P426443	0.00242654	2.24328	up	4.96286	4.94512	4.48143	6.08572	5.85734	5.94317	P	A	A	P	P	P	Hcrtr1	Rattus norvegicus hypocretin (orexin) receptor 1 (Hcrtr1), mRNA [NM_013064]	NM_013064	25593	GO:0007165|GO:0007186|GO:0007218|GO:0007268|GO:0007631|GO:0001584|GO:0004872|GO:0016499|GO:0005887|GO:0016020|GO:0016021	Rn.88262
A_44_P475331	0.00245292	3.19177	up	4.77945	5.4953	5.32778	6.83722	6.69171	7.09666	P	A	A	P	P	P	Olr750_predicted	Rattus norvegicus olfactory receptor 750 (predicted) (Olr750_predicted), mRNA [NM_001000366]	NM_001000366	296003	GO:0007186|GO:0050911|GO:0004984|GO:0016021	Rn.142772
A_44_P338021	0.00247693	2.54155	up	4.64519	4.80357	5.05415	6.08199	5.96706	6.491	P	A	A	P	P	P	Bpil2_predicted	PREDICTED: Rattus norvegicus bactericidal/permeability-increasing protein-like 2 (predicted) (Bpil2_predicted), mRNA [XM_235012]		299685	GO:0001530|GO:0005543|GO:0008289|GO:0005576
A_44_P536192	0.00248764	2.97332	up	4.40628	4.81615	4.84165	6.3525	5.90439	6.52342	A	A	A	P	P	P	Olr704_predicted	Rattus norvegicus olfactory receptor 704 (predicted) (Olr704_predicted), mRNA [NM_001000626]	NM_001000626	404818	GO:0007186|GO:0050911|GO:0004984|GO:0005529|GO:0016021	Rn.142809
A_44_P929048	0.00251876	2.21893	up	3.36655	3.4832	2.94927	4.50981	4.32673	4.41206	A	A	A	P	P	P	RGD1564660_predicted	PREDICTED: Rattus norvegicus similar to Ankyrin repeat domain protein 7 (Testis-specific protein TSA806) (predicted) (RGD1564660_predicted), mRNA [XM_578232]		502733
A_44_P527033	0.00256318	2.00257	up	5.95047	6.27872	6.36892	7.11545	7.13098	7.35725	P	P	P	P	P	P	Olr230_predicted	Rattus norvegicus olfactory receptor 230 (predicted) (Olr230_predicted), mRNA [NM_001000205]	NM_001000205	293374	GO:0007186|GO:0050911|GO:0004984|GO:0016021	Rn.141788
A_44_P308979	0.00256864	3.20272	up	3.41771	2.92886	2.59258	4.72599	4.51406	4.73699	A	A	A	P	P	P	LOC500846	Rattus norvegicus hypothetical protein LOC500846 (LOC500846), mRNA [NM_001047962]	NM_001047962	500846		Rn.124287
A_44_P179932	0.002569	2.39287	up	6.06842	6.51079	6.67108	7.72051	7.57145	7.73456	P	P	P	P	P	M	Olr937_predicted	Rattus norvegicus olfactory receptor 937 (predicted) (Olr937_predicted), mRNA [NM_001001387]	NM_001001387	366803	GO:0007186|GO:0050911|GO:0004984|GO:0016021	Rn.143383
A_44_P369925	0.00257528	2.23808	up	2.95911	3.43097	3.09949	4.41382	4.12131	4.44122	A	A	A	P	P	P	Olr1162_predicted	Rattus norvegicus olfactory receptor 1162 (predicted) (Olr1162_predicted), mRNA [NM_001000870]	NM_001000870	405167	GO:0007186|GO:0050911|GO:0004984|GO:0016021	Rn.143587
A_43_P22111	0.00272619	2.09185	up	7.18039	7.62928	7.57547	8.6523	8.54147	8.38572	P	P	P	P	P	P	Cnnm4_predicted	PREDICTED: Rattus norvegicus cyclin M4 (predicted) (Cnnm4_predicted), mRNA [XM_343554]		363216		Rn.857
A_44_P512936	0.00273907	3.44316	up	2.68424	1.99621	2.03315	4.31661	3.9407	3.80748	A	A	A	P	P	A	Olr441_predicted	Rattus norvegicus olfactory receptor 441 (predicted) (Olr441_predicted), mRNA [NM_001000283]	NM_001000283	295712	GO:0007186|GO:0050911|GO:0004984|GO:0016021	Rn.142989
A_44_P328743	0.00274831	2.47826	up	5.28415	5.00414	4.91362	6.1964	6.22842	6.70507	P	A	A	P	P	P	RGD1562814_predicted	Rattus norvegicus similar to Peptidyl-prolyl cis-trans isomerase A (PPIase) (Rotamase) (Cyclophilin A) (Cyclosporin A-binding protein) (SP18) (LOC366866), mRNA [XM_345810]	XM_345810	366866	GO:0006457	Rn.212247
A_44_P210268	0.00275674	3.04093	up	6.66174	7.21676	7.42071	8.71073	8.54641	8.85562	P	P	P	P	P	P	Olr1108_predicted	Rattus norvegicus olfactory receptor 1108 (predicted) (Olr1108_predicted), mRNA [NM_001000993]	NM_001000993	405353	GO:0007165|GO:0007186|GO:0007608|GO:0050896|GO:0050911|GO:0004872|GO:0004984|GO:0016020|GO:0016021	Rn.143285
A_44_P291037	0.00278409	2.36308	up	5.77943	6.06527	6.04919	6.98667	7.10133	7.52788	P	P	P	P	P	P	Coch_predicted	PREDICTED: Rattus norvegicus coagulation factor C homolog (Limulus polyphemus) (predicted) (Coch_predicted), mRNA [XM_343058]		362735	GO:0007605|GO:0008150|GO:0003674|GO:0005575|GO:0005615	Rn.8204
A_44_P252549	0.0027932	4.46357	up	3.10795	2.42424	2.67668	4.55114	4.72444	5.40788	A	A	A	P	P	P	Olr186_predicted	Rattus norvegicus olfactory receptor 186 (predicted) (Olr186_predicted), mRNA [NM_001001031]	NM_001001031	405917	GO:0007186|GO:0050911|GO:0004984|GO:0016021	Rn.141822
A_44_P412641	0.00282989	2.44451	up	6.47575	6.90315	6.71004	8.26549	7.95693	7.73516	P	P	P	P	M	P	LOC291964	PREDICTED: Rattus norvegicus similar to FH1 [XM_214682]	XM_214682	291964		Rn.105655
A_43_P22468	0.00283908	2.58367	up	6.01798	6.61253	6.46252	7.9536	7.61737	7.63033	P	P	P	P	P	P	Abca4_predicted	PREDICTED: Rattus norvegicus ATP-binding cassette, sub-family A (ABC1), member 4 (predicted) (Abca4_predicted), mRNA [XM_241525]		310836	GO:0006810|GO:0007601|GO:0007603|GO:0008150|GO:0003674|GO:0005215|GO:0005524|GO:0042626|GO:0005575|GO:0005624	Rn.40415
A_44_P274505	0.0028513	2.25603	up	5.17622	4.99427	5.04789	6.01227	6.14646	6.581	P	A	A	P	P	P	Tgm6_predicted	Rattus norvegicus similar to Protein-glutamine gamma-glutamyltransferase 3-like (Transglutaminase 3-like) (TGase 3-like) (LOC296152), mRNA [XM_230601]		296152	GO:0018149
A_44_P118734	0.0028963	2.08719	up	6.13291	6.6366	6.43518	7.53205	7.53946	7.31787	P	P	P	P	P	P	Olr95_predicted	Rattus norvegicus olfactory receptor 95 (predicted) (Olr95_predicted), mRNA [NM_001001024]	NM_001001024	405909	GO:0007186|GO:0050911|GO:0004984|GO:0016021	Rn.141892
A_44_P255068	0.00289717	2.60944	up	5.29577	5.81301	5.95642	7.21426	7.01623	6.98594	P	A	P	P	P	P	Olr1124_predicted	Rattus norvegicus olfactory receptor 1124 (predicted) (Olr1124_predicted), mRNA [NM_001000426]	NM_001000426	300392	GO:0007186|GO:0050911|GO:0004984|GO:0016021	Rn.143611
A_44_P532249	0.00299759	2.2886	up	12.921	12.6161	12.3075	13.792	13.9128	13.7231	P	P	P	P	P	P	Fkbp5	Rattus norvegicus FK506 binding protein 5 (Fkbp5), mRNA [NM_001012174]	NM_001012174	361810	GO:0006457|GO:0005488|GO:0005528|GO:0016853|GO:0005634	Rn.144288
A_44_P290257	0.00301748	2.26103	up	4.66824	4.96159	4.35494	5.7846	5.9459	5.78519	P	A	A	P	P	P	Olr1565_predicted	Rattus norvegicus olfactory receptor 1565 (predicted) (Olr1565_predicted), mRNA [NM_001000908]	NM_001000908	405218	GO:0007186|GO:0050911|GO:0004984|GO:0016021	Rn.142231
A_44_P510528	0.00302056	2.05152	up	4.58505	4.76388	4.29646	5.41242	5.65929	5.68376	P	A	A	P	P	P	Olr1635_predicted	Rattus norvegicus olfactory receptor 1635 (predicted) (Olr1635_predicted), mRNA [NM_001000970]	NM_001000970	405325	GO:0007186|GO:0050911|GO:0004867|GO:0004984|GO:0016021	Rn.142438
A_44_P156218	0.00305937	2.35947	up	4.82769	5.20473	4.53894	6.06214	6.11282	6.11179	P	A	A	P	P	P	Ctsql2	Rattus norvegicus cathepsin Q-like 2 (Ctsql2), mRNA [NM_001002813]	NM_001002813	408201	GO:0006508|GO:0004197|GO:0008234	Rn.128678
A_44_P203324	0.00321128	2.10155	up	4.2897	4.27547	4.73188	5.43274	5.41619	5.66249	P	A	A	P	P	P	Olr70_predicted	Rattus norvegicus olfactory receptor 70 (predicted) (Olr70_predicted), mRNA [NM_001001269]	NM_001001269	293215	GO:0007186|GO:0050911|GO:0004984|GO:0016021	Rn.141913
A_43_P21709	0.00321838	2.00093	up	8.14071	8.65445	8.41577	9.35297	9.34461	9.51535	P	P	P	P	P	P	Jmjd3_predicted	PREDICTED: Rattus norvegicus jumonji domain containing 3 (predicted) (Jmjd3_predicted), mRNA [XM_343919]	XM_343919	363630		Rn.205533
A_44_P442728	0.00322915	2.2525	up	4.41971	4.73003	4.11487	5.51677	5.56411	5.69831	P	A	A	P	P	P	LOC498152	Rattus norvegicus hypothetical protein LOC498152 (LOC498152), mRNA [NM_001047923]	NM_001047923	498152		Rn.113271
A_44_P191979	0.00325097	3.43704	up	2.87332	2.22597	2.27148	3.97924	4.1241	4.61092	A	A	A	P	P	P	Foxn4_predicted	Rattus norvegicus similar to forkhead box N4 (LOC288736), mRNA [XM_222269]	XM_222269	288736	GO:0006355|GO:0030154|GO:0003700|GO:0005634
A_44_P545605	0.0032578	2.4402	up	3.67302	3.6061	3.12036	4.64595	4.64656	4.96797	A	A	A	P	P	P	Olr462_predicted	Rattus norvegicus olfactory receptor 462 (predicted) (Olr462_predicted), mRNA [NM_001000295]	NM_001000295	295732	GO:0007186|GO:0050911|GO:0004984|GO:0016021	Rn.142973
A_42_P778560	0.00326924	2.01061	up	6.37338	6.75966	6.48414	7.69608	7.61609	7.32792	P	P	P	P	P	P	RGD1310511	Rattus norvegicus similar to Myosin-binding protein H (MyBP-H) (H-protein) (RGD1310511), mRNA [NM_001014042]	NM_001014042	310782		Rn.139442
A_44_P137273	0.00329356	2.25598	up	6.26437	6.09931	5.94855	7.37114	6.96006	7.50228	P	P	P	P	P	P	Fbxl7_predicted	PREDICTED: Rattus norvegicus F-box and leucine-rich repeat protein 7 (predicted) (Fbxl7_predicted), mRNA [XM_342204]		361907	GO:0006511|GO:0004842|GO:0005515|GO:0000151	Rn.45065
A_44_P391085	0.00334198	2.47813	up	2.89998	2.49233	2.27194	3.96744	3.96097	3.66361	A	A	A	P	P	A	Olr1126_predicted	Rattus norvegicus olfactory receptor 1126 (predicted) (Olr1126_predicted), mRNA [NM_001000880]	NM_001000880	405179	GO:0007186|GO:0050911|GO:0004984|GO:0016021	Rn.143609
A_42_P488554	0.00336157	2.53489	up	3.76272	4.47594	4.085	5.44689	5.34553	5.55701	A	A	A	P	P	P	Ctsj	Rattus norvegicus cathepsin J (Ctsj), mRNA [NM_017121]	NM_017121	29174	GO:0006508|GO:0004197|GO:0008234|GO:0005615|GO:0005764	Rn.34875
A_44_P367958	0.0033782	2.26385	up	5.85565	5.68125	5.30632	6.75128	6.64907	6.97919	P	A	A	P	P	P	RGD1311490_predicted	Rattus norvegicus similar to DKFZP434P1750 protein (LOC361697), mRNA [XM_341980]	XM_341980	361697	GO:0006605|GO:0005097|GO:0005622
A_44_P527902	0.00340086	2.10149	up	5.30429	5.81594	5.49252	6.54035	6.50729	6.77936	P	A	A	P	P	P	LOC302999	PREDICTED: Rattus norvegicus similar to tripartite motif protein 32 (predicted) (LOC302999), mRNA [XR_007882]	XR_007882	302999		Rn.163131
A_42_P693191	0.00340696	2.27364	up	4.50668	4.83871	4.68125	5.72572	5.66764	6.18829	P	A	A	P	P	P	Spas1	Rattus norvegicus spermatogenic specific-gene1 (Spas1), mRNA [NM_134384]	NM_134384	171403	GO:0007275|GO:0007283|GO:0030154|GO:0005739|GO:0016020|GO:0019867	Rn.51863
A_44_P407243	0.0034689	2.03478	up	8.28302	8.26177	8.33541	9.22534	9.09196	9.63753	P	P	P	P	P	P	Zmynd19	Rattus norvegicus zinc finger, MYND domain containing 19 (Zmynd19), mRNA [NM_198770]	NM_198770	311791	GO:0005515|GO:0008270|GO:0046872|GO:0005624|GO:0005737|GO:0009898|GO:0019717	Rn.40409
A_44_P959331	0.00348983	3.50429	up	3.51775	2.95261	3.94205	5.35668	5.32239	5.16069	A	A	A	P	P	P	LOC292017	PREDICTED: Rattus norvegicus hydrocephalus-inducing protein (LOC292017), mRNA [XM_226468]		292017		Rn.115733
A_44_P397927	0.00350394	2.81737	up	5.15662	5.88224	5.30483	6.9808	6.756	7.08994	P	A	A	P	P	P	Olr1734_predicted	Rattus norvegicus olfactory receptor 1734 (predicted) (Olr1734_predicted), mRNA [NM_001001119]	NM_001001119	406018	GO:0007186|GO:0050911|GO:0004984|GO:0016021	Rn.142667
A_44_P202201	0.00351122	6.31937	up	3.27355	2.05637	2.02596	4.88184	5.11711	5.33628	A	A	A	P	P	P	Grp	Rattus norvegicus gastrin releasing peptide (Grp), mRNA [NM_133570]	NM_133570	171101	GO:0007165|GO:0007218|GO:0005184|GO:0008083|GO:0005615|GO:0005625	Rn.10930
A_44_P343615	0.00352266	2.38789	up	3.11901	2.53794	2.49868	3.981	4.0336	3.90824	A	A	A	P	P	P	Agtr2	Rattus norvegicus angiotensin II receptor, type 2 (Agtr2), mRNA [NM_012494]	NM_012494	24182	GO:0006883|GO:0006915|GO:0007165|GO:0007186|GO:0007610|GO:0008217|GO:0030147|GO:0030182|GO:0042990|GO:0045909|GO:0001584|GO:0004860|GO:0004872|GO:0004945|GO:0004947|GO:0005515|GO:0008134|GO:0017046|GO:0045028|GO:0005886|GO:0005887|GO:0016020|GO:0016021|GO:0048471	Rn.162367
A_44_P134993	0.00353879	4.89346	up	3.20368	2.06341	2.13436	4.85911	4.71205	4.70286	A	A	A	P	P	P	Agxt	Rattus norvegicus alanine-glyoxylate aminotransferase (Agxt), mRNA [NM_030656]	NM_030656	24792	GO:0006625|GO:0008152|GO:0019265|GO:0042866|GO:0046487|GO:0051384|GO:0004760|GO:0005515|GO:0008453|GO:0016597|GO:0016740|GO:0030170|GO:0042803|GO:0005615|GO:0005739|GO:0005759|GO:0005777	Rn.9931
A_44_P398132	0.00355764	2.29856	up	5.41095	5.94149	5.528	6.73909	6.69569	7.04784	P	A	A	P	P	P	Slc22a12	Rattus norvegicus solute carrier family 22 (organic anion/cation transporter), member 12 (Slc22a12), mRNA [NM_001034943]	NM_001034943	365398	GO:0006810|GO:0008150|GO:0015747|GO:0019725|GO:0003674|GO:0005215|GO:0005515|GO:0015143|GO:0030165|GO:0005575|GO:0005886|GO:0016021|GO:0016324|GO:0031526	Rn.137035
A_44_P372317	0.003558	2.43385	up	5.46795	5.51129	4.94643	6.61499	6.75804	6.40235	P	A	A	P	P	P	Olr174_predicted	Rattus norvegicus olfactory receptor 174 (predicted) (Olr174_predicted), mRNA [NM_001001028]	NM_001001028	405914	GO:0007186|GO:0050911|GO:0004984|GO:0016021	Rn.141832
A_44_P416899	0.0035749	3.04372	up	2.73951	2.00026	1.93857	3.90327	3.851	3.74158	A	A	A	P	P	A	Ppyr1	Rattus norvegicus pancreatic polypeptide receptor 1 (Ppyr1), mRNA [NM_031581]	NM_031581	29471	GO:0007165|GO:0007186|GO:0007586|GO:0007631|GO:0008015|GO:0001584|GO:0001601|GO:0001602|GO:0003824|GO:0004872|GO:0042277|GO:0005887|GO:0016020|GO:0016021	Rn.10574
A_44_P220533	0.00364928	2.12607	up	6.50789	6.52114	6.07202	7.31118	7.40666	7.64777	P	P	P	P	P	P	Vsig2_predicted	PREDICTED: Rattus norvegicus V-set and immunoglobulin domain containing 2 (predicted) (Vsig2_predicted), mRNA [XM_236059]		300520
A_44_P219699	0.00365966	2.71505	up	4.19447	4.90113	4.43694	5.8708	5.80879	6.17587	P	A	A	P	P	P	Olr749_predicted	Rattus norvegicus olfactory receptor 749 (predicted) (Olr749_predicted), mRNA [NM_001000615]	NM_001000615	404804	GO:0007186|GO:0050911|GO:0004984|GO:0016021	Rn.142773
A_43_P13395	0.00369466	2.21319	up	4.45782	4.68088	4.1245	5.41271	5.54323	5.74565	P	A	A	P	P	P	LOC246267	Rattus norvegicus resection-induced TPI (rs11) (LOC246267), mRNA [NM_144751]	NM_144751	246267	GO:0008152|GO:0004807|GO:0016853	Rn.127819
A_44_P292587	0.00373399	2.28188	up	6.98594	7.07666	7.42195	8.07855	8.4067	8.56998	P	P	P	P	P	P	Olr1454_predicted	Rattus norvegicus olfactory receptor 1454 (predicted) (Olr1454_predicted), mRNA [NM_001000020]	NM_001000020	287343	GO:0007186|GO:0050911|GO:0004984|GO:0016021	Rn.142124
A_44_P421502	0.00389496	2.01757	up	5.23117	5.67572	5.40507	6.37943	6.3072	6.6632	P	M	P	P	P	P	Igf1	Rattus norvegicus insulin-like growth factor 1 (Igf1), transcript variant 2, mRNA [NM_178866]	NM_178866	24482	GO:0001501|GO:0006260|GO:0006417|GO:0006916|GO:0006928|GO:0007165|GO:0007265|GO:0007399|GO:0007517|GO:0007565|GO:0007613|GO:0008284|GO:0009441|GO:0009612|GO:0009887|GO:0010001|GO:0030307|GO:0042127|GO:0045600|GO:0045669|GO:0045768|GO:0048009|GO:0048468|GO:0048545|GO:0005159|GO:0005179|GO:0005496|GO:0005515|GO:0008083|GO:0018445|GO:0005576|GO:0005614|GO:0005615	Rn.6282
A_44_P262690	0.00391779	3.48145	up	3.04482	2.23933	2.14424	4.35014	4.08939	4.38793	A	A	A	P	P	P	RGD1563581_predicted	PREDICTED: Rattus norvegicus similar to S100 calcium binding protein A11 (calizzarin) (predicted) (RGD1563581_predicted), mRNA [XM_225088]	XM_225088	502110	GO:0005509	Rn.155044
A_44_P231824	0.00391903	2.3628	up	6.31357	6.78064	6.21386	7.64444	7.50135	7.88378	P	P	P	P	P	P	Rgr_predicted	PREDICTED: Rattus norvegicus retinal G protein coupled receptor (predicted) (Rgr_predicted), mRNA [XM_224673]		306307	GO:0007186|GO:0007601|GO:0008150|GO:0003674|GO:0005515|GO:0005575|GO:0005615|GO:0005887|GO:0016021	Rn.26828
A_44_P334851	0.00391927	2.1854	up	5.89163	5.32749	5.58876	6.91638	6.66835	6.60685	P	A	A	P	P	P	Olr357_predicted	Rattus norvegicus olfactory receptor 357 (predicted) (Olr357_predicted), mRNA [NM_001000257]	NM_001000257	293794	GO:0007186|GO:0050911|GO:0004984|GO:0016021	Rn.141686
A_42_P467630	0.00391955	2.36335	up	6.52904	7.08498	6.64524	7.78149	8.00454	8.19573	P	P	P	P	P	M	Slc22a1	Rattus norvegicus solute carrier family 22 (organic cation transporter), member 1 (Slc22a1), mRNA [NM_012697]	NM_012697	24904	GO:0006810|GO:0006811|GO:0006812|GO:0015695|GO:0005215|GO:0015075|GO:0015101|GO:0005887|GO:0016020|GO:0016021|GO:0016323	Rn.11186
A_44_P240756	0.00392483	2.96808	up	4.2626	3.60437	4.45984	5.59049	5.72796	5.71696	P	A	A	P	P	P	Olr604_predicted	Rattus norvegicus olfactory receptor 604 (predicted) (Olr604_predicted), mRNA [NM_001000656]	NM_001000656	404855	GO:0007186|GO:0007608|GO:0050911|GO:0001584|GO:0004984|GO:0005549|GO:0016021	Rn.142877
A_44_P323232	0.00404349	2.03139	up	3.92319	4.0147	4.24505	5.10545	4.82505	5.31984	A	A	A	P	P	P	Olr1641_predicted	Rattus norvegicus olfactory receptor 1641 (predicted) (Olr1641_predicted), mRNA [NM_001000100]	NM_001000100	290050	GO:0007165|GO:0007186|GO:0007608|GO:0050896|GO:0050911|GO:0004872|GO:0004984|GO:0016020|GO:0016021	Rn.142431
A_43_P15260	0.00404518	3.5104	up	4.88785	4.12341	4.97173	6.29269	6.3705	6.75471	P	A	A	P	P	P	Tshb	Rattus norvegicus thyroid stimulating hormone, beta subunit (Tshb), mRNA [NM_013116]	NM_013116	25653	GO:0007186|GO:0007267|GO:0009653|GO:0005179|GO:0005575|GO:0005576|GO:0005615	Rn.9966
A_42_P540235	0.00404734	2.50287	up	8.98415	8.47049	8.84055	10.3782	10.0713	9.81646	P	P	P	P	P	P	Rpe65	Rattus norvegicus retinal pigment epithelium 65 (Rpe65), mRNA [NM_053562]	NM_053562	89826	GO:0001654|GO:0006776|GO:0007468|GO:0007601|GO:0042574|GO:0050896|GO:0005515|GO:0016020	Rn.76724
A_44_P380002	0.00404944	2.78176	up	4.91536	5.67673	5.26611	6.74311	6.57084	6.97224	P	A	A	P	P	P	Psd2_predicted	PREDICTED: Rattus norvegicus pleckstrin and Sec7 domain containing 2 (predicted) (Psd2_predicted), mRNA [XM_226019]		307500	GO:0030425|GO:0043025	Rn.162299
A_44_P397725	0.00405505	3.029	up	6.58487	7.02555	7.25212	8.71791	8.18313	8.75802	P	P	P	P	P	P	Mog	Rattus norvegicus myelin oligodendrocyte glycoprotein (Mog), mRNA [NM_022668]	NM_022668	24558	GO:0006355|GO:0006464|GO:0006512|GO:0006955|GO:0007165|GO:0007186|GO:0007268|GO:0007417|GO:0007608|GO:0019882|GO:0050896|GO:0003676|GO:0004872|GO:0004984|GO:0008270|GO:0046872|GO:0005622|GO:0005886|GO:0005887|GO:0016020|GO:0016021|GO:0042612	Rn.9687
A_44_P400293	0.00406926	3.69162	up	4.78918	5.38233	4.39665	6.61707	6.58763	7.01623	P	A	A	M	P	P	Olr286_predicted	Rattus norvegicus olfactory receptor 286 (predicted) (Olr286_predicted), mRNA [NM_001000554]	NM_001000554	365384	GO:0007186|GO:0050911|GO:0004984|GO:0016021	Rn.141745
A_44_P411936	0.00407426	4.7527	up	3.0967	2.32567	2.77273	4.61882	4.73151	5.59101	A	A	A	P	P	P	Ccr9	Rattus norvegicus chemokine (C-C motif) receptor 9 (Ccr9), mRNA [NM_172329]	NM_172329	282832	GO:0006935|GO:0007165|GO:0007186|GO:0030595|GO:0001584|GO:0004872|GO:0005515|GO:0016493|GO:0016020|GO:0016021	Rn.91140
A_44_P125761	0.00409899	2.91368	up	4.47722	5.22285	5.1884	6.3481	6.67695	6.49194	P	A	A	P	P	P	Olr7_predicted	Rattus norvegicus olfactory receptor 7 (predicted) (Olr7_predicted), mRNA [NM_001000768]	NM_001000768	405043	GO:0007186|GO:0050911|GO:0004984|GO:0016021	Rn.142002
A_44_P531711	0.00410579	2.43648	up	4.04896	4.72412	4.27654	5.68376	5.46172	5.75852	A	A	A	P	P	P	Olr1382_predicted	Rattus norvegicus olfactory receptor 1382 (predicted) (Olr1382_predicted), mRNA [NM_214831]	NM_214831	287093	GO:0007186|GO:0050911|GO:0004984|GO:0016021	Rn.142190
A_44_P381764	0.00411974	2.29532	up	5.13559	5.5324	5.45545	6.7035	6.7662	6.24982	P	A	A	P	M	P	Olr82_predicted	Rattus norvegicus olfactory receptor 82 (predicted) (Olr82_predicted), mRNA [NM_001001282]	NM_001001282	365328	GO:0007186|GO:0050911|GO:0004984|GO:0016021	Rn.141904
A_44_P503396	0.00415687	2.22342	up	3.00222	2.76621	2.41404	3.96973	3.68947	3.9816	A	A	A	P	A	P	Olr1314_predicted	Rattus norvegicus olfactory receptor 1314 (predicted) (Olr1314_predicted), mRNA [NM_001000468]	NM_001000468	300615	GO:0007186|GO:0050911|GO:0004984|GO:0016021	Rn.143483
A_44_P137377	0.0041704	2.62722	up	7.24477	7.99189	7.69935	8.95346	8.93642	9.22674	P	P	P	M	P	M	Taar8c	Rattus norvegicus trace-amine-associated receptor 8c (Taar8c), mRNA [NM_175600]	NM_175600	319105	GO:0007165|GO:0007186|GO:0001584|GO:0004872|GO:0016020|GO:0016021	Rn.138161
A_44_P116332	0.00417512	3.25238	up	5.274	4.77468	5.73016	6.93247	6.82702	7.12383	P	A	P	P	P	P	Olr1338_predicted	Rattus norvegicus olfactory receptor 1338 (predicted) (Olr1338_predicted), mRNA [NM_001000789]	NM_001000789	405073	GO:0007186|GO:0050911|GO:0004984|GO:0016021	Rn.143464
A_44_P461931	0.00418089	2.47201	up	4.39517	4.81795	4.841	5.86142	5.7857	6.32404	P	A	A	P	P	P	LOC683685	PREDICTED: Rattus norvegicus similar to profilin 2 (LOC683685), mRNA [XM_001067051]		683685	GO:0030036|GO:0003779
A_44_P344205	0.00418578	2.65425	up	4.60552	4.87484	5.17772	6.01935	6.24864	6.61499	P	A	A	P	P	P	Olr868_predicted	Rattus norvegicus olfactory receptor 868 (predicted) (Olr868_predicted), mRNA [NM_001000821]	NM_001000821	405110	GO:0007186|GO:0050911|GO:0004984|GO:0016021	Rn.143172
A_44_P219596	0.00419651	3.34587	up	3.05026	2.42291	2.2055	4.04224	4.28693	4.57664	A	A	A	P	P	P	Prop1	Rattus norvegicus paired like homeodomain factor 1 (Prop1), mRNA [NM_153627]	NM_153627	266738	GO:0001568|GO:0006355|GO:0007417|GO:0008150|GO:0009887|GO:0009953|GO:0043066|GO:0003674|GO:0003700|GO:0003702|GO:0005575|GO:0005634	Rn.86655
A_44_P271812	0.0042172	2.08568	up	4.76657	4.42453	4.89841	5.61505	5.67596	5.98005	P	A	A	P	P	P	RGD1563859_predicted	PREDICTED: Rattus norvegicus similar to Retinoic acid early inducible protein 1 gamma precursor (RAE-1gamma) (predicted) (RGD1563859_predicted), mRNA [XM_218050]	XM_218050	292455
A_44_P468293	0.00424513	2.33869	up	4.95871	5.41466	5.5509	6.45802	6.3957	6.74764	P	A	A	P	P	P	Olr115_predicted	Rattus norvegicus olfactory receptor 115 (predicted) (Olr115_predicted), mRNA [NM_001000152]	NM_001000152	293253	GO:0007186|GO:0050911|GO:0004984|GO:0016021	Rn.141876
A_44_P236047	0.00425624	2.9682	up	4.16273	4.84408	4.01225	5.74965	6.00635	5.97184	A	A	A	P	P	P	Olr744_predicted	Rattus norvegicus olfactory receptor 744 (predicted) (Olr744_predicted), mRNA [NM_001000577]	NM_001000577	366122	GO:0007186|GO:0050911|GO:0004872|GO:0004984|GO:0016021	Rn.142781
A_44_P151574	0.00433544	2.31687	up	6.55769	7.05122	7.06955	8.08681	7.90079	8.3274	P	P	P	P	P	P	Olr1401_predicted	Rattus norvegicus olfactory receptor 1401 (predicted) (Olr1401_predicted), mRNA [NM_001000003]	NM_001000003	287247	GO:0007186|GO:0050911|GO:0004984|GO:0016021	Rn.142166
A_44_P487003	0.00434168	2.12864	up	3.95465	4.04417	3.6152	4.73066	5.19549	4.95766	A	A	A	P	P	P	Olr807_predicted	Rattus norvegicus olfactory receptor 807 (predicted) (Olr807_predicted), mRNA [NM_001000851]	NM_001000851	405141	GO:0007165|GO:0007186|GO:0050911|GO:0004984|GO:0005887|GO:0016021	Rn.143115
A_43_P19279	0.00436626	2.53078	up	3.09408	2.88425	2.50161	4.0157	4.01297	4.47002	A	A	A	P	P	P	Lyzl4_predicted	PREDICTED: Rattus norvegicus lysozyme-like 4 (predicted) (Lyzl4_predicted), mRNA [XM_343507]		363168	GO:0016998|GO:0003796|GO:0005576|GO:0005615	Rn.46028
A_44_P468304	0.00437045	2.17708	up	6.24514	5.62664	6.01386	7.03487	6.9971	7.22084	P	A	P	P	P	M	Terc	Rattus norvegicus telomerase RNA (Terc) on chromosome 2 [NR_001567]	NR_001567	378461	GO:0007004|GO:0000332
A_43_P20975	0.00437631	2.09314	up	6.21827	6.20002	5.9784	6.96535	7.10764	7.5207	P	P	P	P	P	P	Zc3hdc3_predicted	PREDICTED: Rattus norvegicus zinc finger CCCH type domain containing 3 (predicted) (Zc3hdc3_predicted), mRNA [XM_001074381]		300032	GO:0003676|GO:0008270	Rn.198237
A_44_P515923	0.00443712	2.04211	up	7.0481	7.38751	7.37667	8.33356	8.04548	8.52342	P	P	P	P	P	P	RGD1561596_predicted	PREDICTED: Rattus norvegicus similar to JM11 protein (predicted) (RGD1561596_predicted), mRNA [XM_228761]		317377		Rn.203096
A_44_P138036	0.00444195	2.61671	up	4.53181	3.70895	4.12716	5.48595	5.46763	5.57759	P	A	A	P	P	P	LOC502201	PREDICTED: Rattus norvegicus similar to CG8272-PA (LOC502201), mRNA [XM_577662]	XM_577662	502201	GO:0005515	Rn.20641
A_44_P205815	0.00445208	2.26644	up	5.04393	5.47796	5.15263	6.37789	6.14769	6.69022	P	A	A	P	P	P	Pgr	Rattus norvegicus progestin receptor form B mRNA, partial cds. [S68284]	S68284	25154	GO:0001542|GO:0006350|GO:0006355|GO:0006366|GO:0007165|GO:0007267|GO:0030879|GO:0045892|GO:0045893|GO:0050678|GO:0050847|GO:0003700|GO:0003707|GO:0004879|GO:0005496|GO:0005515|GO:0008270|GO:0008289|GO:0016563|GO:0030528|GO:0042562|GO:0046872|GO:0005634|GO:0005737|GO:0043005
A_43_P15455	0.00447926	3.30531	up	2.77858	1.96006	1.93699	4.12635	3.73947	3.98415	A	A	A	P	P	P	Npffr1	Rattus norvegicus neuropeptide FF receptor 1 (Npffr1), mRNA [NM_022291]	NM_022291	64107	GO:0007165|GO:0007186|GO:0001584|GO:0004872|GO:0004930|GO:0008188|GO:0016020|GO:0016021	Rn.64483
A_44_P388813	0.00447981	2.32543	up	5.34158	6.02682	5.62927	6.88067	6.7615	7.008	P	P	P	P	P	P	Olr11_predicted	Rattus norvegicus olfactory receptor 11 (predicted) (Olr11_predicted), mRNA [NM_001000114]	NM_001000114	293070	GO:0007186|GO:0050911|GO:0004984|GO:0016021	Rn.141955
A_44_P259867	0.00450801	4.65578	up	3.11945	2.10548	1.99606	4.75017	4.7877	4.34018	A	A	A	P	P	P	Olr262_predicted	Rattus norvegicus olfactory receptor 262 (predicted) (Olr262_predicted), mRNA [NM_001000221]	NM_001000221	293400	GO:0007186|GO:0050911|GO:0004984|GO:0016021	Rn.141770
A_44_P166338	0.00454384	3.11741	up	4.93934	4.99894	5.58514	6.57259	6.66572	7.20615	P	A	A	P	P	P	LOC301752	PREDICTED: Rattus norvegicus similar to Zinc finger protein GLI2 (Tax helper protein) (LOC301752), mRNA [XR_008043]	XR_008043	301752		Rn.196849
A_44_P536210	0.00458885	2.52718	up	5.12944	4.92592	4.71977	5.95671	6.18911	6.6419	P	A	A	P	P	P	Olr110_predicted	Rattus norvegicus olfactory receptor 110 (predicted) (Olr110_predicted), mRNA [NM_001000743]	NM_001000743	405007	GO:0007186|GO:0050911|GO:0004984|GO:0016021	Rn.141881
A_44_P545498	0.00459243	2.17954	up	5.58309	5.11227	5.41271	6.55792	6.22557	6.69665	P	A	A	P	P	P	Sox11	Rattus norvegicus SRY-box containing gene 11 (Sox11), mRNA [NM_053349]	NM_053349	84046	GO:0001822|GO:0006350|GO:0006355|GO:0007399|GO:0008283|GO:0031103|GO:0045944|GO:0003677|GO:0003700|GO:0005634	Rn.162854
A_43_P20937	0.00464192	2.09927	up	5.59961	6.12269	6.06716	6.91393	6.91172	7.17347	P	P	P	P	P	P	Tmprss6_predicted	PREDICTED: Rattus norvegicus transmembrane serine protease 6 (predicted) (Tmprss6_predicted), mRNA [XM_235768]	XM_235768	315388	GO:0001525|GO:0006508|GO:0007242|GO:0030198|GO:0042730|GO:0004252|GO:0005886|GO:0016021	Rn.214123
A_44_P353541	0.00467224	2.19265	up	4.7168	4.84068	4.39981	5.54602	5.7505	6.05879	P	A	A	P	P	P	Olr779_predicted	Rattus norvegicus olfactory receptor 779 (predicted) (Olr779_predicted), mRNA [NM_001000917]	NM_001000917	405232	GO:0007186|GO:0050911|GO:0004984|GO:0016021	Rn.142752
A_43_P12233	0.00471749	3.10749	up	8.36016	7.41243	7.75609	9.60368	9.49468	9.33756	P	P	P	P	P	P	Sult1b1	Rattus norvegicus sulfotransferase family 1B, member 1 (Sult1b1), mRNA [NM_022513]	NM_022513	64305	GO:0006629|GO:0008202|GO:0018958|GO:0042403|GO:0004062|GO:0008146|GO:0016740|GO:0005829	Rn.1183
A_44_P466768	0.00476993	3.24763	up	3.60516	3.11211	4.08359	5.09593	5.44971	5.35339	A	A	A	P	P	P	Myf5_predicted	PREDICTED: Rattus norvegicus myogenic factor 5 (predicted) (Myf5_predicted), mRNA [XM_235101]		299766	GO:0001952|GO:0006355|GO:0006357|GO:0007517|GO:0007519|GO:0030198|GO:0003677|GO:0003705|GO:0030528|GO:0005634
A_44_P257400	0.00483539	2.16143	up	3.83216	3.89376	3.36404	5.00092	4.64488	4.78012	A	A	A	P	P	P	Olr1704_predicted	Rattus norvegicus olfactory receptor 1704 (predicted) (Olr1704_predicted), mRNA [NM_001000271]	NM_001000271	294155	GO:0007186|GO:0050911|GO:0004984|GO:0016021	Rn.142677
A_44_P113963	0.00492479	3.87795	up	4.58268	4.1216	4.08529	5.8261	6.00158	6.82777	P	A	A	P	P	P	Olr812_predicted	Rattus norvegicus olfactory receptor 812 (predicted) (Olr812_predicted), mRNA [NM_001000847]	NM_001000847	405137	GO:0007186|GO:0050911|GO:0004984|GO:0016021	Rn.143110
A_44_P278539	0.00497634	7.17574	up	3.54285	2.15202	2.07114	5.51503	5.10338	5.67698	A	A	A	P	P	P	Olr1409_predicted	Rattus norvegicus olfactory receptor 1409 (predicted) (Olr1409_predicted), mRNA [NM_001000004]	NM_001000004	287259	GO:0007186|GO:0050911|GO:0001584|GO:0004984|GO:0016021	Rn.142161
A_44_P533844	0.00499029	2.19442	up	4.972	5.4019	5.48427	6.53731	6.16897	6.55341	P	A	A	P	P	P	Olr760_predicted	Rattus norvegicus olfactory receptor 760 (predicted) (Olr760_predicted), mRNA [NM_001001069]	NM_001001069	405957	GO:0007186|GO:0050911|GO:0004984|GO:0016021	Rn.142765
A_44_P278842	0.00501035	2.19655	up	3.90667	3.99034	3.41458	4.99148	5.00869	4.71713	A	A	A	P	P	P	RGD1307202	Rattus norvegicus similar to hypothetical protein MGC20470 (RGD1307202), mRNA [NM_001013899]	NM_001013899	293287	GO:0006464	Rn.122594
A_44_P287977	0.00515855	2.56204	up	6.22424	6.97788	6.77827	7.93875	7.90724	8.20629	P	P	P	P	P	P	Olr1522_predicted	Rattus norvegicus olfactory receptor 1522 (predicted) (Olr1522_predicted), mRNA [NM_001000040]	NM_001000040	287614	GO:0007186|GO:0050911|GO:0004984|GO:0016021	Rn.142057
A_44_P137417	0.00516541	2.6885	up	3.47137	3.09801	3.48745	4.84133	4.36455	5.13136	A	A	A	P	P	P	Olr818_predicted	Rattus norvegicus olfactory receptor 818 (predicted) (Olr818_predicted), mRNA [NM_001000844]	NM_001000844	405133	GO:0007165|GO:0007186|GO:0007608|GO:0050896|GO:0050911|GO:0004872|GO:0004984|GO:0016020|GO:0016021	Rn.143107
A_44_P541640	0.00517157	2.26146	up	10.2393	9.56482	9.9521	11.0894	11.2428	10.9559	P	P	P	P	P	P	RGD1566137_predicted	Rattus norvegicus similar to ribosomal protein L10a (LOC301299), mRNA [XM_217361]	XM_217361	301299
A_44_P500975	0.00517576	3.62321	up	3.09155	2.07042	2.23177	4.51154	4.13573	4.31828	A	A	A	P	P	P	Olr1639_predicted	Rattus norvegicus olfactory receptor 1639 (predicted) (Olr1639_predicted), mRNA [NM_001000833]	NM_001000833	405122	GO:0007186|GO:0050911|GO:0004984|GO:0016021	Rn.142433
A_42_P486144	0.00519813	2.56982	up	3.52949	3.84886	3.31703	5.24479	4.95185	4.58374	A	A	A	P	P	P	Gata4	Rattus norvegicus GATA binding protein 4 (Gata4), mRNA [NM_144730]	NM_144730	54254	GO:0001701|GO:0006350|GO:0006355|GO:0006357|GO:0006366|GO:0007267|GO:0007275|GO:0007507|GO:0010003|GO:0035054|GO:0045941|GO:0045944|GO:0048558|GO:0048598|GO:0048617|GO:0003677|GO:0003700|GO:0003702|GO:0003704|GO:0005515|GO:0008134|GO:0008270|GO:0016563|GO:0046872|GO:0005634	Rn.26251
A_44_P345961	0.00525097	2.20164	up	4.70783	5.28574	4.92788	5.90274	6.11982	6.31462	P	A	A	P	P	P	RGD1562793_predicted	PREDICTED: Rattus norvegicus similar to NEX-1 (predicted) (RGD1562793_predicted), mRNA [XM_575489]	XM_575489	500137		Rn.84947
A_44_P306728	0.00532453	2.00933	up	5.1628	5.60527	5.01244	6.1948	6.2629	6.34294	P	A	A	P	P	P	Gli2_predicted	Rattus norvegicus similar to GLI-Kruppel family member GLI2 isoform beta; oncogene GLI2; tax helper protein 2; zinc finger protein GLI2; tax-responsive element-25-bp sequence binding protein; tax-responsive element-2 holding protein (LOC304729), mRNA...		304729	GO:0001501|GO:0006355|GO:0006366|GO:0007165|GO:0008150|GO:0008284|GO:0009887|GO:0030902|GO:0045941|GO:0003674|GO:0003676|GO:0003677|GO:0003682|GO:0003700|GO:0003713|GO:0005515|GO:0008270|GO:0005575|GO:0005622|GO:0005634	Rn.38778
A_43_P12655	0.00536377	3.33295	up	5.02241	4.6551	4.86234	7.08916	6.05757	6.60352	P	A	A	P	P	P	Slc27a2	Rattus norvegicus solute carrier family 27 (fatty acid transporter), member 2 (Slc27a2), mRNA [NM_031736]	NM_031736	65192	GO:0000038|GO:0001676|GO:0006629|GO:0006631|GO:0008152|GO:0004467|GO:0015245|GO:0016874|GO:0005615|GO:0005739|GO:0005777|GO:0005778|GO:0005782|GO:0005783|GO:0005792|GO:0016020|GO:0016021	Rn.3608
A_44_P494137	0.00537565	2.02007	up	4.50415	4.2732	4.14605	5.27893	5.08271	5.60499	P	A	A	P	P	P	Ambn	Rattus norvegicus ameloblastin (Ambn), mRNA [NM_012900]	NM_012900	25376	GO:0030198|GO:0030282|GO:0042475|GO:0030021|GO:0030345|GO:0005578|GO:0005615	Rn.11370
A_44_P304202	0.00540414	2.27194	up	5.76973	5.78295	5.18598	6.58763	6.82507	6.87773	P	A	A	P	P	P	Slc6a2	Rattus norvegicus solute carrier family 6 (neurotransmitter transporter, noradrenalin), member 2 (Slc6a2), mRNA [NM_031343]	NM_031343	83511	GO:0006836|GO:0007268|GO:0015844|GO:0015874|GO:0048265|GO:0005215|GO:0005328|GO:0005333|GO:0005334|GO:0005515|GO:0008504|GO:0015293|GO:0005624|GO:0005887|GO:0009986|GO:0016020|GO:0016021|GO:0045121	Rn.14577
A_44_P311216	0.0054273	3.59712	up	3.75663	2.69405	3.21779	4.91326	4.94512	5.35061	A	A	A	P	P	P	Olr801_predicted	Rattus norvegicus olfactory receptor 801 (predicted) (Olr801_predicted), mRNA [NM_001001004]	NM_001001004	405372	GO:0007186|GO:0050911|GO:0004984|GO:0016021	Rn.143121
A_43_P16266	0.00558343	3.09005	up	4.57123	5.31262	4.42627	6.44128	6.17051	6.58121	P	A	A	P	P	P	Olr1077	Rattus norvegicus olfactory receptor 1077 (Olr1077), mRNA [NM_001000941]	NM_001000941	405280	GO:0007186|GO:0050911|GO:0004984|GO:0016021	Rn.124681
A_44_P228059	0.00563596	3.17372	up	4.78847	4.73902	4.7161	6.10008	6.11413	7.0279	P	A	A	P	P	P	Mbl1	Rattus norvegicus mannose binding lectin 1, protein A (Mbl1), mRNA [NM_012599]	NM_012599	24548	GO:0001867|GO:0006817|GO:0006958|GO:0045087|GO:0005509|GO:0005515|GO:0005529|GO:0005537|GO:0030247|GO:0005615|GO:0005737|GO:0005783|GO:0016020	Rn.10273
A_44_P503350	0.00563634	2.53718	up	5.60205	6.30286	6.20533	7.31554	7.21881	7.60556	P	P	P	P	P	P	Olr1142_predicted	Rattus norvegicus olfactory receptor 1142 (predicted) (Olr1142_predicted), mRNA [NM_001000877]	NM_001000877	405175	GO:0007186|GO:0050911|GO:0004984|GO:0016021	Rn.143600
A_44_P402559	0.00566052	4.53474	up	3.36161	2.54488	2.07466	4.67681	4.71517	5.13223	A	A	A	P	P	P	Olr1598_predicted	Rattus norvegicus olfactory receptor 1598 (predicted) (Olr1598_predicted), mRNA [NM_001000910]	NM_001000910	405221	GO:0007186|GO:0050911|GO:0004984|GO:0016021	Rn.142331
A_44_P156364	0.00566491	3.66571	up	5.58658	6.67184	6.13862	8.02075	7.74287	8.25568	P	P	P	P	P	P	Olr1273_predicted	Rattus norvegicus olfactory receptor 1273 (predicted) (Olr1273_predicted), mRNA [NM_001000458]	NM_001000458	300589	GO:0007186|GO:0050911|GO:0004984|GO:0016021	Rn.143506
A_44_P307122	0.005665	2.56783	up	4.13146	3.75516	3.3793	4.86166	5.24914	5.23677	A	A	A	P	P	P	LOC302227	PREDICTED: Rattus norvegicus similar to Spindlin-like protein 2 (SPIN-2) (LOC302227), mRNA [XR_007115]	XR_007115	302227		Rn.196742
A_44_P316286	0.00567397	2.14351	up	7.40003	7.85792	7.8246	8.95856	8.51494	8.90898	P	P	P	P	P	P	RGD1562406_predicted	PREDICTED: Rattus norvegicus similar to FLJ00248 protein (predicted) (RGD1562406_predicted), mRNA [XM_213736]	XM_213736	288559		Rn.59091
A_44_P132743	0.00570681	2.02254	up	3.67579	3.86024	3.42747	4.9253	4.6463	4.44041	A	A	A	P	P	P	Olr1486_predicted	Rattus norvegicus olfactory receptor 1486 (predicted) (Olr1486_predicted), mRNA [NM_001000720]	NM_001000720	404972	GO:0007186|GO:0050911|GO:0004984|GO:0016021	Rn.142090
A_44_P360650	0.00573216	2.43958	up	4.0275	3.44767	4.18828	5.05415	5.14314	5.32605	A	A	A	P	P	P	Olr1058_predicted	Rattus norvegicus olfactory receptor 1058 (predicted) (Olr1058_predicted), mRNA [NM_001000066]	NM_001000066	288832	GO:0007186|GO:0050911|GO:0004984|GO:0016021	Rn.143352
A_43_P20588	0.00574181	2.97348	up	3.16661	2.44051	2.26255	4.361	4.03789	4.18726	A	A	A	P	P	P	Tbc1d2_predicted	PREDICTED: Rattus norvegicus TBC1 domain family, member 2 (predicted) (Tbc1d2_predicted), mRNA [XM_232990]		313234		Rn.211803
A_43_P20985	0.00582693	2.27052	up	5.85838	6.35947	6.4202	7.35337	7.19448	7.63926	P	P	P	P	P	P	Ttll3_predicted	PREDICTED: Rattus norvegicus tubulin tyrosine ligase-like family, member 3 (predicted) (Ttll3_predicted), mRNA [XM_342736]	XM_342736	362415	GO:0006464|GO:0004835	Rn.198684
A_42_P699461	0.00584494	2.15093	up	4.61916	4.43201	4.3324	5.46368	5.30369	5.93108	P	A	A	P	P	P	LOC689212	PREDICTED: Rattus norvegicus similar to Cystatin S precursor (LM protein) (LOC689212), mRNA [XM_001069983]	XM_001069983	689212		Rn.144315
A_44_P506374	0.00595045	2.19066	up	6.8896	6.49071	7.12177	7.89701	8.17161	7.82755	P	P	P	P	P	P	Nyw1	Nyw1 protein (Fragment). [Source:Uniprot/SPTREMBL;Acc:Q498S2] [ENSRNOT00000023479]		59319		Rn.133954
A_44_P520036	0.00596218	2.62577	up	4.74715	5.51322	4.972	6.24952	6.69541	6.46567	P	A	A	P	P	P	Olr916_predicted	Rattus norvegicus olfactory receptor 916 (predicted) (Olr916_predicted), mRNA [NM_001000587]	NM_001000587	366797	GO:0007186|GO:0050911|GO:0004984|GO:0016021	Rn.143392
A_44_P548649	0.006125	2.70544	up	2.54978	3.452	2.95015	4.36834	4.56644	4.32475	A	A	A	P	P	P	LOC691332	PREDICTED: Rattus norvegicus similar to Y-linked testis-specific protein (LOC691332), mRNA [XM_001077757]	XM_001077757	691332	GO:0007276	Rn.196634
A_44_P229007	0.00622566	3.40781	up	2.3748	3.3546	3.05222	4.55926	4.49495	5.03393	A	A	A	M	M	M	Olr736_predicted	Rattus norvegicus olfactory receptor 736 (predicted) (Olr736_predicted), mRNA [NM_001001384]	NM_001001384	366118	GO:0007186|GO:0050911|GO:0004984|GO:0016021	Rn.142784
A_44_P652265	0.0062356	2.14928	up	4.55544	5.18358	4.79545	5.8746	5.82044	6.15099	P	A	A	P	P	P	RGD1561981_predicted	PREDICTED: Rattus norvegicus similar to mDj6 (predicted) (RGD1561981_predicted), mRNA [XM_575601]		500253	GO:0031072
A_44_P1071234	0.00633402	2.24829	up	3.14344	2.61815	2.39077	3.88104	3.90062	3.87719	A	A	A	P	P	A	RGD1560682_predicted	Rattus norvegicus similar to hypothetical protein FLJ36991 (LOC308488), mRNA [XM_218473]	XM_218473	308488		Rn.214137
A_44_P409562	0.00636522	4.93192	up	3.54774	2.71335	2.10185	4.83101	5.27687	5.16151	A	A	A	P	P	P	Olr1670_predicted	Rattus norvegicus olfactory receptor 1670 (predicted) (Olr1670_predicted), mRNA [NM_001000895]	NM_001000895	405198	GO:0007186|GO:0050911|GO:0004984|GO:0016021	Rn.142701
A_44_P116329	0.00644455	2.92425	up	6.0645	6.99655	6.88508	8.15325	8.2797	8.15739	P	P	P	P	P	P	Olr1431_predicted	Rattus norvegicus olfactory receptor 1431 (predicted) (Olr1431_predicted), mRNA [NM_001000778]	NM_001000778	405054	GO:0007186|GO:0050911|GO:0004984|GO:0016021	Rn.142142
A_44_P498735	0.00650316	2.32728	up	6.81068	7.53649	7.40052	8.3397	8.4737	8.59023	P	P	P	P	P	P	Olr1418_predicted	Rattus norvegicus olfactory receptor 1418 (predicted) (Olr1418_predicted), mRNA [NM_001000008]	NM_001000008	287313	GO:0007186|GO:0050911|GO:0004984|GO:0016021	Rn.142149
A_44_P285662	0.00651662	3.97346	up	1.94938	3.16031	2.10814	4.41146	4.30955	4.46801	A	A	A	P	P	P	Olr1428_predicted	Rattus norvegicus olfactory receptor 1428 (predicted) (Olr1428_predicted), mRNA [NM_001000011]	NM_001000011	287318	GO:0007186|GO:0050911|GO:0004984|GO:0016021	Rn.142143
A_44_P365318	0.00654501	2.07678	up	4.40481	4.97077	4.58162	5.85471	5.47985	5.7857	P	A	A	P	P	P	Olr1313_predicted	Rattus norvegicus olfactory receptor 1313 (predicted) (Olr1313_predicted), mRNA [NM_001000794]	NM_001000794	405078	GO:0007186|GO:0050911|GO:0004984|GO:0016021	Rn.143484
A_44_P500965	0.00657851	2.30908	up	4.49025	5.24254	4.64099	5.93248	6.06141	6.00184	P	A	A	P	P	P	Olr1515_predicted	Rattus norvegicus olfactory receptor 1515 (predicted) (Olr1515_predicted), mRNA [NM_001001098]	NM_001001098	405994	GO:0007186|GO:0050911|GO:0004984|GO:0016021	Rn.142075
A_44_P728660	0.00664029	2.22478	up	5.43774	5.65728	5.79127	6.80307	6.42997	7.11425	P	A	P	M	P	P	LOC680195	PREDICTED: Rattus norvegicus similar to keratin associated protein 4-7 (LOC680195), mRNA [XM_001056094]		680195
A_44_P517713	0.00674921	5.14479	up	3.82594	4.01066	2.65763	5.54995	5.87209	6.16153	A	A	A	P	P	P	Olr1369_predicted	Rattus norvegicus olfactory receptor 1369 (predicted) (Olr1369_predicted), mRNA [NM_001000494]	NM_001000494	302958	GO:0007186|GO:0050911|GO:0004984|GO:0016021	Rn.142199
A_44_P164309	0.00676991	2.17354	up	5.01082	4.84591	4.45495	5.76247	5.73473	6.17463	P	A	A	P	P	P	Itga5	Fibronectin receptor alpha chain (Fragments). [Source:Uniprot/SPTREMBL;Acc:Q7M074] [ENSRNOT00000055277]		315346	GO:0007044|GO:0007155|GO:0007229|GO:0007613|GO:0004872|GO:0005178|GO:0005515|GO:0050839|GO:0005615|GO:0005737|GO:0008305|GO:0016021|GO:0019717	Rn.100796
A_44_P461171	0.00684483	6.96332	up	3.51894	1.88636	1.90606	5.09691	5.26824	5.34553	A	A	A	P	P	P	V1rb7	Rattus norvegicus vomeronasal 1 receptor, B7 (V1rb7), mRNA [NM_173112]	NM_173112	286892	GO:0007165|GO:0007186|GO:0007608|GO:0019236|GO:0001584|GO:0004872|GO:0004984|GO:0016503|GO:0016020|GO:0016021	Rn.10227
A_43_P11503	0.00687879	2.62699	up	7.85951	7.24879	6.96333	8.76767	8.85275	8.63144	P	P	P	P	P	P	Slc9a3	Rattus norvegicus solute carrier family 9 (sodium/hydrogen exchanger), member 3 (Slc9a3), mRNA [NM_012654]	NM_012654	24784	GO:0006811|GO:0006814|GO:0006885|GO:0006898|GO:0007623|GO:0005515|GO:0015297|GO:0015299|GO:0015385|GO:0031402|GO:0005903|GO:0016020|GO:0016021|GO:0016324|GO:0031526	Rn.9706
A_44_P306465	0.00692652	2.7967	up	3.11495	2.3473	2.18899	4.00918	4.13032	3.96292	A	A	A	P	P	P	Olr932_predicted	Rattus norvegicus olfactory receptor 932 (predicted) (Olr932_predicted), mRNA [NM_001001386]	NM_001001386	366802	GO:0007186|GO:0050911|GO:0004984|GO:0016021	Rn.143385
A_44_P508142	0.00694473	3.32172	up	3.91999	5.02054	4.34195	5.96546	6.16471	6.3481	A	A	A	P	P	P	Olr152_predicted	Rattus norvegicus olfactory receptor 152 (predicted) (Olr152_predicted), mRNA [NM_001000546]	NM_001000546	365332	GO:0007186|GO:0050911|GO:0004984|GO:0016021	Rn.138176
A_44_P404954	0.00696273	4.12835	up	3.78159	4.52008	3.13774	5.80004	5.85973	5.91634	A	A	A	P	P	P	Olr513_predicted	Rattus norvegicus olfactory receptor 513 (predicted) (Olr513_predicted), mRNA [NM_001000313]	NM_001000313	295766	GO:0007186|GO:0050911|GO:0004984|GO:0016021	Rn.142938
A_44_P358194	0.00700906	2.76758	up	9.34436	8.94871	9.45227	10.2498	10.8272	11.0742	P	P	P	P	P	P	Fmo3	Rattus norvegicus flavin containing monooxygenase 3 (Fmo3), mRNA [NM_053433]	NM_053433	84493	GO:0006118|GO:0004497|GO:0004499|GO:0050660|GO:0050661|GO:0005615|GO:0005783|GO:0005792|GO:0016020|GO:0016021|GO:0031227	Rn.163228
A_44_P489273	0.00701084	2.0556	up	5.18102	4.58732	4.61763	5.71575	5.84459	5.94431	P	A	A	P	P	P	Sucnr1	Rattus norvegicus succinate receptor 1 (Sucnr1), mRNA [NM_001001518]	NM_001001518	408199	GO:0007165|GO:0007186|GO:0001584|GO:0004872|GO:0004930|GO:0045028|GO:0016020|GO:0016021	Rn.124512
A_44_P540755	0.00704022	2.98181	up	7.18798	8.1624	8.01113	9.35839	9.25241	9.47929	P	P	P	P	P	P	Olr1455_predicted	Rattus norvegicus olfactory receptor 1455 (predicted) (Olr1455_predicted), mRNA [NM_001000771]	NM_001000771	405046	GO:0007186|GO:0050911|GO:0004984|GO:0016021	Rn.142123
A_44_P334860	0.00704376	2.24673	up	5.11748	5.12716	4.55859	6.34021	6.08147	5.88503	P	A	A	P	P	P	Olr1513_predicted	Rattus norvegicus olfactory receptor 1513 (predicted) (Olr1513_predicted), mRNA [NM_001000035]	NM_001000035	287513	GO:0007186|GO:0007608|GO:0050911|GO:0001584|GO:0004984|GO:0016021	Rn.142077
A_44_P484727	0.00715826	2.34697	up	6.97891	7.76836	7.36621	8.56448	8.47819	8.76322	P	P	P	P	P	P	Olr197_predicted	Rattus norvegicus olfactory receptor 197 (predicted) (Olr197_predicted), mRNA [NM_001000188]	NM_001000188	293339	GO:0007186|GO:0050911|GO:0004984|GO:0016021	Rn.141814
A_43_P16163	0.00755577	2.23014	up	6.57666	7.24505	7.08916	7.99633	8.03082	8.35511	P	P	P	P	P	P	Gbx2	Gastrulation brain homeobox protein 1 (Fragment). [Source:Uniprot/SPTREMBL;Acc:Q9JL01] [ENSRNOT00000026419]		114500	GO:0001569|GO:0001755|GO:0006355|GO:0007399|GO:0007411|GO:0030902|GO:0035239|GO:0042472|GO:0048483|GO:0003700|GO:0005634	Rn.92363
A_43_P17038	0.00755803	2.20219	up	5.67513	6.37764	6.31328	7.23496	7.20231	7.34561	P	P	P	P	P	P	Ppp1r3c	Rattus norvegicus protein phosphatase 1, regulatory (inhibitor) subunit 3C (Ppp1r3c), mRNA [NM_001012072]	NM_001012072	309513	GO:0005975|GO:0005977|GO:0005978|GO:0006605|GO:0000163|GO:0005515	Rn.162528
A_44_P228972	0.00757897	2.93589	up	4.78425	5.67435	5.45002	7.17777	6.69924	6.69301	P	A	A	P	M	P	Olr358_predicted	Rattus norvegicus olfactory receptor 358 (predicted) (Olr358_predicted), mRNA [NM_001000756]	NM_001000756	405027	GO:0007186|GO:0050911|GO:0004984|GO:0016021	Rn.141685
A_44_P468283	0.00761122	2.1121	up	7.21318	7.73639	7.90079	8.664	8.60526	8.81712	P	P	P	P	P	P	Olr789_predicted	Rattus norvegicus olfactory receptor 789 (predicted) (Olr789_predicted), mRNA [NM_001000377]	NM_001000377	296042	GO:0007186|GO:0050911|GO:0004984|GO:0016021	Rn.142743
A_44_P1052006	0.00761506	2.27118	up	4.03829	3.57179	4.1585	4.85288	5.07357	5.39246	A	A	A	P	P	P	Prss21	Rattus norvegicus protease, serine, 21 (Prss21), mRNA [NM_181477]	NM_181477	353251	GO:0006508|GO:0007283|GO:0004252|GO:0008233|GO:0008236	Rn.60786
A_42_P564690	0.00762727	4.00834	up	3.11664	2.03516	2.79344	4.62987	5.08395	4.24044	A	A	A	P	P	P	RGD1309316_predicted	PREDICTED: Rattus norvegicus similar to 4930403C10Rik protein (predicted) (RGD1309316_predicted), mRNA [XM_218559]		292913		Rn.81754
A_44_P107680	0.00765514	2.76021	up	4.72671	4.12273	5.05152	6.31513	5.9328	6.04737	P	A	A	M	P	P	Gpr87_predicted	PREDICTED: Rattus norvegicus G protein-coupled receptor 87 (predicted) (Gpr87_predicted), mRNA [XM_227177]		310443	GO:0001584|GO:0045028|GO:0016021	Rn.65449
A_44_P549129	0.00784912	2.2282	up	4.19411	3.64577	4.26581	5.24023	4.94797	5.38511	A	A	A	P	P	P	RGD1561983_predicted	PREDICTED: Rattus norvegicus similar to Muc5b protein (predicted) (RGD1561983_predicted), mRNA [XM_001063609]	XM_001063609	309114		Rn.209074
A_44_P243037	0.00789506	2.72412	up	5.44947	5.97066	6.33318	7.40528	7.09819	7.58721	P	A	P	P	P	P	Olr1657_predicted	Rattus norvegicus olfactory receptor 1657 (predicted) (Olr1657_predicted), mRNA [NM_001000536]	NM_001000536	364726	GO:0007186|GO:0050911|GO:0004984|GO:0016021	Rn.142507
A_44_P240912	0.0079333	2.3276	up	3.39302	3.16768	3.30302	4.33143	4.20938	4.97944	A	A	A	P	M	P	Mtnr1b	Melatonin receptor type 1B (Mel-1B-R) (Mel1b melatonin receptor) (Fragment). [Source:Uniprot/SWISSPROT;Acc:P49287] [ENSRNOT00000011883]		192646	GO:0007165|GO:0007186|GO:0007187|GO:0007268|GO:0007623|GO:0004872|GO:0008502|GO:0005887|GO:0016020|GO:0016021	Rn.83599
A_44_P147381	0.00797212	2.72277	up	4.6263	4.15964	3.81209	5.42824	5.51245	5.99257	P	A	A	P	P	P	Tmc2_predicted	PREDICTED: Rattus norvegicus transmembrane channel-like 2 (predicted) (Tmc2_predicted), mRNA [XM_230602]	XM_230602	296153	GO:0016021	Rn.162703
A_44_P186828	0.00798158	2.39825	up	3.19217	2.62103	2.39272	3.95983	3.85023	4.18181	A	A	A	P	P	P	Has3	Rattus norvegicus hyaluronan synthase 3 (Has3), mRNA [NM_172319]	NM_172319	266805	GO:0005975|GO:0005615|GO:0005887|GO:0016021	Rn.163402
A_44_P341977	0.00801569	2.72115	up	4.5863	3.76385	4.61151	5.8235	5.57759	5.89321	P	A	A	P	P	P	E030032D13Rik	Rattus norvegicus E030032D13Rik gene (E030032D13Rik) on chromosome 20 [NR_002149]	NR_002149	415052
A_44_P105554	0.00807271	2.12603	up	5.63146	6.28468	6.15225	7.09768	6.94768	7.28753	P	P	P	P	P	P	Actrt2	Rattus norvegicus actin-related protein T2 (Actrt2), mRNA [NM_001013937]	NM_001013937	298671	GO:0005515	Rn.119400
A_44_P913216	0.00807861	3.93787	up	3.84562	3.01532	2.8334	4.83708	5.08666	5.70283	A	A	A	P	P	P	LOC690784	Rattus norvegicus hypothetical protein LOC690784 (LOC690784), mRNA [NM_001044299]	NM_001044299	690784		Rn.214640
A_44_P448093	0.00808238	3.22803	up	2.94576	1.97288	1.90983	4.13116	3.90865	3.86061	A	A	A	P	P	A	RGD1563590_predicted	PREDICTED: Rattus norvegicus similar to melanoma antigen 2 (predicted) (RGD1563590_predicted), mRNA [XM_228599]	XM_228599	302435
A_44_P519978	0.00814971	4.58111	up	3.30459	2.20147	2.11534	4.27128	4.89783	5.0394	A	A	A	P	P	P	Olr544_predicted	Rattus norvegicus olfactory receptor 544 (predicted) (Olr544_predicted), mRNA [NM_001001052]	NM_001001052	405940	GO:0007186|GO:0050911|GO:0004984|GO:0016021	Rn.142915
A_44_P557253	0.00826516	2.4728	up	6.45662	6.94628	6.20822	7.78327	7.60342	8.14286	P	P	P	P	M	M	Olr689_predicted	Rattus norvegicus olfactory receptor 689 (predicted) (Olr689_predicted), mRNA [NM_001000997]	NM_001000997	405357	GO:0007186|GO:0050911|GO:0004984|GO:0016021	Rn.142819
A_44_P421488	0.00827182	2.47642	up	3.03357	2.19817	2.29367	3.72762	3.8139	3.90865	A	A	A	P	P	P	Trpc7	Short transient receptor potential channel 7 (Fragment). [Source:Uniprot/SPTREMBL;Acc:Q8CFF7] [ENSRNOT00000045154]		282822	GO:0006816|GO:0005262|GO:0015281|GO:0016021	Rn.162178
A_44_P412032	0.00832086	2.3409	up	5.15598	4.82451	5.03043	6.02539	5.96982	6.69691	P	A	A	P	P	P	Olr1700_predicted	Rattus norvegicus olfactory receptor 1700 (predicted) (Olr1700_predicted), mRNA [NM_001001113]	NM_001001113	406012	GO:0007165|GO:0007186|GO:0007608|GO:0050896|GO:0050911|GO:0004872|GO:0004984|GO:0016020|GO:0016021	Rn.142679
A_44_P557172	0.0084265	2.66067	up	3.56075	2.91801	2.60544	4.46289	4.29389	4.56278	A	A	A	P	P	P	Gpbar1	Rattus norvegicus G protein-coupled bile acid receptor 1 (Gpbar1), mRNA [NM_177936]	NM_177936	338443	GO:0007165|GO:0007186|GO:0001584|GO:0004872|GO:0004930|GO:0016020|GO:0016021	Rn.41687
A_44_P274154	0.00861688	2.09781	up	6.35078	6.66541	6.9854	7.6508	7.57301	7.98443	P	P	P	P	P	P	Foxd2_predicted	Forkhead box protein D1 (Brain factor 2) (HFH-BF-2) (Fragment). [Source:Uniprot/SWISSPROT;Acc:Q63251] [ENSRNOT00000010201]		313504	GO:0006350|GO:0006355|GO:0007275|GO:0003677|GO:0003700|GO:0005634
A_44_P278499	0.00862245	3.38347	up	3.16202	2.10429	2.11351	4.15024	4.08294	4.42216	A	A	A	P	P	P	Olr1541_predicted	Rattus norvegicus olfactory receptor 1541 (predicted) (Olr1541_predicted), mRNA [NM_001000728]	NM_001000728	404983	GO:0007186|GO:0050911|GO:0004984|GO:0016021	Rn.142267
A_44_P533916	0.00864724	2.73039	up	5.74965	5.95487	6.31731	7.07889	7.93481	7.35546	P	P	P	P	P	P	Olr1072_predicted	Rattus norvegicus olfactory receptor 1072 (predicted) (Olr1072_predicted), mRNA [NM_001000062]	NM_001000062	288822	GO:0007186|GO:0050911|GO:0004984|GO:0016021	Rn.143341
A_44_P154313	0.0087832	2.35779	up	5.06664	5.7479	5.52195	6.45104	6.59785	6.9999	P	A	A	P	P	P	RGD1359684	Rattus norvegicus T cell receptor V alpha 2 chain subunit mRNA, partial cds [U76836]	U76836	364379	GO:0004872	Rn.200523
A_44_P533955	0.00879205	2.23198	up	3.60887	3.29298	4.05028	5.01272	4.68371	4.73066	A	A	A	P	P	P	Hsd3b1	Rattus norvegicus hydroxy-delta-5-steroid dehydrogenase, 3 beta- and steroid delta-isomerase 1 (Hsd3b1), mRNA [NM_017265]	NM_017265	29632	GO:0006700|GO:0006702|GO:0006703|GO:0003854|GO:0004769|GO:0016491|GO:0016853|GO:0030283|GO:0005739|GO:0005743|GO:0005758|GO:0005783|GO:0005792|GO:0016020|GO:0016021	Rn.109394
A_43_P12196	0.00881677	2.22967	up	3.97148	3.26766	4.01433	4.93098	4.89716	4.89582	A	A	A	M	P	P	Nmur2	Rattus norvegicus neuromedin U receptor 2 (Nmur2), mRNA [NM_022275]	NM_022275	64042	GO:0006816|GO:0007165|GO:0007186|GO:0007200|GO:0007204|GO:0007218|GO:0007417|GO:0019226|GO:0043006|GO:0045045|GO:0048016|GO:0050482|GO:0001584|GO:0001607|GO:0004872|GO:0004930|GO:0005229|GO:0005525|GO:0008188|GO:0016020|GO:0016021	Rn.160579
A_44_P328256	0.00882276	2.20469	up	4.68571	4.83462	4.07915	5.56006	5.69178	5.76938	P	A	A	P	P	P	Nalp12_predicted	PREDICTED: Rattus norvegicus NACHT, leucine rich repeat and PYD containing 12 (predicted) (Nalp12_predicted), mRNA [XM_218181]		292541	GO:0006919|GO:0007165|GO:0008588|GO:0043124|GO:0045381|GO:0045409|GO:0045751|GO:0050711|GO:0050718|GO:0050729|GO:0005515|GO:0008656|GO:0005737	Rn.108865
A_43_P12136	0.00884286	2.17641	up	3.82968	4.48549	3.88614	5.01708	5.1667	5.38337	A	A	A	P	P	P	Crx	Rattus norvegicus cone-rod homeobox protein (Crx), mRNA [NM_021855]	NM_021855	60446	GO:0006355|GO:0006366|GO:0007275|GO:0007601|GO:0007623|GO:0009887|GO:0045944|GO:0046534|GO:0003677|GO:0003700|GO:0005515|GO:0005634|GO:0005667	Rn.44287
A_44_P297059	0.00891355	2.1028	up	7.76453	8.4083	8.26333	9.13366	9.07809	9.44134	P	P	P	P	P	P	Olr741_predicted	Rattus norvegicus olfactory receptor 741 (predicted) (Olr741_predicted), mRNA [NM_001000575]	NM_001000575	366120	GO:0007186|GO:0050911|GO:0004984|GO:0016021	Rn.142783
A_44_P196793	0.00901229	2.29449	up	6.22016	6.59835	6.05035	7.46428	7.16446	7.83464	P	P	P	P	P	P	Spap1_predicted	PREDICTED: Rattus norvegicus SH2 domain containing phosphatase anchor protein 1 (predicted) (Spap1_predicted), mRNA [XM_227483]		295297		Rn.21330
A_44_P501035	0.00904982	2.77469	up	5.02576	5.6701	4.7675	6.50094	6.44128	6.93812	P	A	A	M	P	P	Olr1096_predicted	Rattus norvegicus olfactory receptor 1096 (predicted) (Olr1096_predicted), mRNA [NM_001000485]	NM_001000485	302027	GO:0007186|GO:0050911|GO:0004984|GO:0016021	Rn.143326
A_44_P389077	0.00917335	2.71188	up	4.71782	5.51476	5.12142	6.31081	6.40734	6.95373	P	A	A	P	P	P	Cd209b	Cd209b protein (Fragment). [Source:Uniprot/SPTREMBL;Acc:Q5BK08] [ENSRNOT00000001348]		288378	GO:0005529
A_44_P1071060	0.00921281	2.02385	up	4.5482	5.17687	5.18102	5.8919	6.01197	6.05351	P	A	A	P	P	P	LOC501173	Rattus norvegicus hypothetical protein LOC501173 (LOC501173), mRNA [NM_001047966]	NM_001047966	501173		Rn.159696
A_44_P748832	0.00928323	2.35184	up	5.01272	4.81674	4.36352	5.72487	5.85591	6.31357	P	A	A	P	P	P	Nuak2	Rattus norvegicus NUAK family, SNF1-like kinase, 2 (Nuak2), mRNA [NM_001007617]	NM_001007617	289419	GO:0006468|GO:0006915|GO:0006916|GO:0030036|GO:0042149|GO:0043066|GO:0000166|GO:0000287|GO:0004674|GO:0005524|GO:0016740|GO:0016607	Rn.16922
A_44_P363051	0.00942812	6.54843	up	3.62686	1.93601	1.90731	5.13223	5.05522	5.41619	A	A	A	P	P	P	Olr154_predicted	Rattus norvegicus olfactory receptor 154 (predicted) (Olr154_predicted), mRNA [NM_001000547]	NM_001000547	365333	GO:0007186|GO:0050911|GO:0004984|GO:0016021	Rn.141848
A_44_P159341	0.00953836	2.10007	up	7.23419	7.90388	7.61635	8.5447	8.52136	8.89968	P	P	P	P	P	P	LOC303734	PREDICTED: Rattus norvegicus similar to TBC1 domain family, member 16 (LOC303734), mRNA [XM_221188]	XM_221188	303734	GO:0005097|GO:0005622	Rn.214150
A_44_P337207	0.0095821	2.39377	up	3.31562	3.33334	3.91807	5.0452	4.87198	4.4277	A	A	A	P	P	P	Olr168_predicted	Rattus norvegicus olfactory receptor 168 (predicted) (Olr168_predicted), mRNA [NM_001000174]	NM_001000174	293315	GO:0007186|GO:0050911|GO:0004984|GO:0016021	Rn.141836
A_43_P11441	0.00967484	2.20253	up	5.22811	5.47929	5.12363	6.19285	6.19712	6.85854	P	A	A	P	P	P	Atp4b	Rattus norvegicus ATPase, H+/K+ exchanging, beta polypeptide (Atp4b), mRNA [NM_012510]	NM_012510	24217	GO:0001696|GO:0006811|GO:0006813|GO:0006814|GO:0015992|GO:0005391|GO:0008900|GO:0015078|GO:0030955|GO:0016020|GO:0016021	Rn.10033
A_44_P143715	0.00972903	6.78804	up	3.60374	1.90792	1.8772	5.44971	5.33683	4.89131	A	A	A	P	P	P	Myl7_predicted	UI-R-AB0-vy-g-06-0-UI.s10 UI-R-AB0 Rattus norvegicus cDNA clone UI-R-AB0-vy-g-06-0-UI 3', mRNA sequence [CK838529]	CK838529	289759	GO:0006939|GO:0030048|GO:0000146|GO:0005509|GO:0042623|GO:0016459	Rn.3843
A_44_P133449	0.00973676	2.45391	up	5.32207	5.63553	5.59823	6.49655	6.61309	7.33142	P	A	A	P	P	P	Elf4_predicted	PREDICTED: Rattus norvegicus E74-like factor 4 (ets domain transcription factor) (predicted) (Elf4_predicted), mRNA [XM_229125]		302811	GO:0001787|GO:0001866|GO:0045944|GO:0005515|GO:0016563|GO:0016605	Rn.104647
A_44_P130380	0.00986262	4.77243	up	2.2487	2.54739	3.718	4.96466	4.84312	5.47048	A	A	A	P	P	P	Olr1250_predicted	Rattus norvegicus olfactory receptor 1250 (predicted) (Olr1250_predicted), mRNA [NM_001000806]	NM_001000806	405092	GO:0007186|GO:0050911|GO:0004984|GO:0016021	Rn.143520
A_44_P554985	0.00986274	2.16707	up	2.52484	3.25187	2.83291	4.08294	3.75119	4.12273	A	A	A	P	A	P	Olr1391_predicted	Rattus norvegicus olfactory receptor 1391 (predicted) (Olr1391_predicted), mRNA [NM_001001089]	NM_001001089	405983	GO:0007186|GO:0050911|GO:0004984|GO:0016021	Rn.142175
A_44_P269184	0.00988486	2.58984	up	4.09032	4.80977	3.98958	5.78431	5.37748	5.84647	A	A	A	P	P	P	Olr295_predicted	Rattus norvegicus olfactory receptor 295 (predicted) (Olr295_predicted), mRNA [NM_001000233]	NM_001000233	293595	GO:0007186|GO:0050911|GO:0001584|GO:0004984|GO:0016021	Rn.141741
A_44_P315977	0.0099473	2.32167	up	5.51353	5.55889	5.0861	6.9851	6.23671	6.5822	P	A	A	P	P	P	Slc23a2	Rattus norvegicus solute carrier family 23 (nucleobase transporters), member 2 (Slc23a2), mRNA [NM_017316]	NM_017316	50622	GO:0006139|GO:0006811|GO:0006814|GO:0006979|GO:0015851|GO:0015882|GO:0015993|GO:0019852|GO:0005215|GO:0008520|GO:0008523|GO:0015205|GO:0015293|GO:0031402|GO:0005624|GO:0005887|GO:0016020|GO:0016021	Rn.207197
A_44_P125744	0.00996206	2.65456	up	3.40564	3.06256	3.24438	4.59602	4.17219	5.1698	A	A	A	M	P	P	Olr996_predicted	Rattus norvegicus olfactory receptor 996 (predicted) (Olr996_predicted), mRNA [NM_001000700]	NM_001000700	404924	GO:0007186|GO:0050911|GO:0004984|GO:0016021	Rn.143369
A_44_P393482	0.0100079	2.10469	up	5.8686	5.84034	5.70926	7.04352	6.42919	7.16631	P	A	P	P	P	P	LOC365807	PREDICTED: Rattus norvegicus similar to putative pheromone receptor V2R2 (LOC365807), mRNA [XM_345218]		365807	GO:0004872|GO:0008067|GO:0016020	Rn.111884
A_43_P21461	0.0100622	3.05684	up	4.91171	4.20223	5.37682	6.51408	6.28256	6.53023	P	A	A	P	P	P	Zfp319_predicted	PREDICTED: Rattus norvegicus zinc finger protein 319 (predicted) (Zfp319_predicted), mRNA [XM_226240]		291849	GO:0003676|GO:0008270|GO:0005622|GO:0005634	Rn.144767
A_44_P470992	0.010131	2.0143	up	6.46515	7.10268	6.85905	7.81135	7.61824	8.02812	P	P	P	P	P	P	Sox21_predicted	Rattus norvegicus similar to HMG-box protein SOX21 (LOC306168), mRNA [XM_224521]		306168	GO:0006325|GO:0006355|GO:0006357|GO:0006508|GO:0003677|GO:0003700|GO:0003702|GO:0004197|GO:0005634	Rn.44876
A_44_P472877	0.0101645	3.10604	up	5.15211	5.53106	4.63548	6.77625	6.30081	7.14682	P	A	A	P	P	P	Olr276_predicted	Rattus norvegicus olfactory receptor 276 (predicted) (Olr276_predicted), mRNA [NM_001000227]	NM_001000227	293431	GO:0007186|GO:0050911|GO:0004984|GO:0016021	Rn.141763
A_44_P1059556	0.0102	2.5821	up	7.75893	8.67674	8.52611	9.62392	9.57126	9.87224	P	P	P	P	P	P	Cyp4a22	Rattus norvegicus cytochrome P450, family 4, subfamily A, polypeptide 22 (Cyp4a22), mRNA [NM_175837]	NM_175837	170544	GO:0006118|GO:0005506|GO:0008391|GO:0018685|GO:0020037|GO:0046872|GO:0005783|GO:0005792|GO:0016020	Rn.92401
A_43_P11566	0.0102728	3.38288	up	4.47923	3.21306	4.05064	5.53413	5.61825	5.8653	P	A	A	P	P	P	Dspp	Rattus norvegicus dentin sialophosphoprotein (Dspp), mRNA [NM_012790]	NM_012790	25254	GO:0001503|GO:0007275|GO:0030154|GO:0042475|GO:0042476|GO:0003674|GO:0005201|GO:0005509|GO:0005518|GO:0005578|GO:0005615|GO:0031012	Rn.21392
A_44_P396115	0.0103127	2.06133	up	4.28519	4.87284	4.28383	5.72893	5.32144	5.52222	P	A	A	P	P	P	Glrp1_predicted	Rattus norvegicus similar to KIAA1816 protein (LOC310405), mRNA [XM_227165]		310405	GO:0007219|GO:0045944|GO:0003713|GO:0005634	Rn.18357
A_43_P16025	0.0103172	2.35343	up	2.93714	2.44558	2.33655	3.93741	3.41944	4.06671	A	A	A	P	A	P	Il4	Rattus norvegicus interleukin 4 (Il4), mRNA [NM_201270]	NM_201270	287287	GO:0006935|GO:0006954|GO:0006955|GO:0006968|GO:0008203|GO:0030183|GO:0030890|GO:0042092|GO:0042102|GO:0042104|GO:0042113|GO:0042325|GO:0042523|GO:0043066|GO:0045189|GO:0045191|GO:0045348|GO:0045671|GO:0045944|GO:0048295|GO:0048304|GO:0050776|GO:0005125|GO:0005136|GO:0005515|GO:0005576|GO:0005615	Rn.108255
A_44_P351413	0.0103669	3.78251	up	3.11253	1.9019	1.91007	4.46631	4.04256	4.17367	A	A	A	P	P	P	Gja10	Gap junction channel protein connexin57 (Fragment). [Source:Uniprot/SPTREMBL;Acc:Q80XY0] [ENSRNOT00000008469]		313126	GO:0007154|GO:0015285|GO:0005922|GO:0016021	Rn.154630
A_44_P170423	0.0103672	2.13577	up	2.41366	3.20044	2.74636	3.93597	3.73196	3.97681	A	A	A	P	A	P	Olr695_predicted	Rattus norvegicus olfactory receptor 695 (predicted) (Olr695_predicted), mRNA [NM_001000628]	NM_001000628	404820	GO:0007186|GO:0050911|GO:0004984|GO:0016021	Rn.142815
A_43_P23055	0.0103763	2.03171	up	4.47223	4.36557	4.08326	5.43488	4.95694	5.59733	P	A	A	P	P	P	Spata3_predicted	PREDICTED: Rattus norvegicus spermatogenesis associated 3 (predicted) (Spata3_predicted), mRNA [XM_343612]		363270	GO:0006915|GO:0007283	Rn.211773
A_44_P484730	0.0104085	3.03209	up	3.13086	2.10793	2.1189	3.88924	4.05888	4.21051	A	A	A	P	P	P	Olr526_predicted	Rattus norvegicus olfactory receptor 526 (predicted) (Olr526_predicted), mRNA [NM_001001375]	NM_001001375	295781	GO:0007186|GO:0050911|GO:0004984|GO:0016021	Rn.142930
A_44_P552604	0.010468	3.43759	up	4.25219	5.48012	5.31539	6.70624	6.73936	6.94628	P	A	A	P	P	P	Olr734_predicted	Rattus norvegicus olfactory receptor 734 (predicted) (Olr734_predicted), mRNA [NM_001000617]	NM_001000617	404809	GO:0007186|GO:0050911|GO:0004984|GO:0016021	Rn.142786
A_44_P374756	0.0104732	3.73828	up	3.40415	2.45761	3.86228	5.02475	5.15537	5.25105	A	A	A	P	P	P	Olr1540_predicted	Rattus norvegicus olfactory receptor 1540 (predicted) (Olr1540_predicted), mRNA [NM_001001383]	NM_001001383	363762	GO:0007186|GO:0050911|GO:0004984|GO:0016021	Rn.142268
A_44_P424405	0.0105434	2.0857	up	5.66626	6.28104	5.98204	6.895	6.87454	7.3414	P	P	P	P	P	P	Nbpwr1	Rattus norvegicus neuropeptides B/W receptor 1 (Nbpwr1), mRNA [NM_001014784]	NM_001014784	297795	GO:0007165|GO:0007186|GO:0007268|GO:0019222|GO:0001584|GO:0004872|GO:0004985|GO:0005515|GO:0016020|GO:0016021	Rn.140960
A_44_P388803	0.010651	2.62698	up	4.68197	4.29856	5.34158	6.13383	6.10802	6.26048	P	A	A	M	P	P	Olr769_predicted	Rattus norvegicus olfactory receptor 769 (predicted) (Olr769_predicted), mRNA [NM_001000371]	NM_001000371	296022	GO:0007186|GO:0050911|GO:0004984|GO:0016021	Rn.142761
A_44_P508386	0.0106981	2.16413	up	5.38166	5.83695	6.1292	6.88307	6.70181	7.1043	P	A	P	P	P	P	Cyp17a1	Rattus norvegicus cytochrome P450, family 17, subfamily a, polypeptide 1 (Cyp17a1), mRNA [NM_012753]	NM_012753	25146	GO:0006118|GO:0006694|GO:0006700|GO:0006702|GO:0007548|GO:0009636|GO:0004497|GO:0004508|GO:0005506|GO:0019825|GO:0020037|GO:0046872|GO:0005739|GO:0005783|GO:0005789|GO:0005792|GO:0016020|GO:0016021|GO:0030424|GO:0043025	Rn.10172
A_44_P394239	0.0107272	2.16312	up	5.08517	5.07518	5.61567	6.25486	6.15321	6.7073	P	A	P	P	P	P	RGD1561262_predicted	Rattus norvegicus similar to D-glycosaminyl 3-O-sulfotransferase-3B (LOC363618), mRNA [XM_343911]	XM_343911	363618	GO:0008146	Rn.72525
A_44_P224769	0.0109078	2.85632	up	3.15913	2.156	2.21007	3.85023	4.08387	4.13357	A	A	A	P	P	P	Klk13_predicted	PREDICTED: Rattus norvegicus kallikrein 13 (predicted) (Klk13_predicted), mRNA [XM_218643]		292848	GO:0006508|GO:0004252|GO:0005515|GO:0005576|GO:0005737
A_44_P151558	0.0109351	2.00469	up	3.59999	3.22634	3.95667	4.66021	4.4492	4.68371	A	A	A	P	P	P	Olr199_predicted	Rattus norvegicus olfactory receptor 199 (predicted) (Olr199_predicted), mRNA [NM_001001034]	NM_001001034	405920	GO:0007186|GO:0050911|GO:0004984|GO:0016021	Rn.141812
A_44_P379441	0.0109905	2.38865	up	4.68812	5.18046	5.12328	6.3062	5.82552	6.62874	P	A	A	P	P	P	Olr409_predicted	Rattus norvegicus olfactory receptor 409 (predicted) (Olr409_predicted), mRNA [NM_001000827]	NM_001000827	405116	GO:0007186|GO:0050911|GO:0004984|GO:0016021	Rn.143030
A_44_P442648	0.0110418	5.35631	up	3.94553	2.41803	2.48289	5.10361	5.22167	5.78488	A	A	A	P	P	P	Olr1501_predicted	Rattus norvegicus olfactory receptor 1501 (predicted) (Olr1501_predicted), mRNA [NM_001000715]	NM_001000715	404967	GO:0007186|GO:0050911|GO:0004984|GO:0016021	Rn.142082
A_44_P452032	0.0113203	3.57413	up	4.29112	4.14396	3.36328	5.3995	5.55373	6.35791	A	A	A	P	P	P	Olr209_predicted	Rattus norvegicus olfactory receptor 209 (predicted) (Olr209_predicted), mRNA [NM_001000736]	NM_001000736	404995	GO:0007186|GO:0050911|GO:0004984|GO:0016021	Rn.141803
A_44_P125764	0.0113357	5.13756	up	3.73094	2.24215	2.05508	4.99206	5.11947	4.99989	A	A	A	P	P	P	Olr499_predicted	Rattus norvegicus olfactory receptor 499 (predicted) (Olr499_predicted), mRNA [NM_001000931]	NM_001000931	405251	GO:0007186|GO:0050911|GO:0004984|GO:0016021	Rn.142945
A_44_P358273	0.0114403	2.66187	up	4.2343	4.70455	5.21738	6.11389	5.8883	6.39137	A	A	A	P	P	P	Olr1115_predicted	Rattus norvegicus olfactory receptor 1115 (predicted) (Olr1115_predicted), mRNA [NM_001000885]	NM_001000885	405185	GO:0007186|GO:0050911|GO:0004984|GO:0016021	Rn.143617
A_44_P290350	0.0115076	2.16834	up	5.91907	5.10545	5.33047	6.44647	6.69069	6.56761	P	A	A	P	P	P	Gpr44	Rattus norvegicus G protein-coupled receptor 44 (Gpr44), mRNA [NM_001012070]	NM_001012070	309212	GO:0006935|GO:0006955|GO:0007186|GO:0007193|GO:0019722|GO:0045745|GO:0001584|GO:0001785|GO:0004872|GO:0004930|GO:0004956|GO:0004958|GO:0004982|GO:0045028|GO:0005886|GO:0005887|GO:0016021	Rn.198542
A_44_P510974	0.0115553	2.44077	up	3.78607	4.51083	3.74018	5.14414	5.15381	5.60114	A	A	A	P	P	P	Olr385_predicted	PREDICTED: Rattus norvegicus olfactory receptor 385 (predicted) (Olr385_predicted), mRNA [XM_220088]		294109	GO:0007186|GO:0050911|GO:0004984|GO:0016021
A_44_P254366	0.0116076	4.17413	up	3.44539	2.08726	2.01016	4.50415	4.62564	4.59745	A	A	A	P	P	P	LOC680149	UI-R-CV1-bta-f-08-0-UI.s1 UI-R-CV1 Rattus norvegicus cDNA clone UI-R-CV1-bta-f-08-0-UI 3', mRNA sequence [BG374638]	BG374638	680149		Rn.20355
A_44_P405290	0.0116453	2.08207	up	4.5133	3.8135	3.93597	5.09913	4.9906	5.34709	P	A	A	P	P	P	Fras1_predicted	PREDICTED: Rattus norvegicus Fraser syndrome 1 homolog (human) (predicted) (Fras1_predicted), mRNA [XM_214004]	XM_214004	289486	GO:0002009|GO:0007154|GO:0007156|GO:0008150|GO:0003674|GO:0005509|GO:0005515|GO:0005575|GO:0005576|GO:0005604|GO:0016020|GO:0016021	Rn.23357
A_44_P342710	0.0116746	3.20203	up	3.1571	2.00174	2.05949	4.20545	4.06712	3.98272	A	A	A	P	P	P	LOC691914	PREDICTED: Rattus norvegicus similar to Leo1, Paf1/RNA polymerase II complex component, homolog (LOC691914), mRNA [XM_001080079]	XM_001080079	691914	GO:0005975|GO:0009045	Rn.214642
A_43_P11927	0.0116954	2.87389	up	3.2373	3.46458	2.49141	4.57923	4.27486	4.90822	A	A	A	P	P	P	Lipf	Rattus norvegicus lipase, gastric (Lipf), mRNA [NM_017341]	NM_017341	50682	GO:0006629|GO:0007586|GO:0016042|GO:0003824|GO:0004806|GO:0005515|GO:0016298|GO:0016615|GO:0016787|GO:0016789|GO:0005615|GO:0005739	Rn.11192
A_44_P318423	0.0117788	2.28398	up	6.19074	7.0678	6.64409	7.65521	7.82873	7.99335	P	P	P	P	P	P	Olr1398	Rattus norvegicus olfactory receptor 1398 (Olr1398), mRNA [NM_001000002]	NM_001000002	287245	GO:0007165|GO:0007186|GO:0007608|GO:0050896|GO:0050911|GO:0004872|GO:0004984|GO:0016020|GO:0016021	Rn.107042
A_44_P377835	0.011841	2.02183	up	4.59173	3.94399	4.6479	5.47551	5.3082	5.44689	P	A	A	P	P	P	Wnt1	PREDICTED: Rattus norvegicus wingless-type MMTV integration site family, member 1 (mapped) (Wnt1_mapped), mRNA [XM_235639]		24881	GO:0016055|GO:0042472|GO:0005515
A_43_P15475	0.0119855	2.31007	up	4.40048	4.92425	4.06808	5.88946	5.47581	5.65135	A	A	A	P	P	P	Tpc1808	Rattus norvegicus tropic 1808 (Tpc1808), mRNA [NM_022625]	NM_022625	64560	GO:0009253|GO:0016998|GO:0004040	Rn.127789
A_42_P765648	0.0119865	5.8542	up	1.9538	3.70202	2.14585	5.28913	4.78324	5.37771	A	A	A	P	P	P	Prpg2	Rattus norvegicus proline-rich proteoglycan 2 (Prpg2), mRNA [NM_172065]	NM_172065	257651	GO:0005576	Rn.29950
A_44_P339594	0.0119948	2.06084	up	7.46483	7.77638	7.79217	9.06023	8.77688	8.32598	P	M	M	M	P	P	Olr60_predicted	Rattus norvegicus olfactory receptor 60 (predicted) (Olr60_predicted), mRNA [NM_001000748]	NM_001000748	405017	GO:0007186|GO:0050911|GO:0004984|GO:0016021	Rn.141919
A_44_P189879	0.0121387	2.18348	up	6.36386	6.86658	6.83908	7.93644	7.42425	8.08872	P	P	P	P	P	P	RGD1559457_predicted	PREDICTED: Rattus norvegicus similar to SP9 (predicted) (RGD1559457_predicted), mRNA [XM_345371]		366078	GO:0003676|GO:0008270|GO:0005622
A_44_P358308	0.012139	4.17021	up	3.76027	2.43619	2.28014	4.80011	4.85491	5.00195	A	A	A	P	P	P	Olr530_predicted	Rattus norvegicus olfactory receptor 530 (predicted) (Olr530_predicted), mRNA [NM_001001376]	NM_001001376	295786	GO:0007186|GO:0050911|GO:0004984|GO:0016021	Rn.142926
A_44_P168025	0.0122235	2.23514	up	4.61702	5.23086	5.24852	5.86751	6.28	6.42997	P	A	A	P	P	P	Olr796_predicted	Rattus norvegicus olfactory receptor 796 (predicted) (Olr796_predicted), mRNA [NM_001000600]	NM_001000600	404788	GO:0007186|GO:0050911|GO:0004984|GO:0016021	Rn.142739
A_44_P330755	0.0122393	2.22515	up	5.39751	5.66906	5.29385	6.31866	6.41726	7.0862	P	A	A	P	P	P	Unc5d_predicted	PREDICTED: Rattus norvegicus unc-5 homolog D (C. elegans) (predicted) (Unc5d_predicted), mRNA [XM_240446]	XM_240446	306534	GO:0007165|GO:0004867|GO:0005515	Rn.209787
A_44_P144316	0.0122989	4.76974	up	3.73524	2.26299	2.33685	4.64727	5.1168	5.33273	A	A	A	P	P	P	Olr1470	Rattus norvegicus olfactory receptor 1470 (Olr1470), mRNA [NM_001000723]	NM_001000723	404975	GO:0007165|GO:0007186|GO:0007608|GO:0050896|GO:0050911|GO:0004872|GO:0004984|GO:0016020|GO:0016021	Rn.129823
A_43_P12481	0.0127435	2.36958	up	7.51641	8.4067	8.19224	9.23217	9.12241	9.49468	P	P	P	P	P	P	Gabbr1	Rattus norvegicus mRNA for GABAB receptor 1d, complete cds. [AB016161]	AB016161	81657	GO:0001649|GO:0007165|GO:0007186|GO:0007194|GO:0007214|GO:0004872|GO:0004965|GO:0005515|GO:0005737|GO:0005887|GO:0016020|GO:0016021|GO:0045211	Rn.30059
A_44_P407362	0.0128516	2.61161	up	3.04537	2.5946	2.37141	4.55331	3.90824	3.70464	A	A	A	P	P	A	Art5	Rattus norvegicus ADP-ribosyltransferase 5 (Art5), mRNA [NM_001013039]	NM_001013039	259167	GO:0006471|GO:0003953|GO:0003956|GO:0016740|GO:0005576|GO:0005615	Rn.19845
A_44_P179882	0.0128871	2.90138	up	3.1287	2.09634	2.01872	4.01753	3.90446	3.932	A	A	A	P	P	P	Olr1292_predicted	Rattus norvegicus olfactory receptor 1292 (predicted) (Olr1292_predicted), mRNA [NM_001000960]	NM_001000960	405312	GO:0007186|GO:0050911|GO:0004984|GO:0016021	Rn.143498
A_44_P377018	0.0130031	3.24195	up	4.68335	3.46488	4.23873	5.51214	5.83817	6.12724	P	A	A	P	P	P	Olr1519_predicted	Rattus norvegicus olfactory receptor 1519 (predicted) (Olr1519_predicted), mRNA [NM_001000037]	NM_001000037	287517	GO:0007186|GO:0050911|GO:0004984|GO:0016021	Rn.142072
A_44_P217352	0.0132436	2.34147	up	4.05195	4.33107	3.37754	5.2622	5.12199	5.05862	A	A	A	P	P	P	Olr1265_predicted	Rattus norvegicus olfactory receptor 1265 (predicted) (Olr1265_predicted), mRNA [NM_001000457]	NM_001000457	300584	GO:0007186|GO:0050911|GO:0004984|GO:0016021	Rn.143508
A_44_P348901	0.0133645	2.80349	up	4.12059	5.32086	4.72353	6.21281	6.10407	6.30977	A	A	A	P	P	P	Olr1638_predicted	Rattus norvegicus olfactory receptor 1638 (predicted) (Olr1638_predicted), mRNA [NM_001000834]	NM_001000834	405123	GO:0007186|GO:0050911|GO:0004984|GO:0016021	Rn.142434
A_44_P503395	0.0135173	2.21782	up	6.31204	7.20783	6.76855	7.89051	7.77481	8.07054	P	P	P	P	P	P	Olr63	Rattus norvegicus olfactory receptor 63 (Olr63), mRNA [NM_001000542]	NM_001000542	365323	GO:0007165|GO:0007186|GO:0007608|GO:0050896|GO:0050911|GO:0004872|GO:0004984|GO:0016020|GO:0016021	Rn.129398
A_44_P440719	0.013634	2.85436	up	4.33784	4.2845	3.30262	5.26585	5.49197	5.70666	A	A	A	P	P	P	Ly9_predicted	PREDICTED: Rattus norvegicus lymphocyte antigen 9 (predicted) (Ly9_predicted), mRNA [XM_222892]		289227	GO:0016064|GO:0005615|GO:0016021	Rn.104826
A_44_P400260	0.0137137	2.33276	up	2.5284	3.18849	2.8531	4.17637	3.65828	4.40145	A	A	A	P	A	P	Olr396_predicted	Rattus norvegicus olfactory receptor 396 (predicted) (Olr396_predicted), mRNA [NM_001000831]	NM_001000831	405120	GO:0007186|GO:0050911|GO:0004984|GO:0016021	Rn.143042
A_43_P22274	0.013759	2.77692	up	5.08308	6.18144	5.90919	6.99655	7.1864	7.41121	P	P	P	P	P	P	Mg29_predicted	PREDICTED: Rattus norvegicus mitsugumin 29 (predicted) (Mg29_predicted), mRNA [XM_342316]		362018	GO:0006874	Rn.198608
A_44_P286294	0.0137904	2.77385	up	5.07125	4.71517	3.9784	5.95692	5.88529	6.33828	P	A	A	P	P	P	LOC303730	PREDICTED: Rattus norvegicus similar to chromobox homolog 2 (LOC303730), mRNA [XM_221185]	XM_221185	303730	GO:0006333|GO:0003682|GO:0000785|GO:0005634	Rn.13839
A_44_P240867	0.0139149	2.13132	up	4.35706	3.79409	3.98656	5.34953	5.33017	4.73325	P	A	A	P	P	P	Lhx2_predicted	LIM/homeobox protein Lhx2 (Homeobox protein LH-2). [Source:Uniprot/SWISSPROT;Acc:P36198] [ENSRNOT00000014452]		296706	GO:0006355|GO:0007399|GO:0007420|GO:0007498|GO:0009953|GO:0003700|GO:0008270|GO:0046872|GO:0005634	Rn.81063
A_44_P222416	0.0139591	2.15412	up	4.80779	5.52611	4.72791	5.98262	6.24246	6.15803	P	A	A	P	P	P	RGD1564814_predicted	PREDICTED: Rattus norvegicus similar to CDNA sequence BC061212 (predicted) (RGD1564814_predicted), mRNA [XM_577315]	XM_577315	501892		Rn.197679
A_44_P508583	0.0139878	2.11443	up	4.78986	4.06599	4.84278	5.61766	5.55146	5.77032	P	A	A	P	P	P	LOC684642	PREDICTED: Rattus norvegicus hypothetical protein LOC684642 (LOC684642), mRNA [XM_001071381]	XM_001071381	684642
A_44_P435675	0.0143277	2.40145	up	4.43654	5.42405	4.67529	6.13209	5.98295	6.21256	P	A	A	P	P	P	Olr1596_predicted	Rattus norvegicus olfactory receptor 1596 (predicted) (Olr1596_predicted), mRNA [NM_001000501]	NM_001000501	304991	GO:0007186|GO:0050911|GO:0004984|GO:0016021	Rn.142333
A_44_P248337	0.0143927	4.14264	up	3.48709	2.05981	2.01064	4.61178	4.37009	4.72732	A	A	A	P	P	P	RGD1305869_predicted	PREDICTED: Rattus norvegicus similar to KIAA1713 protein (predicted) (RGD1305869_predicted), mRNA [XR_007410]		307555		Rn.210349
A_44_P245443	0.0144244	4.05146	up	3.70365	2.36495	2.3807	4.54167	4.73733	5.22563	A	A	A	P	P	P	Olr482_predicted	Rattus norvegicus olfactory receptor 482 (predicted) (Olr482_predicted), mRNA [NM_001000561]	NM_001000561	366099	GO:0007186|GO:0050911|GO:0004984|GO:0016021	Rn.142956
A_43_P13081	0.014512	2.03262	up	4.5485	4.25429	4.03328	5.27512	4.97348	5.6575	P	A	A	P	P	P	Cacng8	Rattus norvegicus calcium channel, voltage-dependent, gamma subunit 8 (Cacng8), mRNA [NM_080696]	NM_080696	140729	GO:0006811|GO:0006816|GO:0005198|GO:0005244|GO:0005245|GO:0005262|GO:0005509|GO:0005891|GO:0005923|GO:0016020|GO:0016021	Rn.207527
A_44_P430298	0.0145759	3.25166	up	3.24565	2.11534	2.04122	3.90446	4.248	4.35329	A	A	A	P	P	P	Defb24	AMGNNUC:URRG1-00063-E10-A urrg1 (14046) Rattus norvegicus cDNA clone urrg1-00063-e10 5', mRNA sequence [CB797048]	CB797048	641632	GO:0009405|GO:0008200|GO:0005576	Rn.147317
A_44_P764756	0.014586	2.64102	up	2.58502	3.40264	3.03661	4.53719	3.93708	4.75328	A	A	A	P	P	P	RGD1560948_predicted	PREDICTED: Rattus norvegicus similar to RIKEN cDNA 1700063I17 (predicted) (RGD1560948_predicted), mRNA [XM_574576]		499278		Rn.145908
A_44_P660246	0.0146451	4.62476	up	3.40842	1.86594	1.88241	4.45495	4.91886	4.4111	A	A	A	P	P	P	Cald1	Rattus norvegicus caldesmon 1 (Cald1), mRNA [NM_013146]	NM_013146	25687	GO:0006928|GO:0006936|GO:0006940|GO:0007565|GO:0003779|GO:0005516|GO:0005523|GO:0017022|GO:0005624|GO:0005856|GO:0030478	Rn.204926
A_44_P992854	0.0146943	2.18487	up	9.3797	9.82665	9.94941	10.4391	11.1559	10.9434	P	P	P	P	P	P	Rhoa	Rattus norvegicus ras homolog gene family, member A (Rhoa), mRNA [NM_057132]	NM_057132	117273	GO:0007155|GO:0007160|GO:0007229|GO:0007264|GO:0007266|GO:0007519|GO:0030036|GO:0030154|GO:0042346|GO:0043123|GO:0043149|GO:0045665|GO:0000166|GO:0003924|GO:0004871|GO:0005515|GO:0005525|GO:0005622|GO:0005634|GO:0005829|GO:0005856|GO:0005886	Rn.107401
A_44_P139828	0.0148163	2.86809	up	2.60652	3.392	3.02758	4.66758	3.96664	4.95215	A	A	A	P	P	P	Olr92_predicted	Rattus norvegicus olfactory receptor 92 (predicted) (Olr92_predicted), mRNA [NM_001000140]	NM_001000140	293233	GO:0007186|GO:0050911|GO:0004984|GO:0016021	Rn.141895
A_44_P480004	0.0148455	6.25995	up	3.87439	1.941	3.87406	5.88659	5.81245	5.92886	A	A	A	P	P	P	Olr780_predicted	Rattus norvegicus olfactory receptor 780 (predicted) (Olr780_predicted), mRNA [NM_001000606]	NM_001000606	404795	GO:0007186|GO:0050911|GO:0004984|GO:0016021	Rn.142751
A_43_P16380	0.0148867	2.52634	up	1.92029	2.62025	2.99695	3.73484	3.80155	4.01225	A	A	A	P	P	P	Olr1356	Rattus norvegicus olfactory receptor 1356 (Olr1356), mRNA [NM_001000493]	NM_001000493	302954	GO:0007165|GO:0007186|GO:0007608|GO:0050896|GO:0050911|GO:0004872|GO:0004984|GO:0016020|GO:0016021	Rn.113181
A_44_P465990	0.0150177	2.16071	up	4.99148	5.60235	5.796	6.4633	6.43999	6.82105	P	A	P	P	P	P	Olr227_predicted	Rattus norvegicus olfactory receptor 227 (predicted) (Olr227_predicted), mRNA [NM_001000203]	NM_001000203	293370	GO:0007186|GO:0050911|GO:0004984|GO:0016021	Rn.141790
A_44_P326311	0.0152306	4.37921	up	3.73601	2.13502	2.21059	4.73188	4.86654	4.87521	A	A	A	P	P	P	LOC287867	Rattus norvegicus similar to hypothetical protein FLJ20753 (LOC287867), mRNA [XM_221189]	XM_221189	287867		Rn.214151
A_44_P192393	0.0153888	2.67951	up	4.56921	5.35668	4.44158	6.13694	5.90353	6.59291	P	A	A	P	P	P	LOC301118	PREDICTED: Rattus norvegicus similar to N-acylsphingosine amidohydrolase 3 (LOC301118), mRNA [XM_236790]	XM_236790	301118	GO:0006672|GO:0016811|GO:0000139|GO:0005789|GO:0016021	Rn.214121
A_44_P219752	0.015441	2.21837	up	4.79939	4.35856	4.35532	5.50212	5.33132	6.12835	P	A	A	P	P	P	Bpi	Rattus norvegicus bactericidal/permeability-increasing protein (Bpi), mRNA [NM_001004079]	NM_001004079	296321	GO:0006955|GO:0042742|GO:0001530|GO:0008289|GO:0008368|GO:0005737	Rn.109395
A_44_P240790	0.0156947	3.77182	up	3.43965	1.93784	2.60493	4.56859	4.24763	4.91197	A	A	A	P	P	P	Olr371_predicted	Rattus norvegicus olfactory receptor 371 (predicted) (Olr371_predicted), mRNA [NM_001000258]	NM_001000258	293803	GO:0007186|GO:0050911|GO:0004984|GO:0016021	Rn.141680
A_44_P498719	0.0157934	2.17163	up	2.50994	3.11327	2.79125	3.96202	3.5309	4.27786	A	A	A	P	A	P	Olr208_predicted	Rattus norvegicus olfactory receptor 208 (predicted) (Olr208_predicted), mRNA [NM_001000194]	NM_001000194	293355	GO:0007186|GO:0050911|GO:0004984|GO:0016021	Rn.141804
A_44_P215893	0.0160438	2.07695	up	4.34195	5.24945	4.79262	5.80362	5.85278	5.89101	P	A	A	P	P	P	Gas2l2_predicted	PREDICTED: Rattus norvegicus growth arrest-specific 2 like 2 (predicted) (Gas2l2_predicted), mRNA [XM_220783]		287570		Rn.198884
A_44_P257867	0.0161558	3.96649	up	4.32802	2.84732	4.07537	5.42405	5.69446	6.09579	A	A	A	P	P	P	Tdpoz1_predicted	PREDICTED: Rattus norvegicus TD and POZ domain containing 1 (predicted) (Tdpoz1_predicted), mRNA [XM_345239]	XM_345239	365854	GO:0005515	Rn.198601
A_43_P21640	0.0163214	2.33281	up	10.7961	9.89666	9.98593	11.2325	11.595	11.5174	P	P	P	P	P	P	Adprtl1	Rattus norvegicus ADP-ribosyltransferase (NAD+; poly (ADP-ribose) polymerase)-like 1, mRNA (cDNA clone IMAGE:7301324), complete cds. [BC086332]	BC086332	361046	GO:0006471|GO:0003950|GO:0005622|GO:0005634|GO:0005819	Rn.139095
A_44_P328727	0.0163501	2.36435	up	3.98307	3.39302	2.92886	4.78087	4.56098	4.68744	A	A	A	P	P	P	LOC686694	PREDICTED: Rattus norvegicus similar to methyl-CpG binding domain protein 3-like 2 (LOC686694), mRNA [XM_001075283]	XM_001075283	686694
A_44_P503326	0.0164719	5.86462	up	3.57342	2.0371	4.19411	5.76089	5.81845	5.88139	A	A	A	P	P	P	Olr486_predicted	Rattus norvegicus olfactory receptor 486 (predicted) (Olr486_predicted), mRNA [NM_001000682]	NM_001000682	404887	GO:0007186|GO:0050911|GO:0004984|GO:0016021	Rn.142952
A_44_P426219	0.0165352	2.59154	up	5.14286	5.98406	6.06165	7.13859	6.77164	7.39977	P	A	P	P	P	P	Ngep	Rattus norvegicus new gene expressed in prostate (Ngep), mRNA [NM_001004071]	NM_001004071	367318	GO:0005737|GO:0005886	Rn.163084
A_44_P194029	0.0166258	6.29912	up	4.00628	2.01649	1.98205	5.28666	5.38813	5.29548	A	A	A	P	P	P	Olr799_predicted	Rattus norvegicus olfactory receptor 799 (predicted) (Olr799_predicted), mRNA [NM_001000854]	NM_001000854	405144	GO:0007186|GO:0050911|GO:0004984|GO:0016021	Rn.143125
A_44_P299303	0.0166586	4.94371	up	3.92437	2.14485	2.22931	4.97559	5.08174	5.15798	A	A	A	P	P	P	Olr1271	Rattus norvegicus olfactory receptor 1271 (Olr1271), mRNA [NM_173300]	NM_173300	286959	GO:0007165|GO:0007186|GO:0007608|GO:0050896|GO:0004872|GO:0004984|GO:0016020|GO:0016021	Rn.10385
A_44_P534049	0.016813	3.76521	up	4.15465	2.59787	3.86671	5.60261	5.35872	5.39608	A	A	A	P	P	P	Plin	Rattus norvegicus perilipin (Plin), mRNA [NM_013094]	NM_013094	25629	GO:0006629|GO:0008150|GO:0016042|GO:0003674|GO:0005515|GO:0008289|GO:0005811	Rn.9737
A_44_P278479	0.0168667	2.92505	up	3.20128	2.03762	2.04093	3.86341	3.98196	4.07984	A	A	A	P	P	P	Olr1084_predicted	Rattus norvegicus olfactory receptor 1084 (predicted) (Olr1084_predicted), mRNA [NM_001000709]	NM_001000709	404958	GO:0007186|GO:0050911|GO:0004984|GO:0016021	Rn.143334
A_43_P22437	0.0168842	2.29298	up	4.47264	3.55822	4.2506	5.23989	5.10026	5.53298	P	A	A	P	P	P	Gkn1	Rattus norvegicus gastrokine 1 (Gkn1), mRNA [NM_198972]	NM_198972	297418	GO:0007586|GO:0008284|GO:0016049|GO:0008083|GO:0005615|GO:0030141	Rn.43048
A_44_P194274	0.0169547	5.57457	up	3.65057	2.10361	2.15056	4.59874	4.90857	5.83402	A	A	A	P	P	P	Dio1	Rattus norvegicus deiodinase, iodothyronine, type I (Dio1), mRNA [NM_021653]	NM_021653	25430	GO:0006091|GO:0006590|GO:0042446|GO:0004800|GO:0008430|GO:0005615|GO:0005783|GO:0016020|GO:0016021	Rn.87549
A_44_P163562	0.0171169	2.16461	up	3.23922	2.43067	2.78162	3.94144	4.20324	3.64916	A	A	A	P	P	A	LOC292391	PREDICTED: Rattus norvegicus similar to KP78b CG17216-PA (LOC292391), mRNA [XR_006344]	XR_006344	292391		Rn.198066
A_44_P100815	0.0172991	4.01024	up	3.0288	2.20947	2.11673	5.25903	4.27448	3.83255	A	A	A	P	P	A	LOC367541	PREDICTED: Rattus norvegicus similar to Spindlin-like protein 3 (SPIN-3) (Protein DXF34) (LOC367541), mRNA [XR_007058]	XR_007058	367541		Rn.196747
A_44_P445136	0.0173041	2.06181	up	5.3879	5.05152	4.86365	5.93955	5.91447	6.58077	P	A	A	P	P	P	Olr13_predicted	Rattus norvegicus olfactory receptor 13 (predicted) (Olr13_predicted), mRNA [NM_001000116]	NM_001000116	293075	GO:0007186|GO:0050911|GO:0004984|GO:0016021	Rn.141953
A_44_P219826	0.0174323	3.97076	up	3.61415	2.15864	2.07778	4.48693	4.52661	4.80528	A	A	A	P	P	P	Amelx	Rattus norvegicus amelogenin X chromosome (Amelx), mRNA [NM_019154]	NM_019154	29160	GO:0001503|GO:0007275|GO:0007584|GO:0042493|GO:0005515|GO:0030345|GO:0042802|GO:0005578|GO:0005615|GO:0005737|GO:0005794|GO:0030139|GO:0031012	Rn.11368
A_44_P297564	0.0176661	3.65562	up	3.4832	2.12136	2.13386	4.15274	4.47923	4.7168	A	A	A	P	P	P	Gcm2_predicted	PREDICTED: Rattus norvegicus glial cells missing homolog 2 (Drosophila) (predicted) (Gcm2_predicted), mRNA [XM_225247]		291047	GO:0006355|GO:0006874|GO:0007275|GO:0008150|GO:0009887|GO:0030643|GO:0003674|GO:0003677|GO:0003700|GO:0005575|GO:0005634
A_44_P416685	0.0176904	2.71059	up	4.87082	5.70345	6.01052	6.93625	6.73348	7.23088	P	A	P	P	P	P	Olr1192_predicted	Rattus norvegicus olfactory receptor 1192 (predicted) (Olr1192_predicted), mRNA [NM_001000859]	NM_001000859	405152	GO:0007186|GO:0050911|GO:0004984|GO:0016021	Rn.143574
A_44_P294785	0.017716	5.66938	up	4.01825	2.15223	2.04805	5.32476	5.10576	5.29758	A	A	A	P	P	P	Olr1121_predicted	Rattus norvegicus olfactory receptor 1121 (predicted) (Olr1121_predicted), mRNA [NM_001000516]	NM_001000516	315452	GO:0007186|GO:0050911|GO:0001584|GO:0004984|GO:0016021	Rn.143613
A_44_P377076	0.0179818	3.56436	up	4.02221	3.70433	2.49233	5.20887	5.11144	5.3995	A	A	A	P	P	P	Olr130_predicted	Rattus norvegicus olfactory receptor 130 (predicted) (Olr130_predicted), mRNA [NM_001001272]	NM_001001272	293268	GO:0007186|GO:0050911|GO:0004984|GO:0016021	Rn.215179
A_44_P552514	0.0182567	2.08001	up	3.4383	2.93843	3.87439	4.44325	4.4142	4.56344	A	A	A	P	P	P	Ccr7	Rattus norvegicus chemokine (C-C motif) receptor 7 (Ccr7), mRNA [NM_199489]	NM_199489	287673	GO:0006935|GO:0006955|GO:0007165|GO:0007186|GO:0046730|GO:0001584|GO:0004872|GO:0016493|GO:0005615|GO:0016020|GO:0016021	Rn.16815
A_44_P727274	0.0182756	2.21523	up	10.3421	10.3779	10.0518	11.2575	11.0114	11.9452	P	P	P	P	P	P	RGD1306894_predicted	PREDICTED: Rattus norvegicus similar to RIKEN cDNA 5830457O10 (predicted) (RGD1306894_predicted), mRNA [XM_344763]	XM_344763	364996		Rn.3278
A_44_P313618	0.0184851	4.09292	up	3.57247	2.17087	2.06215	5.01869	4.29578	4.59042	A	A	A	P	P	P	Olr1016_predicted	Rattus norvegicus olfactory receptor 1016 (predicted) (Olr1016_predicted), mRNA [NM_001000070]	NM_001000070	288858	GO:0007186|GO:0050911|GO:0004984|GO:0016021	Rn.143362
A_44_P898505	0.0186707	2.37074	up	5.66043	6.63264	6.12524	7.21289	7.22758	7.71384	P	P	P	P	P	P	RGD1562720_predicted	PREDICTED: Rattus norvegicus similar to hypothetical protein FLJ25369 (predicted) (RGD1562720_predicted), mRNA [XM_575549]		500197		Rn.134330
A_44_P273948	0.0187978	2.09311	up	3.37294	3.46552	3.95242	4.41275	4.48773	5.08735	A	A	A	P	P	P	Hmgb1	Rattus norvegicus Ac2-008 mRNA, complete cds. [AY321325]	AY321325	25459	GO:0000902|GO:0006355|GO:0006809|GO:0006810|GO:0007399|GO:0003677|GO:0005515|GO:0008201|GO:0030235|GO:0000785|GO:0005615|GO:0005634|GO:0005694	Rn.15185
A_44_P344197	0.0188286	2.52512	up	4.81736	4.97459	4.6936	6.59387	6.40851	5.49224	P	A	A	P	P	P	Olr1410_predicted	Rattus norvegicus olfactory receptor 1410 (predicted) (Olr1410_predicted), mRNA [NM_001000784]	NM_001000784	405062	GO:0007186|GO:0050911|GO:0004984|GO:0016021	Rn.142160
A_44_P360876	0.0188561	2.37391	up	5.03127	6.10435	5.7009	7.008	6.68365	6.88667	P	A	P	P	P	P	LOC362795	Rattus norvegicus immunoglobulin G heavy chain, mRNA (cDNA clone MGC:112725 IMAGE:7385053), complete cds [BC098733]	BC098733	362795	GO:0003823	Rn.205046
A_44_P179893	0.0188939	2.23142	up	2.68182	3.62196	3.18735	4.51492	4.0598	4.3903	A	A	A	P	P	P	Olr757_predicted	Rattus norvegicus olfactory receptor 757 (predicted) (Olr757_predicted), mRNA [NM_001000613]	NM_001000613	404802	GO:0007186|GO:0050911|GO:0004984|GO:0005529|GO:0016021	Rn.142767
A_44_P391772	0.0194761	3.46973	up	3.48908	2.15244	2.25441	4.04378	4.50157	4.73505	A	A	A	P	P	P	RGD1565441_predicted	PREDICTED: Rattus norvegicus similar to KIAA1687 protein (predicted) (RGD1565441_predicted), mRNA [XM_228462]		317196	GO:0005515	Rn.121914
A_44_P140342	0.0194839	3.06029	up	3.65232	2.51555	2.98565	4.13791	4.81418	5.04244	A	A	A	P	P	P	RGD1563840_predicted	Rattus norvegicus similar to 60S ribosomal protein L26 (LOC307636), mRNA [XM_226231]		307636	GO:0006412|GO:0003735|GO:0005622|GO:0015934
A_44_P536247	0.0195987	2.86629	up	3.78579	4.59266	5.13223	6.00266	5.86673	6.19884	A	A	A	P	P	P	Olr128_predicted	Rattus norvegicus olfactory receptor 128 (predicted) (Olr128_predicted), mRNA [NM_001000159]	NM_001000159	293263	GO:0007186|GO:0050911|GO:0004984|GO:0016021	Rn.141867
A_43_P23403	0.019603	3.89038	up	3.8441	2.26782	2.54488	4.54716	5.18381	4.80556	A	A	A	P	P	P	Dsc3_predicted	PREDICTED: Rattus norvegicus desmocollin 3 (predicted) (Dsc3_predicted), mRNA [XM_226122]		307563	GO:0001701|GO:0007155|GO:0005624|GO:0005737|GO:0005886|GO:0005911|GO:0030057	Rn.99931
A_44_P123412	0.0196142	3.44295	up	3.12458	3.03871	3.77024	4.88128	4.5105	5.8927	A	A	A	P	P	P	Olr1652_predicted	Rattus norvegicus olfactory receptor 1652 (predicted) (Olr1652_predicted), mRNA [NM_001001122]	NM_001001122	406035	GO:0007186|GO:0050911|GO:0004984|GO:0016021	Rn.142517
A_44_P442931	0.0196356	2.45769	up	5.20092	6.18739	6.0743	6.98192	6.96221	7.41038	P	P	P	P	P	P	Titf1	Rat TTF-1 mRNA for thyroid nuclear factor 1. [X53858]	X53858	25628	GO:0001764|GO:0006355|GO:0007389|GO:0007420|GO:0007492|GO:0007631|GO:0009887|GO:0030324|GO:0030878|GO:0045944|GO:0046545|GO:0003677|GO:0003700|GO:0005515|GO:0016563|GO:0030528|GO:0005634|GO:0005654|GO:0005667	Rn.34265
A_43_P15498	0.0197754	3.84646	up	3.48394	1.94462	1.93534	4.49195	4.33285	4.3697	A	A	A	P	P	P	Chrng	Rattus norvegicus cholinergic receptor, nicotinic, gamma polypeptide (Chrng), mRNA [NM_019145]	NM_019145	25753	GO:0006811|GO:0006936|GO:0007165|GO:0007268|GO:0007271|GO:0004889|GO:0004981|GO:0005216|GO:0005230|GO:0015267|GO:0015276|GO:0030594|GO:0005794|GO:0005886|GO:0005887|GO:0005892|GO:0016021|GO:0045211	Rn.44634
A_44_P470450	0.0201625	2.88117	up	2.36315	3.33884	3.1287	4.63117	3.92351	4.85598	A	A	A	P	P	P	Mrgprb2	Rattus norvegicus MAS-related G protein-coupled receptor, member B2 (Mrgprb2), mRNA [NM_001002285]	NM_001002285	404645	GO:0007165|GO:0007186|GO:0001584|GO:0004872|GO:0004930|GO:0016020|GO:0016021	Rn.141966
A_44_P168856	0.0202847	4.36351	up	3.94177	2.01915	3.21961	5.28284	4.98375	5.29042	A	A	A	P	P	P	RGD1565078_predicted	PREDICTED: Rattus norvegicus similar to hypothetical protein FLJ23231 (predicted) (RGD1565078_predicted), mRNA [XM_236237]		315658		Rn.70367
A_44_P351287	0.020429	4.90438	up	3.79069	2.09911	2.01273	4.86626	5.3218	4.59668	A	A	A	P	P	P	Olr560_predicted	Rattus norvegicus olfactory receptor 560 (predicted) (Olr560_predicted), mRNA [NM_001000325]	NM_001000325	295801	GO:0007186|GO:0050911|GO:0004984|GO:0005529|GO:0016021	Rn.127862
A_44_P893293	0.0207056	2.50691	up	3.74549	2.60434	2.97048	4.22048	4.43623	4.64132	A	A	A	P	M	P	LOC499971	Rattus norvegicus similar to hypothetical protein 4931409K22 (LOC499971), mRNA [NM_001024317]	NM_001024317	499971	GO:0000166|GO:0005524	Rn.123098
A_44_P149370	0.0208534	2.49102	up	3.93318	4.76557	4.15437	5.26611	5.43682	6.10039	A	A	A	P	P	P	Cyp2b13	Rattus norvegicus cytochrome P450, family 2, subfamily b, polypeptide 13 (Cyp2b13), mRNA [NM_198733]	NM_198733	292728	GO:0006118|GO:0006805|GO:0005506|GO:0016712|GO:0019825|GO:0020037|GO:0046872|GO:0016020	Rn.38261
A_44_P615345	0.0210043	3.21134	up	3.53127	2.57561	2.07745	4.70124	4.14365	4.38896	A	A	A	P	P	P	RGD1560307_predicted	Rattus norvegicus cDNA clone IMAGE:7459410 [BC110052]		360661		Rn.198904
A_44_P147276	0.0211043	2.10622	up	5.12879	5.84484	5.13255	6.30698	6.2449	6.77827	P	A	A	P	P	P	Tbx15_predicted	PREDICTED: Rattus norvegicus T-box 15 (predicted) (Tbx15_predicted), mRNA [XM_227516]		295315		Rn.17613
A_44_P167930	0.0212583	2.51911	up	7.27589	7.49682	7.46708	9.32574	8.09876	8.81404	P	P	P	P	P	P	Mobp	Rattus norvegicus myelin-associated oligodendrocytic basic protein (Mobp), mRNA [NM_012720]	NM_012720	25037	GO:0007399|GO:0019911|GO:0005739	Rn.91185
A_44_P388801	0.0213443	2.14763	up	4.0695	4.9772	4.87284	5.73135	5.59427	5.90216	A	A	A	P	P	P	Olr1583_predicted	Rattus norvegicus olfactory receptor 1583 (predicted) (Olr1583_predicted), mRNA [NM_001000080]	NM_001000080	289241	GO:0007186|GO:0050911|GO:0004984|GO:0016021	Rn.142343
A_44_P428682	0.0215114	3.43033	up	3.69528	2.3306	3.80715	4.93768	4.972	5.25839	A	A	A	P	P	P	Aoc2	Rattus norvegicus AOC2-like protein mRNA, partial cds [AF503926]	AF503926	353257	GO:0005507	Rn.198326
A_44_P931240	0.0215925	3.02244	up	4.56243	3.26273	4.23461	5.69683	5.24544	5.90465	P	A	A	P	P	P	LOC684055	PREDICTED: Rattus norvegicus hypothetical protein LOC684055 (LOC684055), mRNA [XM_001068703]	XM_001068703	684055
A_44_P366294	0.0216557	2.65408	up	3.00903	1.99002	1.92619	3.92587	3.81956	3.40447	A	A	A	P	P	A	LOC690139	PREDICTED: Rattus norvegicus similar to RNA binding motif protein 24 (LOC690139), mRNA [XM_001073426]	XM_001073426	690139		Rn.199020
A_44_P316036	0.0217645	2.28589	up	4.20048	4.90888	4.01034	5.37314	5.40131	5.92352	A	A	A	P	P	P	Olr724_predicted	Rattus norvegicus olfactory receptor 724 (predicted) (Olr724_predicted), mRNA [NM_001000573]	NM_001000573	366115	GO:0007186|GO:0050911|GO:0004984|GO:0016021	Rn.142793
A_44_P328450	0.0219527	2.13379	up	6.5815	7.54301	7.21122	8.1091	8.09487	8.41201	P	P	P	P	P	P	LOC290921	PREDICTED: Rattus norvegicus similar to Growth/differentiation factor 2 precursor (GDF-2) (Bone morphogenetic protein 9) (BMP-9) (LOC290921), mRNA [XM_225059]	XM_225059	290921	GO:0040007|GO:0008083|GO:0005576
A_43_P11966	0.0219763	4.16657	up	3.77064	1.95196	2.271	4.6211	4.67865	4.87042	A	A	A	P	P	P	Msmb	Rattus norvegicus beta-microseminoprotein (Msmb), mRNA [NM_019188]	NM_019188	29311	GO:0005615|GO:0005634	Rn.10615
A_44_P806474	0.0220018	3.5778	up	3.74408	3.37337	2.08308	4.99795	4.86692	4.85288	A	A	A	P	P	P	RGD1564754_predicted	PREDICTED: Rattus norvegicus similar to transcription factor FIGa (predicted) (RGD1564754_predicted), mRNA [XM_575589]		500239
A_44_P698400	0.0221616	2.01156	up	5.57147	6.39541	6.27295	6.87877	7.16282	7.22319	P	P	P	P	P	P	RGD1561302_predicted	PREDICTED: Rattus norvegicus similar to Hypothetical protein A030013D21 (predicted) (RGD1561302_predicted), mRNA [XM_573803]		498533		Rn.132087
A_44_P182296	0.0225075	4.8549	up	1.91175	1.93226	3.75239	4.83773	4.52086	5.07613	A	A	A	P	P	P	Olr529_predicted	Rattus norvegicus olfactory receptor 529 (predicted) (Olr529_predicted), mRNA [NM_001000674]	NM_001000674	404877	GO:0007186|GO:0050911|GO:0004984|GO:0016021	Rn.142927
A_44_P253439	0.022527	3.44634	up	3.10453	4.64696	4.12599	5.81718	6.04434	5.37117	A	A	A	P	P	P	Cldn6_predicted	AGENCOURT_50155909 NCI_CGAP_Pr49 Rattus norvegicus cDNA clone IMAGE:7934003 5', mRNA sequence [DN931777]		287098	GO:0005886|GO:0005923|GO:0016021	Rn.211891
A_44_P497807	0.0226	2.22031	up	4.11603	5.07187	4.30988	5.88451	5.43967	5.62589	A	A	A	P	P	P	Penk1	Rattus norvegicus proenkephalin 1 (Penk1), mRNA [NM_017139]	NM_017139	29237	GO:0001662|GO:0007218|GO:0007610|GO:0019233|GO:0001515	Rn.10015
A_43_P21779	0.0230466	3.84495	up	3.67007	2.03822	2.10479	4.38551	4.53757	4.71888	A	A	A	P	P	P	RGD1311615_predicted	PREDICTED: Rattus norvegicus similar to hypothetical protein FLJ33868 (predicted) (RGD1311615_predicted), mRNA [XM_345624]		366531	GO:0005488	Rn.103605
A_44_P498726	0.0231177	3.42976	up	6.04063	4.4461	4.77876	6.77729	6.75156	7.07096	P	A	A	P	P	P	Olr50_predicted	Rattus norvegicus olfactory receptor 50 (predicted) (Olr50_predicted), mRNA [NM_001000131]	NM_001000131	293210	GO:0007186|GO:0050911|GO:0004984|GO:0016021	Rn.141924
A_44_P194083	0.0231717	2.95955	up	3.08423	2.08052	2.15202	4.42186	3.43596	4.15507	A	A	A	P	A	P	Sec61g	Rattus norvegicus SEC61, gamma subunit (Sec61g), mRNA [NM_001047921]	NM_001047921	367253	GO:0006605|GO:0015450|GO:0016020	Rn.154782
A_44_P449686	0.0232727	2.71618	up	2.22641	3.47732	2.63727	4.14952	3.97999	4.53622	A	A	A	P	P	P	Hatl5	Rattus norvegicus airway trypsin-like 5 (Hatl5), mRNA [NM_001004020]	NM_001004020	365265	GO:0006508|GO:0004252|GO:0004263|GO:0004295|GO:0008233|GO:0016021	Rn.138998
A_44_P525281	0.0232807	2.23786	up	2.99501	3.11537	3.19955	4.53152	3.62898	4.63579	A	A	A	P	A	P	RGD1561296_predicted	PREDICTED: Rattus norvegicus similar to urocanase domain containing 1 (LOC679756), mRNA [XM_001054337]		362399		Rn.198159
A_44_P547934	0.0232995	2.70707	up	3.30848	2.16082	2.1832	3.97805	3.75955	4.22509	A	A	A	P	A	P	Olr833_predicted	Rattus norvegicus olfactory receptor 833 (predicted) (Olr833_predicted), mRNA [NM_001000408]	NM_001000408	298397	GO:0007186|GO:0007608|GO:0050911|GO:0001584|GO:0004984|GO:0016021	Rn.143215
A_44_P344791	0.0235097	4.82792	up	3.77715	1.99226	3.99813	5.41785	5.57174	5.59215	A	A	A	P	P	P	RGD1563060_predicted	PREDICTED: Rattus norvegicus similar to AVLV472 (predicted) (RGD1563060_predicted), mRNA [XM_214562]		291608		Rn.137959
A_44_P187156	0.0235747	2.13192	up	6.06795	6.40436	5.56529	7.12594	6.77216	7.41595	P	P	P	P	P	P	Fgfr3	Rattus norvegicus fibroblast growth factor receptor 3 (Fgfr3), mRNA [NM_053429]	NM_053429	84489	GO:0000165|GO:0001501|GO:0006468|GO:0007259|GO:0007267|GO:0008285|GO:0008543|GO:0016049|GO:0030900|GO:0043065|GO:0045597|GO:0050731|GO:0004713|GO:0004872|GO:0005007|GO:0005524|GO:0008083|GO:0042802|GO:0005575|GO:0005764|GO:0005887|GO:0009898|GO:0016021|GO:0048471	Rn.23671
A_44_P139819	0.0237362	5.02004	up	3.85702	1.92695	1.88992	4.96692	4.97431	4.71575	A	A	A	P	P	P	Olr429_predicted	Rattus norvegicus olfactory receptor 429 (predicted) (Olr429_predicted), mRNA [NM_001000395]	NM_001000395	296690	GO:0007186|GO:0050911|GO:0004984|GO:0016021	Rn.143013
A_44_P508149	0.0237627	2.86041	up	3.05549	3.59546	4.19447	5.08576	4.68451	5.62381	A	A	A	P	P	P	Olr1395_predicted	Rattus norvegicus olfactory receptor 1395 (predicted) (Olr1395_predicted), mRNA [NM_001001092]	NM_001001092	405986	GO:0007186|GO:0050911|GO:0004984|GO:0016021	Rn.142171
A_44_P144336	0.0237982	2.03525	up	3.42515	4.23731	4.04556	5.16003	4.63986	4.98375	A	A	A	P	P	P	Olr176_predicted	Rattus norvegicus olfactory receptor 176 (predicted) (Olr176_predicted), mRNA [NM_001000178]	NM_001000178	293321	GO:0007186|GO:0050911|GO:0004984|GO:0016021	Rn.141830
A_44_P472855	0.0238082	2.37415	up	3.5647	3.18572	3.07901	4.67074	3.91271	4.98822	A	A	A	P	P	P	Olr1279_predicted	Rattus norvegicus olfactory receptor 1279 (predicted) (Olr1279_predicted), mRNA [NM_001000961]	NM_001000961	405313	GO:0007186|GO:0050911|GO:0004984|GO:0016021	Rn.143503
A_44_P381867	0.0239732	2.05443	up	4.95969	5.96958	5.37435	6.47215	6.45547	6.49221	P	A	A	P	P	P	Ctsq	Rattus norvegicus cathepsin Q, mRNA (cDNA clone MGC:125032 IMAGE:7460613), complete cds [BC107913]	BC107913	246147	GO:0006508|GO:0004197|GO:0008234|GO:0005764	Rn.35820
A_44_P255177	0.0243375	2.11509	up	4.70627	5.51792	4.65955	6.0308	5.82638	6.26872	P	A	A	P	P	P	Cacna1s	Rat dihydropyridine-sensitive L-type calcium channel alpha-1 subunit (CCHL1A3) mRNA, 3' end [L04684]	L04684	116652	GO:0001503|GO:0006811|GO:0006816|GO:0006936|GO:0005245|GO:0005509|GO:0015270|GO:0005624|GO:0005891|GO:0016020|GO:0016021	Rn.10738
A_44_P435697	0.0248299	3.78047	up	3.84982	2.31731	3.86641	4.93732	5.25594	5.59598	A	A	A	P	P	P	Olr1223_predicted	Rattus norvegicus olfactory receptor 1223 (predicted) (Olr1223_predicted), mRNA [NM_001000441]	NM_001000441	300549	GO:0007186|GO:0050911|GO:0004984|GO:0016021	Rn.143544
A_44_P353872	0.0249954	2.10665	up	4.6463	4.43091	5.42741	5.90439	5.81899	6.00609	P	A	A	P	P	P	RGD1305932_predicted	PREDICTED: Rattus norvegicus similar to F-box only protein 6 (F-box [XM_218387]		292755	GO:0030163|GO:0005515	Rn.63376
A_44_P151533	0.0250497	5.90381	up	1.96542	3.17522	2.45694	4.507	4.39553	6.37998	A	A	A	P	P	P	Olr150_predicted	Rattus norvegicus olfactory receptor 150 (predicted) (Olr150_predicted), mRNA [NM_001000739]	NM_001000739	405001	GO:0007186|GO:0050911|GO:0003676|GO:0004984|GO:0008270|GO:0005622|GO:0016021	Rn.141850
A_44_P161723	0.0251698	2.01024	up	4.4492	5.1423	5.24733	5.68179	6.00747	6.17169	P	A	A	P	P	P	RGD1305298_predicted	PREDICTED: Rattus norvegicus hypothetical LOC299330 (predicted) (RGD1305298_predicted), mRNA [XM_238476]	XM_238476	299330		Rn.52398
A_44_P198598	0.0251975	2.19377	up	4.01504	5.07949	4.40171	5.46314	5.64424	5.7891	A	A	A	P	P	P	Olr348_predicted	Rattus norvegicus olfactory receptor 348 (predicted) (Olr348_predicted), mRNA [NM_001000757]	NM_001000757	405030	GO:0007186|GO:0050911|GO:0004984|GO:0016021	Rn.141690
A_43_P15965	0.0253083	2.33493	up	5.40975	6.47662	6.16679	7.15847	7.02942	7.53541	P	P	P	P	P	P	Ugt2b5	UDP-glucuronosyltransferase 2B3 precursor (EC 2.4.1.17) (UDPGT) (Testosterone, dihydrotestosterone, and beta-estradiol specific) (17- beta-hydroxysteroid specific) (UDPGTr-3) (RLUG38). [Source:Uniprot/SWISSPROT;Acc:P08542] [ENSRNOT00000047655]		29623	GO:0008152|GO:0015020|GO:0016758|GO:0005783|GO:0005792|GO:0016020|GO:0016021	Rn.24945
A_44_P487648	0.0255701	3.93325	up	3.98725	2.08673	2.6461	5.03221	4.76913	4.84591	A	A	A	P	P	P	Bcr_predicted	Rattus norvegicus similar to breakpoint cluster region protein (LOC309696), mRNA [XM_228091]	XM_228091	309696	GO:0006468|GO:0007242|GO:0035023|GO:0048008|GO:0004674|GO:0005085|GO:0005089|GO:0005096|GO:0005515|GO:0005622|GO:0005737	Rn.12782
A_44_P667224	0.0259008	2.9904	up	3.50564	2.2324	2.23666	3.90987	4.4896	4.31625	A	A	A	P	P	P	RGD1560565_predicted	PREDICTED: Rattus norvegicus similar to Tumor protein p53 inducible protein 5 (predicted) (RGD1560565_predicted), mRNA [XM_001062059]		499287		Rn.123225
A_44_P480030	0.0259174	2.1679	up	4.13116	5.14569	4.75768	6.04762	5.72193	5.61388	A	A	A	P	P	P	Olr400_predicted	Rattus norvegicus olfactory receptor 400 (predicted) (Olr400_predicted), mRNA [NM_001000379]	NM_001000379	296661	GO:0007186|GO:0050911|GO:0004984|GO:0016021	Rn.143038
A_44_P191692	0.0261538	3.95888	up	3.84194	2.22318	3.90155	5.01897	5.28887	5.61411	A	A	A	P	P	P	Olr528_predicted	Rattus norvegicus olfactory receptor 528 (predicted) (Olr528_predicted), mRNA [NM_001000319]	NM_001000319	295776	GO:0007186|GO:0050911|GO:0004984|GO:0016021	Rn.142928
A_44_P280789	0.026202	3.38997	up	4.26098	2.68424	3.9563	5.33244	5.1397	5.7132	A	A	A	P	P	P	Olr475_predicted	Rattus norvegicus olfactory receptor 475 (predicted) (Olr475_predicted), mRNA [NM_001000686]	NM_001000686	404891	GO:0007186|GO:0050911|GO:0004984|GO:0016021	Rn.142962
A_44_P550273	0.0262078	3.27868	up	3.90029	2.5914	2.56151	4.30955	4.78356	5.09943	A	A	A	P	P	P	Olr1261_predicted	Rattus norvegicus olfactory receptor 1261 (predicted) (Olr1261_predicted), mRNA [NM_001000804]	NM_001000804	405090	GO:0007186|GO:0050911|GO:0004984|GO:0016021	Rn.143511
A_44_P250628	0.0262243	2.08309	up	4.57011	5.53827	5.15726	6.07037	5.98231	6.38913	P	A	A	P	P	P	LOC502549	PREDICTED: Rattus norvegicus similar to TD and POZ domain containing 2 (LOC502549), mRNA [XM_001053637]	XM_001053637	502549	GO:0005515	Rn.195790
A_43_P11818	0.0269029	2.08282	up	4.29154	5.30539	4.64922	5.67122	5.77548	5.97508	P	A	A	P	P	P	Crp	Rattus norvegicus C-reactive protein, pentraxin-related (Crp), mRNA [NM_017096]	NM_017096	25419	GO:0006953|GO:0006954|GO:0006958|GO:0005488|GO:0005509|GO:0015485|GO:0005576|GO:0005615	Rn.16463
A_44_P491674	0.027262	3.93833	up	3.7366	2.02883	1.98618	4.50187	4.46938	4.71311	A	A	A	P	P	P	Pdx1	Rattus norvegicus pancreatic and duodenal homeobox gene 1 (Pdx1), mRNA [NM_022852]	NM_022852	29535	GO:0006006|GO:0006091|GO:0006351|GO:0006355|GO:0006357|GO:0006366|GO:0009887|GO:0030154|GO:0031016|GO:0042127|GO:0045944|GO:0051291|GO:0003677|GO:0003700|GO:0003704|GO:0016563|GO:0042803|GO:0005634	Rn.54603
A_44_P353822	0.0278162	2.38317	up	4.17404	4.56749	3.40135	5.13003	5.18893	5.58256	A	A	A	P	P	P	Mip	Lens fiber major intrinsic protein (Aquaporin-0) (MIP26) (MP26) (Fragment). [Source:Uniprot/SWISSPROT;Acc:P09011] [ENSRNOT00000004223]		25480	GO:0006468|GO:0006810|GO:0006833|GO:0007267|GO:0007601|GO:0015722|GO:0004672|GO:0005212|GO:0005215|GO:0005524|GO:0015250|GO:0005624|GO:0005792|GO:0005887|GO:0005921|GO:0016020|GO:0016021|GO:0046691	Rn.23532
A_44_P428886	0.027929	2.35504	up	5.38233	6.35655	6.19973	7.15648	6.8896	7.5998	P	P	P	P	P	P	LOC689060	PREDICTED: Rattus norvegicus similar to vomeronasal 2, receptor, 1, transcript variant 2 (LOC689060), mRNA [XM_001068051]	XM_001068051	689060	GO:0008067|GO:0016020
A_44_P390362	0.0290226	3.37903	up	3.78965	2.40027	2.17128	4.56673	4.27547	4.78881	A	A	A	P	P	P	Ahsg	Rattus norvegicus alpha-2-HS-glycoprotein (Ahsg), mRNA [NM_012898]	NM_012898	25373	GO:0001501|GO:0001503|GO:0006907|GO:0006953|GO:0030308|GO:0030502|GO:0046627|GO:0050727|GO:0050766|GO:0004869|GO:0019210|GO:0005576|GO:0005615	Rn.32083
A_44_P651446	0.0291586	2.10121	up	4.29079	3.71125	4.77303	5.41954	5.13591	5.4333	P	A	A	P	P	P	LOC691849	UI-R-BJ1-aup-c-07-0-UI.s10 UI-R-BJ1 Rattus norvegicus cDNA clone UI-R-BJ1-aup-c-07-0-UI 3', mRNA sequence [CK839570]	CK839570	691849		Rn.160156
A_44_P141996	0.0291749	2.95096	up	4.12203	5.7208	5.02203	6.46718	6.41328	6.66795	A	A	A	P	P	P	Olr1450_predicted	Rattus norvegicus olfactory receptor 1450 (predicted) (Olr1450_predicted), mRNA [NM_001000774]	NM_001000774	405049	GO:0007186|GO:0050911|GO:0004984|GO:0016021	Rn.142128
A_44_P440372	0.0294905	2.65538	up	3.30982	2.07305	2.00282	3.83216	3.89446	3.88582	A	A	A	P	P	A	Olr1024_predicted	Rattus norvegicus olfactory receptor 1024 (predicted) (Olr1024_predicted), mRNA [NM_001000068]	NM_001000068	288851	GO:0007186|GO:0050911|GO:0004984|GO:0016021	Rn.143359
A_44_P151609	0.0296413	3.3954	up	3.50155	1.90167	1.90904	4.25324	4.16755	4.18221	A	A	A	P	P	P	Centg1	Centaurin-gamma 1 (ARF-GAP with GTP-binding protein-like, ankyrin repeat and pleckstrin homology domains 2) (AGAP-2) (Phosphatidylinositol-3-kinase enhancer) (PIKE). [Source:Uniprot/SWISSPROT;Acc:Q8CGU4] [ENSRNOT00000031230]		65218	GO:0007264|GO:0043087|GO:0000166|GO:0003924|GO:0005096|GO:0005525|GO:0008270|GO:0019901|GO:0030295|GO:0046872|GO:0005622|GO:0005634	Rn.91094
A_44_P480042	0.0304183	2.66577	up	3.40447	4.4639	4.49528	5.77471	5.05765	5.77495	A	A	A	P	P	P	Olr903_predicted	Rattus norvegicus olfactory receptor 903 (predicted) (Olr903_predicted), mRNA [NM_001001361]	NM_001001361	288808	GO:0007186|GO:0050911|GO:0004984|GO:0016021	Rn.143396
A_44_P497215	0.0304333	2.77355	up	4.33454	2.91112	3.99062	5.04276	5.13498	5.47375	P	A	A	P	P	P	Slc22a14_predicted	PREDICTED: Rattus norvegicus solute carrier family 22 (organic cation transporter), member 14 (predicted) (Slc22a14_predicted), mRNA [XM_236684]	XM_236684	316061	GO:0006810|GO:0015101|GO:0005624|GO:0005887	Rn.129260
A_44_P168358	0.0305645	2.81807	up	3.29265	1.93764	1.9317	3.99146	3.81494	3.83971	A	A	A	P	P	A	RGD1561185_predicted	similar to KP78b CG17216-PA (LOC367461), mRNA [Source:RefSeq_dna;Acc:XR_006543] [ENSRNOT00000050327]		502251	GO:0006468|GO:0004674|GO:0005524	Rn.141151
A_44_P196909	0.0306368	3.87347	up	3.75813	2.0937	2.10775	4.40171	4.36284	5.05591	A	A	A	P	P	P	Wfdc5_predicted	PREDICTED: Rattus norvegicus WAP four-disulfide core domain 5 (predicted) (Wfdc5_predicted), mRNA [XM_215934]	XM_215934	296352		Rn.47294
A_44_P1070940	0.0307788	2.62721	up	3.32365	2.18531	2.0765	4.14715	3.98127	3.63763	A	A	A	P	P	A	LOC500712	Rattus norvegicus Ab1-233 (LOC500712), mRNA [NM_001047961]	NM_001047961	500712	GO:0006278|GO:0003723|GO:0003964|GO:0004867	Rn.119324
A_44_P189393	0.0314875	2.35821	up	4.67982	5.71548	5.83402	6.6321	6.83621	6.47408	P	A	P	P	P	P	Olr1230_predicted	Rattus norvegicus olfactory receptor 1230 (predicted) (Olr1230_predicted), mRNA [NM_001000595]	NM_001000595	367060	GO:0007186|GO:0050911|GO:0004984|GO:0016021	Rn.143539
A_43_P12427	0.0316302	4.74633	up	4.03568	1.97496	2.03411	4.80494	4.75803	5.22222	A	A	A	P	P	P	Gabrg3	Rattus norvegicus gamma-aminobutyric acid (GABA) A receptor, subunit gamma 3 (Gabrg3), mRNA [NM_024370]	NM_024370	79211	GO:0006811|GO:0006821|GO:0007214|GO:0007268|GO:0042493|GO:0004890|GO:0005216|GO:0005230|GO:0005254|GO:0030594|GO:0031404|GO:0016021|GO:0045211	Rn.10369
A_44_P121127	0.0320036	4.39671	up	3.07275	1.94041	1.92856	4.0917	3.74373	5.51556	A	A	A	P	A	P	Olr852_predicted	Rattus norvegicus olfactory receptor 852 (predicted) (Olr852_predicted), mRNA [NM_001000399]	NM_001000399	298039	GO:0007186|GO:0050911|GO:0004984|GO:0016021	Rn.143202
A_44_P102588	0.0320604	2.18657	up	3.97185	3.45678	4.65988	5.10299	5.1683	5.20322	A	A	A	P	P	P	Ces2	Rattus norvegicus carboxylesterase 2 (intestine, liver) (Ces2), mRNA [NM_133586]	NM_133586	171118	GO:0003824|GO:0004091|GO:0004759|GO:0016787|GO:0016789|GO:0005615	Rn.14535
A_44_P394134	0.0321842	2.3689	up	5.70522	4.92047	4.52125	6.11849	6.13291	6.6282	P	A	A	P	P	P	Icam5_predicted	PREDICTED: Rattus norvegicus intercellular adhesion molecule 5, telencephalin (predicted) (Icam5_predicted), mRNA [XM_233737]		313785	GO:0016337|GO:0005515|GO:0005886|GO:0005887|GO:0016020|GO:0016021	Rn.59765
A_44_P121110	0.0323776	2.46476	up	4.24763	3.3995	4.38793	5.05121	5.0522	5.836	A	A	A	P	P	P	Olr332_predicted	Rattus norvegicus olfactory receptor 332 (predicted) (Olr332_predicted), mRNA [NM_001000250]	NM_001000250	293769	GO:0007186|GO:0050911|GO:0004984|GO:0016021	Rn.141699
A_44_P445911	0.0330831	3.74431	up	4.08806	2.3565	2.58945	4.51189	4.87082	5.36539	A	A	A	P	P	P	Maff_predicted	AGENCOURT_31536430 NIH_MGC_269 Rattus norvegicus cDNA clone IMAGE:7460689 5', mRNA sequence [CV120810]		366960	GO:0001701|GO:0006366|GO:0007567|GO:0045604	Rn.127590
A_44_P463843	0.0333665	2.11964	up	8.72641	8.63033	9.30322	9.46009	10.086	10.3653	P	P	P	P	P	P	Adh1	Rattus norvegicus alcohol dehydrogenase 1 (class I) (Adh1), mRNA [NM_019286]	NM_019286	24172	GO:0001523|GO:0006066|GO:0004022|GO:0004024|GO:0008270|GO:0016491|GO:0046872|GO:0005737	Rn.40222
A_44_P234338	0.0340381	3.67205	up	3.52071	1.89448	1.90695	4.35951	3.87328	4.71911	A	A	A	P	P	P	RGD1561119_predicted	Rattus norvegicus similar to Kielin (LOC296952), mRNA [XM_231561]	XM_231561	296952		Rn.140921
A_44_P290656	0.0343226	2.42977	up	3.932	2.69112	3.85135	4.6641	4.76877	4.88404	A	A	A	P	P	P	Dnah3_predicted	PREDICTED: Rattus norvegicus dynein, axonemal, heavy polypeptide 3 (predicted) (Dnah3_predicted), mRNA [XM_219388]		293539	GO:0007018|GO:0000166|GO:0003777|GO:0005524|GO:0016887|GO:0030286	Rn.144802
A_43_P15579	0.0343816	2.39974	up	4.22091	4.43025	3.24565	5.24852	4.93391	5.503	A	A	A	P	P	P	Blr1	Rattus norvegicus Burkitt lymphoma receptor 1 (Blr1), mRNA [NM_053303]	NM_053303	29363	GO:0007165|GO:0007186|GO:0042113|GO:0048535|GO:0001584|GO:0004872|GO:0004930|GO:0004945|GO:0016494|GO:0045028|GO:0016020|GO:0016021	Rn.127121
A_44_P491732	0.0347657	2.34063	up	5.42614	6.41888	6.59637	7.28875	7.18408	7.64925	P	P	P	P	P	P	Olr20_predicted	Rattus norvegicus olfactory receptor 20 (predicted) (Olr20_predicted), mRNA [NM_001000118]	NM_001000118	293083	GO:0007186|GO:0050911|GO:0004984|GO:0016021	Rn.141948
A_44_P113954	0.0348333	2.80461	up	3.72261	2.43533	2.26675	4.07253	4.44895	4.36661	A	A	A	P	P	P	Olr608_predicted	Rattus norvegicus olfactory receptor 608 (predicted) (Olr608_predicted), mRNA [NM_001000655]	NM_001000655	404853	GO:0007186|GO:0050911|GO:0004984|GO:0016021	Rn.142874
A_44_P435945	0.0348934	2.32842	up	3.93393	2.65215	2.97002	4.30744	4.46664	4.44008	A	A	A	P	P	P	Dppa1_predicted	PREDICTED: Rattus norvegicus developmental pluripotency associated 1 (predicted) (Dppa1_predicted), mRNA [XM_221795]		288393
A_42_P679946	0.0349709	2.653	up	3.02516	1.95048	2.01007	3.83707	3.20426	4.16727	A	A	A	P	A	P	Miox	Rattus norvegicus myo-inositol oxygenase (Miox), mRNA [NM_145771]	NM_145771	252899	GO:0009992|GO:0016044|GO:0019310|GO:0048016|GO:0004032|GO:0004033|GO:0016491|GO:0016651|GO:0050113|GO:0050661|GO:0005737|GO:0016234	Rn.19959
A_44_P153901	0.0351205	2.3492	up	5.1884	4.87796	6.16184	6.78593	6.57031	6.56846	P	A	P	P	P	P	Olr1061_predicted	Rattus norvegicus olfactory receptor 1061 (predicted) (Olr1061_predicted), mRNA [NM_001000065]	NM_001000065	288829	GO:0007186|GO:0050911|GO:0004984|GO:0016021	Rn.143349
A_44_P375339	0.0351482	3.87283	up	3.63076	2.04373	4.09854	5.19647	5.13163	5.30509	A	A	A	P	P	P	Ptk6_predicted	PREDICTED: Rattus norvegicus PTK6 protein tyrosine kinase 6 (predicted) (Ptk6_predicted), mRNA [XM_345485]		366275	GO:0006468|GO:0004674|GO:0004715|GO:0005634
A_44_P245998	0.0353045	2.55311	up	3.26234	2.10405	2.10989	3.76235	3.55188	4.21882	A	A	A	P	A	P	Ldlrad3_predicted	Rattus norvegicus similar to hypothetical protein LOC143458 (LOC366138), mRNA [XM_345406]	XM_345406	366138		Rn.214859
A_44_P245941	0.0354276	2.4946	up	3.90217	2.77368	4.02616	4.66312	4.85118	5.14414	A	A	A	P	P	P	Il1f6_predicted	PREDICTED: Rattus norvegicus interleukin 1 family, member 6 (predicted) (Il1f6_predicted), mRNA [XM_231099]		296541	GO:0006954|GO:0005149|GO:0005576
A_44_P409476	0.0354564	2.30797	up	4.0646	3.27214	2.8244	4.3273	4.7052	4.74854	A	A	A	P	P	P	Sp7	Rattus norvegicus Sp7 transcription factor (Sp7), transcript variant 2, mRNA [NM_181374]	NM_181374	300260	GO:0001649|GO:0006357|GO:0003676|GO:0003677|GO:0003700|GO:0008270|GO:0030528|GO:0046872|GO:0005622|GO:0005634	Rn.92200
A_44_P114866	0.0357432	4.08545	up	4.06056	1.97973	3.61014	4.92729	5.38605	5.42858	A	A	A	P	P	P	RGD1560678_predicted	Rattus norvegicus similar to FYVE and coiled-coil domain containing 1 (LOC301510), mRNA [XM_237287]		301510	GO:0008270	Rn.104456
A_44_P286364	0.036177	2.18835	up	4.87897	5.7854	5.84269	6.57213	6.34098	6.98348	P	A	P	P	P	P	RGD1566048_predicted	PREDICTED: Rattus norvegicus similar to polyglutamine tract binding protein-1 (predicted) (RGD1566048_predicted), mRNA [XM_345712]		366712
A_44_P137701	0.0363046	2.09421	up	5.37748	6.18498	5.1335	6.50605	6.49247	6.89666	P	P	A	P	P	P	Cryge	Rattus norvegicus crystallin, gamma E (Cryge), mRNA [NM_173289]	NM_173289	24279	GO:0001654|GO:0007601|GO:0005212	Rn.44578
A_44_P447465	0.0363556	2.02858	up	6.59085	7.67563	7.28268	8.05547	8.18911	8.366	P	P	P	P	P	P	Olr875_predicted	Rattus norvegicus olfactory receptor 875 (predicted) (Olr875_predicted), mRNA [NM_001000054]	NM_001000054	288789	GO:0007186|GO:0050911|GO:0004984|GO:0005529|GO:0016021	Rn.143409
A_44_P400677	0.036642	2.89492	up	3.64488	2.1935	2.25255	4.11426	4.52295	4.0543	A	A	A	P	P	P	Kcnv2_predicted	PREDICTED: Rattus norvegicus potassium channel, subfamily V, member 2 (predicted) (Kcnv2_predicted), mRNA [XM_220024]		294065		Rn.109115
A_43_P11935	0.0371457	4.28102	up	4.42111	2.93063	2.10147	5.16179	5.39246	5.19282	P	A	A	P	P	P	Cdon	Rattus norvegicus cell adhesion molecule-related/down-regulated by oncogenes (Cdon), mRNA [NM_017358]	NM_017358	50938	GO:0001708|GO:0007155|GO:0007224|GO:0007520|GO:0010172|GO:0005515|GO:0005615|GO:0016020|GO:0016021	Rn.10818
A_44_P454264	0.0372174	2.43802	up	3.66971	2.35418	3.37636	4.57252	4.16666	4.51822	A	A	A	P	P	P	Olr1064_predicted	Rattus norvegicus olfactory receptor 1064 (predicted) (Olr1064_predicted), mRNA [NM_001001076]	NM_001001076	405966	GO:0007186|GO:0050911|GO:0004984|GO:0016021	Rn.143347
A_44_P442695	0.0372822	2.71432	up	3.29218	1.93292	1.97422	4.05236	3.90478	3.56397	A	A	A	P	P	A	Olr721_predicted	Rattus norvegicus olfactory receptor 721 (predicted) (Olr721_predicted), mRNA [NM_001000362]	NM_001000362	295914	GO:0007186|GO:0050911|GO:0004984|GO:0016021	Rn.142795
A_44_P161550	0.037332	4.40351	up	4.22932	2.12672	2.15737	4.91818	4.96224	5.04894	A	A	A	P	P	P	Atp8b4	Rattus norvegicus ATPase, class I, type 8B, member 4, mRNA (cDNA clone IMAGE:7455768), complete cds. [BC098940]	BC098940	311396	GO:0006810|GO:0008152|GO:0015914|GO:0000287|GO:0003824|GO:0004012|GO:0005524|GO:0015662|GO:0016020|GO:0016021	Rn.169856
A_44_P379490	0.0375763	3.41491	up	3.17655	3.98338	2.05731	4.80261	4.60528	5.12489	A	A	A	P	P	P	Olr461_predicted	Rattus norvegicus olfactory receptor 461 (predicted) (Olr461_predicted), mRNA [NM_001000294]	NM_001000294	295730	GO:0007186|GO:0050911|GO:0004984|GO:0016021	Rn.142974
A_44_P651749	0.0380941	2.50957	up	3.95949	5.2516	4.79908	6.11534	5.57991	6.29723	A	A	A	P	P	P	RGD1562492_predicted	PREDICTED: Rattus norvegicus similar to Orphan sodium- and chloride-dependent neurotransmitter transporter NTT5 (Solute carrier family 6 member 16) (predicted) (RGD1562492_predicted), mRNA [XM_574446]		499151	GO:0006836|GO:0005328|GO:0005887|GO:0016020	Rn.122886
A_44_P489380	0.0382255	4.61599	up	3.96131	4.17469	1.92791	5.36683	5.75528	5.56171	A	A	A	P	P	P	Olr69_predicted	Rattus norvegicus olfactory receptor 69 (predicted) (Olr69_predicted), mRNA [NM_001001280]	NM_001001280	365326	GO:0007186|GO:0050911|GO:0004984|GO:0016021	Rn.141914
A_44_P485260	0.0384799	3.66853	up	4.1578	2.17598	2.87418	4.69219	4.77945	5.36192	A	A	A	P	P	P	LOC295618	PREDICTED: Rattus norvegicus similar to zinc finger protein 532 (LOC295618), mRNA [XR_005758]	XR_005758	295618		Rn.197753
A_44_P132783	0.0384829	2.53769	up	4.78518	5.81401	5.06286	6.17276	7.19415	6.32569	P	A	A	P	P	P	Olr1385_predicted	Rattus norvegicus olfactory receptor 1385 (predicted) (Olr1385_predicted), mRNA [NM_214833]	NM_214833	287236	GO:0007186|GO:0050911|GO:0004984|GO:0016021	Rn.142180
A_44_P370817	0.0385242	3.67207	up	3.75703	2.00819	2.00587	4.45818	4.11819	4.82451	A	A	A	P	P	P	Kb24	Rattus norvegicus type II keratin Kb24 (Kb24), mRNA [NM_001008812]	NM_001008812	315320	GO:0030216|GO:0005198|GO:0030280|GO:0030281|GO:0005882|GO:0045095	Rn.143278
A_44_P545594	0.0386831	4.05483	up	4.04295	2.06482	2.06113	4.63273	4.67595	4.91913	A	A	A	P	P	P	Olr239_predicted	Rattus norvegicus olfactory receptor 239 (predicted) (Olr239_predicted), mRNA [NM_001000211]	NM_001000211	293383	GO:0007186|GO:0050911|GO:0004984|GO:0016021	Rn.141782
A_42_P461726	0.0388258	2.80033	up	4.06599	4.00113	2.56818	5.07681	4.95009	5.06521	A	A	A	P	P	P	Pwwp1	Rattus norvegicus hepatoma-derived growth factor, related protein 1 (Pwwp1), mRNA [NM_133549]	NM_133549	171074		Rn.81074
A_44_P383994	0.0399815	4.24682	up	3.2064	1.87927	4.16234	5.34249	4.74348	5.42119	A	A	A	P	P	P	Olr255_predicted	Rattus norvegicus olfactory receptor 255 (predicted) (Olr255_predicted), mRNA [NM_001000947]	NM_001000947	405291	GO:0007186|GO:0050911|GO:0004984|GO:0016021	Rn.141774
A_43_P16374	0.0399841	4.07271	up	4.32006	2.17981	4.00113	5.5165	5.34192	5.72055	P	A	A	P	P	P	Tpcr12	PREDICTED: Rattus norvegicus putative olfactory receptor (Tpcr12), mRNA [XM_001070532]	XM_001070532	641659	GO:0007165|GO:0007186|GO:0007608|GO:0050896|GO:0004872|GO:0004984|GO:0016020|GO:0016021
A_44_P297044	0.0403354	5.22344	up	4.27002	1.87441	1.8956	5.00774	4.99359	5.1937	P	A	A	P	P	P	Enth	Rattus norvegicus enthoprotin (Enth), mRNA [NM_001002022]	NM_001002022	360515	GO:0048193|GO:0048268|GO:0030276|GO:0030136	Rn.101845
A_44_P247784	0.0403807	2.89921	up	3.97551	2.58326	4.21693	5.21769	4.99174	5.17324	A	A	A	P	P	P	Ugt2b3	Rattus norvegicus UDP glycosyltransferase 2 family, member 3 (Ugt2b3), mRNA [NM_153314]	NM_153314	266685	GO:0006805|GO:0008152|GO:0008202|GO:0015020|GO:0005783|GO:0005792|GO:0016020|GO:0016021	Rn.24945
A_43_P15513	0.0407488	3.06864	up	3.89376	2.78324	2.24932	4.35494	4.34084	5.08335	A	A	A	P	P	P	Ltb4r2	Rattus norvegicus leukotriene B4 receptor 2 (Ltb4r2), mRNA [NM_053640]	NM_053640	114098	GO:0007165|GO:0007186|GO:0001632|GO:0004872|GO:0005624|GO:0016020|GO:0016021	Rn.74251
A_44_P459615	0.0411109	3.08891	up	3.49767	1.87347	1.88823	4.0982	3.85841	4.18406	A	A	A	P	P	P	Gpr174_predicted	PREDICTED: Rattus norvegicus G protein-coupled receptor 174 (predicted) (Gpr174_predicted), mRNA [XM_228495]		302373
A_44_P437966	0.0411465	3.80222	up	3.81427	2.19635	4.31691	5.45772	5.15475	5.49559	A	A	A	P	P	P	Apcs	Rattus norvegicus serum amyloid P-component (Apcs), mRNA [NM_017170]	NM_017170	29339	GO:0006457|GO:0006953|GO:0051131|GO:0005509|GO:0005529|GO:0051082|GO:0005576|GO:0005615	Rn.109007
A_44_P368294	0.0413425	2.56724	up	3.38161	2.5869	2.65686	3.90155	3.80715	4.99733	A	A	A	P	P	P	Mpl_predicted	Rattus norvegicus similar to myeloproliferative leukemia virus oncogene; thrombopoietin receptor (LOC366455), mRNA [XM_345572]	XM_345572	366455	GO:0006355|GO:0007166|GO:0008150|GO:0008283|GO:0003674|GO:0003700|GO:0004896|GO:0005575|GO:0005615|GO:0005887|GO:0016020|GO:0016021	Rn.198731
A_44_P494047	0.0414256	3.97218	up	3.34591	4.31895	2.12682	5.27169	4.86234	5.62745	A	A	A	P	P	P	Olr252_predicted	Rattus norvegicus olfactory receptor 252 (predicted) (Olr252_predicted), mRNA [NM_001000219]	NM_001000219	293398	GO:0007186|GO:0050911|GO:0004984|GO:0016021	Rn.141775
A_44_P377024	0.0419223	2.28141	up	2.84394	3.59705	2.41123	4.00005	3.87509	4.54685	A	A	A	P	P	P	Olr675_predicted	Rattus norvegicus olfactory receptor 675 (predicted) (Olr675_predicted), mRNA [NM_001000632]	NM_001000632	404825	GO:0007186|GO:0050911|GO:0004984|GO:0016021	Rn.142827
A_44_P446059	0.0423507	3.49279	up	3.74873	1.93236	1.90548	4.45353	4.32006	4.22612	A	A	A	P	P	P	LOC680796	UI-R-A0-ag-e-01-0-UI.s1 UI-R-A0 Rattus norvegicus cDNA clone UI-R-A0-ag-e-01-0-UI 3', mRNA sequence [AA817944]	AA817944	680796		Rn.16814
A_44_P105119	0.0423867	2.42622	up	3.79145	3.34124	3.78579	4.40755	4.6211	5.72597	A	A	A	P	M	P	Klk15_predicted	PREDICTED: Rattus norvegicus kallikrein 15 (predicted) (Klk15_predicted), mRNA [XM_001080538]		292873
A_44_P236847	0.042434	2.3153	up	4.20802	3.01157	4.22932	4.95185	4.92592	5.20473	A	A	A	P	P	P	Efnb3_predicted	PREDICTED: Rattus norvegicus ephrin B3 (predicted) (Efnb3_predicted), mRNA [XM_340824]		360546	GO:0007411|GO:0007628|GO:0016198|GO:0048013|GO:0046875	Rn.12171
A_44_P495213	0.0427707	4.02602	up	2.09002	3.91271	2.0162	4.31962	4.4672	5.26017	A	A	A	P	P	P	RGD1562234_predicted	UI-R-CN1-cjp-l-22-0-UI.s1 UI-R-CN1 Rattus norvegicus cDNA clone UI-R-CN1-cjp-l-22-0-UI 3', mRNA sequence [BM390162]	BM390162	499657	GO:0005509	Rn.94762
A_44_P417018	0.0428042	2.2755	up	3.93132	2.65261	3.03132	4.25612	4.24321	4.67447	A	A	A	P	P	P	Dbx1	Rattus norvegicus developing brain homeobox 1 (Dbx1), mRNA [NM_001009644]	NM_001009644	292934	GO:0006355|GO:0003700|GO:0005634	Rn.104881
A_44_P470545	0.0434924	2.44457	up	3.3224	2.11165	2.05584	3.81636	3.49808	4.04417	A	A	A	P	A	P	Olr1129_predicted	Rattus norvegicus olfactory receptor 1129 (predicted) (Olr1129_predicted), mRNA [NM_001000879]	NM_001000879	405178	GO:0007186|GO:0050911|GO:0004984|GO:0016021	Rn.143607
A_44_P409232	0.0437635	4.79281	up	3.27214	3.09277	3.99781	5.25755	7.13831	4.74948	A	A	A	P	P	P	Cyp2e1	Rattus norvegicus cytochrome P450, family 2, subfamily e, polypeptide 1 (Cyp2e1), mRNA [NM_031543]	NM_031543	25086	GO:0006118|GO:0006805|GO:0004497|GO:0005506|GO:0019825|GO:0020037|GO:0046872|GO:0050381|GO:0005615|GO:0005783|GO:0005792|GO:0016020	Rn.1372
A_44_P351275	0.0440001	4.14799	up	1.94513	1.93623	3.94888	5.10779	4.52262	4.35706	A	A	A	P	P	P	Olr1765_predicted	Rattus norvegicus olfactory receptor 1765 (predicted) (Olr1765_predicted), mRNA [NM_001000489]	NM_001000489	302821	GO:0007186|GO:0050911|GO:0004984|GO:0016021	Rn.143700
A_44_P257378	0.0443533	2.20959	up	4.45059	5.74422	4.78518	6.02381	6.10493	6.28256	P	A	A	P	P	P	Olr660_predicted	Rattus norvegicus olfactory receptor 660 (predicted) (Olr660_predicted), mRNA [NM_001000635]	NM_001000635	404828	GO:0007186|GO:0050911|GO:0004984|GO:0016021	Rn.142841
A_44_P419034	0.0443569	4.25609	up	3.71674	2.02977	4.44288	5.68788	5.3837	5.3864	A	A	A	P	P	P	Olr181_predicted	Rattus norvegicus olfactory receptor 181 (predicted) (Olr181_predicted), mRNA [NM_001001030]	NM_001001030	405916	GO:0007186|GO:0050911|GO:0004984|GO:0016021	Rn.141826
A_44_P430807	0.0449651	3.66788	up	3.80785	3.94103	2.67053	4.72828	4.95451	6.36146	A	A	A	P	P	P	Olr828_predicted	Rattus norvegicus olfactory receptor 828 (predicted) (Olr828_predicted), mRNA [NM_001000991]	NM_001000991	405351	GO:0007186|GO:0050911|GO:0004984|GO:0016021	Rn.143082
A_44_P393325	0.0451977	2.60478	up	3.27062	3.26138	2.49907	3.94919	4.02184	5.20352	A	A	A	P	P	P	Olr1642_predicted	Rattus norvegicus olfactory receptor 1642 (predicted) (Olr1642_predicted), mRNA [NM_001000832]	NM_001000832	405121	GO:0007186|GO:0050911|GO:0004984|GO:0016021	Rn.142430
A_44_P325640	0.0453	2.3803	up	3.5535	2.90082	2.09177	4.08595	3.92702	4.28655	A	A	A	P	P	P	Ka35	Rattus norvegicus type I hair keratin KA35 (Ka35), mRNA [NM_001004130]	NM_001004130	303523	GO:0045103|GO:0005198|GO:0005200|GO:0005882|GO:0045095	Rn.162196
A_44_P606216	0.04571	3.05294	up	3.83707	2.15853	2.18389	4.50947	4.26438	4.23623	A	A	A	P	P	P	RGD1563015_predicted	PREDICTED: Rattus norvegicus RGD1563015 (predicted) (RGD1563015_predicted), mRNA [XM_575898]		500537		Rn.140974
A_44_P124324	0.0457441	2.39333	up	3.50624	2.2328	2.30392	3.70868	3.88964	4.22169	A	A	A	A	P	P	RGD1563442_predicted	PREDICTED: Rattus norvegicus similar to hypothetical protein A930006D11 (predicted) (RGD1563442_predicted), mRNA [XM_220977]		303537	GO:0003676|GO:0008270|GO:0005622|GO:0005634	Rn.110107
A_44_P175125	0.0457793	4.26423	up	4.06285	1.92758	4.14365	5.60441	5.49798	5.30854	A	A	A	P	P	P	Olr1567_predicted	Rattus norvegicus olfactory receptor 1567 (predicted) (Olr1567_predicted), mRNA [NM_001000043]	NM_001000043	287970	GO:0007165|GO:0007186|GO:0007608|GO:0050896|GO:0050911|GO:0004872|GO:0004984|GO:0016020|GO:0016021	Rn.142229
A_44_P353556	0.045805	2.09971	up	4.3806	5.15726	5.65215	6.14066	6.03828	6.22163	P	A	P	P	P	P	Olr404_predicted	Rattus norvegicus olfactory receptor 404 (predicted) (Olr404_predicted), mRNA [NM_001000382]	NM_001000382	296667	GO:0007186|GO:0050911|GO:0004984|GO:0016021	Rn.143034
A_44_P307633	0.0458467	2.06676	up	5.39864	5.34377	5.57086	6.31597	5.96445	7.17496	P	A	P	P	P	P	Cep1_predicted	PREDICTED: Rattus norvegicus centrosomal protein 1 (predicted) (Cep1_predicted), mRNA [XM_231168]		311886		Rn.60629
A_44_P168917	0.0460303	2.25208	up	4.27171	5.48073	5.36683	6.19343	5.97895	6.46069	P	A	A	P	P	P	Zfp206_predicted	PREDICTED: Rattus norvegicus zinc finger protein 206 (predicted) (Zfp206_predicted), mRNA [XM_220198]		302962	GO:0006355|GO:0003676|GO:0003700|GO:0008270|GO:0005622|GO:0005634	Rn.106364
A_44_P271529	0.0460324	2.64568	up	4.1185	2.54852	2.81422	4.66444	4.41351	4.61421	A	A	A	P	P	P	Olr1479_predicted	Rattus norvegicus olfactory receptor 1479 (predicted) (Olr1479_predicted), mRNA [NM_001000721]	NM_001000721	404973	GO:0007186|GO:0050911|GO:0004984|GO:0016021	Rn.142093
A_44_P185528	0.0464833	2.46216	up	3.7575	2.22931	3.16082	4.27818	4.21736	4.55188	A	A	A	P	P	P	Gscl_predicted	PREDICTED: Rattus norvegicus goosecoid-like (predicted) (Gscl_predicted), mRNA [XM_344044]		363831	GO:0006355|GO:0006357|GO:0009653|GO:0003700|GO:0005634
A_44_P550256	0.0471092	2.16034	up	2.20691	3.4367	2.56441	4.01066	3.56368	3.96744	A	A	A	P	A	P	Olr1625_predicted	Rattus norvegicus olfactory receptor 1625 (predicted) (Olr1625_predicted), mRNA [NM_001000971]	NM_001000971	405326	GO:0007186|GO:0050911|GO:0004984|GO:0016021	Rn.142446
A_44_P232255	0.0474247	3.02841	up	3.84772	2.08465	3.57342	4.77876	4.52008	5.00262	A	A	A	P	P	P	RGD1565100_predicted	Rattus norvegicus similar to alkaline phosphatase precursor (LOC367308), mRNA [XM_346070]	XM_346070	367308	GO:0008152	Rn.129988
A_44_P512906	0.0483191	2.40565	up	5.64451	7.09178	6.39137	7.63318	7.3545	7.93925	P	P	P	P	P	P	Olr756_predicted	Rattus norvegicus olfactory receptor 756 (predicted) (Olr756_predicted), mRNA [NM_001000614]	NM_001000614	404803	GO:0007186|GO:0050911|GO:0004984|GO:0016021	Rn.142768
A_44_P469554	0.048622	2.06686	up	4.53491	3.2646	4.04417	5.08174	4.90013	5.00414	P	A	A	P	P	P	Figf	Rattus norvegicus c-fos induced growth factor (Figf), mRNA [NM_031761]	NM_031761	360457	GO:0000074|GO:0001525|GO:0001946|GO:0007275|GO:0008283|GO:0008284|GO:0030154|GO:0045766|GO:0048010|GO:0005161|GO:0005172|GO:0005515|GO:0008083|GO:0005576|GO:0005615|GO:0016020	Rn.10796
A_44_P555005	0.0489363	2.04033	up	4.27582	4.96692	5.5266	5.92178	5.85517	6.07881	P	A	A	P	P	P	Olr1472_predicted	Rattus norvegicus olfactory receptor 1472 (predicted) (Olr1472_predicted), mRNA [NM_001000944]	NM_001000944	405286	GO:0007186|GO:0050911|GO:0004984|GO:0016021	Rn.142096
A_44_P354315	0.0494111	2.51559	up	3.59241	2.6484	2.32624	4.09779	3.73632	4.72564	A	A	A	P	A	P	Nkx2-9_predicted	Rattus norvegicus similar to NK2 homeodomain transcription factor (LOC299061), mRNA [XM_234179]	XM_234179	299061	GO:0006366|GO:0007409|GO:0003702
A_44_P372468	0.0498908	2.52417	up	4.19036	2.60344	2.95952	4.58533	4.59201	4.58341	A	A	A	P	P	P	Pcdhga11	Rattus norvegicus protocadherin gamma subfamily A, 11 (Pcdhga11), mRNA [NM_001037153]	NM_001037153	252897	GO:0007156|GO:0007283|GO:0005509|GO:0016020	Rn.8628
A_44_P411505	0.000466	2.06031	down	12.6819	12.6752	12.921	11.6352	11.686	11.8283	P	P	P	P	P	P	Ccnd1	Rattus norvegicus cyclin D1 (Ccnd1), mRNA [NM_171992]	NM_171992	58919	GO:0000074|GO:0000082|GO:0000320|GO:0006468|GO:0007049|GO:0010039|GO:0030968|GO:0045444|GO:0051301|GO:0004672|GO:0005515|GO:0016301|GO:0016538|GO:0019901|GO:0000307|GO:0005622|GO:0005634|GO:0005829	Rn.22279
A_44_P574783	0.000584	2.33162	down	8.4362	8.16324	8.57658	7.21074	7.13429	7.16698	P	P	P	P	P	P	Golph4	PREDICTED: Rattus norvegicus golgi phosphoprotein 4 (Golph4), mRNA [XM_227268]	XM_227268	310526	GO:0005796|GO:0005801|GO:0016021|GO:0030139	Rn.24186
A_44_P435782	0.000677	2.15965	down	5.58684	5.69387	5.66249	4.6506	4.31265	4.64756	P	A	P	P	P	P	C2ta	Rattus norvegicus class II, major histocompatibility complex, transactivator (C2ta), mRNA [NM_053529]	NM_053529	85483	GO:0006954|GO:0006955|GO:0009595|GO:0016481|GO:0045348|GO:0045892|GO:0045893|GO:0000166|GO:0003702|GO:0003713|GO:0005515|GO:0005524|GO:0016563|GO:0016564|GO:0043130|GO:0005634	Rn.162013
A_44_P133162	0.00405141	8.95195	down	4.65392	6.22335	6.22254	2.3409	2.57933	2.69298	P	P	P	A	A	A	Rnase11	Rattus norvegicus ribonuclease 11 (Rnase11), mRNA [NM_001012476]	NM_001012476	497651	GO:0003676|GO:0004522	Rn.198273
A_42_P694679	0.00577026	2.05334	down	7.49278	7.90123	8.0562	6.93298	6.79724	6.60608	P	P	P	P	P	P	Hdac4_predicted	Histone deacetylase 4 (Fragment). [Source:Uniprot/SPTREMBL;Acc:Q99P99] [ENSRNOT00000027622]		363287	GO:0000122|GO:0001501|GO:0006355|GO:0006954|GO:0007049|GO:0007275|GO:0007399|GO:0008285|GO:0016568|GO:0030183|GO:0045843|GO:0045892|GO:0003677|GO:0004407|GO:0005515|GO:0008134|GO:0016564|GO:0000118|GO:0005634|GO:0005737	Rn.23483
A_43_P15216	0.00689708	2.27955	down	6.01997	6.06683	6.70483	5.19922	5.07583	4.95034	P	A	P	P	P	P	Dolpp1_predicted	PREDICTED: Rattus norvegicus dolichyl pyrophosphate phosphatase 1 (predicted) (Dolpp1_predicted), mRNA [XM_231129]	XM_231129	296624	GO:0016021	Rn.93101
A_44_P348244	0.00690271	3.88873	down	5.20352	6.13131	6.28232	4.09314	4.09577	3.55035	P	P	P	P	P	A	Nadsyn1	Glutamine-dependent NAD(+) synthetase (EC 6.3.5.1) (NAD(+) synthase [glutamine-hydrolyzing]) (NAD(+) synthetase 1). [Source:Uniprot/SWISSPROT;Acc:Q812E8] [ENSRNOT00000028175]		353255	GO:0006807|GO:0009435|GO:0000166|GO:0003952|GO:0005524|GO:0016810|GO:0016874	Rn.22886
A_44_P115142	0.00734126	3.08393	down	5.62987	6.21181	6.48989	4.25456	4.88509	4.31761	P	P	P	P	P	P	Mycn	Rattus norvegicus v-myc myelocytomatosis viral related oncogene, neuroblastoma derived (avian) (Mycn), mRNA [NM_001013096]	NM_001013096	298894	GO:0006355|GO:0008284|GO:0030324|GO:0003700|GO:0005515|GO:0005634	Rn.81116
A_44_P618127	0.00750105	2.20022	down	10.4	10.6997	10.7328	9.42519	9.15063	9.84373	P	P	P	P	P	P	RGD1562369_predicted	AW531732 UI-R-C4-alk-d-12-0-UI.s1 UI-R-C4 Rattus norvegicus cDNA clone UI-R-C4-alk-d-12-0-UI 3', mRNA sequence [AW531732]		501145
A_44_P171689	0.00752563	2.04483	down	5.29637	4.84	5.21612	4.35458	4.07132	3.83066	P	A	A	P	P	A	Dnah7	PREDICTED: Rattus norvegicus dynein, axonemal, heavy polypeptide 7 (Dnah7), mRNA [XM_001065965]	XM_001065965	252893	GO:0007018|GO:0008152|GO:0000166|GO:0003777|GO:0005509|GO:0005524|GO:0016491|GO:0016887|GO:0005868|GO:0030286	Rn.203821
A_44_P259152	0.009708	2.22631	down	5.26282	6.06866	5.90046	4.5105	4.63958	4.61791	P	P	P	P	P	P	RGD1305891_predicted	PREDICTED: Rattus norvegicus similar to DNA (cytosine-5)-methyltransferase 3A (Dnmt3a) (DNA methyltransferase MmuIIIA) (DNA MTase MmuIIIA) (M.MmuIIIA) (predicted), transcript variant 1 (RGD1305891_predicted), mRNA [XM_001069495]	XM_001069495	303060		Rn.28786
A_44_P177590	0.00982955	2.15976	down	6.75756	7.4217	7.51774	6.16707	6.09854	6.09878	P	P	P	P	P	P	Olr1337_predicted	Rattus norvegicus olfactory receptor 1337 (predicted) (Olr1337_predicted), mRNA [NM_001000480]	NM_001000480	300637	GO:0007186|GO:0050911|GO:0004984|GO:0016021	Rn.143465
A_44_P1027493	0.0106241	3.03683	down	6.29668	7.23573	7.35058	5.23926	5.59544	5.24059	P	P	P	P	P	P	LOC499677	Rattus norvegicus similar to Lix1 homolog (mouse) like (LOC499677), mRNA [NM_001024303]	NM_001024303	499677		Rn.3632
A_44_P401035	0.0108602	2.06774	down	5.4662	6.20822	5.72137	4.72444	4.90651	4.62067	P	P	P	P	P	P	RGD1560824_predicted	PREDICTED: Rattus norvegicus similar to Phospholipase A2 precursor (Phosphatidylcholine 2-acylhydrolase) (predicted) (RGD1560824_predicted), mRNA [XR_007343]	XR_007343	299178		Rn.195865
A_44_P325766	0.0111423	3.31156	down	5.44773	6.40153	6.57752	4.37884	4.71407	4.15133	P	P	P	P	P	P	Icos	Rattus norvegicus inducible T-cell co-stimulator (Icos), mRNA [NM_022610]	NM_022610	64545	GO:0016337|GO:0031295|GO:0003674|GO:0042287|GO:0042607|GO:0005615|GO:0005887|GO:0016020|GO:0016021	Rn.168816
A_44_P291264	0.0111535	2.38027	down	6.10323	6.32181	6.73329	5.06342	5.53106	4.81048	P	P	P	P	P	P	Sele	Rattus norvegicus selectin, endothelial cell (Sele), mRNA [NM_138879]	NM_138879	25544	GO:0006954|GO:0007155|GO:0007157|GO:0050900|GO:0005509|GO:0005515|GO:0005529|GO:0005886|GO:0016020|GO:0016021	Rn.10359
A_44_P271810	0.0119171	2.07656	down	6.77801	6.08011	6.71693	5.61567	5.49337	5.30343	P	P	P	P	P	P	Rhag	Rattus norvegicus Rhesus blood group-associated A glycoprotein (Rhag), mRNA [NM_023022]	NM_023022	65207	GO:0006461|GO:0006508|GO:0006873|GO:0008150|GO:0015696|GO:0003674|GO:0004197|GO:0008519|GO:0030506|GO:0005575|GO:0005886|GO:0005887|GO:0016020	Rn.44480
A_44_P128062	0.0121916	2.0624	down	6.09495	6.31866	5.90845	5.17291	5.35731	4.65886	P	P	P	P	P	P	Bk	Rattus norvegicus brain and kidney protein (Bk), mRNA [NM_138849]	NM_138849	192189	GO:0006810|GO:0019933|GO:0005215|GO:0005802|GO:0008021|GO:0016020	Rn.31973
A_44_P668582	0.0125222	2.01075	down	5.27199	5.85591	6.00266	4.82993	4.68605	4.59138	P	A	P	P	P	P	RGD1562105_predicted	PREDICTED: Rattus norvegicus similar to Rho-GTPase-activating protein 25 (predicted) (RGD1562105_predicted), mRNA [XM_575596]	XM_575596	500246	GO:0007165|GO:0005622	Rn.22776
A_44_P513472	0.0167349	2.37724	down	5.49885	6.31106	6.33092	4.69125	4.59532	5.10639	P	P	P	P	P	P	RGD1564243_predicted	PREDICTED: Rattus norvegicus similar to brain Zn-finger protein (predicted) (RGD1564243_predicted), mRNA [XM_225362]		291174
A_44_P354229	0.0171113	3.11764	down	5.8418	6.87454	7.06365	4.96532	5.247	4.6463	P	P	P	P	P	P	LOC503452	PREDICTED: Rattus norvegicus similar to karyopherin (importin) alpha 2 (LOC503452), mRNA [XR_005779]	XR_005779	503452		Rn.196862
A_44_P415021	0.0177044	2.2919	down	4.85118	5.70155	5.57562	3.88478	4.23658	4.41735	P	A	P	P	P	P	LOC302759	PREDICTED: Rattus norvegicus similar to muscle protein684 (LOC302759), mRNA [XR_006063]	XR_006063	302759		Rn.196880
A_44_P296167	0.020127	2.28266	down	5.23491	5.01741	4.48364	3.80453	4.06629	3.29298	P	A	A	A	P	A	LOC25087	Rattus norvegicus K-kininogen (LOC25087), mRNA [NM_012741]	NM_012741	25087		Rn.44576
A_44_P592344	0.0201281	2.0559	down	7.95204	8.62879	8.74449	7.46483	7.58446	7.15672	P	P	P	M	P	P	Elmo1_predicted	PREDICTED: Rattus norvegicus engulfment and cell motility 1, ced-12 homolog (C. elegans) (predicted) (Elmo1_predicted), mRNA [XM_341532]		361251	GO:0006909|GO:0006911|GO:0006915|GO:0006928|GO:0016601|GO:0030029|GO:0030036|GO:0005515|GO:0017124|GO:0005737|GO:0005886	Rn.24911
A_44_P762596	0.0201821	2.50133	down	5.74255	6.53205	6.91812	5.1683	5.12979	4.92655	P	P	P	P	P	P	Mars2_predicted	PREDICTED: Rattus norvegicus methionine-tRNA synthetase 2 (mitochondrial) (predicted) (Mars2_predicted), mRNA [XM_237156]	XM_237156	316403	GO:0006431|GO:0004825|GO:0005524|GO:0005759	Rn.9355
A_44_P1052387	0.0249246	2.61489	down	5.71375	6.66598	6.88479	5.00907	5.33595	4.75926	P	M	M	M	P	P	Hnrpll_predicted	PREDICTED: Rattus norvegicus heterogeneous nuclear ribonucleoprotein L-like (predicted) (Hnrpll_predicted), mRNA [XM_233805]		313842	GO:0006397|GO:0006520|GO:0000166|GO:0003723|GO:0030170|GO:0005634	Rn.161893
A_44_P103337	0.0250333	7.2248	down	5.26771	5.09262	7.59797	3.27432	2.89219	3.23292	P	A	P	A	A	A	RGD1307851	Rattus norvegicus similar to RIKEN cDNA 4933439F11 (RGD1307851), mRNA [NM_001013861]	NM_001013861	287741		Rn.108311
A_44_P560070	0.0254307	2.77322	down	4.53454	5.71967	5.8691	3.9521	3.84634	3.9102	P	A	P	P	P	P	LOC364268	PREDICTED: Rattus norvegicus similar to Tu translation elongation factor, mitochondrial (LOC364268), mRNA [XM_001059018]	XM_001059018	364268	GO:0006414|GO:0003746|GO:0003924|GO:0005525|GO:0005622
A_44_P545948	0.0258961	2.3007	down	4.7877	5.46237	5.83755	4.4652	4.10874	3.90746	P	A	P	P	P	P	LOC293740	PREDICTED: Rattus norvegicus similar to Sorting nexin-5 (LOC293740), mRNA [XR_008997]	XR_008997	293740		Rn.216244
A_44_P532686	0.0270342	2.24697	down	9.0858	9.92473	10.172	8.5342	8.7377	8.4067	P	P	P	P	P	P	Efnb1	Rattus norvegicus ephrin B1 (Efnb1), mRNA [NM_017089]	NM_017089	25186	GO:0001755|GO:0007155|GO:0007267|GO:0007275|GO:0007399|GO:0007411|GO:0009880|GO:0030154|GO:0042102|GO:0048013|GO:0005515|GO:0046875|GO:0005615|GO:0005625|GO:0005887|GO:0016020|GO:0016021|GO:0045121|GO:0045202	Rn.44398
A_44_P1009603	0.0278153	2.32853	down	5.58336	6.5368	6.37389	4.8535	5.34377	4.63852	P	P	P	P	P	P	RGD1563164_predicted	PREDICTED: Rattus norvegicus similar to B99 protein (predicted) (RGD1563164_predicted), mRNA [XM_217016]		300126		Rn.162961
A_44_P288401	0.0290916	3.05808	down	4.78389	4.59532	5.98262	3.10579	3.58325	3.83492	P	A	P	A	A	A	RGD1559887_predicted	PREDICTED: Rattus norvegicus similar to Transducin-like enhancer protein 4 (Groucho-related protein 4) (Grg-4) (predicted) (RGD1559887_predicted), mRNA [XR_007290]	XR_007290	310214		Rn.201280
A_44_P295494	0.0294216	2.22073	down	4.56945	5.5067	5.2917	3.84982	4.36227	3.70267	P	A	A	A	P	A	LOC366780	PREDICTED: Rattus norvegicus similar to H39E23.3 (LOC366780), mRNA [XM_345764]	XM_345764	366780
A_44_P238733	0.0299753	2.19218	down	6.22366	6.97513	7.2798	5.91795	5.72459	5.43896	P	P	P	P	P	P	Tmed5	Rattus norvegicus transmembrane emp24 protein transport domain containing 5 (Tmed5), mRNA [NM_001007619]	NM_001007619	289883	GO:0006810|GO:0005793|GO:0016021	Rn.204558
A_44_P456342	0.0312483	2.97881	down	5.16951	6.48443	6.46646	4.59668	4.74755	4.05195	P	P	P	P	P	P	Dyrk2_predicted	PREDICTED: Rattus norvegicus dual-specificity tyrosine-(Y)-phosphorylation regulated kinase 2 (predicted) (Dyrk2_predicted), mRNA [XM_235179]	XM_235179	314862	GO:0006468|GO:0004674|GO:0005524|GO:0005737	Rn.23189
A_44_P1004645	0.032617	2.03458	down	6.60248	7.56895	7.26141	5.83231	6.2777	6.24864	P	P	P	P	P	P	Pde3b	Rattus norvegicus phosphodiesterase 3B (Pde3b), mRNA [NM_017229]	NM_017229	29516	GO:0007165|GO:0031018|GO:0042593|GO:0050796|GO:0004114|GO:0004115|GO:0004119|GO:0016787|GO:0016020|GO:0016021	Rn.10322
A_44_P991459	0.0332881	2.05655	down	7.59049	8.43682	8.53344	7.26401	7.28805	6.88802	P	P	P	P	P	P	RGD1305156	Rattus norvegicus similar to RIKEN cDNA 1110014D18 (RGD1305156), mRNA [NM_001024876]	NM_001024876	299957	GO:0006281|GO:0006310|GO:0016567|GO:0004842|GO:0008270|GO:0016874|GO:0046872|GO:0000151|GO:0005634	Rn.203454
A_44_P713677	0.0353325	2.13696	down	6.62521	7.52906	7.71982	6.33141	6.24135	6.01465	P	P	P	P	P	P	LOC501961	PREDICTED: Rattus norvegicus similar to gamma isoform of regulatory subunit B56, protein phosphatase 2A (LOC501961), mRNA [XR_006111]	XR_006111	501961		Rn.197122
A_44_P532071	0.0370597	3.45926	down	5.17359	6.81486	6.76017	4.87484	4.11889	4.38351	P	P	P	P	P	P	LOC679113	PREDICTED: Rattus norvegicus similar to Protein phosphatase 1 regulatory subunit 3D (Protein phosphatase 1, regulatory subunit 6) (Protein phosphatase 1-binding subunit R6) (LOC679113), mRNA [XM_001054752]	XM_001054752	679113
A_44_P998060	0.0379462	2.44634	down	7.34686	8.6149	8.44717	6.88587	7.07205	6.57914	P	P	P	P	P	P	Prei3	Rattus norvegicus preimplantation protein 3 (Prei3), mRNA [NM_133528]	NM_133528	171050	GO:0006810|GO:0005515|GO:0008270|GO:0046872|GO:0005624|GO:0016020	Rn.12262
A_44_P232205	0.0390252	2.21419	down	5.67218	5.791	5.90873	3.93462	4.79774	5.19922	P	A	P	P	P	P	Bin2	Rattus norvegicus bridging integrator 2 (Bin2), mRNA [NM_001012223]	NM_001012223	366988	GO:0005515|GO:0005737	Rn.47919
A_44_P475564	0.0417997	3.50068	down	5.75118	7.58105	7.37062	5.33833	5.24602	4.6956	P	P	P	P	P	P	Glycam1	Rattus norvegicus glycosylation dependent cell adhesion molecule 1 (Glycam1), mRNA [NM_012794]	NM_012794	25258	GO:0007155|GO:0005515|GO:0005615	Rn.10939
A_44_P186454	0.0418952	3.26341	down	5.44612	6.64133	6.86524	4.9143	5.05253	3.86671	P	P	P	M	P	A	Hivep1	PREDICTED: Rattus norvegicus human immunodeficiency virus type I enhancer binding protein 1 (Hivep1), mRNA [XM_225241]	XM_225241	117140	GO:0006357|GO:0045892|GO:0003676|GO:0003677|GO:0005515|GO:0008270|GO:0016564|GO:0005622|GO:0005634	Rn.50740
A_44_P454890	0.0452994	4.06481	down	5.40072	7.42598	7.52241	4.82864	4.50631	4.94459	P	P	P	P	P	P	RGD1561911_predicted	PREDICTED: Rattus norvegicus similar to Glyceraldehyde-3-phosphate dehydrogenase (GAPDH) (predicted) (RGD1561911_predicted), mRNA [XR_008902]	XR_008902	288898		Rn.195464
A_42_P532505	0.0459978	2.24116	down	8.09071	9.17277	9.23902	7.44363	7.99189	7.57423	P	P	P	P	P	P	Ccl11	Rattus norvegicus chemokine (C-C motif) ligand 11 (Ccl11), mRNA [NM_019205]	NM_019205	29397	GO:0006468|GO:0006874|GO:0006935|GO:0006954|GO:0006955|GO:0006968|GO:0007155|GO:0007165|GO:0007267|GO:0009314|GO:0009615|GO:0008009|GO:0005576|GO:0005615	Rn.10632
A_44_P270016	0.0460779	2.07637	down	4.87284	5.74965	6.03199	4.73398	4.41206	4.34624	P	A	P	P	P	P	LOC299943	PREDICTED: Rattus norvegicus similar to beta-catenin (LOC299943), mRNA [XR_006732]	XR_006732	299943		Rn.197424
A_44_P605545	0.0464149	2.17169	down	7.20752	8.44404	8.28888	6.8938	6.9342	6.756	P	P	P	P	P	P	LOC365156	PREDICTED: Rattus norvegicus similar to Triosephosphate isomerase (TIM) (Triose-phosphate isomerase) (LOC365156), mRNA [XR_007561]	XR_007561	365156		Rn.161551
A_44_P221980	0.0466741	2.4188	down	6.2449	7.56348	7.58251	5.77692	5.79797	5.99311	P	P	P	P	P	P	Cdc2l1	Rattus norvegicus cell division cycle 2 homolog (S.pombe)-like 1 (Cdc2l1), mRNA [NM_145766]	NM_145766	252879	GO:0001824|GO:0006468|GO:0006915|GO:0007049|GO:0007088|GO:0000166|GO:0004674|GO:0004693|GO:0005524|GO:0016740|GO:0005634	Rn.10204
A_44_P325175	0.0467043	2.30569	down	4.63207	5.17986	5.73473	4.37376	4.12059	3.4367	P	A	P	P	P	A	RGD1307947	Rattus norvegicus similar to RIKEN cDNA C430008C19 (RGD1307947), mRNA [NM_001014083]	NM_001014083	314788		Rn.79019
A_43_P22034	0.0488333	2.16718	down	4.8462	5.36	5.85494	4.47264	4.54576	3.69528	P	A	P	P	P	A	RGD1560158_predicted	PREDICTED: Rattus norvegicus RGD1560158 (predicted) (RGD1560158_predicted), mRNA [XM_342191]		361894		Rn.103613

## Sheet: S1.3
Table S1.3. The genes differentially expressed in DRGs at 6 h post nerve injury (PNI) compared to control (at 0 h PNI)
ProbeName	p-value	Fold change	regulation	0h_DRG_1	0h_DRG_2	0h_DRG_3	6h_DRG_1	6h_DRG_2	6h_DRG_3	0h_DRG_1	0h_DRG_2	0h_DRG_3	6h_DRG_1	6h_DRG_2	6h_DRG_3	GeneSymbol	Description	GenbankAccession	EntrezGene	GO(Avadis)	UniGene
A_44_P475320	5.57e-06	4.40718	up	1.89743	2.09021	2.08099	4.12716	4.15813	4.20291	A	A	A	P	P	P	Olr1589_predicted	Rattus norvegicus olfactory receptor 1589 (predicted) (Olr1589_predicted), mRNA [NM_001000083]	NM_001000083	289251	GO:0007186|GO:0050911|GO:0004984|GO:0016021	Rn.142339
A_44_P248352	1.48e-05	3.16111	up	1.88762	1.95759	2.00575	3.71507	3.52138	3.59579	A	A	A	P	A	P	RGD1564319_predicted	PREDICTED: Rattus norvegicus similar to TF-1 apoptosis related protein 19 (predicted) (RGD1564319_predicted), mRNA [XM_345378]		366089		Rn.124851
A_44_P440351	7.71e-05	4.34534	up	2.08955	2.04815	2.04445	3.9356	4.24431	4.36065	A	A	A	P	P	P	Olr40_predicted	Rattus norvegicus olfactory receptor 40 (predicted) (Olr40_predicted), mRNA [NM_001000127]	NM_001000127	293197	GO:0007186|GO:0050911|GO:0004984|GO:0016021	Rn.141934
A_44_P395673	0.000178	2.22656	up	4.08529	4.10056	4.31428	5.23772	5.38707	5.33979	A	A	A	P	P	P	Olr857_predicted	Rattus norvegicus olfactory receptor 857 (predicted) (Olr857_predicted), mRNA [NM_001000583]	NM_001000583	366456	GO:0007165|GO:0007186|GO:0007608|GO:0050896|GO:0050911|GO:0004872|GO:0004984|GO:0016020|GO:0016021	Rn.143179
A_44_P440302	0.000191	4.04146	up	1.90944	2.09796	2.018	3.76312	4.25456	4.05236	A	A	A	P	P	P	Olr629_predicted	Rattus norvegicus olfactory receptor 629 (predicted) (Olr629_predicted), mRNA [NM_001001058]	NM_001001058	405946	GO:0007186|GO:0050911|GO:0004984|GO:0016021	Rn.142863
A_44_P449663	0.000207	2.55578	up	4.32327	4.27411	4.09098	5.42922	5.64864	5.6718	P	A	A	P	P	P	Olr1602_predicted	Rattus norvegicus olfactory receptor 1602 (predicted) (Olr1602_predicted), mRNA [NM_001000909]	NM_001000909	405219	GO:0007186|GO:0050911|GO:0004984|GO:0016021	Rn.142328
A_44_P296370	0.000216	3.93151	up	1.91715	1.89383	1.89501	3.58291	4.10551	3.94282	A	A	A	A	P	P	LOC679161	PREDICTED: Rattus norvegicus similar to transmembrane protein 64 (LOC679161), mRNA [XM_001054250]	XM_001054250	679161		Rn.164935
A_44_P227175	0.000223	2.91898	up	2.10634	2.15308	2.22706	3.63763	3.9356	3.54964	A	A	A	A	P	P	RGD1306797_predicted	PREDICTED: Rattus norvegicus similar to putative pheromone receptor V2R2 (predicted) (RGD1306797_predicted), mRNA [XR_008146]	XR_008146	310465	GO:0007186|GO:0004930|GO:0005615	Rn.195777
A_44_P465863	0.000276	2.15889	up	6.79134	6.4939	6.5834	7.78431	7.68734	7.72785	P	P	P	P	P	P	Ddn	Rattus norvegicus dendrin (Ddn), mRNA [NM_030993]	NM_030993	25113	GO:0005783|GO:0016021|GO:0030425|GO:0043197	Rn.5444
A_44_P248468	0.000283	3.75682	up	2.36559	1.92145	1.92332	3.86094	4.00918	4.06878	A	A	A	P	P	P	LOC679175	PREDICTED: Rattus norvegicus similar to bile acid Coenzyme A: amino acid N-acyltransferase (LOC679175), mRNA [XM_001055067]	XM_001055067	679175	GO:0006629|GO:0016290
A_44_P836742	0.000324	2.97111	up	2.02543	2.0386	2.02021	3.86771	3.42475	3.50479	A	A	A	M	A	P	RGD1559450_predicted	PREDICTED: Rattus norvegicus similar to hypothetical protein FLJ36878 (predicted) (RGD1559450_predicted), mRNA [XM_573124]		497937		Rn.124785
A_44_P386757	0.000384	3.41265	up	2.10166	2.1542	2.04889	4.00225	4.05635	3.55884	A	A	A	P	P	P	RGD1561133_predicted	PREDICTED: Rattus norvegicus similar to putative pheromone receptor (Go-VN2) (predicted) (RGD1561133_predicted), mRNA [XM_222983]	XM_222983	289295	GO:0008067|GO:0016020	Rn.195723
A_42_P761225	0.000397	2.0128	up	5.75494	5.5553	5.54208	6.52614	6.73801	6.61579	P	A	A	P	P	P	Lypd2_predicted	PREDICTED: Rattus norvegicus Ly6/Plaur domain containing 2 (predicted) (Lypd2_predicted), mRNA [XM_216960]		300017		Rn.19695
A_44_P393631	0.000418	2.24513	up	4.78811	4.56481	4.71172	5.68455	5.96008	5.92041	P	A	A	P	P	P	Rasal1_predicted	Rattus norvegicus similar to RAS protein activator like 1 (GAP1 like) (LOC360814), mRNA [XM_341088]	XM_341088	360814	GO:0007242|GO:0051056|GO:0005096|GO:0005099|GO:0005543|GO:0005622	Rn.63791
A_42_P819194	0.000435	2.31084	up	4.36488	4.55366	4.73123	5.68983	5.75632	5.82887	A	A	A	P	P	P	Dpep1	Dipeptidase 1 precursor (EC 3.4.13.19) (Microsomal dipeptidase) (Renal dipeptidase). [Source:Uniprot/SWISSPROT;Acc:P31430] [ENSRNOT00000021397]		94199	GO:0006508|GO:0004237|GO:0008237|GO:0008239|GO:0008270|GO:0016805|GO:0046872|GO:0048503|GO:0005615|GO:0005783|GO:0005792|GO:0016020	Rn.6051
A_44_P513789	0.000528	3.00478	up	4.49102	4.15885	4.52723	5.83038	6.17771	5.93079	P	A	A	P	P	P	Ccr1l1_predicted	PREDICTED: Rattus norvegicus chemokine (C-C motif) receptor 1-like 1 (predicted) (Ccr1l1_predicted), mRNA [XM_236742]		301088	GO:0004983|GO:0016493|GO:0045028|GO:0016021
A_44_P475981	0.00054	4.10752	up	1.92145	2.51328	2.08904	4.05635	4.3943	4.18793	A	A	A	P	P	P	Pif1	Rattus norvegicus similar to AI449441 protein (LOC367645), mRNA [XM_346237]	XM_346237	367645	GO:0004386
A_44_P470619	0.000757	3.22827	up	3.19052	2.94262	2.74441	4.50668	4.90789	4.53526	A	A	A	P	P	P	Srxn1	Rattus norvegicus sulfiredoxin 1 homolog (S. cerevisiae) (Srxn1), mRNA [NM_001047858]	NM_001047858	296271		Rn.2835
A_44_P257419	0.000848	2.45539	up	4.96375	4.78117	4.87646	5.98651	6.4312	6.09152	P	A	A	P	P	P	Olr132_predicted	Rattus norvegicus olfactory receptor 132 (predicted) (Olr132_predicted), mRNA [NM_001001273]	NM_001001273	293271	GO:0007186|GO:0050911|GO:0004984|GO:0016021	Rn.141863
A_44_P269216	0.00115887	3.34526	up	3.26196	2.79748	3.06018	4.7148	5.0895	4.54167	A	A	A	P	P	P	Olr1155_predicted	Rattus norvegicus olfactory receptor 1155 (predicted) (Olr1155_predicted), mRNA [NM_001000433]	NM_001000433	300414	GO:0007186|GO:0050911|GO:0004984|GO:0016021	Rn.143592
A_44_P412032	0.00118829	2.13058	up	5.15598	4.82451	5.03043	6.05543	6.26813	5.96111	P	A	A	P	P	P	Olr1700_predicted	Rattus norvegicus olfactory receptor 1700 (predicted) (Olr1700_predicted), mRNA [NM_001001113]	NM_001001113	406012	GO:0007165|GO:0007186|GO:0007608|GO:0050896|GO:0050911|GO:0004872|GO:0004984|GO:0016020|GO:0016021	Rn.142679
A_44_P409232	0.00123525	5.83477	up	3.27214	3.09277	3.99781	5.71941	6.07202	6.20533	A	A	A	P	P	P	Cyp2e1	Rattus norvegicus cytochrome P450, family 2, subfamily e, polypeptide 1 (Cyp2e1), mRNA [NM_031543]	NM_031543	25086	GO:0006118|GO:0006805|GO:0004497|GO:0005506|GO:0019825|GO:0020037|GO:0046872|GO:0050381|GO:0005615|GO:0005783|GO:0005792|GO:0016020	Rn.1372
A_44_P255039	0.00130934	2.24223	up	5.93571	6.05928	6.08624	6.96757	7.44215	7.16631	P	A	P	P	P	P	Olr307_predicted	Rattus norvegicus olfactory receptor 307 (predicted) (Olr307_predicted), mRNA [NM_001000241]	NM_001000241	293605	GO:0007186|GO:0050911|GO:0004984|GO:0016021	Rn.141731
A_44_P198648	0.0014318	2.55748	up	2.5984	2.21195	2.1513	3.47285	3.76657	3.7864	A	A	A	A	P	P	Olr1323_predicted	Rattus norvegicus olfactory receptor 1323 (predicted) (Olr1323_predicted), mRNA [NM_001000472]	NM_001000472	300624	GO:0007186|GO:0050911|GO:0004984|GO:0016021	Rn.143476
A_44_P525281	0.00158704	2.1103	up	2.99501	3.11537	3.19955	4.02184	4.43447	4.08595	A	A	A	P	P	P	RGD1561296_predicted	PREDICTED: Rattus norvegicus similar to urocanase domain containing 1 (LOC679756), mRNA [XM_001054337]		362399		Rn.198159
A_44_P538496	0.00185503	2.35974	up	3.10613	2.82495	2.97789	4.10405	4.50119	4.01962	A	A	A	P	P	P	Olr1434_predicted	Rattus norvegicus olfactory receptor 1434 (predicted) (Olr1434_predicted), mRNA [NM_001000013]	NM_001000013	287322	GO:0007186|GO:0050911|GO:0004984|GO:0016021	Rn.142139
A_44_P391085	0.00200774	2.61152	up	2.89998	2.49233	2.27194	3.85876	3.90515	4.05502	A	A	A	P	P	P	Olr1126_predicted	Rattus norvegicus olfactory receptor 1126 (predicted) (Olr1126_predicted), mRNA [NM_001000880]	NM_001000880	405179	GO:0007186|GO:0050911|GO:0004984|GO:0016021	Rn.143609
A_42_P480723	0.00256254	2.03409	up	6.14045	6.39329	6.52686	7.19891	7.55284	7.382	P	P	P	P	P	P	Cd8b	Rattus norvegicus CD8 antigen, beta chain (Cd8b), mRNA [NM_031539]	NM_031539	24931	GO:0006955|GO:0007169|GO:0042110|GO:0005515|GO:0015026|GO:0042288|GO:0009897|GO:0009986|GO:0016020|GO:0016021|GO:0042101	Rn.10330
A_44_P501426	0.00258175	2.51413	up	2.14184	2.20904	2.31766	3.75089	3.73844	3.1694	A	A	A	P	P	A	Pkd2l1_predicted	PREDICTED: Rattus norvegicus polycystic kidney disease 2-like 1 (predicted) (Pkd2l1_predicted), mRNA [XM_219856]		293937	GO:0006812|GO:0007165|GO:0005227|GO:0005261|GO:0005509|GO:0005515|GO:0008092|GO:0005783|GO:0005886|GO:0016020|GO:0016021	Rn.162531
A_44_P146733	0.00290076	2.37675	up	4.39877	4.01708	4.05134	5.15321	5.66814	5.39281	A	A	A	P	M	M	Olr784_predicted	Rattus norvegicus olfactory receptor 784 (predicted) (Olr784_predicted), mRNA [NM_001000604]	NM_001000604	404793	GO:0007186|GO:0050911|GO:0004984|GO:0016021	Rn.142747
A_44_P457190	0.00345707	2.1904	up	4.77271	4.57732	4.56429	6.09307	5.69603	5.51879	P	A	A	P	P	P	LOC691770	PREDICTED: Rattus norvegicus similar to Ankyrin repeat domain-containing protein 28 (LOC691770), mRNA [XM_001079587]	XM_001079587	691770
A_44_P440343	0.00353482	3.22296	up	2.37511	1.92154	1.93425	3.53267	4.2258	3.53759	A	A	A	A	P	P	Olr399_predicted	Rattus norvegicus olfactory receptor 399 (predicted) (Olr399_predicted), mRNA [NM_001000560]	NM_001000560	366026	GO:0007186|GO:0050911|GO:0004984|GO:0016021	Rn.143039
A_44_P178925	0.00358199	2.52391	up	2.23516	2.53975	2.7372	3.59272	4.14365	3.78272	A	A	A	A	P	P	Foxg1	Rattus norvegicus forkhead box G1 (Foxg1), mRNA [NM_012560]	NM_012560	24370	GO:0006350|GO:0006355|GO:0007275|GO:0007346|GO:0007420|GO:0009953|GO:0016199|GO:0030900|GO:0045665|GO:0045787|GO:0003700|GO:0005634	Rn.9864
A_42_P693964	0.00377951	2.2134	up	11.2476	10.9447	11.5863	12.345	12.4822	12.3901	P	P	P	P	P	P	Cyp26b1	Rattus norvegicus cytochrome P450, family 26, subfamily b, polypeptide 1 (Cyp26b1), mRNA [NM_181087]	NM_181087	312495	GO:0006118|GO:0009954|GO:0030326|GO:0042573|GO:0048384|GO:0004497|GO:0005506|GO:0020037|GO:0046872|GO:0005783|GO:0005792|GO:0016020	Rn.19898
A_44_P358558	0.00419793	2.04193	up	4.62437	4.73398	4.5823	5.3576	5.9349	5.73795	P	A	A	P	P	P	RGD1562697_predicted	similar to vomeronasal 2, receptor, 2 (LOC679836), mRNA [Source:RefSeq_dna;Acc:XR_005588] [ENSRNOT00000044016]		308257	GO:0006306|GO:0003677|GO:0008067|GO:0008170|GO:0016020	Rn.145806
A_44_P183212	0.00433962	2.74397	up	2.03774	2.38005	2.63094	3.5657	4.16234	3.68947	A	A	A	A	P	P	Tmigd_predicted	PREDICTED: Rattus norvegicus transmembrane and immunoglobulin domain containing (predicted) (Tmigd_predicted), mRNA [XM_343944]		363654	GO:0016021	Rn.143898
A_44_P531711	0.00481486	2.34561	up	4.04896	4.72412	4.27654	5.46539	5.75557	5.51856	A	A	A	P	P	P	Olr1382_predicted	Rattus norvegicus olfactory receptor 1382 (predicted) (Olr1382_predicted), mRNA [NM_214831]	NM_214831	287093	GO:0007186|GO:0050911|GO:0004984|GO:0016021	Rn.142190
A_44_P344205	0.0048274	2.02976	up	4.60552	4.87484	5.17772	5.9132	6.0308	5.778	P	A	A	P	P	P	Olr868_predicted	Rattus norvegicus olfactory receptor 868 (predicted) (Olr868_predicted), mRNA [NM_001000821]	NM_001000821	405110	GO:0007186|GO:0050911|GO:0004984|GO:0016021	Rn.143172
A_42_P464055	0.0054412	2.01704	up	3.92214	3.88133	4.367	4.87588	5.21301	5.11831	A	A	A	P	P	P	Olig2_predicted	Oligodendrocyte transcription factor 2 (Fragment). [Source:Uniprot/SPTREMBL;Acc:Q1XIC8] [ENSRNOT00000000325]		304103	GO:0000122|GO:0006355|GO:0007399|GO:0042552|GO:0003677|GO:0003700|GO:0003705|GO:0005515|GO:0042803|GO:0005634|GO:0005737	Rn.22121
A_44_P304075	0.00546967	2.87465	up	2.90859	3.1365	2.57277	4.03542	4.81207	4.34051	A	A	A	P	P	P	Taar7h	Rattus norvegicus trace-amine-associated receptor 7h (Taar7h), mRNA [NM_175587]	NM_175587	294130	GO:0007165|GO:0007186|GO:0001584|GO:0004872|GO:0016020|GO:0016021	Rn.138142
A_44_P153865	0.00600919	2.36081	up	3.84098	4.28693	4.0052	4.91736	5.57336	5.36023	A	A	A	P	P	P	Olr379_predicted	Rattus norvegicus olfactory receptor 379 (predicted) (Olr379_predicted), mRNA [NM_001000261]	NM_001000261	293812	GO:0007186|GO:0050911|GO:0004984|GO:0016021	Rn.141672
A_44_P411936	0.00611809	2.8026	up	3.0967	2.32567	2.77273	4.15233	4.54063	3.96242	A	A	A	P	P	P	Ccr9	Rattus norvegicus chemokine (C-C motif) receptor 9 (Ccr9), mRNA [NM_172329]	NM_172329	282832	GO:0006935|GO:0007165|GO:0007186|GO:0030595|GO:0001584|GO:0004872|GO:0005515|GO:0016493|GO:0016020|GO:0016021	Rn.91140
A_43_P12721	0.00631982	3.32986	up	1.92578	2.91671	2.14154	4.21469	4.18726	3.78846	A	A	A	P	P	P	Ghsr	Rattus norvegicus growth hormone secretagogue receptor (Ghsr), mRNA [NM_032075]	NM_032075	84022	GO:0007165|GO:0007186|GO:0008343|GO:0009755|GO:0040018|GO:0045923|GO:0001584|GO:0001616|GO:0004872|GO:0004930|GO:0005131|GO:0016520|GO:0017046|GO:0009986|GO:0016020|GO:0016021	Rn.74241
A_44_P228903	0.00646626	2.23085	up	2.9488	2.2842	2.51967	3.64737	3.95575	3.62232	A	A	A	A	P	P	Ccbp2	Rattus norvegicus chemokine binding protein 2 (Ccbp2), mRNA [NM_078621]	NM_078621	140473	GO:0006935|GO:0006955|GO:0007165|GO:0007186|GO:0007275|GO:0001584|GO:0004872|GO:0005515|GO:0016493|GO:0016494|GO:0019957|GO:0005886|GO:0005887|GO:0016020|GO:0016021	Rn.212750
A_44_P191979	0.00666892	3.07735	up	2.87332	2.22597	2.27148	3.8153	4.54648	3.87406	A	A	A	P	P	P	Foxn4_predicted	Rattus norvegicus similar to forkhead box N4 (LOC288736), mRNA [XM_222269]	XM_222269	288736	GO:0006355|GO:0030154|GO:0003700|GO:0005634
A_44_P382501	0.00677844	2.66065	up	3.00635	2.14425	2.29055	3.89414	4.00628	3.77607	A	A	A	P	P	P	Foxr1_predicted	PREDICTED: Rattus norvegicus forkhead box R1 (predicted) (Foxr1_predicted), mRNA [XM_243815]		315601	GO:0006355|GO:0003700|GO:0005634	Rn.198806
A_44_P318403	0.0070289	4.18091	up	3.07077	1.92795	1.94561	4.52262	4.52754	4.08562	A	A	A	P	P	P	Olr196_predicted	Rattus norvegicus olfactory receptor 196 (predicted) (Olr196_predicted), mRNA [NM_001000187]	NM_001000187	293338	GO:0007186|GO:0050911|GO:0004984|GO:0016021	Rn.141815
A_44_P184578	0.0073326	3.04773	up	2.985	2.12598	2.17949	3.78125	4.32579	4.00663	A	A	A	P	P	P	Olr1417_predicted	Rattus norvegicus olfactory receptor 1417 (predicted) (Olr1417_predicted), mRNA [NM_001001002]	NM_001001002	405368	GO:0007186|GO:0050911|GO:0004984|GO:0016021	Rn.142150
A_42_P550360	0.0073475	2.16004	up	2.74361	2.30505	2.66114	3.43187	4.01924	3.59187	A	A	A	A	P	P	Klk6_predicted	Rattus norvegicus kallikrein 6 (predicted) (Klk6_predicted), mRNA [NM_001013067]	NM_001013067	292866	GO:0006508|GO:0050808|GO:0004252|GO:0004293|GO:0008233|GO:0005615	Rn.79264
A_44_P113963	0.00738335	2.09439	up	4.58268	4.1216	4.08529	5.16069	5.60679	5.22167	P	A	A	P	P	P	Olr812_predicted	Rattus norvegicus olfactory receptor 812 (predicted) (Olr812_predicted), mRNA [NM_001000847]	NM_001000847	405137	GO:0007186|GO:0050911|GO:0004984|GO:0016021	Rn.143110
A_44_P557302	0.00753453	2.08414	up	6.08382	6.21989	6.08809	6.9968	7.60471	6.96864	P	P	P	P	P	P	Olr1744_predicted	Rattus norvegicus olfactory receptor 1744 (predicted) (Olr1744_predicted), mRNA [NM_001001426]	NM_001001426	294198	GO:0006355|GO:0006464|GO:0006512|GO:0006955|GO:0007165|GO:0007186|GO:0007608|GO:0019882|GO:0050896|GO:0050911|GO:0003676|GO:0004872|GO:0004984|GO:0008270|GO:0046872|GO:0005622|GO:0016020|GO:0016021|GO:0042612	Rn.142660
A_44_P252549	0.0075403	3.39419	up	3.10795	2.42424	2.67668	4.06207	5.05187	4.38415	A	A	A	P	P	P	Olr186_predicted	Rattus norvegicus olfactory receptor 186 (predicted) (Olr186_predicted), mRNA [NM_001001031]	NM_001001031	405917	GO:0007186|GO:0050911|GO:0004984|GO:0016021	Rn.141822
A_43_P20588	0.00776582	2.73952	up	3.16661	2.44051	2.26255	4.10138	4.23561	3.89446	A	A	A	P	P	P	Tbc1d2_predicted	PREDICTED: Rattus norvegicus TBC1 domain family, member 2 (predicted) (Tbc1d2_predicted), mRNA [XM_232990]		313234		Rn.211803
A_44_P934428	0.00790589	5.24805	up	2.97242	1.93891	1.92185	3.99492	4.94004	5.07357	A	A	A	P	P	P	Aqp4	Rattus norvegicus aquaporin 4 (Aqp4), mRNA [NM_012825]	NM_012825	25293	GO:0006810|GO:0006833|GO:0007399|GO:0007588|GO:0005215|GO:0015250|GO:0015288|GO:0005887|GO:0016020|GO:0016021	Rn.90091
A_44_P229007	0.00796217	2.92656	up	2.3748	3.3546	3.05222	4.3806	4.72315	4.32548	A	A	A	P	M	M	Olr736_predicted	Rattus norvegicus olfactory receptor 736 (predicted) (Olr736_predicted), mRNA [NM_001001384]	NM_001001384	366118	GO:0007186|GO:0050911|GO:0004984|GO:0016021	Rn.142784
A_44_P203325	0.00798497	2.12973	up	4.69158	5.16641	4.91886	5.77779	6.35678	5.91428	P	A	A	P	P	P	Olr1252_predicted	Rattus norvegicus olfactory receptor 1252 (predicted) (Olr1252_predicted), mRNA [NM_001000454]	NM_001000454	300577	GO:0007186|GO:0050911|GO:0004984|GO:0016021	Rn.143518
A_44_P219596	0.00830224	2.42439	up	3.05026	2.42291	2.2055	3.86877	3.94177	3.701	A	A	A	P	P	P	Prop1	Rattus norvegicus paired like homeodomain factor 1 (Prop1), mRNA [NM_153627]	NM_153627	266738	GO:0001568|GO:0006355|GO:0007417|GO:0008150|GO:0009887|GO:0009953|GO:0043066|GO:0003674|GO:0003700|GO:0003702|GO:0005575|GO:0005634	Rn.86655
A_44_P311360	0.00832173	2.03748	up	5.46426	5.50272	5.63832	6.87047	6.64109	6.1741	P	A	P	P	M	P	Slc2a4	Rattus norvegicus solute carrier family 2 (facilitated glucose transporter), member 4 (Slc2a4), mRNA [NM_012751]	NM_012751	25139	GO:0005975|GO:0008643|GO:0015758|GO:0042593|GO:0005215|GO:0005351|GO:0005355|GO:0005360|GO:0005515|GO:0000299|GO:0005624|GO:0005625|GO:0005768|GO:0005792|GO:0005886|GO:0005887|GO:0009897|GO:0012506|GO:0016020|GO:0016021|GO:0030659|GO:0048471	Rn.1314
A_44_P386924	0.00857349	2.73189	up	1.92567	1.91809	2.81691	3.6516	3.75062	3.60813	A	A	A	P	P	P	LOC295122	PREDICTED: Rattus norvegicus similar to G protein-binding protein CRFG (LOC295122), mRNA [XR_007075]	XR_007075	295122		Rn.197833
A_44_P137417	0.00857748	2.26588	up	3.47137	3.09801	3.48745	4.3903	4.94512	4.26163	A	A	A	P	P	P	Olr818_predicted	Rattus norvegicus olfactory receptor 818 (predicted) (Olr818_predicted), mRNA [NM_001000844]	NM_001000844	405133	GO:0007165|GO:0007186|GO:0007608|GO:0050896|GO:0050911|GO:0004872|GO:0004984|GO:0016020|GO:0016021	Rn.143107
A_44_P468293	0.00908221	2.01094	up	4.95871	5.41466	5.5509	6.10137	6.49605	6.35046	P	A	A	P	P	P	Olr115_predicted	Rattus norvegicus olfactory receptor 115 (predicted) (Olr115_predicted), mRNA [NM_001000152]	NM_001000152	293253	GO:0007186|GO:0050911|GO:0004984|GO:0016021	Rn.141876
A_42_P812008	0.00950863	2.02196	up	11.7677	11.6912	12.2064	12.6135	13.0152	13.0838	P	P	P	P	P	P	Nupr1	Rattus norvegicus nuclear protein 1 (Nupr1), mRNA [NM_053611]	NM_053611	113900	GO:0016049|GO:0003700|GO:0005634	Rn.11182
A_44_P187784	0.0100576	2.19468	up	4.31512	4.86365	4.04193	5.45125	5.62381	5.54766	P	A	A	P	P	P	RGD1307032_predicted	PREDICTED: Rattus norvegicus similar to RIKEN cDNA 1520401A03 gene (predicted) (RGD1307032_predicted), mRNA [XR_007456]	XR_007456	360486		Rn.137173
A_44_P214111	0.0101956	3.52164	up	2.91035	2.14205	2.03598	3.90217	4.74984	3.88512	A	A	A	P	P	P	Dmrt2_predicted	PREDICTED: Rattus norvegicus doublesex and mab-3 related transcription factor 2 (predicted) (Dmrt2_predicted), mRNA [XM_219927]		309430	GO:0006355|GO:0007530|GO:0007548|GO:0008584|GO:0003677|GO:0003700|GO:0005634	Rn.11448
A_44_P358273	0.0104444	2.58443	up	4.2343	4.70455	5.21738	5.90074	6.24655	6.11849	A	A	A	P	P	P	Olr1115_predicted	Rattus norvegicus olfactory receptor 1115 (predicted) (Olr1115_predicted), mRNA [NM_001000885]	NM_001000885	405185	GO:0007186|GO:0050911|GO:0004984|GO:0016021	Rn.143617
A_44_P463843	0.0104451	2.45071	up	8.72641	8.63033	9.30322	9.93566	10.046	10.558	P	P	P	P	P	P	Adh1	Rattus norvegicus alcohol dehydrogenase 1 (class I) (Adh1), mRNA [NM_019286]	NM_019286	24172	GO:0001523|GO:0006066|GO:0004022|GO:0004024|GO:0008270|GO:0016491|GO:0046872|GO:0005737	Rn.40222
A_44_P308979	0.0105311	2.46562	up	3.41771	2.92886	2.59258	3.96744	4.47002	4.40755	A	A	A	P	P	P	LOC500846	Rattus norvegicus hypothetical protein LOC500846 (LOC500846), mRNA [NM_001047962]	NM_001047962	500846		Rn.124287
A_44_P338021	0.0105616	2.15369	up	4.64519	4.80357	5.05415	5.5802	6.31835	5.92481	P	A	A	P	P	P	Bpil2_predicted	PREDICTED: Rattus norvegicus bactericidal/permeability-increasing protein-like 2 (predicted) (Bpil2_predicted), mRNA [XM_235012]		299685	GO:0001530|GO:0005543|GO:0008289|GO:0005576
A_43_P11507	0.0109824	2.04518	up	5.90967	6.12896	6.00714	6.6632	7.43034	7.04893	P	P	P	P	P	P	Svp4	Rattus norvegicus seminal vesicle protein 4 (Svp4), mRNA [NM_012662]	NM_012662	24802		Rn.9942
A_44_P536192	0.0110095	2.13136	up	4.40628	4.81615	4.84165	5.38605	6.02539	5.92797	A	A	A	P	P	P	Olr704_predicted	Rattus norvegicus olfactory receptor 704 (predicted) (Olr704_predicted), mRNA [NM_001000626]	NM_001000626	404818	GO:0007186|GO:0050911|GO:0004984|GO:0005529|GO:0016021	Rn.142809
A_44_P466768	0.0112133	2.83258	up	3.60516	3.11211	4.08359	4.87082	5.47325	4.96314	A	A	A	P	P	P	Myf5_predicted	PREDICTED: Rattus norvegicus myogenic factor 5 (predicted) (Myf5_predicted), mRNA [XM_235101]		299766	GO:0001952|GO:0006355|GO:0006357|GO:0007517|GO:0007519|GO:0030198|GO:0003677|GO:0003705|GO:0030528|GO:0005634
A_44_P343615	0.0113429	2.05655	up	3.11901	2.53794	2.49868	3.51775	3.85668	3.90187	A	A	A	P	P	P	Agtr2	Rattus norvegicus angiotensin II receptor, type 2 (Agtr2), mRNA [NM_012494]	NM_012494	24182	GO:0006883|GO:0006915|GO:0007165|GO:0007186|GO:0007610|GO:0008217|GO:0030147|GO:0030182|GO:0042990|GO:0045909|GO:0001584|GO:0004860|GO:0004872|GO:0004945|GO:0004947|GO:0005515|GO:0008134|GO:0017046|GO:0045028|GO:0005886|GO:0005887|GO:0016020|GO:0016021|GO:0048471	Rn.162367
A_44_P472877	0.011718	2.48256	up	5.15211	5.53106	4.63548	6.26582	6.71222	6.27609	P	A	A	P	P	P	Olr276_predicted	Rattus norvegicus olfactory receptor 276 (predicted) (Olr276_predicted), mRNA [NM_001000227]	NM_001000227	293431	GO:0007186|GO:0050911|GO:0004984|GO:0016021	Rn.141763
A_44_P557253	0.0121839	2.06772	up	6.45662	6.94628	6.20822	7.5414	7.78552	7.42831	P	P	P	P	P	P	Olr689_predicted	Rattus norvegicus olfactory receptor 689 (predicted) (Olr689_predicted), mRNA [NM_001000997]	NM_001000997	405357	GO:0007186|GO:0050911|GO:0004984|GO:0016021	Rn.142819
A_44_P292547	0.013102	6.48336	up	3.90824	2.909	2.20565	5.08308	6.44319	5.58684	A	A	A	P	P	P	Olr463_predicted	Rattus norvegicus olfactory receptor 463 (predicted) (Olr463_predicted), mRNA [NM_001000934]	NM_001000934	405255	GO:0007186|GO:0050911|GO:0004984|GO:0016021	Rn.142972
A_44_P139828	0.0131977	2.19342	up	2.60652	3.392	3.02758	3.88512	4.36873	4.1718	A	A	A	A	P	P	Olr92_predicted	Rattus norvegicus olfactory receptor 92 (predicted) (Olr92_predicted), mRNA [NM_001000140]	NM_001000140	293233	GO:0007186|GO:0050911|GO:0004984|GO:0016021	Rn.141895
A_43_P22788	0.013458	2.0659	up	2.91206	2.92842	3.18187	4.49726	3.71298	3.95242	A	A	A	P	A	M	Smc1l2_predicted	PREDICTED: Rattus norvegicus SMC (structural maintenace of chromosomes 1)-like 2 (S. cerevisiae) (predicted) (Smc1l2_predicted), mRNA [XM_217011]	XM_217011	300121	GO:0006810|GO:0007059|GO:0007062|GO:0007126|GO:0003677|GO:0005515|GO:0005524|GO:0042626|GO:0000775|GO:0000795|GO:0000800|GO:0005634|GO:0016020	Rn.56972
A_44_P153879	0.0136469	2.60892	up	3.34514	3.23046	2.88163	3.9401	4.85191	4.81559	A	A	A	P	P	P	Olr1505_predicted	Rattus norvegicus olfactory receptor 1505 (predicted) (Olr1505_predicted), mRNA [NM_001000032]	NM_001000032	287506	GO:0007186|GO:0050911|GO:0004984|GO:0016021	Rn.142081
A_44_P510974	0.0138465	2.48319	up	3.78607	4.51083	3.74018	5.3091	5.66043	5.00414	A	A	A	P	P	P	Olr385_predicted	PREDICTED: Rattus norvegicus olfactory receptor 385 (predicted) (Olr385_predicted), mRNA [XM_220088]		294109	GO:0007186|GO:0050911|GO:0004984|GO:0016021
A_44_P517713	0.0140848	3.69276	up	3.82594	4.01066	2.65763	5.13717	5.6807	5.33047	A	A	A	P	P	P	Olr1369_predicted	Rattus norvegicus olfactory receptor 1369 (predicted) (Olr1369_predicted), mRNA [NM_001000494]	NM_001000494	302958	GO:0007186|GO:0050911|GO:0004984|GO:0016021	Rn.142199
A_44_P448093	0.0142504	2.71008	up	2.94576	1.97288	1.90983	3.8757	3.6927	3.57508	A	A	A	P	P	P	RGD1563590_predicted	PREDICTED: Rattus norvegicus similar to melanoma antigen 2 (predicted) (RGD1563590_predicted), mRNA [XM_228599]	XM_228599	302435
A_43_P12642	0.0144589	2.50498	up	3.45134	3.14344	3.96565	4.56481	5.2622	4.70783	A	A	A	M	P	P	Olr226	Rattus norvegicus olfactory receptor 226 (Olr226), mRNA [NM_031710]	NM_031710	65140	GO:0007165|GO:0007186|GO:0007608|GO:0050896|GO:0004872|GO:0004984|GO:0016020|GO:0016021	Rn.144601
A_44_P400293	0.0145778	2.32664	up	4.78918	5.38233	4.39665	5.9302	6.1569	6.13582	P	A	A	P	P	P	Olr286_predicted	Rattus norvegicus olfactory receptor 286 (predicted) (Olr286_predicted), mRNA [NM_001000554]	NM_001000554	365384	GO:0007186|GO:0050911|GO:0004984|GO:0016021	Rn.141745
A_44_P500975	0.0152744	2.77087	up	3.09155	2.07042	2.23177	3.80363	4.27997	3.72115	A	A	A	P	P	P	Olr1639_predicted	Rattus norvegicus olfactory receptor 1639 (predicted) (Olr1639_predicted), mRNA [NM_001000833]	NM_001000833	405122	GO:0007186|GO:0050911|GO:0004984|GO:0016021	Rn.142433
A_43_P15260	0.016071	2.32319	up	4.88785	4.12341	4.97173	5.63501	5.87892	6.11739	P	A	A	P	P	P	Tshb	Rattus norvegicus thyroid stimulating hormone, beta subunit (Tshb), mRNA [NM_013116]	NM_013116	25653	GO:0007186|GO:0007267|GO:0009653|GO:0005179|GO:0005575|GO:0005576|GO:0005615	Rn.9966
A_42_P564690	0.0164082	2.46909	up	3.11664	2.03516	2.79344	3.8449	3.93351	4.07877	A	A	A	P	P	P	RGD1309316_predicted	PREDICTED: Rattus norvegicus similar to 4930403C10Rik protein (predicted) (RGD1309316_predicted), mRNA [XM_218559]		292913		Rn.81754
A_44_P442648	0.0166048	4.20918	up	3.94553	2.41803	2.48289	4.85153	5.33656	4.87897	A	A	A	P	P	P	Olr1501_predicted	Rattus norvegicus olfactory receptor 1501 (predicted) (Olr1501_predicted), mRNA [NM_001000715]	NM_001000715	404967	GO:0007186|GO:0050911|GO:0004984|GO:0016021	Rn.142082
A_44_P278539	0.0169248	3.96989	up	3.54285	2.15202	2.07114	4.40388	4.90241	4.42701	A	A	A	P	P	P	Olr1409_predicted	Rattus norvegicus olfactory receptor 1409 (predicted) (Olr1409_predicted), mRNA [NM_001000004]	NM_001000004	287259	GO:0007186|GO:0050911|GO:0001584|GO:0004984|GO:0016021	Rn.142161
A_44_P472855	0.0169468	2.21283	up	3.5647	3.18572	3.07901	4.75121	4.58565	3.93025	A	A	A	P	P	P	Olr1279_predicted	Rattus norvegicus olfactory receptor 1279 (predicted) (Olr1279_predicted), mRNA [NM_001000961]	NM_001000961	405313	GO:0007186|GO:0050911|GO:0004984|GO:0016021	Rn.143503
A_44_P151533	0.0173447	2.92515	up	1.96542	3.17522	2.45694	3.91807	4.4447	3.88034	A	A	A	P	P	P	Olr150_predicted	Rattus norvegicus olfactory receptor 150 (predicted) (Olr150_predicted), mRNA [NM_001000739]	NM_001000739	405001	GO:0007186|GO:0050911|GO:0003676|GO:0004984|GO:0008270|GO:0005622|GO:0016021	Rn.141850
A_44_P102465	0.0174549	6.00742	up	1.86718	1.90236	1.92587	3.94321	5.80246	3.70997	A	A	A	P	P	P	Olr1107_predicted	Rattus norvegicus olfactory receptor 1107 (predicted) (Olr1107_predicted), mRNA [NM_001000424]	NM_001000424	300202	GO:0007165|GO:0007186|GO:0007608|GO:0050896|GO:0050911|GO:0004872|GO:0004984|GO:0016020|GO:0016021	Rn.143286
A_44_P134993	0.0177144	2.7775	up	3.20368	2.06341	2.13436	3.90592	4.10654	3.81036	A	A	A	P	P	P	Agxt	Rattus norvegicus alanine-glyoxylate aminotransferase (Agxt), mRNA [NM_030656]	NM_030656	24792	GO:0006625|GO:0008152|GO:0019265|GO:0042866|GO:0046487|GO:0051384|GO:0004760|GO:0005515|GO:0008453|GO:0016597|GO:0016740|GO:0030170|GO:0042803|GO:0005615|GO:0005739|GO:0005759|GO:0005777	Rn.9931
A_44_P402559	0.0177765	2.88592	up	3.36161	2.54488	2.07466	4.0179	4.41206	4.13829	A	A	A	P	P	P	Olr1598_predicted	Rattus norvegicus olfactory receptor 1598 (predicted) (Olr1598_predicted), mRNA [NM_001000910]	NM_001000910	405221	GO:0007186|GO:0050911|GO:0004984|GO:0016021	Rn.142331
A_44_P428545	0.0184954	2.10263	up	3.06051	3.00422	2.70376	3.48655	4.19036	4.30815	A	A	A	A	P	P	Olr1485_predicted	Rattus norvegicus olfactory receptor 1485 (predicted) (Olr1485_predicted), mRNA [NM_001000028]	NM_001000028	287489	GO:0007186|GO:0050911|GO:0004984|GO:0016021	Rn.142091
A_44_P391772	0.0186373	3.23616	up	3.48908	2.15244	2.25441	4.53867	4.21365	4.22646	A	A	A	P	P	P	RGD1565441_predicted	PREDICTED: Rattus norvegicus similar to KIAA1687 protein (predicted) (RGD1565441_predicted), mRNA [XM_228462]		317196	GO:0005515	Rn.121914
A_44_P116329	0.0186437	2.32034	up	6.0645	6.99655	6.88508	7.63009	8.02478	7.93427	P	P	P	P	P	P	Olr1431_predicted	Rattus norvegicus olfactory receptor 1431 (predicted) (Olr1431_predicted), mRNA [NM_001000778]	NM_001000778	405054	GO:0007186|GO:0050911|GO:0004984|GO:0016021	Rn.142142
A_44_P391751	0.0193099	2.02952	up	4.1216	4.7216	3.91891	5.12108	5.51353	5.19092	A	A	A	P	P	P	LOC297770	PREDICTED: Rattus norvegicus similar to glyceraldehyde-3-phosphate dehydrogenase (LOC297770), mRNA [XR_005716]	XR_005716	297770		Rn.197614
A_44_P422836	0.0193817	2.05937	up	8.38181	8.10834	9.01564	9.53674	9.65275	9.44291	P	P	P	P	P	P	Igfbp1	Rattus norvegicus insulin-like growth factor binding protein 1 (Igfbp1), mRNA [NM_013144]	NM_013144	25685	GO:0001558|GO:0006006|GO:0007165|GO:0008286|GO:0030307|GO:0042246|GO:0048015|GO:0005520|GO:0005576|GO:0005615	Rn.34026
A_43_P17807	0.0195741	5.30906	up	3.1398	2.73767	2.15888	4.51011	6.23035	4.52125	A	A	A	P	P	P	LOC361914	Rattus norvegicus similar to solute carrier family 7 (cationic amino acid transporter, y+ system), member 12 (LOC361914), mRNA [NM_001017465]	NM_001017465	361914	GO:0006810|GO:0006865|GO:0015171|GO:0016020	Rn.207166
A_44_P393411	0.0197518	2.34827	up	3.77199	4.50157	3.43861	4.95969	5.17014	5.27713	A	A	A	P	P	P	Clca2	Rattus norvegicus chloride channel calcium activated 2 (Clca2), mRNA [NM_001013202]	NM_001013202	362052		Rn.93762
A_43_P16370	0.0199944	2.16801	up	4.41697	4.45195	5.18435	5.4878	5.88634	6.02823	P	A	A	P	P	P	Olr728	Rattus norvegicus olfactory receptor 728 (Olr728), mRNA [NM_001000363]	NM_001000363	295917	GO:0007165|GO:0007186|GO:0007608|GO:0050896|GO:0050911|GO:0004872|GO:0004984|GO:0016020|GO:0016021	Rn.109351
A_44_P534519	0.0200961	2.25827	up	3.3741	3.0362	2.7633	4.18619	3.80851	4.70455	A	A	A	P	P	P	RGD1565862_predicted	PREDICTED: Rattus norvegicus similar to Spindlin-like protein 2 (SPIN-2) (predicted) (RGD1565862_predicted), mRNA [XM_228801]		302579	GO:0007276
A_44_P407362	0.0203887	2.79714	up	3.04537	2.5946	2.37141	3.88478	4.84037	3.73808	A	A	A	P	P	P	Art5	Rattus norvegicus ADP-ribosyltransferase 5 (Art5), mRNA [NM_001013039]	NM_001013039	259167	GO:0006471|GO:0003953|GO:0003956|GO:0016740|GO:0005576|GO:0005615	Rn.19845
A_44_P913216	0.0206431	2.95618	up	3.84562	3.01532	2.8334	4.23224	5.13935	5.01395	A	A	A	P	P	P	LOC690784	Rattus norvegicus hypothetical protein LOC690784 (LOC690784), mRNA [NM_001044299]	NM_001044299	690784		Rn.214640
A_44_P191672	0.0207527	2.26419	up	3.18933	3.6885	3.24	4.00358	4.88157	4.76967	A	A	A	P	P	P	Ka17	Rattus norvegicus type I keratin KA17 (Ka17), mRNA [NM_212545]	NM_212545	287702	GO:0000902|GO:0002009|GO:0008544|GO:0031424|GO:0045103|GO:0045109|GO:0005198|GO:0005200|GO:0005882|GO:0045095	Rn.106755
A_44_P351413	0.0209187	2.85434	up	3.11253	1.9019	1.91007	3.84598	3.94041	3.67759	A	A	A	P	P	P	Gja10	Gap junction channel protein connexin57 (Fragment). [Source:Uniprot/SPTREMBL;Acc:Q80XY0] [ENSRNOT00000008469]		313126	GO:0007154|GO:0015285|GO:0005922|GO:0016021	Rn.154630
A_44_P548649	0.0214215	2.17336	up	2.54978	3.452	2.95015	4.32289	4.19261	3.79622	A	A	A	P	P	P	LOC691332	PREDICTED: Rattus norvegicus similar to Y-linked testis-specific protein (LOC691332), mRNA [XM_001077757]	XM_001077757	691332	GO:0007276	Rn.196634
A_44_P426219	0.0218145	2.34964	up	5.14286	5.98406	6.06165	6.71475	7.27788	6.89325	P	A	P	P	P	P	Ngep	Rattus norvegicus new gene expressed in prostate (Ngep), mRNA [NM_001004071]	NM_001004071	367318	GO:0005737|GO:0005886	Rn.163084
A_43_P12749	0.0229929	2.56058	up	3.48286	3.19652	2.74531	3.93169	5.00448	4.55793	A	A	A	P	P	P	Nr1i2	Rattus norvegicus nuclear receptor subfamily 1, group I, member 2 (Nr1i2), mRNA [NM_052980]	NM_052980	84385	GO:0006350|GO:0006355|GO:0006805|GO:0007165|GO:0008202|GO:0016481|GO:0003700|GO:0003707|GO:0003713|GO:0004879|GO:0005515|GO:0008270|GO:0016564|GO:0046872|GO:0005634	Rn.207164
A_42_P765648	0.0234074	4.2163	up	1.9538	3.70202	2.14585	4.4447	5.0288	4.5561	A	A	A	P	P	P	Prpg2	Rattus norvegicus proline-rich proteoglycan 2 (Prpg2), mRNA [NM_172065]	NM_172065	257651	GO:0005576	Rn.29950
A_44_P519978	0.0246953	2.8709	up	3.30459	2.20147	2.11534	3.75847	4.44865	3.97879	A	A	A	A	P	P	Olr544_predicted	Rattus norvegicus olfactory receptor 544 (predicted) (Olr544_predicted), mRNA [NM_001001052]	NM_001001052	405940	GO:0007186|GO:0050911|GO:0004984|GO:0016021	Rn.142915
A_44_P375490	0.0247078	2.7389	up	3.15013	2.00164	1.98167	3.54285	4.04692	3.90446	A	A	A	A	P	P	Pik3cg_predicted	Rattus norvegicus similar to phosphatidylinositol 3-kinase gamma isoform (LOC298947), mRNA [XM_234053]		298947	GO:0006468|GO:0007186|GO:0043066|GO:0004428|GO:0005515|GO:0016303|GO:0005942	Rn.109583
A_44_P245443	0.0247125	3.11458	up	3.70365	2.36495	2.3807	4.16406	4.62806	4.5743	A	A	A	P	P	P	Olr482_predicted	Rattus norvegicus olfactory receptor 482 (predicted) (Olr482_predicted), mRNA [NM_001000561]	NM_001000561	366099	GO:0007186|GO:0050911|GO:0004984|GO:0016021	Rn.142956
A_44_P337207	0.0247347	2.13145	up	3.31562	3.33334	3.91807	4.14042	4.92094	4.78117	A	A	A	P	P	P	Olr168_predicted	Rattus norvegicus olfactory receptor 168 (predicted) (Olr168_predicted), mRNA [NM_001000174]	NM_001000174	293315	GO:0007186|GO:0050911|GO:0004984|GO:0016021	Rn.141836
A_44_P461171	0.0249147	3.90187	up	3.51894	1.88636	1.90606	4.50492	4.59306	4.10587	A	A	A	P	P	P	V1rb7	Rattus norvegicus vomeronasal 1 receptor, B7 (V1rb7), mRNA [NM_173112]	NM_173112	286892	GO:0007165|GO:0007186|GO:0007608|GO:0019236|GO:0001584|GO:0004872|GO:0004984|GO:0016503|GO:0016020|GO:0016021	Rn.10227
A_44_P262690	0.0254237	2.5649	up	3.04482	2.23933	2.14424	3.34591	4.26402	3.89516	A	A	A	A	P	P	RGD1563581_predicted	PREDICTED: Rattus norvegicus similar to S100 calcium binding protein A11 (calizzarin) (predicted) (RGD1563581_predicted), mRNA [XM_225088]	XM_225088	502110	GO:0005509	Rn.155044
A_44_P147381	0.0256955	2.10556	up	4.6263	4.15964	3.81209	4.8768	5.52953	5.41432	P	A	A	P	P	P	Tmc2_predicted	PREDICTED: Rattus norvegicus transmembrane channel-like 2 (predicted) (Tmc2_predicted), mRNA [XM_230602]	XM_230602	296153	GO:0016021	Rn.162703
A_43_P11861	0.0264218	2.34544	up	6.44527	5.98204	6.83052	7.88947	7.93001	7.12793	P	P	P	P	P	P	Dio3	Rattus norvegicus deiodinase, iodothyronine, type III (Dio3), mRNA [NM_017210]	NM_017210	29475	GO:0040018|GO:0042403|GO:0042404|GO:0042446|GO:0004800|GO:0008430|GO:0016020|GO:0016021	Rn.11237
A_44_P121110	0.0269348	2.22474	up	4.24763	3.3995	4.38793	5.18498	5.39281	4.91818	A	A	A	P	P	P	Olr332_predicted	Rattus norvegicus olfactory receptor 332 (predicted) (Olr332_predicted), mRNA [NM_001000250]	NM_001000250	293769	GO:0007186|GO:0050911|GO:0004984|GO:0016021	Rn.141699
A_44_P550273	0.0273735	2.92839	up	3.90029	2.5914	2.56151	4.50017	4.7944	4.40895	A	A	A	P	P	P	Olr1261_predicted	Rattus norvegicus olfactory receptor 1261 (predicted) (Olr1261_predicted), mRNA [NM_001000804]	NM_001000804	405090	GO:0007186|GO:0050911|GO:0004984|GO:0016021	Rn.143511
A_44_P297564	0.0292236	2.8875	up	3.4832	2.12136	2.13386	4.20393	4.18654	3.93741	A	A	A	P	P	P	Gcm2_predicted	PREDICTED: Rattus norvegicus glial cells missing homolog 2 (Drosophila) (predicted) (Gcm2_predicted), mRNA [XM_225247]		291047	GO:0006355|GO:0006874|GO:0007275|GO:0008150|GO:0009887|GO:0030643|GO:0003674|GO:0003677|GO:0003700|GO:0005575|GO:0005634
A_44_P435945	0.0297254	2.50085	up	3.93393	2.65215	2.97002	4.2968	4.58699	4.63958	A	A	A	P	P	P	Dppa1_predicted	PREDICTED: Rattus norvegicus developmental pluripotency associated 1 (predicted) (Dppa1_predicted), mRNA [XM_221795]		288393
A_44_P358308	0.0298745	2.99004	up	3.76027	2.43619	2.28014	4.22276	4.47485	4.5195	A	A	A	P	P	P	Olr530_predicted	Rattus norvegicus olfactory receptor 530 (predicted) (Olr530_predicted), mRNA [NM_001001376]	NM_001001376	295786	GO:0007186|GO:0050911|GO:0004984|GO:0016021	Rn.142926
A_44_P452032	0.0302096	2.05638	up	4.29112	4.14396	3.36328	4.71938	5.15381	5.04551	A	A	A	P	P	P	Olr209_predicted	Rattus norvegicus olfactory receptor 209 (predicted) (Olr209_predicted), mRNA [NM_001000736]	NM_001000736	404995	GO:0007186|GO:0050911|GO:0004984|GO:0016021	Rn.141803
A_44_P351287	0.0304629	4.05251	up	3.79069	2.09911	2.01273	4.24044	4.80528	4.91326	A	A	A	P	P	M	Olr560_predicted	Rattus norvegicus olfactory receptor 560 (predicted) (Olr560_predicted), mRNA [NM_001000325]	NM_001000325	295801	GO:0007186|GO:0050911|GO:0004984|GO:0005529|GO:0016021	Rn.127862
A_44_P440719	0.0304708	2.2451	up	4.33784	4.2845	3.30262	4.91326	5.27713	5.23491	A	A	A	P	P	P	Ly9_predicted	PREDICTED: Rattus norvegicus lymphocyte antigen 9 (predicted) (Ly9_predicted), mRNA [XM_222892]		289227	GO:0016064|GO:0005615|GO:0016021	Rn.104826
A_44_P143715	0.0305791	3.73105	up	3.60374	1.90792	1.8772	4.47818	4.45163	4.1578	A	A	A	P	P	P	Myl7_predicted	UI-R-AB0-vy-g-06-0-UI.s10 UI-R-AB0 Rattus norvegicus cDNA clone UI-R-AB0-vy-g-06-0-UI 3', mRNA sequence [CK838529]	CK838529	289759	GO:0006939|GO:0030048|GO:0000146|GO:0005509|GO:0042623|GO:0016459	Rn.3843
A_44_P194274	0.0306514	3.42921	up	3.65057	2.10361	2.15056	4.42913	4.736	4.07325	A	A	A	P	P	P	Dio1	Rattus norvegicus deiodinase, iodothyronine, type I (Dio1), mRNA [NM_021653]	NM_021653	25430	GO:0006091|GO:0006590|GO:0042446|GO:0004800|GO:0008430|GO:0005615|GO:0005783|GO:0016020|GO:0016021	Rn.87549
A_44_P182367	0.0309313	3.36582	up	2.08816	2.23057	2.11175	2.99472	4.84408	3.84454	A	A	A	A	P	P	Olr1217_predicted	Rattus norvegicus olfactory receptor 1217 (predicted) (Olr1217_predicted), mRNA [NM_001000439]	NM_001000439	300540	GO:0007186|GO:0050911|GO:0004984|GO:0016021	Rn.138154
A_44_P299303	0.0317801	3.72528	up	3.92437	2.14485	2.22931	4.57356	4.83933	4.57768	A	A	A	P	P	P	Olr1271	Rattus norvegicus olfactory receptor 1271 (Olr1271), mRNA [NM_173300]	NM_173300	286959	GO:0007165|GO:0007186|GO:0007608|GO:0050896|GO:0004872|GO:0004984|GO:0016020|GO:0016021	Rn.10385
A_44_P374756	0.031837	2.55405	up	3.40415	2.45761	3.86228	4.55409	4.7161	4.51222	A	A	A	P	P	P	Olr1540_predicted	Rattus norvegicus olfactory receptor 1540 (predicted) (Olr1540_predicted), mRNA [NM_001001383]	NM_001001383	363762	GO:0007186|GO:0050911|GO:0004984|GO:0016021	Rn.142268
A_44_P394134	0.0325476	2.37931	up	5.70522	4.92047	4.52125	6.15803	6.09262	6.64792	P	A	A	P	P	P	Icam5_predicted	PREDICTED: Rattus norvegicus intercellular adhesion molecule 5, telencephalin (predicted) (Icam5_predicted), mRNA [XM_233737]		313785	GO:0016337|GO:0005515|GO:0005886|GO:0005887|GO:0016020|GO:0016021	Rn.59765
A_44_P256188	0.0327548	2.1825	up	6.78933	6.89279	6.18285	7.9423	7.20889	8.09173	P	P	P	P	P	P	LOC497860	Rattus norvegicus similar to RIKEN cDNA 4930517K11, mRNA (cDNA clone IMAGE:7455539), complete cds. [BC103490]	BC103490	497860	GO:0006412|GO:0003735|GO:0005622|GO:0005840	Rn.26687
A_44_P344197	0.0330816	2.11894	up	4.81736	4.97459	4.6936	5.25666	6.29668	6.18225	P	A	A	P	P	P	Olr1410_predicted	Rattus norvegicus olfactory receptor 1410 (predicted) (Olr1410_predicted), mRNA [NM_001000784]	NM_001000784	405062	GO:0007186|GO:0050911|GO:0004984|GO:0016021	Rn.142160
A_44_P1011898	0.0331439	3.11472	up	4.76317	4.94764	6.32022	6.95689	6.73749	7.25396	P	A	P	P	P	P	Gclm	Rattus norvegicus glutamate cysteine ligase, modifier subunit (Gclm), mRNA [NM_017305]	NM_017305	29739	GO:0006534|GO:0006536|GO:0006750|GO:0006979|GO:0035229|GO:0042493|GO:0050880|GO:0051409|GO:0004357|GO:0016491|GO:0016874|GO:0035226|GO:0046982|GO:0005625|GO:0017109	Rn.2460
A_43_P15536	0.0348608	2.19396	up	3.15288	2.29803	2.06295	3.45472	3.92178	3.53798	A	A	A	A	P	P	Ifnb1	Rattus norvegicus interferon beta 1, fibroblast (Ifnb1), mRNA [NM_019127]	NM_019127	24481	GO:0006917|GO:0006919|GO:0007166|GO:0008285|GO:0009615|GO:0030101|GO:0042100|GO:0042742|GO:0045089|GO:0045343|GO:0046597|GO:0005125|GO:0005126|GO:0005132|GO:0005576|GO:0005615	Rn.138105
A_44_P356143	0.0349894	7.90293	up	3.23292	2.38332	2.224	4.69736	7.3919	4.69814	A	A	A	P	M	P	Cyp2a2	Rattus norvegicus cytochrome P450, subfamily 2A, polypeptide 1 (Cyp2a2), mRNA [NM_012693]	NM_012693	24895	GO:0006118|GO:0005506|GO:0008395|GO:0020037|GO:0046872|GO:0050381|GO:0005783|GO:0005792|GO:0016020	Rn.9867
A_44_P259867	0.0352011	4.154	up	3.11945	2.10548	1.99606	3.69124	4.16525	5.528	A	A	A	A	P	P	Olr262_predicted	Rattus norvegicus olfactory receptor 262 (predicted) (Olr262_predicted), mRNA [NM_001000221]	NM_001000221	293400	GO:0007186|GO:0050911|GO:0004984|GO:0016021	Rn.141770
A_44_P615345	0.0353491	2.54541	up	3.53127	2.57561	2.07745	4.05708	4.19482	3.97613	A	A	A	P	P	P	RGD1560307_predicted	Rattus norvegicus cDNA clone IMAGE:7459410 [BC110052]		360661		Rn.198904
A_44_P144316	0.0370909	3.06984	up	3.73524	2.26299	2.33685	3.96097	4.62396	4.60463	A	A	A	P	P	M	Olr1470	Rattus norvegicus olfactory receptor 1470 (Olr1470), mRNA [NM_001000723]	NM_001000723	404975	GO:0007165|GO:0007186|GO:0007608|GO:0050896|GO:0050911|GO:0004872|GO:0004984|GO:0016020|GO:0016021	Rn.129823
A_43_P15498	0.0375447	3.4872	up	3.48394	1.94462	1.93534	3.86457	4.81109	4.09445	A	A	A	P	P	P	Chrng	Rattus norvegicus cholinergic receptor, nicotinic, gamma polypeptide (Chrng), mRNA [NM_019145]	NM_019145	25753	GO:0006811|GO:0006936|GO:0007165|GO:0007268|GO:0007271|GO:0004889|GO:0004981|GO:0005216|GO:0005230|GO:0015267|GO:0015276|GO:0030594|GO:0005794|GO:0005886|GO:0005887|GO:0005892|GO:0016021|GO:0045211	Rn.44634
A_44_P124324	0.0382827	2.49313	up	3.50624	2.2328	2.30392	4.23982	3.79409	3.96292	A	A	A	P	P	P	RGD1563442_predicted	PREDICTED: Rattus norvegicus similar to hypothetical protein A930006D11 (predicted) (RGD1563442_predicted), mRNA [XM_220977]		303537	GO:0003676|GO:0008270|GO:0005622|GO:0005634	Rn.110107
A_44_P326311	0.0384352	3.11139	up	3.73601	2.13502	2.21059	4.08294	4.54909	4.36227	A	A	A	P	P	P	LOC287867	Rattus norvegicus similar to hypothetical protein FLJ20753 (LOC287867), mRNA [XM_221189]	XM_221189	287867		Rn.214151
A_44_P557172	0.0389953	2.06361	up	3.56075	2.91801	2.60544	3.68913	4.36724	4.16334	A	A	A	A	P	P	Gpbar1	Rattus norvegicus G protein-coupled bile acid receptor 1 (Gpbar1), mRNA [NM_177936]	NM_177936	338443	GO:0007165|GO:0007186|GO:0001584|GO:0004872|GO:0004930|GO:0016020|GO:0016021	Rn.41687
A_44_P660246	0.0396117	3.03949	up	3.40842	1.86594	1.88241	4.20802	3.701	4.05924	A	A	A	P	P	P	Cald1	Rattus norvegicus caldesmon 1 (Cald1), mRNA [NM_013146]	NM_013146	25687	GO:0006928|GO:0006936|GO:0006940|GO:0007565|GO:0003779|GO:0005516|GO:0005523|GO:0017022|GO:0005624|GO:0005856|GO:0030478	Rn.204926
A_44_P363051	0.0407281	3.3256	up	3.62686	1.93601	1.90731	4.45124	4.02719	4.19261	A	A	A	P	P	P	Olr154_predicted	Rattus norvegicus olfactory receptor 154 (predicted) (Olr154_predicted), mRNA [NM_001000547]	NM_001000547	365333	GO:0007186|GO:0050911|GO:0004984|GO:0016021	Rn.141848
A_44_P285662	0.0410847	2.29045	up	1.94938	3.16031	2.10814	3.34437	3.78485	3.67549	A	A	A	A	P	P	Olr1428_predicted	Rattus norvegicus olfactory receptor 1428 (predicted) (Olr1428_predicted), mRNA [NM_001000011]	NM_001000011	287318	GO:0007186|GO:0050911|GO:0004984|GO:0016021	Rn.142143
A_44_P156364	0.0412376	2.24604	up	5.58658	6.67184	6.13862	6.92445	7.74053	7.23419	P	P	P	P	P	P	Olr1273_predicted	Rattus norvegicus olfactory receptor 1273 (predicted) (Olr1273_predicted), mRNA [NM_001000458]	NM_001000458	300589	GO:0007186|GO:0050911|GO:0004984|GO:0016021	Rn.143506
A_44_P510844	0.0418242	2.55958	up	3.37189	2.09944	2.1392	3.72143	3.68362	4.2732	A	A	A	A	P	P	LOC684385	PREDICTED: Rattus norvegicus similar to unc-93 homolog A (LOC684385), mRNA [XM_001070151]	XM_001070151	684385		Rn.144777
A_44_P163995	0.0418357	3.62819	up	4.32353	2.34333	2.55345	4.99733	4.84689	4.95384	P	A	A	P	P	P	RGD1562036_predicted	PREDICTED: Rattus norvegicus similar to ornithine decarboxylase (predicted) (RGD1562036_predicted), mRNA [XM_232777]		297899
A_44_P354315	0.0423119	2.35354	up	3.59241	2.6484	2.32624	4.44686	3.9299	3.89477	A	A	A	M	P	P	Nkx2-9_predicted	Rattus norvegicus similar to NK2 homeodomain transcription factor (LOC299061), mRNA [XM_234179]	XM_234179	299061	GO:0006366|GO:0007409|GO:0003702
A_44_P353872	0.042477	2.04095	up	4.6463	4.43091	5.42741	5.52989	6.12865	5.93381	P	A	A	P	P	P	RGD1305932_predicted	PREDICTED: Rattus norvegicus similar to F-box only protein 6 (F-box [XM_218387]		292755	GO:0030163|GO:0005515	Rn.63376
A_44_P435675	0.0427585	2.04654	up	4.43654	5.42405	4.67529	5.55426	6.20909	5.87209	P	A	A	P	M	P	Olr1596_predicted	Rattus norvegicus olfactory receptor 1596 (predicted) (Olr1596_predicted), mRNA [NM_001000501]	NM_001000501	304991	GO:0007186|GO:0050911|GO:0004984|GO:0016021	Rn.142333
A_44_P278499	0.0440641	2.27646	up	3.16202	2.10429	2.11351	3.23406	3.92071	3.78543	A	A	A	A	P	P	Olr1541_predicted	Rattus norvegicus olfactory receptor 1541 (predicted) (Olr1541_predicted), mRNA [NM_001000728]	NM_001000728	404983	GO:0007186|GO:0050911|GO:0004984|GO:0016021	Rn.142267
A_44_P147138	0.0457473	2.0377	up	4.26438	3.21337	4.18693	4.67946	5.00158	5.06447	P	A	A	P	P	M	Vangl2_predicted	Vang-like protein 2 (Van Gogh-like protein 2). [Source:Uniprot/SWISSPROT;Acc:P84889] [ENSRNOT00000006849]		289229	GO:0001736|GO:0001843|GO:0001947|GO:0007275|GO:0035058|GO:0045176|GO:0005515|GO:0016020|GO:0016021|GO:0016324	Rn.198958
A_44_P130380	0.0460546	2.59883	up	2.2487	2.54739	3.718	3.97681	4.56278	4.10808	A	A	A	P	P	P	Olr1250_predicted	Rattus norvegicus olfactory receptor 1250 (predicted) (Olr1250_predicted), mRNA [NM_001000806]	NM_001000806	405092	GO:0007186|GO:0050911|GO:0004984|GO:0016021	Rn.143520
A_43_P16064	0.0460576	2.06902	up	3.27504	2.47993	2.0834	3.87998	3.57179	3.53345	A	A	A	P	A	P	Olr1696	Rattus norvegicus olfactory receptor 1696 (Olr1696), mRNA [NM_206850]	NM_206850	294158	GO:0007165|GO:0007186|GO:0007608|GO:0050896|GO:0050911|GO:0004872|GO:0004984|GO:0016020|GO:0016021	Rn.215727
A_43_P11809	0.0465313	2.91712	up	3.76416	2.14826	2.20582	4.02842	4.43514	4.2883	A	A	A	P	P	P	Umod	Rattus norvegicus uromodulin (Umod), mRNA [NM_017082]	NM_017082	25128	GO:0006968|GO:0008150|GO:0008285|GO:0003674|GO:0005509|GO:0048503|GO:0005615|GO:0016020|GO:0016021|GO:0016023|GO:0019898	Rn.31982
A_44_P404954	0.0468534	4.64811	up	3.78159	4.52008	3.13774	5.30941	5.41041	7.36952	A	A	A	P	P	P	Olr513_predicted	Rattus norvegicus olfactory receptor 513 (predicted) (Olr513_predicted), mRNA [NM_001000313]	NM_001000313	295766	GO:0007186|GO:0050911|GO:0004984|GO:0016021	Rn.142938
A_44_P269357	0.0469501	3.11619	up	2.87165	2.31624	2.17557	3.14304	4.13715	5.00262	A	A	A	A	P	P	LOC498836	Rattus norvegicus LRRG00125 (LOC498836), mRNA [NM_001047935]	NM_001047935	498836		Rn.123903
A_44_P534049	0.0479859	2.68165	up	4.15465	2.59787	3.86671	4.68775	5.25191	4.94894	A	A	A	P	P	P	Plin	Rattus norvegicus perilipin (Plin), mRNA [NM_013094]	NM_013094	25629	GO:0006629|GO:0008150|GO:0016042|GO:0003674|GO:0005515|GO:0008289|GO:0005811	Rn.9737
A_43_P15513	0.0481565	2.68424	up	3.89376	2.78324	2.24932	4.17154	4.67636	4.35197	A	A	A	P	P	P	Ltb4r2	Rattus norvegicus leukotriene B4 receptor 2 (Ltb4r2), mRNA [NM_053640]	NM_053640	114098	GO:0007165|GO:0007186|GO:0001632|GO:0004872|GO:0005624|GO:0016020|GO:0016021	Rn.74251
A_43_P17442	0.0485765	2.2998	up	3.13319	1.89276	1.91836	3.27731	3.56368	3.70784	A	A	A	A	P	P	Thbs1	Rattus norvegicus thrombospondin 1 (Thbs1), mRNA [NM_001013062]	NM_001013062	445442	GO:0007155|GO:0005198|GO:0005509|GO:0005576	Rn.185771
A_44_P213001	0.0487413	2.2286	up	3.80886	2.82743	2.54142	4.51822	4.04734	4.08058	A	A	A	P	P	P	Vwce_predicted	PREDICTED: Rattus norvegicus von Willebrand factor C and EGF domains (predicted) (Vwce_predicted), mRNA [XM_219579]		309209		Rn.211952
A_44_P113954	0.0491216	2.48713	up	3.72261	2.43533	2.26675	4.02297	4.32252	4.02266	A	A	A	P	P	P	Olr608_predicted	Rattus norvegicus olfactory receptor 608 (predicted) (Olr608_predicted), mRNA [NM_001000655]	NM_001000655	404853	GO:0007186|GO:0050911|GO:0004984|GO:0016021	Rn.142874
A_44_P353822	0.0495262	2.01819	up	4.17404	4.56749	3.40135	5.09236	5.25469	4.83502	A	A	A	P	P	P	Mip	Lens fiber major intrinsic protein (Aquaporin-0) (MIP26) (MP26) (Fragment). [Source:Uniprot/SWISSPROT;Acc:P09011] [ENSRNOT00000004223]		25480	GO:0006468|GO:0006810|GO:0006833|GO:0007267|GO:0007601|GO:0015722|GO:0004672|GO:0005212|GO:0005215|GO:0005524|GO:0015250|GO:0005624|GO:0005792|GO:0005887|GO:0005921|GO:0016020|GO:0016021|GO:0046691	Rn.23532
A_44_P219826	0.0495296	2.63025	up	3.61415	2.15864	2.07778	3.9407	4.01397	4.08151	A	A	A	P	P	P	Amelx	Rattus norvegicus amelogenin X chromosome (Amelx), mRNA [NM_019154]	NM_019154	29160	GO:0001503|GO:0007275|GO:0007584|GO:0042493|GO:0005515|GO:0030345|GO:0042802|GO:0005578|GO:0005615|GO:0005737|GO:0005794|GO:0030139|GO:0031012	Rn.11368
A_44_P335974	0.00265506	2.73507	down	5.48012	5.57193	5.11375	3.89219	3.67191	4.24696	P	A	A	P	P	P	Aldh1a7	Rattus norvegicus aldehyde dehydrogenase family 1, subfamily A7 (Aldh1a7), mRNA [NM_017272]	NM_017272	29651	GO:0008152|GO:0004028|GO:0004029|GO:0016491|GO:0005829	Rn.74044
A_44_P184938	0.0075395	2.14841	down	6.28132	6.28256	5.65982	5.12424	4.88785	4.9018	P	P	A	P	P	P	Rlbp1_predicted	PREDICTED: Rattus norvegicus retinaldehyde binding protein 1 (predicted) (Rlbp1_predicted), mRNA [XM_214973]		293049	GO:0006776|GO:0007601|GO:0008150|GO:0003674|GO:0005488|GO:0005502|GO:0005575|GO:0005625	Rn.73355
A_43_P12450	0.00919305	2.11614	down	13.3552	13.9285	13.9157	12.5386	12.5059	12.9106	P	P	P	P	P	P	Fabp7	Rattus norvegicus fatty acid binding protein 7, brain (Fabp7), mRNA [NM_030832]	NM_030832	80841	GO:0006810|GO:0050673|GO:0005504|GO:0008289|GO:0005634|GO:0005737|GO:0042995|GO:0043025	Rn.10014
A_44_P103337	0.0315955	6.41774	down	5.26771	5.09262	7.59797	3.38834	2.96049	3.56327	P	A	P	A	A	P	RGD1307851	Rattus norvegicus similar to RIKEN cDNA 4933439F11 (RGD1307851), mRNA [NM_001013861]	NM_001013861	287741		Rn.108311

## Sheet: S1.4
Table S1.4. The genes differentially expressed in DRGs at 9 h post nerve injury (PNI) compared to control (at 0 h PNI)
ProbeName	p-value	Fold change	regulation	0h_DRG_1	0h_DRG_2	0h_DRG_3	9h_DRG_1	9h_DRG_2	9h_DRG_3	0h_DRG_1	0h_DRG_2	0h_DRG_3	9h_DRG_1	9h_DRG_2	9h_DRG_3	GeneSymbol	Description	GenbankAccession	EntrezGene	GO(Avadis)	UniGene
A_44_P269147	4.66e-08	5.8808	up	2.08597	2.04243	2.039	4.59013	4.64891	4.5964	A	A	A	P	P	P	Olr533_predicted	Rattus norvegicus olfactory receptor 533 (predicted) (Olr533_predicted), mRNA [NM_001000673]	NM_001000673	404876	GO:0007186|GO:0050911|GO:0004984|GO:0016021	Rn.142923
A_44_P370673	2.77e-07	24.3735	up	1.95039	2.11057	2.02057	6.54201	6.70947	6.65179	A	A	A	P	P	P	LOC301137	PREDICTED: Rattus norvegicus similar to putative pheromone receptor (Go-VN5) (LOC301137), mRNA [XM_236799]	XM_236799	301137	GO:0008067|GO:0016020
A_43_P18101	4.39e-07	10.4195	up	1.92429	1.96399	1.95312	5.42294	5.23462	5.32749	A	A	A	P	P	P	Elf3	Rattus norvegicus E74-like factor 3 (Elf3), mRNA [NM_001024768]	NM_001024768	304815	GO:0006350|GO:0006355|GO:0009653|GO:0009790|GO:0030198|GO:0003677|GO:0003700|GO:0005634	Rn.3063
A_44_P257419	5.02e-07	11.6356	up	4.96375	4.78117	4.87646	8.40723	8.36767	8.46792	P	A	A	P	P	P	Olr132_predicted	Rattus norvegicus olfactory receptor 132 (predicted) (Olr132_predicted), mRNA [NM_001001273]	NM_001001273	293271	GO:0007186|GO:0050911|GO:0004984|GO:0016021	Rn.141863
A_44_P227175	8.86e-07	9.13092	up	2.10634	2.15308	2.22706	5.26495	5.44428	5.34953	A	A	A	P	P	P	RGD1306797_predicted	PREDICTED: Rattus norvegicus similar to putative pheromone receptor V2R2 (predicted) (RGD1306797_predicted), mRNA [XR_008146]	XR_008146	310465	GO:0007186|GO:0004930|GO:0005615	Rn.195777
A_44_P301772	1.63e-06	3.53893	up	2.08837	2.04474	2.04157	3.8042	3.91382	3.92661	A	A	A	P	P	P	Olr841_predicted	Rattus norvegicus olfactory receptor 841 (predicted) (Olr841_predicted), mRNA [NM_001000405]	NM_001000405	298049	GO:0007186|GO:0050911|GO:0004984|GO:0016021	Rn.140956
A_44_P226752	2.02e-06	12.4422	up	1.9248	1.92255	1.94958	5.42065	5.56501	5.72277	A	A	A	P	P	P	Olr1006_predicted	Rattus norvegicus olfactory receptor 1006 (predicted) (Olr1006_predicted), mRNA [NM_001000075]	NM_001000075	288886	GO:0007186|GO:0050911|GO:0004984|GO:0016021	Rn.143366
A_44_P496315	2.21e-06	3.60524	up	5.5165	5.56201	5.431	7.30412	7.37572	7.37996	P	A	A	P	P	P	Otx1	Rattus norvegicus orthodenticle homolog 1 (Drosophila) (Otx1), mRNA [NM_013109]	NM_013109	25646	GO:0006355|GO:0006357|GO:0007275|GO:0009952|GO:0030900|GO:0030901|GO:0003700|GO:0005515|GO:0030528|GO:0005634	Rn.33443
A_44_P334881	2.44e-06	9.85501	up	1.90154	2.02564	1.98745	5.39695	5.28246	5.1378	A	A	A	P	P	P	Olr1071_predicted	Rattus norvegicus olfactory receptor 1071 (predicted) (Olr1071_predicted), mRNA [NM_001000063]	NM_001000063	288823	GO:0007186|GO:0050911|GO:0004984|GO:0016021	Rn.138131
A_44_P118777	2.53e-06	3.01372	up	5.88042	5.80645	5.75694	7.36818	7.42523	7.42503	P	A	P	P	P	P	Olr1433_predicted	Rattus norvegicus olfactory receptor 1433 (predicted) (Olr1433_predicted), mRNA [NM_001000525]	NM_001000525	363606	GO:0007186|GO:0050911|GO:0004984|GO:0016021	Rn.142140
A_44_P217465	2.75e-06	4.62653	up	5.24418	5.0901	5.06917	7.31525	7.34588	7.37211	P	A	A	P	P	P	Gabrr2	Rattus norvegicus gamma-aminobutyric acid (GABA-C) receptor, subunit rho 2 (Gabrr2), mRNA [NM_017292]	NM_017292	29695	GO:0006811|GO:0006821|GO:0007165|GO:0007214|GO:0007268|GO:0007601|GO:0004890|GO:0005216|GO:0005230|GO:0005237|GO:0005254|GO:0005515|GO:0030594|GO:0031404|GO:0005615|GO:0005887|GO:0016021|GO:0030424|GO:0045211	Rn.48659
A_44_P423775	2.82e-06	7.03978	up	2.12221	2.18753	2.31319	4.94967	5.00637	5.11347	A	A	A	P	P	P	Olr1326_predicted	Rattus norvegicus olfactory receptor 1326 (predicted) (Olr1326_predicted), mRNA [NM_001000474]	NM_001000474	300626	GO:0007186|GO:0050911|GO:0004984|GO:0016021	Rn.143474
A_44_P280799	2.82e-06	5.41411	up	2.11825	2.09134	2.10026	4.48614	4.66628	4.46761	A	A	A	P	P	P	Olr613_predicted	Rattus norvegicus olfactory receptor 613 (predicted) (Olr613_predicted), mRNA [NM_001000654]	NM_001000654	404852	GO:0007186|GO:0050911|GO:0004984|GO:0016021	Rn.142870
A_44_P393273	2.92e-06	4.48757	up	5.40456	5.3443	5.47879	7.5229	7.54419	7.65836	P	A	A	P	P	P	Slc6a9	Rattus norvegicus solute carrier family 6 (neurotransmitter transporter, glycine), member 9 (Slc6a9), mRNA [NM_053818]	NM_053818	116509	GO:0006836|GO:0006865|GO:0005283|GO:0005328|GO:0005515|GO:0015171|GO:0015187|GO:0015293|GO:0015375|GO:0005624|GO:0005887|GO:0016020|GO:0016021	Rn.32110
A_43_P15756	2.99e-06	6.10862	up	1.90045	2.05741	2.00449	4.63579	4.4956	4.66351	A	A	A	P	P	M	Muc2	Rattus norvegicus mucin mRNA, partial cds [U07615]	U07615	24572	GO:0006915|GO:0006917|GO:0008285|GO:0030336|GO:0005515|GO:0046983|GO:0005578|GO:0005615	Rn.195421
A_44_P147181	3.31e-06	3.48516	up	1.91101	1.91518	1.94488	3.76272	3.62966	3.78236	A	A	A	P	P	P	Ovol1_predicted	PREDICTED: Rattus norvegicus ovo-like 1(Drosophila) (predicted) (Ovol1_predicted), mRNA [XM_219513]		309164	GO:0000122|GO:0000239|GO:0006355|GO:0007283|GO:0007498|GO:0008544|GO:0003700|GO:0005634
A_44_P440302	3.5e-06	17.2703	up	1.90944	2.09796	2.018	6.01227	6.0257	6.31808	A	A	A	P	P	P	Olr629_predicted	Rattus norvegicus olfactory receptor 629 (predicted) (Olr629_predicted), mRNA [NM_001001058]	NM_001001058	405946	GO:0007186|GO:0050911|GO:0004984|GO:0016021	Rn.142863
A_44_P557302	4.48e-06	6.77651	up	6.08382	6.21989	6.08809	8.78425	8.87204	9.01713	P	P	P	P	P	P	Olr1744_predicted	Rattus norvegicus olfactory receptor 1744 (predicted) (Olr1744_predicted), mRNA [NM_001001426]	NM_001001426	294198	GO:0006355|GO:0006464|GO:0006512|GO:0006955|GO:0007165|GO:0007186|GO:0007608|GO:0019882|GO:0050896|GO:0050911|GO:0003676|GO:0004872|GO:0004984|GO:0008270|GO:0046872|GO:0005622|GO:0016020|GO:0016021|GO:0042612	Rn.142660
A_44_P1049097	4.98e-06	2.90631	up	5.37888	5.47647	5.44268	6.93955	6.93098	7.04508	P	A	A	P	P	P	Krtdap	Rattus norvegicus Krtdap mRNA for keratinocyte differentiation associated protein [AB011028]	AB011028	65186	GO:0008544	Rn.202626
A_44_P278519	5.15e-06	4.01867	up	5.89972	5.88889	6.04948	7.92242	7.91814	8.01769	P	A	P	P	P	P	Olr202_predicted	Rattus norvegicus olfactory receptor 202 (predicted) (Olr202_predicted), mRNA [NM_001000550]	NM_001000550	365337	GO:0007186|GO:0050911|GO:0004984|GO:0016021	Rn.141809
A_44_P238316	5.38e-06	5.94411	up	2.0947	2.0949	2.11046	4.52693	4.68812	4.79939	A	A	A	P	P	P	Olr402_predicted	Rattus norvegicus olfactory receptor 402 (predicted) (Olr402_predicted), mRNA [NM_001001014]	NM_001001014	405388	GO:0007186|GO:0050911|GO:0004984|GO:0016021	Rn.143036
A_44_P475320	6.15e-06	17.4219	up	1.89743	2.09021	2.08099	5.9459	6.14543	6.34578	A	A	A	P	P	P	Olr1589_predicted	Rattus norvegicus olfactory receptor 1589 (predicted) (Olr1589_predicted), mRNA [NM_001000083]	NM_001000083	289251	GO:0007186|GO:0050911|GO:0004984|GO:0016021	Rn.142339
A_44_P400363	6.26e-06	4.89735	up	2.03365	1.9907	1.98778	4.18619	4.43121	4.27073	A	A	A	P	P	P	Ampd1	Rattus norvegicus adenosine monophosphate deaminase 1 (isoform M) (Ampd1), mRNA [NM_138876]	NM_138876	25028	GO:0009117|GO:0009126|GO:0009168|GO:0010033|GO:0003876|GO:0005515|GO:0016787|GO:0005575	Rn.9794
A_44_P330439	6.45e-06	5.46788	up	3.18068	3.16328	3.30068	5.58196	5.79656	5.61906	A	A	A	P	P	P	LOC500845	Rattus norvegicus LRRG00131 mRNA, complete cds. [AY539882]	AY539882	500845		Rn.124286
A_43_P15451	6.71e-06	3.05161	up	7.67271	7.64753	7.70967	9.2061	9.27667	9.37585	P	P	P	P	P	P	Mcpt6	Rattus norvegicus mast cell protease 6 (Mcpt6), mRNA [NM_019180]	NM_019180	29268	GO:0006508|GO:0006954|GO:0004252|GO:0005515|GO:0008201|GO:0008233|GO:0030019|GO:0005576|GO:0005615	Rn.10183
A_44_P198644	6.74e-06	4.51306	up	2.02967	2.01506	2.04739	4.08939	4.19301	4.33204	A	A	A	P	P	P	Olr619_predicted	Rattus norvegicus olfactory receptor 619 (predicted) (Olr619_predicted), mRNA [NM_001000338]	NM_001000338	295843	GO:0007186|GO:0050911|GO:0004984|GO:0016021	Rn.142868
A_44_P501426	6.9e-06	3.2639	up	2.14184	2.20904	2.31766	3.88713	3.93671	3.96449	A	A	A	P	P	P	Pkd2l1_predicted	PREDICTED: Rattus norvegicus polycystic kidney disease 2-like 1 (predicted) (Pkd2l1_predicted), mRNA [XM_219856]		293937	GO:0006812|GO:0007165|GO:0005227|GO:0005261|GO:0005509|GO:0005515|GO:0008092|GO:0005783|GO:0005886|GO:0016020|GO:0016021	Rn.162531
A_44_P167930	7.16e-06	4.95854	up	7.27589	7.49682	7.46708	9.66507	9.72699	9.77749	P	P	P	P	P	P	Mobp	Rattus norvegicus myelin-associated oligodendrocytic basic protein (Mobp), mRNA [NM_012720]	NM_012720	25037	GO:0007399|GO:0019911|GO:0005739	Rn.91185
A_44_P243048	7.49e-06	6.0275	up	4.88056	4.95356	4.95657	7.35965	7.57092	7.63481	P	A	A	P	P	P	Olr1293_predicted	Rattus norvegicus olfactory receptor 1293 (predicted) (Olr1293_predicted), mRNA [NM_001000460]	NM_001000460	300599	GO:0007186|GO:0050911|GO:0004984|GO:0016021	Rn.143497
A_44_P457190	7.73e-06	5.30799	up	4.77271	4.57732	4.56429	6.97626	7.03108	7.13147	P	A	A	P	P	P	LOC691770	PREDICTED: Rattus norvegicus similar to Ankyrin repeat domain-containing protein 28 (LOC691770), mRNA [XM_001079587]	XM_001079587	691770
A_44_P513789	7.85e-06	11.9251	up	4.49102	4.15885	4.52723	7.98206	7.90969	8.01314	P	A	A	P	P	P	Ccr1l1_predicted	PREDICTED: Rattus norvegicus chemokine (C-C motif) receptor 1-like 1 (predicted) (Ccr1l1_predicted), mRNA [XM_236742]		301088	GO:0004983|GO:0016493|GO:0045028|GO:0016021
A_44_P274505	8e-06	4.13099	up	5.17622	4.99427	5.04789	7.1061	7.05042	7.20133	P	A	A	P	P	P	Tgm6_predicted	Rattus norvegicus similar to Protein-glutamine gamma-glutamyltransferase 3-like (Transglutaminase 3-like) (TGase 3-like) (LOC296152), mRNA [XM_230601]		296152	GO:0018149
A_43_P12933	8.91e-06	5.00326	up	2.0132	2.06014	2.0124	4.36384	4.20761	4.48289	A	A	A	P	P	P	Prl2a1	Rattus norvegicus Prolactin family 2, subfamily a, member 1 (Prl2a1), mRNA [NM_053791]	NM_053791	116474	GO:0005179|GO:0005576|GO:0005615	Rn.17940
A_44_P208634	9.31e-06	2.62397	up	4.91039	4.74275	4.80907	6.20685	6.22614	6.20447	P	A	A	P	P	P	Tmprss3	PREDICTED: Rattus norvegicus transmembrane protease, serine 3 (predicted) (Tmprss3_predicted), mRNA [XM_228059]		309665	GO:0006508|GO:0006883|GO:0007605|GO:0003674|GO:0004252|GO:0004263|GO:0004295|GO:0005044|GO:0016787|GO:0017080|GO:0005575|GO:0005789|GO:0016020|GO:0016021
A_44_P255039	9.55e-06	6.48307	up	5.93571	6.05928	6.08624	8.68227	8.88558	8.60341	P	A	P	P	P	P	Olr307_predicted	Rattus norvegicus olfactory receptor 307 (predicted) (Olr307_predicted), mRNA [NM_001000241]	NM_001000241	293605	GO:0007186|GO:0050911|GO:0004984|GO:0016021	Rn.141731
A_44_P470619	1.05e-05	14.9709	up	3.19052	2.94262	2.74441	6.93604	6.74425	6.90951	A	A	A	P	P	P	Srxn1	Rattus norvegicus sulfiredoxin 1 homolog (S. cerevisiae) (Srxn1), mRNA [NM_001047858]	NM_001047858	296271		Rn.2835
A_44_P259851	1.07e-05	9.78379	up	2.05508	2.01094	2.0048	5.08271	5.37716	5.48212	A	A	A	P	P	P	Olr735_predicted	Rattus norvegicus olfactory receptor 735 (predicted) (Olr735_predicted), mRNA [NM_001000922]	NM_001000922	405238	GO:0007186|GO:0050911|GO:0004984|GO:0016021	Rn.142785
A_44_P468983	1.14e-05	2.11833	up	6.78013	6.78404	6.70507	7.83272	7.8961	7.78921	P	P	P	P	P	P	LOC314655	Rattus norvegicus similar to a disintegrin-like and metalloprotease (reprolysin type) with thrombospondin type 1 motif, 10 (LOC314655), mRNA [NM_001034930]	NM_001034930	314655	GO:0006508|GO:0007229|GO:0004222	Rn.135600
A_44_P248352	1.17e-05	2.67038	up	1.88762	1.95759	2.00575	3.44476	3.30805	3.34929	A	A	A	P	A	P	RGD1564319_predicted	PREDICTED: Rattus norvegicus similar to TF-1 apoptosis related protein 19 (predicted) (RGD1564319_predicted), mRNA [XM_345378]		366089		Rn.124851
A_44_P536076	1.22e-05	4.73519	up	4.36352	4.2919	4.54755	6.60134	6.71904	6.61285	P	A	A	P	P	P	LOC288750	Rattus norvegicus hypothetical protein (LOC288750), mRNA [NM_198727]	NM_198727	288750	GO:0016021	Rn.211158
A_44_P518221	1.26e-05	4.79852	up	6.46621	6.57752	6.3471	8.74557	8.62251	8.81053	P	P	P	P	P	P	Disp2_predicted	PREDICTED: Rattus norvegicus dispatched homolog 2 (Drosophila) (predicted) (Disp2_predicted), mRNA [XM_230531]		311324		Rn.19932
A_44_P180482	1.33e-05	3.18674	up	5.96519	6.12639	6.08011	7.7094	7.66607	7.81246	P	A	P	P	P	P	Tp53i11_predicted	PREDICTED: Rattus norvegicus tumor protein p53 inducible protein 11 (predicted) (Tp53i11_predicted), mRNA [XM_230296]		311209	GO:0006950|GO:0008285	Rn.22267
A_44_P309499	1.35e-05	2.94881	up	7.29559	7.43899	7.26752	8.91592	8.83656	8.93002	P	P	P	P	P	P	RGD1560439_predicted	PREDICTED: Rattus norvegicus similar to hypothetical protein FLJ34960 (predicted) (RGD1560439_predicted), mRNA [XM_228962]	XM_228962	302703	GO:0005515
A_44_P393631	1.37e-05	8.64602	up	4.78811	4.56481	4.71172	7.6611	7.7403	7.99935	P	A	A	P	P	P	Rasal1_predicted	Rattus norvegicus similar to RAS protein activator like 1 (GAP1 like) (LOC360814), mRNA [XM_341088]	XM_341088	360814	GO:0007242|GO:0051056|GO:0005096|GO:0005099|GO:0005543|GO:0005622	Rn.63791
A_43_P20099	1.38e-05	4.99535	up	4.59945	4.62179	4.38612	6.76207	6.871	6.93604	P	A	A	P	P	P	Mfi2_predicted	PREDICTED: Rattus norvegicus antigen p97 (melanoma associated) identified by monoclonal antibodies 133.2 and 96.5 (predicted) (Mfi2_predicted), mRNA [XM_237839]		288038	GO:0006826|GO:0006879|GO:0008199|GO:0005576|GO:0005615|GO:0005887	Rn.198265
A_43_P16096	1.38e-05	3.62938	up	2.11777	2.09031	2.10156	3.872	3.9113	4.10551	A	A	A	P	P	P	Olr1370	Rattus norvegicus olfactory receptor 1370 (Olr1370), mRNA [NM_001000979]	NM_001000979	405334	GO:0007165|GO:0007186|GO:0007608|GO:0050896|GO:0050911|GO:0004872|GO:0004984|GO:0016020|GO:0016021	Rn.124616
A_44_P384286	1.44e-05	4.01985	up	5.77913	5.94008	5.84797	7.86022	7.75344	7.97494	P	A	P	P	P	P	Gpr20	Rattus norvegicus G protein-coupled receptor 20 (Gpr20), mRNA [NM_022216]	NM_022216	60667	GO:0007165|GO:0007186|GO:0001584|GO:0004872|GO:0004930|GO:0005887|GO:0016020|GO:0016021	Rn.138120
A_44_P412032	1.49e-05	8.51229	up	5.15598	4.82451	5.03043	7.97914	8.06324	8.23718	P	A	A	P	P	P	Olr1700_predicted	Rattus norvegicus olfactory receptor 1700 (predicted) (Olr1700_predicted), mRNA [NM_001001113]	NM_001001113	406012	GO:0007165|GO:0007186|GO:0007608|GO:0050896|GO:0050911|GO:0004872|GO:0004984|GO:0016020|GO:0016021	Rn.142679
A_44_P525281	1.5e-05	5.73621	up	2.99501	3.11537	3.19955	5.46172	5.7164	5.69209	A	A	A	P	P	P	RGD1561296_predicted	PREDICTED: Rattus norvegicus similar to urocanase domain containing 1 (LOC679756), mRNA [XM_001054337]		362399		Rn.198159
A_44_P456769	1.58e-05	6.31712	up	1.90548	2.22857	2.10276	4.73902	4.6479	4.82769	A	A	A	P	P	P	Ncr1	Rattus norvegicus natural cytotoxicity triggering receptor 1 (Ncr1), mRNA [NM_057199]	NM_057199	117547	GO:0004872|GO:0005615|GO:0016020|GO:0016021	Rn.30049
A_44_P146733	1.61e-05	8.5285	up	4.39877	4.01708	4.05134	7.26001	7.29269	7.19138	A	A	A	P	P	P	Olr784_predicted	Rattus norvegicus olfactory receptor 784 (predicted) (Olr784_predicted), mRNA [NM_001000604]	NM_001000604	404793	GO:0007186|GO:0050911|GO:0004984|GO:0016021	Rn.142747
A_44_P137417	1.65e-05	10.2008	up	3.47137	3.09801	3.48745	6.60215	6.74947	6.75705	A	A	A	P	P	P	Olr818_predicted	Rattus norvegicus olfactory receptor 818 (predicted) (Olr818_predicted), mRNA [NM_001000844]	NM_001000844	405133	GO:0007165|GO:0007186|GO:0007608|GO:0050896|GO:0050911|GO:0004872|GO:0004984|GO:0016020|GO:0016021	Rn.143107
A_44_P487000	1.65e-05	5.38252	up	1.90848	1.9317	1.97528	4.48549	4.17404	4.44078	A	A	A	P	P	P	Olr623_predicted	Rattus norvegicus olfactory receptor 623 (predicted) (Olr623_predicted), mRNA [NM_001000651]	NM_001000651	404848	GO:0007186|GO:0050911|GO:0004984|GO:0016021	Rn.142866
A_44_P344187	1.66e-05	3.05874	up	2.11066	2.08069	2.08985	3.61378	3.83288	3.67336	A	A	A	P	P	P	Olr1424_predicted	Rattus norvegicus olfactory receptor 1424 (predicted) (Olr1424_predicted), mRNA [NM_001000779]	NM_001000779	405056	GO:0007186|GO:0050911|GO:0004984|GO:0016021	Rn.142145
A_44_P285641	1.71e-05	3.42902	up	2.15118	2.13748	2.16461	3.81999	4.06712	3.89955	A	A	A	P	P	P	Olr215_predicted	Rattus norvegicus olfactory receptor 215 (predicted) (Olr215_predicted), mRNA [NM_001000198]	NM_001000198	293362	GO:0007186|GO:0050911|GO:0004984|GO:0016021	Rn.141799
A_44_P397962	1.76e-05	5.61163	up	5.22617	5.35316	5.10863	7.59206	7.85247	7.70868	P	A	A	P	P	P	Olr62_predicted	Rattus norvegicus olfactory receptor 62 (predicted) (Olr62_predicted), mRNA [NM_001000129]	NM_001000129	293201	GO:0007165|GO:0007186|GO:0007608|GO:0050896|GO:0050911|GO:0001584|GO:0004872|GO:0004984|GO:0016020|GO:0016021	Rn.141917
A_44_P279116	1.79e-05	3.70553	up	1.93824	1.94639	1.99124	3.69528	3.9102	3.93942	A	A	A	P	P	P	Rad51ap1_predicted	similar to RAD51 associated protein 1 (LOC689055), mRNA [Source:RefSeq_dna;Acc:NM_001079711] [ENSRNOT00000049662]		312721	GO:0006310|GO:0005634
A_44_P102465	1.8e-05	12.2389	up	1.86718	1.90236	1.92587	5.24335	5.53106	5.76121	A	A	A	P	P	P	Olr1107_predicted	Rattus norvegicus olfactory receptor 1107 (predicted) (Olr1107_predicted), mRNA [NM_001000424]	NM_001000424	300202	GO:0007165|GO:0007186|GO:0007608|GO:0050896|GO:0050911|GO:0004872|GO:0004984|GO:0016020|GO:0016021	Rn.143286
A_44_P269216	1.81e-05	10.37	up	3.26196	2.79748	3.06018	6.3453	6.49221	6.40514	A	A	A	P	P	P	Olr1155_predicted	Rattus norvegicus olfactory receptor 1155 (predicted) (Olr1155_predicted), mRNA [NM_001000433]	NM_001000433	300414	GO:0007186|GO:0050911|GO:0004984|GO:0016021	Rn.143592
A_44_P482158	1.83e-05	3.6784	up	6.03355	6.07202	6.22047	7.88638	8.00477	8.07213	P	A	P	M	P	P	RGD1562114_predicted	UI-R-FF0-coy-c-23-0-UI.s1 UI-R-FF0 Rattus norvegicus cDNA clone UI-R-FF0-coy-c-23-0-UI 3', mRNA sequence [BU758615]	BU758615	500795		Rn.9087
A_44_P351231	1.95e-05	5.37374	up	5.67804	5.78787	5.44401	8.06142	8.02887	8.0974	P	A	A	P	P	P	Olr46_predicted	Rattus norvegicus olfactory receptor 46 (predicted) (Olr46_predicted), mRNA [NM_001001001]	NM_001001001	405365	GO:0007186|GO:0050911|GO:0004984|GO:0016021	Rn.141928
A_44_P538496	2.15e-05	10.1259	up	3.10613	2.82495	2.97789	6.07176	6.46746	6.38967	A	A	A	P	P	P	Olr1434_predicted	Rattus norvegicus olfactory receptor 1434 (predicted) (Olr1434_predicted), mRNA [NM_001000013]	NM_001000013	287322	GO:0007186|GO:0050911|GO:0004984|GO:0016021	Rn.142139
A_44_P315905	2.23e-05	2.58728	up	6.03907	6.19104	6.1123	7.41622	7.48078	7.55972	P	P	P	P	P	P	Acr	Rattus norvegicus acrosin (Acr), mRNA [NM_012490]	NM_012490	24163	GO:0006508|GO:0007190|GO:0007338|GO:0007340|GO:0007341|GO:0009607|GO:0048545|GO:0003674|GO:0003677|GO:0004040|GO:0004284|GO:0005507|GO:0005515|GO:0005537|GO:0008144|GO:0008233|GO:0008270|GO:0042806|GO:0001669|GO:0005615|GO:0005798|GO:0043159|GO:0043234	Rn.10423
A_44_P449663	2.24e-05	9.89705	up	4.32327	4.27411	4.09098	7.33271	7.50551	7.77115	P	A	A	P	P	P	Olr1602_predicted	Rattus norvegicus olfactory receptor 1602 (predicted) (Olr1602_predicted), mRNA [NM_001000909]	NM_001000909	405219	GO:0007186|GO:0050911|GO:0004984|GO:0016021	Rn.142328
A_43_P11441	2.36e-05	5.45234	up	5.22811	5.47929	5.12363	7.72227	7.67513	7.77426	P	A	A	P	P	P	Atp4b	Rattus norvegicus ATPase, H+/K+ exchanging, beta polypeptide (Atp4b), mRNA [NM_012510]	NM_012510	24217	GO:0001696|GO:0006811|GO:0006813|GO:0006814|GO:0015992|GO:0005391|GO:0008900|GO:0015078|GO:0030955|GO:0016020|GO:0016021	Rn.10033
A_44_P534490	2.44e-05	5.52089	up	4.98154	5.09788	4.76456	7.32079	7.50422	7.41368	P	A	A	P	P	P	Slc5a4a_predicted	PREDICTED: Rattus norvegicus solute carrier family 5, member 4a (predicted) (Slc5a4a_predicted), mRNA [XM_228085]		294341	GO:0016021	Rn.133639
A_44_P475981	2.59e-05	19.1797	up	1.92145	2.51328	2.08904	6.37789	6.32988	6.60051	A	A	A	P	P	P	Pif1	Rattus norvegicus similar to AI449441 protein (LOC367645), mRNA [XM_346237]	XM_346237	367645	GO:0004386
A_44_P547825	2.82e-05	2.0697	up	7.68451	7.76453	7.59744	8.71418	8.73911	8.74145	P	P	P	P	P	P	Insl3	Rattus norvegicus insulin-like 3 (Insl3), mRNA [NM_053680]	NM_053680	114215	GO:0001556|GO:0001701|GO:0007193|GO:0007267|GO:0007283|GO:0008284|GO:0008285|GO:0008406|GO:0008584|GO:0030819|GO:0043066|GO:0001664|GO:0005158|GO:0005179|GO:0005576|GO:0005615|GO:0005625|GO:0048471	Rn.48700
A_44_P203325	2.84e-05	8.08072	up	4.69158	5.16641	4.91886	7.87556	7.98664	7.9581	P	A	A	P	P	P	Olr1252_predicted	Rattus norvegicus olfactory receptor 1252 (predicted) (Olr1252_predicted), mRNA [NM_001000454]	NM_001000454	300577	GO:0007186|GO:0050911|GO:0004984|GO:0016021	Rn.143518
A_44_P153865	3.13e-05	6.94521	up	3.84098	4.28693	4.0052	6.79494	6.90221	6.82401	A	A	A	P	P	P	Olr379_predicted	Rattus norvegicus olfactory receptor 379 (predicted) (Olr379_predicted), mRNA [NM_001000261]	NM_001000261	293812	GO:0007186|GO:0050911|GO:0004984|GO:0016021	Rn.141672
A_44_P440772	3.14e-05	5.58922	up	6.33168	6.38222	6.01903	8.66635	8.79167	8.72284	P	P	P	P	P	P	Sema4g_predicted	PREDICTED: Rattus norvegicus sema domain, immunoglobulin domain (Ig), transmembrane domain (TM) and short cytoplasmic domain, (semaphorin) 4G (predicted) (Sema4g_predicted), mRNA [XM_342055]		361764	GO:0005615|GO:0016021	Rn.1645
A_44_P156343	3.15e-05	4.23114	up	2.16335	2.15475	2.19603	4.08387	4.4274	4.246	A	A	A	P	P	P	Olr1645_predicted	Rattus norvegicus olfactory receptor 1645 (predicted) (Olr1645_predicted), mRNA [NM_001000102]	NM_001000102	290056	GO:0007186|GO:0050911|GO:0004984|GO:0016021	Rn.142427
A_44_P380357	3.26e-05	6.98672	up	5.43425	5.41095	5.7292	8.20106	8.28604	8.50115	P	A	P	P	P	P	Sox15_predicted	PREDICTED: Rattus norvegicus SRY-box containing gene 15 (predicted) (Sox15_predicted), mRNA [XM_343921]		363632	GO:0000122|GO:0006325|GO:0006357|GO:0008584|GO:0030154|GO:0043403|GO:0045843|GO:0045944|GO:0048627|GO:0003677|GO:0003682|GO:0003700|GO:0003702|GO:0005515|GO:0030528|GO:0005634|GO:0005737	Rn.145250
A_44_P475275	3.28e-05	4.99284	up	4.00851	4.34122	4.28284	6.48796	6.48046	6.62373	A	A	A	P	P	P	Olr1678_predicted	Rattus norvegicus olfactory receptor 1678 (predicted) (Olr1678_predicted), mRNA [NM_001000893]	NM_001000893	405194	GO:0007186|GO:0050911|GO:0004984|GO:0016021	Rn.142697
A_44_P165908	3.56e-05	3.8292	up	3.05718	2.78758	3.08783	4.93656	4.90341	4.90376	A	A	A	P	P	P	Il1rl2	Rattus norvegicus interleukin 1 receptor-like 2 (Il1rl2), mRNA [NM_133575]	NM_133575	171106	GO:0004888|GO:0004909|GO:0016020|GO:0016021	Rn.10235
A_44_P154445	3.58e-05	2.67469	up	5.88247	6.02654	5.80778	7.2702	7.369	7.3357	P	P	P	P	P	P	RGD1560471_predicted	PREDICTED: Rattus norvegicus similar to hypothetical protein 4933429F08 (predicted) (RGD1560471_predicted), mRNA [XM_225892]		307398	GO:0035023|GO:0005089|GO:0005515|GO:0005622|GO:0005737	Rn.211792
A_44_P238286	3.78e-05	3.55096	up	4.7366	4.9559	4.96563	6.73635	6.61253	6.7939	P	A	A	P	P	P	Olr287	Rattus norvegicus olfactory receptor 287 (Olr287), mRNA [NM_173334]	NM_173334	287001	GO:0007165|GO:0007186|GO:0007608|GO:0050896|GO:0004872|GO:0004984|GO:0005549|GO:0016020|GO:0016021	Rn.44382
A_44_P837067	4.02e-05	5.8373	up	4.58533	4.8462	4.47818	7.10162	7.12147	7.32253	P	A	A	P	P	P	LOC686985	PREDICTED: Rattus norvegicus similar to MIC2 like 1 (LOC686985), mRNA [XM_001076617]	XM_001076617	686985
A_44_P391871	4.12e-05	4.67095	up	4.1044	3.81564	4.06056	6.07601	6.28306	6.29269	A	A	A	P	P	P	Rtl1_predicted	PREDICTED: Rattus norvegicus retrotransposon-like 1 (predicted) (Rtl1_predicted), mRNA [XM_243381]		314581
A_44_P142368	4.15e-05	3.36332	up	6.15173	6.23139	5.93895	7.82634	7.84439	7.901	P	P	P	P	P	P	RGD1309666_predicted	Rattus norvegicus similar to FLJ00364 protein (LOC365297), mRNA [XM_344915]		365297		Rn.153601
A_43_P16376	4.19e-05	2.49705	up	5.78295	5.99959	5.83184	7.16603	7.18144	7.22758	P	P	P	P	P	P	Olr1307	Rattus norvegicus olfactory receptor 1307 (Olr1307), mRNA [NM_001000519]	NM_001000519	315573	GO:0007165|GO:0007186|GO:0007608|GO:0050896|GO:0050911|GO:0004872|GO:0004984|GO:0016020|GO:0016021	Rn.120690
A_44_P395673	4.24e-05	6.36152	up	4.08529	4.10056	4.31428	6.77709	6.66982	7.06133	A	A	A	P	P	P	Olr857_predicted	Rattus norvegicus olfactory receptor 857 (predicted) (Olr857_predicted), mRNA [NM_001000583]	NM_001000583	366456	GO:0007165|GO:0007186|GO:0007608|GO:0050896|GO:0050911|GO:0004872|GO:0004984|GO:0016020|GO:0016021	Rn.143179
A_43_P11650	4.34e-05	3.15595	up	4.84133	4.85997	4.91763	6.4478	6.4478	6.69755	P	A	A	P	P	P	Pax6	Rattus norvegicus paired box gene 6 (Pax6), mRNA [NM_013001]	NM_013001	25509	GO:0001654|GO:0001709|GO:0001764|GO:0006355|GO:0006366|GO:0007275|GO:0007409|GO:0007411|GO:0007417|GO:0007420|GO:0007435|GO:0007601|GO:0008285|GO:0009887|GO:0009952|GO:0009953|GO:0030154|GO:0030334|GO:0030900|GO:0030902|GO:0042462|GO:0042660|GO:0045165|GO:0045664|GO:0045944|GO:0050678|GO:0050767|GO:0003677|GO:0003680|GO:0003690|GO:0003700|GO:0003702|GO:0005515|GO:0005634|GO:0005667	Rn.89724
A_42_P761225	4.39e-05	5.76913	up	5.75494	5.5553	5.54208	8.04979	8.01717	8.37043	P	A	A	P	P	P	Lypd2_predicted	PREDICTED: Rattus norvegicus Ly6/Plaur domain containing 2 (predicted) (Lypd2_predicted), mRNA [XM_216960]		300017		Rn.19695
A_43_P11616	4.48e-05	4.45901	up	12.058	12.3037	12.3405	14.4388	14.252	14.4816	P	P	P	P	P	P	Atf3	Rattus norvegicus activating transcription factor 3 (Atf3), mRNA [NM_012912]	NM_012912	25389	GO:0001709|GO:0006094|GO:0006350|GO:0006355|GO:0008284|GO:0003677|GO:0003700|GO:0003714|GO:0016564|GO:0046983|GO:0005634|GO:0005667	Rn.9664
A_44_P133449	4.55e-05	5.83721	up	5.32207	5.63553	5.59823	7.95228	7.9958	8.24357	P	A	A	P	P	P	Elf4_predicted	PREDICTED: Rattus norvegicus E74-like factor 4 (ets domain transcription factor) (predicted) (Elf4_predicted), mRNA [XM_229125]		302811	GO:0001787|GO:0001866|GO:0045944|GO:0005515|GO:0016563|GO:0016605	Rn.104647
A_44_P470535	4.59e-05	4.66038	up	2.46478	2.70749	2.83969	4.82679	4.8783	4.96821	A	A	A	P	P	P	Olr1616_predicted	Rattus norvegicus olfactory receptor 1616 (predicted) (Olr1616_predicted), mRNA [NM_001000840]	NM_001000840	405129	GO:0007186|GO:0050911|GO:0004984|GO:0016021	Rn.142451
A_44_P531695	4.63e-05	5.96195	up	3.44406	3.63548	3.42207	5.8418	6.16523	6.22192	A	A	A	P	P	P	Olr185_predicted	Rattus norvegicus olfactory receptor 185 (predicted) (Olr185_predicted), mRNA [NM_001000183]	NM_001000183	293330	GO:0007186|GO:0050911|GO:0004984|GO:0016021	Rn.141823
A_44_P281300	4.71e-05	4.3209	up	6.873	7.23242	7.12594	9.13604	9.17356	9.25576	P	P	P	P	P	P	Txnl6_predicted	PREDICTED: Rattus norvegicus thioredoxin-like 6 (predicted) (Txnl6_predicted), mRNA [XM_224718]		306342	GO:0006118|GO:0045454|GO:0009055|GO:0015035	Rn.48965
A_44_P476076	4.8e-05	5.37129	up	5.74884	5.97324	5.96767	8.16607	8.27396	8.52553	P	A	P	P	P	P	RGD1564752_predicted	PREDICTED: Rattus norvegicus RGD1564752 (predicted) (RGD1564752_predicted), mRNA [XM_347101]	XM_347101	363050		Rn.15978
A_44_P210317	4.85e-05	2.68872	up	5.51556	5.57247	5.40975	7.01441	6.8122	6.95194	P	A	A	P	P	P	Olr651_predicted	Rattus norvegicus olfactory receptor 651 (predicted) (Olr651_predicted), mRNA [NM_001000341]	NM_001000341	295858	GO:0007186|GO:0050911|GO:0004984|GO:0016021	Rn.142848
A_43_P23060	4.89e-05	4.8557	up	4.248	4.23328	4.27716	6.31233	6.55265	6.7325	P	A	A	P	P	P	Hsfy1	Rattus norvegicus heat shock transcription factor, Y-linked 1 (Hsfy1), mRNA [NM_001012132]	NM_001012132	316409	GO:0006355|GO:0003700|GO:0005634	Rn.34546
A_44_P236051	4.92e-05	6.90436	up	5.87152	5.8992	5.62504	8.38702	8.56372	8.80754	P	A	P	P	P	P	Olr1222_predicted	Rattus norvegicus olfactory receptor 1222 (predicted) (Olr1222_predicted), mRNA [NM_001000440]	NM_001000440	300548	GO:0007186|GO:0050911|GO:0004984|GO:0016021	Rn.143545
A_42_P577136	5.19e-05	4.14221	up	4.76421	5.1072	4.94301	6.91577	6.96119	7.08865	P	A	A	P	P	P	Fcer2a	Rattus norvegicus Fc receptor, IgE, low affinity II, alpha polypeptide (Fcer2a), transcript variant 1, mRNA [NM_001033924]	NM_001033924	171075	GO:0016068|GO:0004872|GO:0005529|GO:0019863|GO:0009897|GO:0016021	Rn.10326
A_44_P530389	5.55e-05	4.1487	up	5.81324	6.02159	6.20276	8.09852	8.04979	8.04727	P	A	P	P	P	P	Ecel1	Rattus norvegicus endothelin converting enzyme-like 1 (Ecel1), mRNA [NM_021776]	NM_021776	60417	GO:0006508|GO:0007218|GO:0007242|GO:0004222|GO:0004245|GO:0008237|GO:0008270|GO:0046872|GO:0005887|GO:0016020|GO:0016021	Rn.45803
A_44_P308827	5.62e-05	12.0972	up	4.74238	4.37256	4.83564	7.99865	8.48835	8.25338	P	A	A	P	P	P	Olr74_predicted	Rattus norvegicus olfactory receptor 74 (predicted) (Olr74_predicted), mRNA [NM_001000134]	NM_001000134	293218	GO:0007186|GO:0050911|GO:0004984|GO:0016021	Rn.141911
A_44_P545498	5.82e-05	6.65683	up	5.58309	5.11227	5.41271	8.22515	7.99079	8.09665	P	A	A	P	P	P	Sox11	Rattus norvegicus SRY-box containing gene 11 (Sox11), mRNA [NM_053349]	NM_053349	84046	GO:0001822|GO:0006350|GO:0006355|GO:0007399|GO:0008283|GO:0031103|GO:0045944|GO:0003677|GO:0003700|GO:0005634	Rn.162854
A_44_P393482	5.87e-05	7.27492	up	5.8686	5.84034	5.70926	8.37301	8.74785	8.88613	P	A	P	P	P	P	LOC365807	PREDICTED: Rattus norvegicus similar to putative pheromone receptor V2R2 (LOC365807), mRNA [XM_345218]		365807	GO:0004872|GO:0008067|GO:0016020	Rn.111884
A_44_P110788	5.92e-05	4.72278	up	5.52316	5.88197	5.57704	7.78406	7.97232	7.9447	P	A	A	P	P	P	Itgad	Rattus norvegicus integrin, alpha D (Itgad), mRNA [NM_031691]	NM_031691	64350	GO:0006955|GO:0007155|GO:0007160|GO:0007229|GO:0016337|GO:0000287|GO:0004872|GO:0005509|GO:0005515|GO:0046982|GO:0008305|GO:0009897|GO:0016020|GO:0016021	Rn.34728
A_43_P23101	5.95e-05	4.69479	up	5.15321	5.1922	4.90691	7.2286	7.22443	7.49247	P	A	A	P	P	P	Bucs1_predicted	Rattus norvegicus similar to medium-chain acyl-CoA synthetase (LOC361638), mRNA [XM_341917]	XM_341917	361638	GO:0006633|GO:0008152|GO:0015980|GO:0018874|GO:0019395|GO:0019605|GO:0003676|GO:0003824|GO:0003996|GO:0008168|GO:0015645|GO:0047760|GO:0005739|GO:0005759	Rn.38622
A_44_P377050	5.99e-05	5.48908	up	5.68697	6.05879	5.95541	8.22008	8.34208	8.50869	P	A	P	P	P	P	Olr1688_predicted	Rattus norvegicus olfactory receptor 1688 (predicted) (Olr1688_predicted), mRNA [NM_001000275]	NM_001000275	294164	GO:0007186|GO:0050911|GO:0004984|GO:0016021	Rn.142689
A_44_P291037	6.03e-05	4.71974	up	5.77943	6.06527	6.04919	8.0562	8.19845	8.35535	P	P	P	P	P	P	Coch_predicted	PREDICTED: Rattus norvegicus coagulation factor C homolog (Limulus polyphemus) (predicted) (Coch_predicted), mRNA [XM_343058]		362735	GO:0007605|GO:0008150|GO:0003674|GO:0005575|GO:0005615	Rn.8204
A_44_P183212	6.05e-05	8.75292	up	2.03774	2.38005	2.63094	5.52088	5.39281	5.52433	A	A	A	P	P	P	Tmigd_predicted	PREDICTED: Rattus norvegicus transmembrane and immunoglobulin domain containing (predicted) (Tmigd_predicted), mRNA [XM_343944]		363654	GO:0016021	Rn.143898
A_44_P330330	6.15e-05	2.87183	up	8.0096	7.85397	7.90429	9.40397	9.34265	9.58717	P	P	P	P	P	P	Slc5a2	Rattus norvegicus solute carrier family 5 (sodium/glucose cotransporter), member 2 (Slc5a2), mRNA [NM_022590]	NM_022590	64522	GO:0005975|GO:0006810|GO:0006811|GO:0006814|GO:0015758|GO:0005215|GO:0005351|GO:0005362|GO:0005412|GO:0015293|GO:0031402|GO:0016020|GO:0016021|GO:0031526	Rn.5887
A_44_P262324	6.22e-05	4.04233	up	4.11988	4.37675	4.17939	6.08254	6.26617	6.37286	A	A	A	P	P	P	Fut2	Rattus norvegicus fucosyltransferase 2 (secretor status included) (Fut2), mRNA [NM_031635]	NM_031635	58924	GO:0005975|GO:0006486|GO:0008107|GO:0008417|GO:0016757|GO:0005615|GO:0005794|GO:0016020|GO:0016021	Rn.10678
A_44_P165698	6.26e-05	2.09551	up	4.58476	4.68812	4.5434	5.5919	5.68671	5.73959	P	A	A	P	P	P	Otp	Rattus norvegicus homeodomain protein OTP mRNA, partial cds [AY169319]	AY169319	294640	GO:0005634	Rn.7202
A_44_P545624	6.3e-05	4.45922	up	2.06001	2.01722	1.99199	4.38203	4.1966	3.96097	A	A	A	P	P	P	Klk4	Rattus norvegicus kallikrein 4 (prostase, enamel matrix, prostate) (Klk4), mRNA [NM_001004101]	NM_001004101	408210	GO:0006508|GO:0004252|GO:0004263|GO:0004295|GO:0008233|GO:0008236|GO:0005576|GO:0005615	Rn.142022
A_43_P20736	6.32e-05	2.90799	up	6.15526	6.12314	5.94905	7.54543	7.56548	7.73661	P	A	P	P	P	P	Dph2	Rattus norvegicus DPH2 homolog (S. cerevisiae) (Dph2), mRNA [NM_001015007]	NM_001015007	298452		Rn.49365
A_43_P12558	6.45e-05	3.42429	up	2.21195	2.35225	2.45537	4.20432	3.96863	4.17404	A	A	A	P	P	P	Kl	Rattus norvegicus Klotho (Kl), mRNA [NM_031336]	NM_031336	83504	GO:0005975|GO:0006112|GO:0007568|GO:0008152|GO:0030501|GO:0004553|GO:0004566|GO:0008422|GO:0015926|GO:0043169|GO:0016020|GO:0016021	Rn.30061
A_44_P138041	6.45e-05	2.75519	up	5.06716	5.26186	5.10545	6.5544	6.72568	6.54086	P	A	A	P	P	P	RGD1306091_predicted	PREDICTED: Rattus norvegicus similar to Mixed lineage kinase 4 (predicted) (RGD1306091_predicted), mRNA [XM_226572]		307950		Rn.102190
A_44_P487003	6.46e-05	5.02564	up	3.95465	4.04417	3.6152	6.2364	6.14021	6.22533	A	A	A	P	P	P	Olr807_predicted	Rattus norvegicus olfactory receptor 807 (predicted) (Olr807_predicted), mRNA [NM_001000851]	NM_001000851	405141	GO:0007165|GO:0007186|GO:0050911|GO:0004984|GO:0005887|GO:0016021	Rn.143115
A_44_P522416	6.47e-05	5.0987	up	2.01416	1.96278	1.94774	4.27854	4.11988	4.57664	A	A	A	P	P	P	Olr1144_predicted	Rattus norvegicus olfactory receptor 1144 (predicted) (Olr1144_predicted), mRNA [NM_001000876]	NM_001000876	405174	GO:0007165|GO:0007186|GO:0050911|GO:0004872|GO:0004984|GO:0016020|GO:0016021	Rn.143598
A_44_P304075	6.55e-05	8.20803	up	2.90859	3.1365	2.57277	5.79742	5.91471	6.01683	A	A	A	P	P	P	Taar7h	Rattus norvegicus trace-amine-associated receptor 7h (Taar7h), mRNA [NM_175587]	NM_175587	294130	GO:0007165|GO:0007186|GO:0001584|GO:0004872|GO:0016020|GO:0016021	Rn.138142
A_43_P16272	6.55e-05	5.88244	up	5.0625	4.83597	4.79339	7.23267	7.47515	7.65329	P	A	A	P	P	P	Cftr	RATCFTR Rattus norvegicus cystic fibrosis transmembrane conductance regulator (CFTR) gene, partial cds [M89906]	M89906	24255	GO:0006811|GO:0007585|GO:0007589|GO:0030321|GO:0030324|GO:0042311|GO:0042493|GO:0043434|GO:0000166|GO:0003674|GO:0005224|GO:0005254|GO:0005260|GO:0005515|GO:0005524|GO:0016887|GO:0030165|GO:0042626|GO:0016020|GO:0016021|GO:0016323|GO:0016324|GO:0030659	Rn.124539
A_44_P404921	6.67e-05	4.6422	up	6.49605	6.83797	6.67637	8.73587	8.89884	9.02011	P	P	P	P	P	P	Olr1555_predicted	Rattus norvegicus olfactory receptor 1555 (predicted) (Olr1555_predicted), mRNA [NM_001000726]	NM_001000726	404980	GO:0007186|GO:0050911|GO:0004984|GO:0016021	Rn.142257
A_44_P308956	6.73e-05	4.17866	up	1.91321	2.16967	2.04537	4.23035	3.92036	4.16666	A	A	A	P	P	P	Gabre	Rattus norvegicus GABA-A epsilon subunit splice variant mRNA, partial cds [AF255385]	AF255385	65191	GO:0006810|GO:0006811|GO:0006821|GO:0007214|GO:0007268|GO:0042493|GO:0004890|GO:0005216|GO:0005230|GO:0005254|GO:0030594|GO:0031404|GO:0005615|GO:0005887|GO:0016020|GO:0016021|GO:0045211	Rn.54455
A_43_P20266	6.76e-05	2.30452	up	6.12082	6.16679	6.17051	7.30173	7.27674	7.49307	P	P	P	P	P	P	RGD1562456_predicted	PREDICTED: Rattus norvegicus similar to S-phase kinase-associated protein 2 (F-box protein Skp2) (F-box [XM_226817]		294790	GO:0000074|GO:0000082|GO:0006511|GO:0008634	Rn.161788
A_44_P461931	6.87e-05	5.89503	up	4.39517	4.81795	4.841	7.17117	7.26535	7.29608	P	A	A	P	P	P	LOC683685	PREDICTED: Rattus norvegicus similar to profilin 2 (LOC683685), mRNA [XM_001067051]		683685	GO:0030036|GO:0003779
A_44_P330736	7.01e-05	4.4603	up	5.64926	5.96031	5.90819	7.84328	8.01895	8.12694	P	A	P	P	P	P	Kcnmb3_predicted	PREDICTED: Rattus norvegicus potassium large conductance calcium-activated channel, subfamily M beta member 3 (predicted) (Kcnmb3_predicted), mRNA [XM_227040]		310303	GO:0001508|GO:0005513|GO:0006813|GO:0019228|GO:0005515|GO:0015269|GO:0015459|GO:0008076|GO:0016020
A_44_P156673	7.07e-05	4.69702	up	2.25499	2.31509	2.38991	4.35924	4.7877	4.50829	A	A	A	P	P	P	LOC289334	LOC289334 protein (Fragment). [Source:Uniprot/SPTREMBL;Acc:Q4V7B7] [ENSRNOT00000037997]		289334		Rn.124734
A_44_P414963	7.27e-05	5.73845	up	5.4722	5.72652	5.32054	7.84839	8.08354	8.14932	P	A	A	P	P	P	Slc2a10_predicted	PREDICTED: Rattus norvegicus solute carrier family 2 (facilitated glucose transporter), member 10 (predicted) (Slc2a10_predicted), mRNA [XM_345471]		366251	GO:0006810|GO:0008643|GO:0015758|GO:0005215|GO:0005351|GO:0005615|GO:0005887|GO:0016020|GO:0016021
A_42_P621826	7.33e-05	2.18179	up	6.46905	6.57334	6.43873	7.57812	7.55502	7.72452	P	P	P	P	P	P	Tg	Rattus norvegicus thyroglobulin (Tg), mRNA [NM_030988]	NM_030988	24826	GO:0006590|GO:0007165|GO:0009268|GO:0042446|GO:0045056|GO:0004759|GO:0005179|GO:0005515|GO:0005576|GO:0005615|GO:0005783|GO:0005794|GO:0048471	Rn.10429
A_44_P440321	7.44e-05	3.48575	up	1.88085	1.90358	1.93247	3.56645	3.91598	3.63888	A	A	A	P	P	P	Olr788_predicted	Rattus norvegicus olfactory receptor 788 (predicted) (Olr788_predicted), mRNA [NM_001000602]	NM_001000602	404790	GO:0007186|GO:0050911|GO:0004984|GO:0016021	Rn.142744
A_42_P470417	7.44e-05	2.06099	up	5.95979	6.08712	5.89721	7.0626	6.97121	7.04034	P	P	P	P	P	P	RGD1308106_predicted	PREDICTED: Rattus norvegicus LOC361719 (predicted) (RGD1308106_predicted), mRNA [XM_342009]		361719		Rn.16874
A_44_P336925	7.47e-05	2.48873	up	8.40463	8.43512	8.45499	9.64323	9.69982	9.89792	P	P	M	P	P	P	Pfdn5_predicted	UI-R-FF0-cpi-h-12-0-UI.s1 UI-R-FF0 Rattus norvegicus cDNA clone UI-R-FF0-cpi-h-12-0-UI 3', mRNA sequence [BQ783175]	BQ783175	300257	GO:0006355|GO:0006457|GO:0003714|GO:0051082|GO:0005634|GO:0005737|GO:0016272	Rn.3401
A_44_P252549	8.06e-05	11.9317	up	3.10795	2.42424	2.67668	6.48671	6.20933	6.243	A	A	A	P	P	P	Olr186_predicted	Rattus norvegicus olfactory receptor 186 (predicted) (Olr186_predicted), mRNA [NM_001001031]	NM_001001031	405917	GO:0007186|GO:0050911|GO:0004984|GO:0016021	Rn.141822
A_44_P447894	8.5e-05	3.64157	up	3.28742	3.30302	3.5887	5.1937	5.20053	5.37859	A	A	A	P	P	P	B3gnt3_predicted	PREDICTED: Rattus norvegicus UDP-GlcNAc:betaGal beta-1,3-N-acetylglucosaminyltransferase 3 (predicted) (B3gnt3_predicted), mRNA [XM_224719]		290638	GO:0006486|GO:0008378|GO:0005615|GO:0005887|GO:0016020
A_44_P472855	8.84e-05	5.55271	up	3.5647	3.18572	3.07901	5.67828	5.83402	5.73671	A	A	A	P	P	P	Olr1279_predicted	Rattus norvegicus olfactory receptor 1279 (predicted) (Olr1279_predicted), mRNA [NM_001000961]	NM_001000961	405313	GO:0007186|GO:0050911|GO:0004984|GO:0016021	Rn.143503
A_44_P513840	9.01e-05	6.06717	up	4.06808	4.56344	4.18793	6.75836	6.87877	6.9854	A	A	A	P	P	P	RGD1307767_predicted	PREDICTED: Rattus norvegicus similar to hypothetical protein MGC32231 (predicted) (RGD1307767_predicted), mRNA [XM_220584]		287414
A_44_P323232	9.04e-05	3.16576	up	3.92319	4.0147	4.24505	5.68697	5.67776	5.80588	A	A	A	P	P	P	Olr1641_predicted	Rattus norvegicus olfactory receptor 1641 (predicted) (Olr1641_predicted), mRNA [NM_001000100]	NM_001000100	290050	GO:0007165|GO:0007186|GO:0007608|GO:0050896|GO:0050911|GO:0004872|GO:0004984|GO:0016020|GO:0016021	Rn.142431
A_44_P393391	9.17e-05	5.74769	up	2.98332	3.19262	3.52103	5.79244	5.70283	5.77064	A	A	A	P	P	P	Olr1000_predicted	Rattus norvegicus olfactory receptor 1000 (predicted) (Olr1000_predicted), mRNA [NM_001000077]	NM_001000077	288891	GO:0007186|GO:0050911|GO:0004984|GO:0016021	Rn.143368
A_44_P251081	9.47e-05	2.6618	up	6.12724	6.04094	5.86941	7.35989	7.39663	7.51828	P	P	P	P	P	P	RGD1562969_predicted	Rattus norvegicus similar to tweety homolog 2 (LOC287803), mRNA [XM_221081]	XM_221081	287803		Rn.163171
A_44_P450258	9.74e-05	2.19768	up	7.22268	7.26589	7.04941	8.27713	8.29451	8.37427	P	P	P	P	P	P	RGD1307696_predicted	PREDICTED: Rattus norvegicus similar to dJ881L22.2 (novel protein) (predicted) (RGD1307696_predicted), mRNA [XM_230827]		311617		Rn.107822
A_44_P533844	9.78e-05	6.31372	up	4.972	5.4019	5.48427	7.93427	8.05471	7.84466	P	A	A	P	P	P	Olr760_predicted	Rattus norvegicus olfactory receptor 760 (predicted) (Olr760_predicted), mRNA [NM_001001069]	NM_001001069	405957	GO:0007186|GO:0050911|GO:0004984|GO:0016021	Rn.142765
A_44_P508945	0.000103	4.1745	up	5.71237	5.73081	5.96134	7.67897	7.86128	8.04908	P	A	P	P	P	P	Heyl_predicted	PREDICTED: Rattus norvegicus hairy [XM_233495]		313575	GO:0006355|GO:0007399|GO:0003677|GO:0003700|GO:0005515	Rn.214076
A_44_P440343	0.000107	7.03734	up	2.37511	1.92154	1.93425	4.69527	4.91254	5.06817	A	A	A	P	P	P	Olr399_predicted	Rattus norvegicus olfactory receptor 399 (predicted) (Olr399_predicted), mRNA [NM_001000560]	NM_001000560	366026	GO:0007186|GO:0050911|GO:0004984|GO:0016021	Rn.143039
A_43_P11516	0.000108	4.79287	up	1.89982	2.15515	2.08915	4.4984	4.06808	4.36029	A	A	A	P	P	P	Vipr1	Rattus norvegicus vasoactive intestinal peptide receptor 1 (Vipr1), mRNA [NM_012685]	NM_012685	24875	GO:0006936|GO:0006955|GO:0007165|GO:0007186|GO:0007187|GO:0007189|GO:0007268|GO:0007586|GO:0008284|GO:0004872|GO:0004930|GO:0004999|GO:0005887|GO:0016020|GO:0016021	Rn.9973
A_44_P208021	0.000108	3.60767	up	6.08941	6.20511	6.07766	7.76416	8.00431	8.15691	P	P	P	P	P	P	Olr1452_predicted	Rattus norvegicus olfactory receptor 1452 (predicted) (Olr1452_predicted), mRNA [NM_001000773]	NM_001000773	405048	GO:0007186|GO:0050911|GO:0004984|GO:0016021	Rn.142126
A_42_P648826	0.000109	2.80348	up	6.59609	6.58632	6.30591	7.9688	7.95305	8.02812	P	P	P	P	P	P	Ankrd52_predicted	PREDICTED: Rattus norvegicus ankyrin repeat domain 52 (predicted) (Ankrd52_predicted), mRNA [XM_343139]		362811	GO:0006355|GO:0003677|GO:0003700	Rn.8972
A_43_P21140	0.00011	3.81334	up	4.59339	4.39142	4.41697	6.24025	6.34376	6.61095	P	A	A	P	P	P	Cstf2t_predicted	PREDICTED: Rattus norvegicus cleavage stimulation factor, 3' pre-RNA subunit 2, tau (predicted) (Cstf2t_predicted), mRNA [XM_219809]	XM_219809	309338	GO:0006378|GO:0003676|GO:0003723|GO:0005515	Rn.198554
A_42_P577938	0.000111	2.98068	up	7.00591	7.02505	6.74131	8.40329	8.52737	8.56853	P	M	M	P	P	P	RGD1310450	Rattus norvegicus similar to hypothetical protein (RGD1310450), mRNA [NM_001014218]	NM_001014218	363254	GO:0000045|GO:0006118|GO:0006512|GO:0006914|GO:0015031|GO:0004129|GO:0016020|GO:0016021	Rn.35248
A_43_P22748	0.000111	2.8551	up	6.80778	7.08069	7.022	8.4173	8.43874	8.59505	P	P	P	P	M	P	RGD1565367_predicted	PREDICTED: Rattus norvegicus similar to Solute carrier family 23, member 2 (Sodium-dependent vitamin C transporter 2) (predicted) (RGD1565367_predicted), mRNA [XM_231601]	XM_231601	312226	GO:0006810|GO:0005215|GO:0016020	Rn.214083
A_44_P269280	0.000112	3.80125	up	5.65024	5.80074	5.38046	7.56507	7.4691	7.57668	P	A	A	P	P	P	Pou2f3	POU domain, class 2, transcription factor 3 (Octamer-binding transcription factor 11) (Oct-11) (Transcription factor Skn-1). [Source:Uniprot/SWISSPROT;Acc:P42571] [ENSRNOT00000012170]		116544	GO:0006357|GO:0008544|GO:0003700|GO:0030528|GO:0005634	Rn.81060
A_44_P277466	0.000113	3.16791	up	7.08694	7.33221	7.04968	8.69294	8.85356	8.91291	P	P	P	P	P	P	Abca3	PREDICTED: Rattus norvegicus ATP-binding cassette, sub-family A (ABC1), member 3 (Abca3), mRNA [XM_220219]	XM_220219	302973	GO:0006810|GO:0015914|GO:0042493|GO:0051384|GO:0000166|GO:0005215|GO:0005524|GO:0016887|GO:0042626|GO:0005624|GO:0005886|GO:0016020|GO:0016021|GO:0042599|GO:0043190	Rn.38406
A_43_P22788	0.000115	4.27943	up	2.91206	2.92842	3.18187	4.89344	5.25725	5.16391	A	A	A	P	P	P	Smc1l2_predicted	PREDICTED: Rattus norvegicus SMC (structural maintenace of chromosomes 1)-like 2 (S. cerevisiae) (predicted) (Smc1l2_predicted), mRNA [XM_217011]	XM_217011	300121	GO:0006810|GO:0007059|GO:0007062|GO:0007126|GO:0003677|GO:0005515|GO:0005524|GO:0042626|GO:0000775|GO:0000795|GO:0000800|GO:0005634|GO:0016020	Rn.56972
A_44_P344205	0.000116	5.81764	up	4.60552	4.87484	5.17772	7.42675	7.35871	7.49392	P	A	A	P	P	P	Olr868_predicted	Rattus norvegicus olfactory receptor 868 (predicted) (Olr868_predicted), mRNA [NM_001000821]	NM_001000821	405110	GO:0007186|GO:0050911|GO:0004984|GO:0016021	Rn.143172
A_42_P774181	0.000117	4.14505	up	1.96658	2.19522	2.28508	4.16871	4.04651	4.38583	A	A	A	P	P	P	Gnat1_predicted	Rattus norvegicus similar to Gnat1 protein (LOC363143), mRNA [XM_343480]		363143	GO:0001580|GO:0007165|GO:0007186|GO:0007199|GO:0007601|GO:0007602|GO:0008283|GO:0009586|GO:0009642|GO:0051343|GO:0003924|GO:0005525|GO:0001750|GO:0001917|GO:0005624|GO:0005834|GO:0043025	Rn.8781
A_44_P338021	0.000119	4.03872	up	4.64519	4.80357	5.05415	6.78376	6.78349	6.97735	P	A	A	P	P	P	Bpil2_predicted	PREDICTED: Rattus norvegicus bactericidal/permeability-increasing protein-like 2 (predicted) (Bpil2_predicted), mRNA [XM_235012]		299685	GO:0001530|GO:0005543|GO:0008289|GO:0005576
A_44_P189542	0.00012	5.3064	up	5.15351	5.69233	5.359	7.89102	7.77017	7.76685	P	A	A	P	P	P	Mpp2	Dlg 2 (Fragment). [Source:Uniprot/SPTREMBL;Acc:O88953] [ENSRNOT00000028310]		85275	GO:0006461|GO:0005515|GO:0030165|GO:0016020	Rn.44271
A_44_P508760	0.00012	4.69704	up	5.23432	5.65469	5.34455	7.52586	7.60116	7.80179	P	A	A	P	P	P	Nol4_predicted	PREDICTED: Rattus norvegicus nucleolar protein 4 (predicted) (Nol4_predicted), mRNA [XM_226125]	XM_226125	307553	GO:0003723|GO:0005730	Rn.208274
A_44_P306414	0.000121	5.58896	up	5.74703	6.21106	6.1241	8.34423	8.53819	8.64752	P	P	P	P	P	P	Olr1679_predicted	Rattus norvegicus olfactory receptor 1679 (predicted) (Olr1679_predicted), mRNA [NM_001000892]	NM_001000892	405193	GO:0007186|GO:0050911|GO:0004984|GO:0016021	Rn.142696
A_44_P1003785	0.000121	3.8442	up	7.59346	7.58529	7.51074	9.25353	9.59088	9.67313	P	P	P	P	P	P	RGD1309310_predicted	Rattus norvegicus similar to mKIAA0195 protein (LOC303677), mRNA [XM_221119]		303677		Rn.198902
A_43_P13395	0.000122	6.66655	up	4.45782	4.68088	4.1245	7.09768	7.04034	7.336	P	A	A	P	P	P	LOC246267	Rattus norvegicus resection-induced TPI (rs11) (LOC246267), mRNA [NM_144751]	NM_144751	246267	GO:0008152|GO:0004807|GO:0016853	Rn.127819
A_44_P393336	0.000122	5.46449	up	5.35091	5.5914	5.22617	7.60319	7.88005	8.03549	P	A	A	P	P	P	Olr778_predicted	Rattus norvegicus olfactory receptor 778 (predicted) (Olr778_predicted), mRNA [NM_001000607]	NM_001000607	404796	GO:0007186|GO:0050911|GO:0004984|GO:0005529|GO:0016021	Rn.142753
A_44_P531675	0.000123	6.9263	up	4.2736	4.85191	4.74886	7.4117	7.3089	7.53002	P	A	A	P	P	P	Olr1471_predicted	Rattus norvegicus olfactory receptor 1471 (predicted) (Olr1471_predicted), mRNA [NM_001000722]	NM_001000722	404974	GO:0007186|GO:0050911|GO:0004984|GO:0016021	Rn.142097
A_44_P328205	0.000123	3.43618	up	5.65269	5.80879	5.39925	7.40139	7.43171	7.37004	P	A	A	P	P	P	Bdkrb1	Rattus norvegicus bradykinin receptor B1 (Bdkrb1), mRNA [NM_030851]	NM_030851	81509	GO:0006954|GO:0007165|GO:0007186|GO:0001584|GO:0004872|GO:0004947|GO:0016020|GO:0016021	Rn.10762
A_43_P12655	0.000128	4.48246	up	5.02241	4.6551	4.86234	7.06232	6.8117	7.1587	P	A	A	P	P	P	Slc27a2	Rattus norvegicus solute carrier family 27 (fatty acid transporter), member 2 (Slc27a2), mRNA [NM_031736]	NM_031736	65192	GO:0000038|GO:0001676|GO:0006629|GO:0006631|GO:0008152|GO:0004467|GO:0015245|GO:0016874|GO:0005615|GO:0005739|GO:0005777|GO:0005778|GO:0005782|GO:0005783|GO:0005792|GO:0016020|GO:0016021	Rn.3608
A_44_P299479	0.000132	2.65776	up	4.21587	4.35233	4.4956	5.79854	5.65867	5.83723	A	A	A	P	P	P	Gpr176	Probable G-protein coupled receptor 176 (G-protein coupled receptor AGR9) (RBU-15). [Source:Uniprot/SWISSPROT;Acc:Q64017] [ENSRNOT00000007882]		117257	GO:0007165|GO:0007186|GO:0001584|GO:0004872|GO:0004930|GO:0016020|GO:0016021	Rn.44656
A_44_P205649	0.000134	5.51727	up	5.97921	6.37688	6.04762	8.38311	8.62079	8.79167	P	P	P	P	P	P	Olr306_predicted	Rattus norvegicus olfactory receptor 306 (predicted) (Olr306_predicted), mRNA [NM_001000766]	NM_001000766	405040	GO:0007186|GO:0050911|GO:0004984|GO:0016021	Rn.141732
A_43_P11857	0.000137	3.82729	up	6.00325	6.04511	5.73934	7.67873	7.9295	7.98844	P	A	A	P	P	P	Avpr1b	Rattus norvegicus arginine vasopressin receptor 1B (Avpr1b), mRNA [NM_017205]	NM_017205	29462	GO:0007165|GO:0007186|GO:0007202|GO:0007204|GO:0042538|GO:0001584|GO:0004872|GO:0004930|GO:0005000|GO:0005080|GO:0017046|GO:0045028|GO:0005768|GO:0005886|GO:0005887|GO:0016020|GO:0016021	Rn.10096
A_44_P431564	0.000138	3.03936	up	6.03958	6.29884	6.11638	7.60731	7.77092	7.88788	P	P	P	P	P	P	Tal1_predicted	PREDICTED: Rattus norvegicus T-cell acute lymphocytic leukemia 1 (predicted) (Tal1_predicted), mRNA [XM_001069740]		313507	GO:0008283|GO:0030097|GO:0030218|GO:0035162|GO:0043193|GO:0045165|GO:0003677|GO:0005515|GO:0008134|GO:0031490|GO:0005667	Rn.208493
A_44_P283260	0.000139	10.4836	up	2.58457	3.25121	3.30548	6.34125	6.46818	6.50202	A	A	A	P	P	P	Olr1633_predicted	Rattus norvegicus olfactory receptor 1633 (predicted) (Olr1633_predicted), mRNA [NM_001000835]	NM_001000835	405124	GO:0007186|GO:0050911|GO:0004867|GO:0004984|GO:0016021	Rn.142439
A_43_P18422	0.000141	4.94973	up	7.22218	7.74686	7.32739	9.70398	9.73142	9.78307	P	P	P	P	P	P	RGD1306164_predicted	PREDICTED: Rattus norvegicus similar to hypothetical protein FLJ90798 (predicted) (RGD1306164_predicted), mRNA [XM_341390]		361104	GO:0003676|GO:0008270	Rn.44060
A_44_P465998	0.000143	2.70553	up	2.89386	2.64706	2.85529	4.10729	4.32842	4.26823	A	A	A	P	P	P	Olr476_predicted	Rattus norvegicus olfactory receptor 476 (predicted) (Olr476_predicted), mRNA [NM_001000303]	NM_001000303	295746	GO:0007186|GO:0050911|GO:0004984|GO:0016021	Rn.142961
A_44_P475573	0.000147	4.6406	up	3.72901	3.40021	3.31562	5.50899	5.77823	5.80055	A	A	A	P	P	P	Cyp2c37	PREDICTED: Rattus norvegicus cytochrome P450, 2c37 (Cyp2c37), mRNA [XM_001063361]	XM_001063361	29296	GO:0006118|GO:0008150|GO:0003674|GO:0004497|GO:0005506|GO:0019825|GO:0020037|GO:0005575	Rn.185941
A_44_P560541	0.000147	3.8815	up	2.24998	2.27535	2.43164	4.11487	4.5254	4.18654	A	A	A	P	P	P	RGD1563000_predicted	PREDICTED: Rattus norvegicus similar to hypothetical protein MGC26856 (predicted) (RGD1563000_predicted), mRNA [XR_009412]	XR_009412	503139		Rn.195881
A_44_P150023	0.000148	2.31336	up	6.90038	6.91607	6.83596	7.94818	8.10095	8.23326	P	P	P	P	P	P	LOC503165	Rattus norvegicus similar to ADP-ribosylation factor GTPase-activating protein 3 (ARF GAP 3) (LOC503165), mRNA [NM_001044273]	NM_001044273	503165	GO:0043087	Rn.161999
A_44_P252517	0.000152	2.37897	up	5.06218	4.99462	5.14761	6.16866	6.35733	6.42944	P	A	A	P	P	P	Havcr1	Rattus norvegicus kidney injury molecule 1 (Havcr1), mRNA [NM_173149]	NM_173149	286934	GO:0006355|GO:0007155|GO:0003677|GO:0005634|GO:0016020|GO:0016021	Rn.11154
A_44_P398132	0.000153	5.3626	up	5.41095	5.94149	5.528	7.9199	8.11749	8.11186	P	A	A	P	P	P	Slc22a12	Rattus norvegicus solute carrier family 22 (organic anion/cation transporter), member 12 (Slc22a12), mRNA [NM_001034943]	NM_001034943	365398	GO:0006810|GO:0008150|GO:0015747|GO:0019725|GO:0003674|GO:0005215|GO:0005515|GO:0015143|GO:0030165|GO:0005575|GO:0005886|GO:0016021|GO:0016324|GO:0031526	Rn.137035
A_42_P693191	0.000153	2.83978	up	4.50668	4.83871	4.68125	6.10137	6.17106	6.27154	P	A	A	P	P	P	Spas1	Rattus norvegicus spermatogenic specific-gene1 (Spas1), mRNA [NM_134384]	NM_134384	171403	GO:0007275|GO:0007283|GO:0030154|GO:0005739|GO:0016020|GO:0019867	Rn.51863
A_44_P116875	0.000154	3.03501	up	5.55477	5.83633	5.89101	7.29712	7.33247	7.45763	P	A	P	P	P	P	LOC368158	PREDICTED: Rattus norvegicus similar to Nuclear receptor ROR-gamma (Nuclear receptor RZR-gamma) (Thymus orphan receptor) (TOR) (LOC368158), mRNA [XM_347322]		368158		Rn.21421
A_43_P17941	0.000155	2.8498	up	7.20378	7.25845	7.37184	8.60078	8.92216	8.84371	P	P	P	P	P	P	Zfpm2_predicted	PREDICTED: Rattus norvegicus zinc finger protein, multitype 2 (predicted) (Zfpm2_predicted), mRNA [XM_235253]	XM_235253	314930	GO:0000122|GO:0045944|GO:0003676|GO:0003714|GO:0008270|GO:0005622|GO:0005634|GO:0005737	Rn.135463
A_44_P137467	0.000156	2.78096	up	1.91135	2.05397	2.09239	3.67007	3.44924	3.36516	A	A	A	P	P	P	Olr631_predicted	Rattus norvegicus olfactory receptor 631 (predicted) (Olr631_predicted), mRNA [NM_001000339]	NM_001000339	295848	GO:0007186|GO:0050911|GO:0004984|GO:0016021	Rn.142861
A_44_P196904	0.000156	2.47538	up	6.89301	6.83371	6.62007	8.00104	8.12414	8.14458	P	P	P	P	P	P	Asf1b_predicted	Rattus norvegicus similar to ASF1 anti-silencing function 1 homolog B (LOC304648), mRNA [XM_222451]		304648	GO:0006334|GO:0042393|GO:0000785	Rn.899
A_43_P19175	0.000156	2.15453	up	4.94704	4.96224	4.94266	6.19973	5.9245	6.04982	P	A	A	P	P	P	Dscaml1_predicted	Rattus norvegicus similar to Down syndrome cell adhesion molecule DSCAML1 (LOC315615), mRNA [XM_236203]		315615	GO:0001709|GO:0007409|GO:0007420|GO:0009953|GO:0042803|GO:0009986	Rn.100124
A_44_P531711	0.000167	7.25957	up	4.04896	4.72412	4.27654	7.08091	7.23668	7.31169	A	A	A	P	P	P	Olr1382_predicted	Rattus norvegicus olfactory receptor 1382 (predicted) (Olr1382_predicted), mRNA [NM_214831]	NM_214831	287093	GO:0007186|GO:0050911|GO:0004984|GO:0016021	Rn.142190
A_44_P554965	0.000168	2.34945	up	7.96129	8.18518	7.89406	9.23735	9.28536	9.21478	P	P	P	P	P	P	Mamdc4	Rattus norvegicus MAM domain containing 4 (Mamdc4), mRNA [NM_145768]	NM_145768	252882	GO:0005768|GO:0016020|GO:0016021	Rn.10059
A_43_P12915	0.00017	2.94019	up	7.72675	7.84933	7.93352	9.20749	9.4314	9.53845	P	P	P	P	P	P	Bcl2l10	Rattus norvegicus Bcl2-like 10 (Bcl2l10), mRNA [NM_053733]	NM_053733	114552	GO:0006915|GO:0006916|GO:0042981|GO:0016021	Rn.67084
A_43_P16099	0.00017	2.28642	up	6.67497	6.65483	6.40803	7.80725	7.74437	7.76548	P	P	P	P	P	P	Ryr1	Ryanodine receptor 1 (Fragment). [Source:Uniprot/SPTREMBL;Acc:O35208] [ENSRNOT00000027893]		114207	GO:0006811|GO:0006816|GO:0004872|GO:0005216|GO:0005219|GO:0005245|GO:0005262|GO:0005515|GO:0005624|GO:0016020|GO:0016021|GO:0016529|GO:0030314|GO:0030315	Rn.198152
A_43_P22284	0.00017	2.07357	up	6.61068	6.84347	6.69275	7.70009	7.77705	7.82611	P	P	P	P	P	P	RGD1563878_predicted	PREDICTED: Rattus norvegicus similar to ankyrin repeat domain-containing SOCS box protein Asb-16 (predicted) (RGD1563878_predicted), mRNA [XM_573201]		498005		Rn.214555
A_44_P433593	0.000171	4.5835	up	4.77983	5.12264	5.2516	7.10552	7.25616	7.38173	P	A	A	P	P	P	Phox2b_predicted	Rattus norvegicus similar to Paired mesoderm homeobox protein 2B (Paired-like homeobox 2B) (PHOX2B homeodomain protein) (Neuroblastoma Phox) (NBPhox) (LOC364152), mRNA [XM_344239]	XM_344239	364152	GO:0006355|GO:0008150|GO:0003674|GO:0003700|GO:0005575|GO:0005634	Rn.106225
A_44_P294706	0.000174	5.2167	up	7.01999	7.44993	7.5539	9.62161	9.70333	9.84829	P	P	P	P	P	P	Tlr9	Rattus norvegicus toll-like receptor 9 (Tlr9), mRNA [NM_198131]	NM_198131	338457	GO:0006955|GO:0008063|GO:0009615|GO:0019730|GO:0042742|GO:0045078|GO:0045356|GO:0045359|GO:0051092|GO:0004888|GO:0005515|GO:0035197|GO:0045322|GO:0005576|GO:0005615|GO:0005886|GO:0016020	Rn.92495
A_44_P1060096	0.000174	3.91126	up	4.95894	5.0356	4.83533	6.66174	6.95249	7.11854	P	A	A	P	P	P	Cideb_predicted	PREDICTED: Rattus norvegicus cell death-inducing DNA fragmentation factor, alpha subunit-like effector B (predicted) (Cideb_predicted), mRNA [XM_344410]		364388	GO:0006917|GO:0008630|GO:0005829	Rn.204016
A_44_P456584	0.000175	3.4156	up	3.80928	4.21982	3.87826	5.69857	5.80803	5.71718	A	A	A	P	P	P	Olr471_predicted	Rattus norvegicus olfactory receptor 471 (predicted) (Olr471_predicted), mRNA [NM_001001125]	NM_001001125	406046	GO:0007186|GO:0050911|GO:0004984|GO:0016021	Rn.142965
A_44_P113963	0.000178	5.44158	up	4.58268	4.1216	4.08529	6.56179	6.6978	6.86206	P	A	A	P	P	P	Olr812_predicted	Rattus norvegicus olfactory receptor 812 (predicted) (Olr812_predicted), mRNA [NM_001000847]	NM_001000847	405137	GO:0007186|GO:0050911|GO:0004984|GO:0016021	Rn.143110
A_44_P367513	0.000178	4.39836	up	4.80977	4.64891	4.27388	6.69123	6.72755	6.72467	P	A	A	P	P	P	Cyp2d13	Rattus norvegicus cytochrome P450, family 2, subfamily d, polypeptide 13 (Cyp2d13), mRNA [NM_173093]	NM_173093	24303	GO:0006118|GO:0008152|GO:0005506|GO:0005524|GO:0020037|GO:0046872|GO:0050381|GO:0005783|GO:0005792|GO:0016020	Rn.32106
A_44_P468293	0.00018	5.5058	up	4.95871	5.41466	5.5509	7.82685	7.68835	7.79192	P	A	A	P	P	P	Olr115_predicted	Rattus norvegicus olfactory receptor 115 (predicted) (Olr115_predicted), mRNA [NM_001000152]	NM_001000152	293253	GO:0007186|GO:0050911|GO:0004984|GO:0016021	Rn.141876
A_43_P12082	0.00018	5.08674	up	4.4639	4.94673	4.58305	7.00056	6.84667	7.18668	P	A	A	P	P	P	Aipl1	Rattus norvegicus aryl hydrocarbon receptor-interacting protein-like 1 (Aipl1), mRNA [NM_021590]	NM_021590	59110	GO:0001895|GO:0006457|GO:0007601|GO:0007603|GO:0008150|GO:0018343|GO:0030823|GO:0043066|GO:0051169|GO:0001918|GO:0003674|GO:0005488|GO:0051082|GO:0001917|GO:0005575|GO:0005634|GO:0005737	Rn.102037
A_44_P168025	0.000181	7.08441	up	4.61702	5.23086	5.24852	7.78149	7.91457	7.87428	P	A	A	P	P	P	Olr796_predicted	Rattus norvegicus olfactory receptor 796 (predicted) (Olr796_predicted), mRNA [NM_001000600]	NM_001000600	404788	GO:0007186|GO:0050911|GO:0004984|GO:0016021	Rn.142739
A_44_P346421	0.000181	2.19637	up	7.31963	7.19161	7.03159	8.29772	8.30234	8.34811	P	P	P	P	P	P	Slc12a8	Rattus norvegicus solute carrier family 12 (potassium/chloride transporters), member 8 (Slc12a8), mRNA [NM_153625]	NM_153625	266733	GO:0006810|GO:0006865|GO:0005279|GO:0016020|GO:0016021	Rn.15381
A_43_P16262	0.000186	2.53902	up	4.85717	5.1009	4.91631	6.16372	6.35947	6.38401	P	A	A	P	P	P	LOC286987	Rattus norvegicus hemiferrin, transferrin-like protein (LOC286987), mRNA [NM_173321]	NM_173321	286987	GO:0006826|GO:0006879|GO:0008199|GO:0005576	Rn.127831
A_43_P21084	0.000187	2.91663	up	6.56215	6.90559	6.74739	8.2401	8.20517	8.40277	P	P	P	P	P	P	LOC297570	PREDICTED: Rattus norvegicus similar to peroxisome biogenesis factor 26 (LOC297570), mRNA [XM_232260]	XM_232260	297570	GO:0045046|GO:0005515|GO:0005779	Rn.99299
A_43_P15556	0.000188	3.75176	up	5.5585	5.7846	5.30689	7.38095	7.46779	7.52396	P	A	A	P	P	P	Gulo	Rattus norvegicus L-gulonolactone oxidase (Gulo), mRNA [NM_022220]	NM_022220	60671	GO:0006118|GO:0009058|GO:0019853|GO:0003885|GO:0016491|GO:0050105|GO:0005783|GO:0005792|GO:0016020|GO:0016021	Rn.115212
A_44_P234442	0.000188	3.11987	up	6.77081	7.02371	7.09743	8.52767	8.53396	8.75478	P	P	P	P	P	P	Kbtbd9_predicted	PREDICTED: Rattus norvegicus kelch repeat and BTB (POZ) domain containing 9 (predicted) (Kbtbd9_predicted), mRNA [XM_233955]		298867	GO:0005515	Rn.210274
A_44_P304297	0.000192	4.28197	up	3.88713	4.35606	4.14435	6.07407	6.24599	6.3623	A	A	A	M	P	P	Taar5	Rattus norvegicus trace amine associated receptor 5 (Taar5), mRNA [NM_001009650]	NM_001009650	294123	GO:0007165|GO:0007186|GO:0001584|GO:0004872|GO:0004930|GO:0008227|GO:0016020|GO:0016021	Rn.140571
A_44_P271658	0.000193	3.20691	up	8.85946	9.24126	9.13578	10.649	10.7865	10.8445	P	P	P	P	P	P	Pap	Rattus norvegicus pancreatitis-associated protein (Pap), mRNA [NM_053289]	NM_053289	24618	GO:0006953|GO:0006954|GO:0005529|GO:0005615	Rn.9727
A_44_P520025	0.000198	5.11462	up	5.0943	5.21892	4.65435	7.24128	7.3567	7.43347	P	A	A	P	P	P	Olr420_predicted	Rattus norvegicus olfactory receptor 420 (predicted) (Olr420_predicted), mRNA [NM_001000389]	NM_001000389	296682	GO:0007186|GO:0050911|GO:0004984|GO:0016021	Rn.143021
A_43_P16043	0.000198	4.56292	up	5.16179	5.16888	4.67946	7.27947	7.15701	7.14351	P	A	A	P	P	P	Itga2	Alpha 2 integrin (Fragment). [Source:Uniprot/SPTREMBL;Acc:Q924S3] [ENSRNOT00000015940]		170921	GO:0001666|GO:0001894|GO:0006928|GO:0007155|GO:0007160|GO:0007229|GO:0007596|GO:0008283|GO:0009612|GO:0009887|GO:0030198|GO:0042493|GO:0005178|GO:0005518|GO:0042802|GO:0046982|GO:0050839|GO:0005615|GO:0005886|GO:0008305|GO:0009897|GO:0016021	Rn.83597
A_44_P311627	0.000199	3.10733	up	2.16531	2.19014	2.22535	3.58291	3.97963	3.92528	A	A	A	P	P	P	Tmem10	Rattus norvegicus transmembrane protein 10 (Tmem10), mRNA [NM_001017386]	NM_001017386	361757	GO:0016021	Rn.25053
A_43_P16346	0.000201	3.3982	up	6.97274	7.36198	7.36691	8.93959	9.06476	8.9916	P	P	P	P	P	P	LOC207127	Rattus norvegicus unknown protein mRNA, partial cds [U89745]	U89745	207127		Rn.83634
A_44_P205599	0.000203	5.81868	up	5.10338	5.57965	5.20149	7.71364	7.69499	8.09797	P	A	A	P	P	P	Cyp2b3	Rattus norvegicus cytochrome P450IIB3 (Cyp2b3), mRNA [NM_173294]	NM_173294	286953	GO:0006118|GO:0004497|GO:0005506|GO:0016712|GO:0020037|GO:0046872|GO:0050381|GO:0005783|GO:0005792|GO:0016020	Rn.4845
A_44_P353541	0.000203	4.66108	up	4.7168	4.84068	4.39981	6.68414	6.87184	7.06332	P	A	A	P	P	P	Olr779_predicted	Rattus norvegicus olfactory receptor 779 (predicted) (Olr779_predicted), mRNA [NM_001000917]	NM_001000917	405232	GO:0007186|GO:0050911|GO:0004984|GO:0016021	Rn.142752
A_44_P472776	0.000205	2.17296	up	6.52858	6.8173	6.64049	7.74226	7.79366	7.80943	P	P	P	P	P	P	Nr0b1	Rattus norvegicus nuclear receptor subfamily 0, group B, member 1 (Nr0b1), mRNA [NM_053317]	NM_053317	58850	GO:0000122|GO:0006350|GO:0006694|GO:0007283|GO:0008406|GO:0010033|GO:0016481|GO:0030154|GO:0030238|GO:0030325|GO:0043433|GO:0043434|GO:0045892|GO:0050810|GO:0003677|GO:0003690|GO:0003700|GO:0003706|GO:0003707|GO:0003723|GO:0004879|GO:0016564|GO:0017163|GO:0005626|GO:0005634|GO:0005737|GO:0042788	Rn.10596
A_44_P360600	0.000211	5.3417	up	1.87303	1.90397	1.91991	4.1032	4.15572	4.68988	A	A	A	P	P	P	Olr803_predicted	Rattus norvegicus olfactory receptor 803 (predicted) (Olr803_predicted), mRNA [NM_001000853]	NM_001000853	405143	GO:0007186|GO:0050911|GO:0004984|GO:0016021	Rn.143119
A_44_P292587	0.000213	4.15818	up	6.98594	7.07666	7.42195	9.10373	9.15417	9.39451	P	P	P	P	P	P	Olr1454_predicted	Rattus norvegicus olfactory receptor 1454 (predicted) (Olr1454_predicted), mRNA [NM_001000020]	NM_001000020	287343	GO:0007186|GO:0050911|GO:0004984|GO:0016021	Rn.142124
A_43_P20636	0.000213	2.78057	up	6.52833	6.91909	6.69195	8.16029	8.17806	8.22717	P	P	P	P	P	P	RGD1562576_predicted	PREDICTED: Rattus norvegicus similar to hypothetical protein (predicted) (RGD1562576_predicted), mRNA [XM_220289]	XM_220289	303029	GO:0000059|GO:0006886|GO:0008565|GO:0005634|GO:0005643|GO:0005737	Rn.101744
A_44_P339477	0.000214	3.66802	up	6.71822	6.27636	6.36624	8.29451	8.2514	8.43992	P	A	P	P	P	P	Gpr156	Rattus norvegicus G protein-coupled receptor 156 (Gpr156), mRNA [NM_153295]	NM_153295	260430	GO:0007165|GO:0007186|GO:0004872|GO:0004965|GO:0005886|GO:0016021	Rn.213724
A_43_P19057	0.000214	2.17237	up	6.69195	6.76465	6.57362	7.69865	7.76393	7.92545	P	P	P	P	P	P	Carkl	Rattus norvegicus carbohydrate kinase-like (Carkl), mRNA [NM_001033682]	NM_001033682	287479	GO:0005975|GO:0016301	Rn.19663
A_43_P17807	0.000217	14.0583	up	3.1398	2.73767	2.15888	6.42376	6.38081	6.67184	A	A	A	P	P	P	LOC361914	Rattus norvegicus similar to solute carrier family 7 (cationic amino acid transporter, y+ system), member 12 (LOC361914), mRNA [NM_001017465]	NM_001017465	361914	GO:0006810|GO:0006865|GO:0015171|GO:0016020	Rn.207166
A_44_P557253	0.000217	6.96037	up	6.45662	6.94628	6.20822	9.27852	9.33584	9.39426	P	P	P	P	P	P	Olr689_predicted	Rattus norvegicus olfactory receptor 689 (predicted) (Olr689_predicted), mRNA [NM_001000997]	NM_001000997	405357	GO:0007186|GO:0050911|GO:0004984|GO:0016021	Rn.142819
A_44_P154188	0.000218	3.06068	up	5.40788	5.67804	5.63255	7.00329	7.23447	7.32227	P	A	A	P	P	P	Gpr25_predicted	PREDICTED: Rattus norvegicus G protein-coupled receptor 25 (predicted) (Gpr25_predicted), mRNA [XM_344146]		363993	GO:0007186|GO:0005887
A_44_P529355	0.000219	3.35337	up	1.98778	2.07497	2.1532	3.56742	3.89179	3.99357	A	A	A	P	P	P	Olr727_predicted	Rattus norvegicus olfactory receptor 727 (predicted) (Olr727_predicted), mRNA [NM_001000619]	NM_001000619	404811	GO:0007186|GO:0050911|GO:0004984|GO:0016021	Rn.142790
A_42_P464055	0.000221	4.60907	up	3.92214	3.88133	4.367	6.14693	6.22895	6.40803	A	A	A	P	P	P	Olig2_predicted	Oligodendrocyte transcription factor 2 (Fragment). [Source:Uniprot/SPTREMBL;Acc:Q1XIC8] [ENSRNOT00000000325]		304103	GO:0000122|GO:0006355|GO:0007399|GO:0042552|GO:0003677|GO:0003700|GO:0003705|GO:0005515|GO:0042803|GO:0005634|GO:0005737	Rn.22121
A_44_P100936	0.000223	3.73374	up	4.99303	5.34553	5.25469	6.88715	7.22472	7.18324	P	A	A	P	P	P	Sox14_predicted	PREDICTED: Rattus norvegicus SRY-box containing gene 14 (predicted) (Sox14_predicted), mRNA [XM_236605]		300954	GO:0006355|GO:0007399|GO:0003677|GO:0003700
A_44_P203564	0.000225	2.93305	up	5.29848	5.54941	5.57504	6.91005	6.97735	7.19273	P	A	A	P	P	P	Otos	Rattus norvegicus otospiralin (Otos), mRNA [NM_139188]	NM_139188	246044	GO:0007605	Rn.56698
A_44_P387120	0.000227	3.58339	up	5.97354	6.21636	6.2777	7.79007	8.02425	8.17725	P	P	P	P	P	P	Eda2r_predicted	PREDICTED: Rattus norvegicus ectodysplasin A2 isoform receptor (predicted) (Eda2r_predicted), mRNA [XM_231469]		296872
A_44_P472877	0.000231	9.93186	up	5.15211	5.53106	4.63548	8.35882	8.38702	8.50899	P	A	A	P	P	P	Olr276_predicted	Rattus norvegicus olfactory receptor 276 (predicted) (Olr276_predicted), mRNA [NM_001000227]	NM_001000227	293431	GO:0007186|GO:0050911|GO:0004984|GO:0016021	Rn.141763
A_42_P489761	0.000233	4.84272	up	8.81634	9.42749	9.17308	11.3791	11.3724	11.4928	P	P	P	P	P	P	Acaca	Rattus norvegicus acetyl-coenzyme A carboxylase alpha (Acaca), mRNA [NM_022193]	NM_022193	60581	GO:0006084|GO:0006633|GO:0008150|GO:0008152|GO:0000166|GO:0003674|GO:0003989|GO:0004075|GO:0005524|GO:0009374|GO:0016874|GO:0030145|GO:0046872|GO:0005575|GO:0005625	Rn.44372
A_44_P105119	0.000233	3.71284	up	3.79145	3.34124	3.78579	5.56848	5.48714	5.54042	A	A	A	P	P	P	Klk15_predicted	PREDICTED: Rattus norvegicus kallikrein 15 (predicted) (Klk15_predicted), mRNA [XM_001080538]		292873
A_44_P515876	0.000234	3.67672	up	6.13962	6.55584	6.11606	8.06943	8.14841	8.22895	P	P	P	P	P	P	RGD1560667_predicted	Rattus norvegicus similar to TRIM9-like protein TNL (LOC307938), mRNA [XM_226563]	XM_226563	307938
A_44_P226728	0.000236	5.10611	up	2.0744	2.25592	2.56484	4.88865	4.57994	4.48325	A	A	A	P	P	P	Olr422_predicted	Rattus norvegicus olfactory receptor 422 (predicted) (Olr422_predicted), mRNA [NM_001000390]	NM_001000390	296684	GO:0007186|GO:0050911|GO:0004984|GO:0005529|GO:0016021	Rn.143019
A_44_P379619	0.000239	3.8201	up	6.99016	7.38514	7.20483	8.93212	9.15529	9.29355	P	P	P	P	P	P	RT1-M5	Rattus norvegicus RT1 class Ib, locus M5 (RT1-M5), mRNA [NM_001048045]	NM_001048045	365526	GO:0006955|GO:0019882|GO:0016020|GO:0042612	Rn.201527
A_44_P304800	0.000239	2.4965	up	4.61258	4.96192	4.87114	6.14442	6.15769	6.10323	P	A	A	M	P	P	Col4a5_predicted	Rattus norvegicus similar to type IV collagen alpha 5 chain (LOC363457), mRNA [XM_343778]		363457	GO:0006817|GO:0008150|GO:0003674|GO:0005201|GO:0005575|GO:0005581|GO:0005587|GO:0005737	Rn.17094
A_43_P17810	0.00024	5.37441	up	4.09064	4.48614	4.71888	6.74425	6.85483	6.97489	A	A	A	M	P	P	LOC501621	Rattus norvegicus similar to nuclear RNA export factor 7 (LOC501621), mRNA [NM_001037216]	NM_001037216	501621	GO:0006810|GO:0051028|GO:0000166|GO:0003723|GO:0005515|GO:0005622|GO:0005634	Rn.24735
A_44_P913386	0.000241	2.2834	up	7.37307	7.59346	7.39722	8.52414	8.66326	8.74989	P	P	P	P	P	P	RGD1561062_predicted	AL662875 likely ortholog of H. sapiens C\/EBP-induced protein {Mus musculus} (exp=0; wgp=1; cg=0), partial (73%) [TC616724]		497983		Rn.93919
A_44_P347193	0.000242	4.76287	up	2.05535	2.26539	2.55494	4.75643	4.39517	4.47958	A	A	A	P	P	P	RGD1562685_predicted	PREDICTED: Rattus norvegicus similar to G protein-coupled receptor PGR15L (predicted) (RGD1562685_predicted), mRNA [XM_231463]		296867
A_44_P527010	0.000246	4.31842	up	4.44895	3.97613	4.03861	6.15996	6.20254	6.43271	A	A	A	P	P	P	Olr1451_predicted	Rattus norvegicus olfactory receptor 1451 (predicted) (Olr1451_predicted), mRNA [NM_001000957]	NM_001000957	405306	GO:0007186|GO:0050911|GO:0004984|GO:0016021	Rn.142127
A_44_P410268	0.000246	2.42303	up	5.2569	5.3989	5.15694	6.44156	6.50729	6.69435	P	A	A	P	P	P	Art4_predicted	NAD(P)(+)--arginine ADP-ribosyltransferase (EC 2.4.2.31) (Fragment). [Source:Uniprot/SPTREMBL;Acc:Q6LAL6] [ENSRNOT00000007485]		312806	GO:0006471|GO:0006525|GO:0003956|GO:0016757|GO:0016020	Rn.105246
A_44_P468304	0.000251	4.7821	up	6.24514	5.62664	6.01386	8.15325	8.24199	8.26333	P	A	P	P	P	P	Terc	Rattus norvegicus telomerase RNA (Terc) on chromosome 2 [NR_001567]	NR_001567	378461	GO:0007004|GO:0000332
A_43_P13334	0.000251	3.03508	up	3.83431	4.23908	4.04938	5.5289	5.71119	5.68788	A	A	A	P	P	P	Slc22a9	Rattus norvegicus solute carrier family 22 (organic anion/cation transporter), member 9 (Slc22a9), mRNA [NM_138908]	NM_138908	192273	GO:0006810|GO:0005215|GO:0016020|GO:0016021	Rn.31066
A_44_P116532	0.000252	4.09713	up	8.53084	8.83816	8.95544	10.6438	10.7758	11.0087	P	P	P	P	P	P	Cdh22	Rattus norvegicus cadherin 22 (Cdh22), mRNA [NM_019161]	NM_019161	29182	GO:0007155|GO:0007156|GO:0007420|GO:0016339|GO:0005509|GO:0005515|GO:0005615|GO:0016020|GO:0016021	Rn.108785
A_44_P381937	0.000252	2.62426	up	3.68574	4.06422	3.85535	5.29825	5.20291	5.27989	A	A	A	P	P	P	Cyp21a1	Rattus norvegicus cytochrome P450, subfamily 21A, polypeptide 1 (Cyp21a1), mRNA [NM_057101]	NM_057101	24298	GO:0006118|GO:0006700|GO:0004497|GO:0004509|GO:0005496|GO:0005506|GO:0008289|GO:0020037|GO:0046872|GO:0005615|GO:0005783|GO:0005792|GO:0016020	Rn.161726
A_43_P11897	0.000254	2.82803	up	7.73109	8.13241	7.96986	9.3709	9.49139	9.47047	P	P	P	P	P	P	Gabrd	Rattus norvegicus gamma-aminobutyric acid A receptor, delta (Gabrd), mRNA [NM_017289]	NM_017289	29689	GO:0006811|GO:0007165|GO:0007268|GO:0004890|GO:0005216|GO:0005230|GO:0005254|GO:0030594|GO:0031404|GO:0005615|GO:0005887|GO:0016021|GO:0045211	Rn.10927
A_43_P11883	0.000256	2.36707	up	6.4831	6.50866	6.72568	7.79031	7.71538	7.94105	P	P	P	P	P	P	Tgfbr3	Rattus norvegicus transforming growth factor, beta receptor III (Tgfbr3), mRNA [NM_017256]	NM_017256	29610	GO:0001666|GO:0001837|GO:0006461|GO:0007165|GO:0007179|GO:0007181|GO:0007275|GO:0007507|GO:0030511|GO:0030512|GO:0042118|GO:0043393|GO:0004872|GO:0005024|GO:0005515|GO:0005539|GO:0048185|GO:0048603|GO:0050431|GO:0005578|GO:0005615|GO:0005737|GO:0005887|GO:0016020|GO:0016021	Rn.9953
A_44_P177980	0.000259	3.99549	up	3.95105	3.49808	3.45571	5.57759	5.60889	5.71349	A	A	A	M	P	P	Pdcd1lg2_predicted	PREDICTED: Rattus norvegicus programmed cell death 1 ligand 2 (predicted) (Pdcd1lg2_predicted), mRNA [XM_219777]		309304	GO:0006955|GO:0042102|GO:0042130|GO:0005515
A_43_P16093	0.00026	5.14137	up	6.05981	6.50358	6.54201	8.55023	8.69266	8.94897	P	P	P	P	P	P	Olr837	Rattus norvegicus olfactory receptor 837 (Olr837), mRNA [NM_001000897]	NM_001000897	405207	GO:0007165|GO:0007186|GO:0007608|GO:0050896|GO:0050911|GO:0004872|GO:0004984|GO:0016020|GO:0016021	Rn.124670
A_44_P113035	0.000263	2.80797	up	4.15204	4.31962	4.34122	5.90712	5.55216	5.82218	P	A	A	P	P	P	RGD1564638_predicted	PREDICTED: Rattus norvegicus similar to KIAA0420 (predicted) (RGD1564638_predicted), mRNA [XM_220173]		287060	GO:0006810|GO:0005215|GO:0005622	Rn.214183
A_44_P436061	0.000263	2.74607	up	7.16753	7.28875	7.15566	8.45429	8.69032	8.83943	P	P	P	P	P	P	RGD1311900_predicted	PREDICTED: Rattus norvegicus similar to tetracycline transporter-like protein (predicted) (RGD1311900_predicted), mRNA [XM_223533]		305449	GO:0006810|GO:0005215|GO:0016020	Rn.3100
A_44_P339585	0.000268	4.20379	up	4.36518	4.77148	4.80321	6.53545	6.75188	6.86761	A	A	A	P	P	P	Olr646_predicted	Rattus norvegicus olfactory receptor 646 (predicted) (Olr646_predicted), mRNA [NM_001000642]	NM_001000642	404835	GO:0007186|GO:0050911|GO:0004984|GO:0016021	Rn.142852
A_44_P229007	0.000269	11.3669	up	2.3748	3.3546	3.05222	6.4659	6.4322	6.4038	A	A	A	P	M	P	Olr736_predicted	Rattus norvegicus olfactory receptor 736 (predicted) (Olr736_predicted), mRNA [NM_001001384]	NM_001001384	366118	GO:0007186|GO:0050911|GO:0004984|GO:0016021	Rn.142784
A_44_P442728	0.000269	4.66005	up	4.41971	4.73003	4.11487	6.6173	6.73278	6.57557	P	A	A	P	P	P	LOC498152	Rattus norvegicus hypothetical protein LOC498152 (LOC498152), mRNA [NM_001047923]	NM_001047923	498152		Rn.113271
[truncated: 1,098 more rows]

## Sheet: S1.5
Table S1.5. The genes differentially expressed in DRGs at 1 d post nerve injury (PNI) compared to control (at 0 h PNI)
[truncated: 952 more rows]

## Sheet: S1.6
Table S1.6. The genes differentially expressed in DRGs at 4 d post nerve injury (PNI) compared to control (at 0 h PNI)
[truncated: 770 more rows]

[truncated: 2 more sheets: S1.7, S1.8]
