# Supplementary material for: The transcriptional landscape of dorsal root ganglia after sciatic nerve transection
Source: Sci Rep. 2015 Nov 18;5:16888. doi: 10.1038/srep16888 (PMC4649668; doi:10.1038/srep16888)
Supplement: Supplementary Table 2 [file srep16888-s2.xls]

## Sheet: Content
	Table S2. The differentially expressed olfactory receptors in DRGs following sciatic nerve transection
	Table S2.1. The olfactory receptors differentially expressed in DRGs at 0.5 h post nerve injury (PNI) compared to control (at 0 h PNI)
	Table S2.2. The olfactory receptors differentially expressed in DRGs at 3 h post nerve injury (PNI) compared to control (at 0 h PNI)
	Table S2.3. The olfactory receptors differentially expressed in DRGs at 6 h post nerve injury (PNI) compared to control (at 0 h PNI)
	Table S2.4. The olfactory receptors differentially expressed in DRGs at 9 h post nerve injury (PNI) compared to control (at 0 h PNI)
	Table S2.5. The olfactory receptors differentially expressed in DRGs at 1 d post nerve injury (PNI) compared to control (at 0 h PNI)
	Table S2.6. The olfactory receptors differentially expressed in DRGs at 4 d post nerve injury (PNI) compared to control (at 0 h PNI)
	Table S2.7. The olfactory receptors differentially expressed in DRGs at 7 d post nerve injury (PNI) compared to control (at 0 h PNI)
	Table S2.8. The olfactory receptors differentially expressed in DRGs at 14 d post nerve injury (PNI) compared to control (at 0 h PNI)

## Sheet: S2.1
Table S2.1. The olfactory receptors differentially expressed in DRGs at 0.5 h post nerve injury (PNI) compared to control (at 0 h PNI)
ProbeName	p-value	Fold change	regulation	0h_DRG_1	0h_DRG_2	0h_DRG_3	0.5h_DRG_1	0.5h_DRG_2	0.5h_DRG_3	0h_DRG_1	0h_DRG_2	0h_DRG_3	0.5h_DRG_1	0.5h_DRG_2	0.5h_DRG_3	GeneSymbol	Description	GenbankAccession	EntrezGene	GO(Avadis)	UniGene
A_44_P257419	2.71e-05	4.72839	up	6.28152	6.85093	7.07914	7.0469	7.00641	7.29212	A	P	A	P	P	P	Olr132	Rattus norvegicus olfactory receptor 132 (predicted) (Olr132_predicted), mRNA [NM_001001273]	NM_001001273	293271	GO:0007186|GO:0050911|GO:0004984|GO:0016021	Rn.141863
A_44_P255039	0.000168	3.21607	up	4.78425	5.67435	5.45002	7.85998	7.48659	7.79056	P	P	A	P	P	P	Olr307	Rattus norvegicus olfactory receptor 307 (predicted) (Olr307_predicted), mRNA [NM_001000241]	NM_001000241	293605	GO:0007186|GO:0050911|GO:0004984|GO:0016021	Rn.141731
A_44_P449663	0.00018	3.94894	up	4.12059	5.32086	4.72353	6.20711	5.98779	6.43786	A	P	A	P	P	P	Olr1602	Rattus norvegicus olfactory receptor 1602 (predicted) (Olr1602_predicted), mRNA [NM_001000909]	NM_001000909	405219	GO:0007186|GO:0050911|GO:0004984|GO:0016021	Rn.142328
A_44_P243048	0.000192	3.40629	up	4.96375	4.78117	4.87646	6.67236	6.48414	6.93879	A	P	A	P	P	P	Olr1293	Rattus norvegicus olfactory receptor 1293 (predicted) (Olr1293_predicted), mRNA [NM_001000460]	NM_001000460	300599	GO:0007186|GO:0050911|GO:0004984|GO:0016021	Rn.143497
A_44_P557302	0.000398	3.2302	up	6.97891	7.76836	7.36621	7.60847	7.75128	8.10691	P	P	P	P	P	P	Olr1744	Rattus norvegicus olfactory receptor 1744 (predicted) (Olr1744_predicted), mRNA [NM_001001426]	NM_001001426	294198	GO:0006355|GO:0006464|GO:0006512|GO:0006955|GO:0007165|GO:0007186|GO:0007608|GO:0019882|GO:0050896|GO:0050911|GO:0003676|GO:0004872|GO:0004984|GO:0008270|GO:0046872|GO:0005622|GO:0016020|GO:0016021|GO:0042612	Rn.142660
A_44_P308827	0.000456	4.67897	up	7.76453	8.4083	8.26333	7.18903	6.73206	6.70806	A	P	A	P	P	P	Olr74	Rattus norvegicus olfactory receptor 74 (predicted) (Olr74_predicted), mRNA [NM_001000134]	NM_001000134	293218	GO:0007186|GO:0050911|GO:0004984|GO:0016021	Rn.141911
A_44_P344205	0.000591	3.17752	up	5.3628	5.91404	5.34979	6.53751	6.50313	6.62113	A	P	A	P	P	P	Olr868	Rattus norvegicus olfactory receptor 868 (predicted) (Olr868_predicted), mRNA [NM_001000821]	NM_001000821	405110	GO:0007186|GO:0050911|GO:0004984|GO:0016021	Rn.143172
A_44_P339594	0.000822	2.40221	up	4.2626	3.60437	4.45984	8.76767	9.0681	8.99069	M	P	M	P	P	P	Olr60	Rattus norvegicus olfactory receptor 60 (predicted) (Olr60_predicted), mRNA [NM_001000748]	NM_001000748	405017	GO:0007186|GO:0050911|GO:0004984|GO:0016021	Rn.141919
A_44_P203325	0.000842	4.10667	up	5.58658	6.67184	6.13862	6.73027	6.84262	7.31787	A	P	A	P	P	P	Olr1252	Rattus norvegicus olfactory receptor 1252 (predicted) (Olr1252_predicted), mRNA [NM_001000454]	NM_001000454	300577	GO:0007186|GO:0050911|GO:0004984|GO:0016021	Rn.143518
A_44_P118777	0.000899	2.03824	up	4.12203	5.7208	5.02203	6.68336	6.78828	7.05414	P	P	A	P	P	P	Olr1433	Rattus norvegicus olfactory receptor 1433 (predicted) (Olr1433_predicted), mRNA [NM_001000525]	NM_001000525	363606	GO:0007186|GO:0050911|GO:0004984|GO:0016021	Rn.142140
A_44_P531711	0.0010183	3.52403	up	4.81736	4.97459	4.6936	6.21964	6.01903	6.26263	A	A	A	P	A	P	Olr1382	Rattus norvegicus olfactory receptor 1382 (predicted) (Olr1382_predicted), mRNA [NM_214831]	NM_214831	287093	GO:0007186|GO:0050911|GO:0004984|GO:0016021	Rn.142190
A_44_P292587	0.00103472	2.30755	up	7.18798	8.1624	8.01113	8.42198	8.27134	8.41031	P	P	P	P	P	P	Olr1454	Rattus norvegicus olfactory receptor 1454 (predicted) (Olr1454_predicted), mRNA [NM_001000020]	NM_001000020	287343	GO:0007186|GO:0050911|GO:0004984|GO:0016021	Rn.142124
A_43_P16093	0.00120563	2.65656	up	4.60552	4.87484	5.17772	7.68885	7.71829	7.92693	P	P	P	P	P	P	Olr837	Rattus norvegicus olfactory receptor 837 (Olr837), mRNA [NM_001000897]	NM_001000897	405207	GO:0007165|GO:0007186|GO:0007608|GO:0050896|GO:0050911|GO:0004872|GO:0004984|GO:0016020|GO:0016021	Rn.124670
A_44_P412032	0.0013453	3.29212	up	5.15662	5.88224	5.30483	6.45883	6.61068	7.09845	A	P	A	P	P	P	Olr1700	Rattus norvegicus olfactory receptor 1700 (predicted) (Olr1700_predicted), mRNA [NM_001001113]	NM_001001113	406012	GO:0007165|GO:0007186|GO:0007608|GO:0050896|GO:0050911|GO:0004872|GO:0004984|GO:0016020|GO:0016021	Rn.142679
A_44_P533844	0.00136516	2.76041	up	4.68197	4.29856	5.34158	6.79559	6.57031	6.88691	A	P	A	P	P	P	Olr760	Rattus norvegicus olfactory receptor 760 (predicted) (Olr760_predicted), mRNA [NM_001001069]	NM_001001069	405957	GO:0007186|GO:0050911|GO:0004984|GO:0016021	Rn.142765
A_44_P468293	0.00175982	2.89167	up	4.87082	5.70345	6.01052	6.68967	6.7939	7.03641	A	P	A	P	P	P	Olr115	Rattus norvegicus olfactory receptor 115 (predicted) (Olr115_predicted), mRNA [NM_001000152]	NM_001000152	293253	GO:0007186|GO:0050911|GO:0004984|GO:0016021	Rn.141876
A_44_P351231	0.00182517	2.48332	up	3.90824	2.909	2.20565	6.66911	7.01085	7.16677	A	P	A	P	P	P	Olr46	Rattus norvegicus olfactory receptor 46 (predicted) (Olr46_predicted), mRNA [NM_001001001]	NM_001001001	405365	GO:0007186|GO:0050911|GO:0004984|GO:0016021	Rn.141928
A_44_P205649	0.00194906	2.5247	up	5.93571	6.05928	6.08624	7.24128	7.45125	7.71952	P	P	P	P	P	P	Olr306	Rattus norvegicus olfactory receptor 306 (predicted) (Olr306_predicted), mRNA [NM_001000766]	NM_001000766	405040	GO:0007186|GO:0050911|GO:0004984|GO:0016021	Rn.141732
A_44_P381764	0.00224767	2.482	up	6.05981	6.50358	6.54201	6.43786	6.68248	6.9376	A	P	A	P	P	P	Olr82	Rattus norvegicus olfactory receptor 82 (predicted) (Olr82_predicted), mRNA [NM_001001282]	NM_001001282	365328	GO:0007186|GO:0050911|GO:0004984|GO:0016021	Rn.141904
A_44_P358273	0.00226542	4.29853	up	4.78493	6.17486	5.13748	6.93879	6.60988	6.91909	A	A	A	P	P	P	Olr1115	Rattus norvegicus olfactory receptor 1115 (predicted) (Olr1115_predicted), mRNA [NM_001000885]	NM_001000885	405185	GO:0007186|GO:0050911|GO:0004984|GO:0016021	Rn.143617
A_43_P16095	0.00236404	2.02151	up	4.88056	4.95356	4.95657	6.10727	6.32455	6.24135	A	P	A	P	P	P	Olr1280	Rattus norvegicus olfactory receptor 1280 (Olr1280), mRNA [NM_001000517]	NM_001000517	315571	GO:0007165|GO:0007186|GO:0007608|GO:0050896|GO:0050911|GO:0004872|GO:0004984|GO:0016020|GO:0016021	Rn.85601
A_44_P400293	0.00238844	3.91627	up	5.97921	6.37688	6.04762	6.80489	6.79052	6.8812	A	P	A	P	P	P	Olr286	Rattus norvegicus olfactory receptor 286 (predicted) (Olr286_predicted), mRNA [NM_001000554]	NM_001000554	365384	GO:0007186|GO:0050911|GO:0004984|GO:0016021	Rn.141745
A_44_P292547	0.0026127	10.5446	up	3.28656	5.15855	2.12229	6.16322	6.55047	6.50451	A	A	A	P	P	P	Olr463	Rattus norvegicus olfactory receptor 463 (predicted) (Olr463_predicted), mRNA [NM_001000934]	NM_001000934	405255	GO:0007186|GO:0050911|GO:0004984|GO:0016021	Rn.142972
A_44_P379441	0.00277592	2.10948	up	5.67804	5.78787	5.44401	5.97066	6.12006	6.13181	A	P	A	A	A	P	Olr409	Rattus norvegicus olfactory receptor 409 (predicted) (Olr409_predicted), mRNA [NM_001000827]	NM_001000827	405116	GO:0007186|GO:0050911|GO:0004984|GO:0016021	Rn.143030
A_44_P397927	0.00282424	2.74443	up	6.08382	6.21989	6.08809	6.87877	6.8812	6.95324	A	P	A	P	P	P	Olr1734	Rattus norvegicus olfactory receptor 1734 (predicted) (Olr1734_predicted), mRNA [NM_001001119]	NM_001001119	406018	GO:0007186|GO:0050911|GO:0004984|GO:0016021	Rn.142667
A_43_P16370	0.002828	3.76337	up	4.74238	4.37256	4.83564	6.35845	6.55317	6.87773	A	P	A	P	P	P	Olr728	Rattus norvegicus olfactory receptor 728 (Olr728), mRNA [NM_001000363]	NM_001000363	295917	GO:0007165|GO:0007186|GO:0007608|GO:0050896|GO:0050911|GO:0004872|GO:0004984|GO:0016020|GO:0016021	Rn.109351
A_44_P472877	0.0030552	4.04676	up	4.78918	5.38233	4.39665	6.79365	7.16863	7.40666	A	P	A	P	P	P	Olr276	Rattus norvegicus olfactory receptor 276 (predicted) (Olr276_predicted), mRNA [NM_001000227]	NM_001000227	293431	GO:0007186|GO:0050911|GO:0004984|GO:0016021	Rn.141763
A_44_P240756	0.0031379	3.13997	up	5.22617	5.35316	5.10863	5.79449	5.76882	5.71575	A	P	A	A	A	P	Olr604	Rattus norvegicus olfactory receptor 604 (predicted) (Olr604_predicted), mRNA [NM_001000656]	NM_001000656	404855	GO:0007186|GO:0007608|GO:0050911|GO:0001584|GO:0004984|GO:0005549|GO:0016021	Rn.142877
A_44_P210268	0.00324453	2.9959	up	4.2343	4.70455	5.21738	8.8208	8.46936	8.75802	P	P	P	P	P	P	Olr1108	Rattus norvegicus olfactory receptor 1108 (predicted) (Olr1108_predicted), mRNA [NM_001000993]	NM_001000993	405353	GO:0007165|GO:0007186|GO:0007608|GO:0050896|GO:0050911|GO:0004872|GO:0004984|GO:0016020|GO:0016021	Rn.143285
A_44_P107204	0.00336479	2.45289	up	4.61702	5.23086	5.24852	8.80039	9.01799	9.23019	P	P	P	P	P	P	Olr791	Rattus norvegicus olfactory receptor 791 (predicted) (Olr791_predicted), mRNA [NM_001000580]	NM_001000580	366152	GO:0007186|GO:0050911|GO:0004984|GO:0016021	Rn.145326
A_44_P297059	0.00345495	2.32954	up	4.33351	5.06716	5.39316	9.31617	9.36669	9.41343	P	P	P	P	P	P	Olr741	Rattus norvegicus olfactory receptor 741 (predicted) (Olr741_predicted), mRNA [NM_001000575]	NM_001000575	366120	GO:0007186|GO:0050911|GO:0004984|GO:0016021	Rn.142783
A_44_P557253	0.00353775	3.21375	up	6.2433	7.50392	7.39793	7.91814	8.2514	8.49436	P	P	P	P	P	P	Olr689	Rattus norvegicus olfactory receptor 689 (predicted) (Olr689_predicted), mRNA [NM_001000997]	NM_001000997	405357	GO:0007186|GO:0050911|GO:0004984|GO:0016021	Rn.142819
A_44_P475331	0.00379437	3.20257	up	4.972	5.4019	5.48427	6.88508	7.18063	6.57451	A	P	A	P	P	P	Olr750	Rattus norvegicus olfactory receptor 750 (predicted) (Olr750_predicted), mRNA [NM_001000366]	NM_001000366	296003	GO:0007186|GO:0050911|GO:0004984|GO:0016021	Rn.142772
A_44_P118734	0.0038458	2.06977	up	[0h_DRG_1](normalized)	[0h_DRG_2](normalized)	[0h_DRG_3](normalized)	7.63532	7.39845	7.31934	P	P	P	P	P	P	Olr95	Rattus norvegicus olfactory receptor 95 (predicted) (Olr95_predicted), mRNA [NM_001001024]	NM_001001024	405909	GO:0007186|GO:0050911|GO:0004984|GO:0016021	Rn.141892
A_44_P531675	0.00427147	2.80531	up	4.73764	5.36218	6.2698	6.23113	5.75584	6.35188	A	P	A	P	P	P	Olr1471	Rattus norvegicus olfactory receptor 1471 (predicted) (Olr1471_predicted), mRNA [NM_001000722]	NM_001000722	404974	GO:0007186|GO:0050911|GO:0004984|GO:0016021	Rn.142097
A_44_P203324	0.00493987	2.46242	up	4.41697	4.45195	5.18435	6.05406	5.44579	5.69743	A	P	A	P	A	A	Olr70	Rattus norvegicus olfactory receptor 70 (predicted) (Olr70_predicted), mRNA [NM_001001269]	NM_001001269	293215	GO:0007186|GO:0050911|GO:0004984|GO:0016021	Rn.141913
A_44_P397962	0.00557513	2.10419	up	6.31204	7.20783	6.76855	5.93357	6.495	6.47917	A	P	A	A	P	P	Olr62	Rattus norvegicus olfactory receptor 62 (predicted) (Olr62_predicted), mRNA [NM_001000129]	NM_001000129	293201	GO:0007165|GO:0007186|GO:0007608|GO:0050896|GO:0050911|GO:0001584|GO:0004872|GO:0004984|GO:0016020|GO:0016021	Rn.141917
A_44_P168025	0.00562766	2.92585	up	4.58268	4.1216	4.08529	6.33938	6.43319	6.9704	A	P	A	P	P	P	Olr796	Rattus norvegicus olfactory receptor 796 (predicted) (Olr796_predicted), mRNA [NM_001000600]	NM_001000600	404788	GO:0007186|GO:0050911|GO:0004984|GO:0016021	Rn.142739
A_44_P468283	0.00575543	2.25031	up	7.42048	7.7501	7.99456	8.74503	8.70068	8.91502	P	P	P	P	P	P	Olr789	Rattus norvegicus olfactory receptor 789 (predicted) (Olr789_predicted), mRNA [NM_001000377]	NM_001000377	296042	GO:0007186|GO:0050911|GO:0004984|GO:0016021	Rn.142743
A_44_P113963	0.00589366	2.68691	up	5.13559	5.5324	5.45545	5.26913	5.9631	5.83518	A	P	A	A	A	P	Olr812	Rattus norvegicus olfactory receptor 812 (predicted) (Olr812_predicted), mRNA [NM_001000847]	NM_001000847	405137	GO:0007186|GO:0050911|GO:0004984|GO:0016021	Rn.143110
A_44_P517713	0.00589666	5.42351	up	4.04896	4.72412	4.27654	5.77364	5.76247	6.2758	A	A	A	A	P	P	Olr1369	Rattus norvegicus olfactory receptor 1369 (predicted) (Olr1369_predicted), mRNA [NM_001000494]	NM_001000494	302958	GO:0007186|GO:0050911|GO:0004984|GO:0016021	Rn.142199
A_44_P306414	0.00591102	2.93416	up	5.68697	6.05879	5.95541	7.11192	7.64732	7.98179	P	P	P	P	P	P	Olr1679	Rattus norvegicus olfactory receptor 1679 (predicted) (Olr1679_predicted), mRNA [NM_001000892]	NM_001000892	405193	GO:0007186|GO:0050911|GO:0004984|GO:0016021	Rn.142696
A_44_P236051	0.00595406	2.69235	up	4.67982	5.71548	5.83402	6.72188	7.45042	7.51005	P	P	A	P	P	P	Olr1222	Rattus norvegicus olfactory receptor 1222 (predicted) (Olr1222_predicted), mRNA [NM_001000440]	NM_001000440	300548	GO:0007186|GO:0050911|GO:0004984|GO:0016021	Rn.143545
A_44_P179932	0.00604713	2.22307	up	6.13291	6.6366	6.43518	7.60471	7.75893	7.34431	P	P	P	P	P	P	Olr937	Rattus norvegicus olfactory receptor 937 (predicted) (Olr937_predicted), mRNA [NM_001001387]	NM_001001387	366803	GO:0007186|GO:0050911|GO:0004984|GO:0016021	Rn.143383
A_44_P116329	0.0066025	2.92512	up	5.88042	5.80645	5.75694	8.22594	8.09173	8.27396	P	P	P	P	P	P	Olr1431	Rattus norvegicus olfactory receptor 1431 (predicted) (Olr1431_predicted), mRNA [NM_001000778]	NM_001000778	405054	GO:0007186|GO:0050911|GO:0004984|GO:0016021	Rn.142142
A_44_P165612	0.00698076	2.00044	up	6.81068	7.53649	7.40052	8.323	7.64418	8.0031	P	P	P	P	P	P	Olr1415	Rattus norvegicus olfactory receptor 1415 (predicted) (Olr1415_predicted), mRNA [NM_001000781]	NM_001000781	405059	GO:0007186|GO:0050911|GO:0004984|GO:0016021	Rn.142152
A_44_P435627	0.00714697	2.26128	up	5.59934	6.23035	5.89643	7.76239	7.80282	8.12967	P	P	P	P	P	P	Olr527	Rattus norvegicus olfactory receptor 527 (predicted) (Olr527_predicted), mRNA [NM_001000675]	NM_001000675	404878	GO:0007186|GO:0050911|GO:0004984|GO:0016021	Rn.142929
A_44_P344197	0.0075575	2.17934	up	6.98023	6.9958	6.9933	6.32988	5.60353	5.92383	A	P	A	P	A	A	Olr1410	Rattus norvegicus olfactory receptor 1410 (predicted) (Olr1410_predicted), mRNA [NM_001000784]	NM_001000784	405062	GO:0007186|GO:0050911|GO:0004984|GO:0016021	Rn.142160
A_44_P243037	0.00795572	2.4556	up	5.74703	6.21106	6.1241	7.17657	7.13147	7.3335	P	P	A	P	P	P	Olr1657	Rattus norvegicus olfactory receptor 1657 (predicted) (Olr1657_predicted), mRNA [NM_001000536]	NM_001000536	364726	GO:0007186|GO:0050911|GO:0004984|GO:0016021	Rn.142507
A_44_P540755	0.00829295	2.83291	up	5.98513	6.67637	6.40623	9.19199	9.26888	9.4075	P	P	P	P	P	P	Olr1455	Rattus norvegicus olfactory receptor 1455 (predicted) (Olr1455_predicted), mRNA [NM_001000771]	NM_001000771	405046	GO:0007186|GO:0050911|GO:0004984|GO:0016021	Rn.142123
A_44_P255068	0.00874096	2.32406	up	4.95871	5.41466	5.5509	6.62398	7.1635	6.92767	P	P	A	P	P	P	Olr1124	Rattus norvegicus olfactory receptor 1124 (predicted) (Olr1124_predicted), mRNA [NM_001000426]	NM_001000426	300392	GO:0007186|GO:0050911|GO:0004984|GO:0016021	Rn.143611
A_44_P388803	0.0102387	2.74185	up	4.11291	4.92264	5.50497	6.22506	6.07176	6.39075	A	P	A	P	P	P	Olr769	Rattus norvegicus olfactory receptor 769 (predicted) (Olr769_predicted), mRNA [NM_001000371]	NM_001000371	296022	GO:0007186|GO:0050911|GO:0004984|GO:0016021	Rn.142761
A_44_P219699	0.0105787	2.09577	up	4.77945	5.4953	5.32778	5.4039	5.78737	5.5437	A	P	A	A	A	P	Olr749	Rattus norvegicus olfactory receptor 749 (predicted) (Olr749_predicted), mRNA [NM_001000615]	NM_001000615	404804	GO:0007186|GO:0050911|GO:0004984|GO:0016021	Rn.142773
A_44_P116332	0.0113914	4.24727	up	3.82594	4.01066	2.65763	8.08812	6.82284	7.12749	P	P	A	M	P	P	Olr1338	Rattus norvegicus olfactory receptor 1338 (predicted) (Olr1338_predicted), mRNA [NM_001000789]	NM_001000789	405073	GO:0007186|GO:0050911|GO:0004984|GO:0016021	Rn.143464
A_44_P520036	0.0117	2.01541	up	5.04061	5.49371	5.48484	6.10598	6.13633	6.02329	A	P	A	P	A	P	Olr916	Rattus norvegicus olfactory receptor 916 (predicted) (Olr916_predicted), mRNA [NM_001000587]	NM_001000587	366797	GO:0007186|GO:0050911|GO:0004984|GO:0016021	Rn.143392
A_44_P348901	0.0121946	2.84752	up	5.44947	5.97066	6.33318	6.24864	6.2629	6.18254	A	A	A	P	A	P	Olr1638	Rattus norvegicus olfactory receptor 1638 (predicted) (Olr1638_predicted), mRNA [NM_001000834]	NM_001000834	405123	GO:0007186|GO:0050911|GO:0004984|GO:0016021	Rn.142434
A_44_P156361	0.0130862	3.49094	up	4.47722	5.22285	5.1884	9.08496	8.64106	8.82997	P	P	P	P	P	P	Olr694	Rattus norvegicus olfactory receptor 694 (predicted) (Olr694_predicted), mRNA [NM_001000357]	NM_001000357	295896	GO:0007186|GO:0050911|GO:0004984|GO:0005529|GO:0016021	Rn.138148
A_44_P262209	0.0143323	3.21991	up	5.35091	5.5914	5.22617	6.44527	6.52731	6.629	A	A	A	P	P	P	Olr773	Rattus norvegicus olfactory receptor 773 (predicted) (Olr773_predicted), mRNA [NM_001000373]	NM_001000373	296026	GO:0007186|GO:0050911|GO:0004984|GO:0016021	Rn.142757
A_44_P377050	0.0155705	2.35884	up	5.15598	4.82451	5.03043	6.57666	7.33091	7.50784	P	P	A	P	P	P	Olr1688	Rattus norvegicus olfactory receptor 1688 (predicted) (Olr1688_predicted), mRNA [NM_001000275]	NM_001000275	294164	GO:0007186|GO:0050911|GO:0004984|GO:0016021	Rn.142689
A_44_P393336	0.0168717	2.69312	up	7.21318	7.73639	7.90079	6.14442	7.02169	7.2902	A	P	A	P	P	P	Olr778	Rattus norvegicus olfactory receptor 778 (predicted) (Olr778_predicted), mRNA [NM_001000607]	NM_001000607	404796	GO:0007186|GO:0050911|GO:0004984|GO:0005529|GO:0016021	Rn.142753
A_44_P503395	0.0176117	2.17499	up	4.45059	5.74422	4.78518	7.69499	7.83303	8.12344	P	P	P	P	P	P	Olr63	Rattus norvegicus olfactory receptor 63 (Olr63), mRNA [NM_001000542]	NM_001000542	365323	GO:0007165|GO:0007186|GO:0007608|GO:0050896|GO:0050911|GO:0004872|GO:0004984|GO:0016020|GO:0016021	Rn.129398
A_44_P550313	0.0179811	2.02131	up	5.274	4.77468	5.73016	7.6886	7.59847	7.97039	P	P	P	P	P	P	Olr1332	Rattus norvegicus olfactory receptor 1332 (predicted) (Olr1332_predicted), mRNA [NM_001000477]	NM_001000477	300632	GO:0007186|GO:0050911|GO:0004984|GO:0016021	Rn.143468
A_44_P435683	0.0182339	2.67697	up	4.19447	4.90113	4.43694	6.00354	6.37789	6.6742	A	P	A	P	P	P	Olr745	Rattus norvegicus olfactory receptor 745 (predicted) (Olr745_predicted), mRNA [NM_001000578]	NM_001000578	366123	GO:0007186|GO:0050911|GO:0004984|GO:0016021	Rn.142780
A_44_P484727	0.0182361	2.32926	up	5.15211	5.53106	4.63548	8.16743	8.70227	8.90339	P	P	P	P	P	P	Olr197	Rattus norvegicus olfactory receptor 197 (predicted) (Olr197_predicted), mRNA [NM_001000188]	NM_001000188	293339	GO:0007186|GO:0050911|GO:0004984|GO:0016021	Rn.141814
A_44_P128029	0.0192731	2.49016	up	4.2736	4.85191	4.74886	7.10878	7.90388	8.00379	P	P	P	P	P	P	Olr1462	Rattus norvegicus olfactory receptor 1462 (predicted) (Olr1462_predicted), mRNA [NM_001001097]	NM_001001097	405993	GO:0007186|GO:0050911|GO:0004984|GO:0016021	Rn.142116
A_44_P311225	0.0196538	3.0011	up	5.29577	5.81301	5.95642	6.90342	6.88773	7.0626	A	P	A	P	P	P	Olr1117	Rattus norvegicus olfactory receptor 1117 (predicted) (Olr1117_predicted), mRNA [NM_001000884]	NM_001000884	405183	GO:0007186|GO:0050911|GO:0004984|GO:0016021	Rn.143616
A_44_P498726	0.019718	3.55167	up	6.3205	6.95276	6.8902	6.8938	6.94378	6.9134	A	P	A	P	P	P	Olr50	Rattus norvegicus olfactory receptor 50 (predicted) (Olr50_predicted), mRNA [NM_001000131]	NM_001000131	293210	GO:0007186|GO:0050911|GO:0004984|GO:0016021	Rn.141924
A_44_P125761	0.0204391	2.15088	up	4.2897	4.27547	4.73188	5.75234	6.11311	6.3378	A	P	A	A	P	P	Olr7	Rattus norvegicus olfactory receptor 7 (predicted) (Olr7_predicted), mRNA [NM_001000768]	NM_001000768	405043	GO:0007186|GO:0050911|GO:0004984|GO:0016021	Rn.142002
A_44_P353525	0.0208603	2.29148	up	7.46483	7.77638	7.79217	6.5822	7.27048	7.46228	P	P	P	P	P	P	Olr545	Rattus norvegicus olfactory receptor 545 (predicted) (Olr545_predicted), mRNA [NM_001001053]	NM_001001053	405941	GO:0007186|GO:0050911|GO:0004984|GO:0016021	Rn.142914
A_44_P487049	0.0220482	2.17179	up	6.59085	7.67563	7.28268	6.19343	6.76703	7.02283	A	P	A	P	P	P	Olr87	Rattus norvegicus olfactory receptor 87 (predicted) (Olr87_predicted), mRNA [NM_001000543]	NM_001000543	365329	GO:0007186|GO:0050911|GO:0004984|GO:0016021	Rn.141899
A_44_P435675	0.022374	4.77384	up	4.32327	4.27411	4.09098	6.60352	6.50383	8.19398	A	P	A	P	P	P	Olr1596	Rattus norvegicus olfactory receptor 1596 (predicted) (Olr1596_predicted), mRNA [NM_001000501]	NM_001000501	304991	GO:0007186|GO:0050911|GO:0004984|GO:0016021	Rn.142333
A_44_P447465	0.0230708	2.31458	up	5.75147	6.25486	6.40408	8.27338	8.28159	8.62644	P	P	P	P	P	P	Olr875	Rattus norvegicus olfactory receptor 875 (predicted) (Olr875_predicted), mRNA [NM_001000054]	NM_001000054	288789	GO:0007186|GO:0050911|GO:0004984|GO:0005529|GO:0016021	Rn.143409
A_44_P346557	0.0248348	3.56306	up	6.06842	6.51079	6.67108	6.42348	8.1249	6.97013	A	P	A	P	P	P	Olr93	Rattus norvegicus olfactory receptor 93 (predicted) (Olr93_predicted), mRNA [NM_001000141]	NM_001000141	293234	GO:0007186|GO:0050911|GO:0004984|GO:0016021	Rn.141894
A_44_P416685	0.024984	2.37494	up	5.87152	5.8992	5.62504	6.88281	6.88387	6.56179	P	P	A	P	P	P	Olr1192	Rattus norvegicus olfactory receptor 1192 (predicted) (Olr1192_predicted), mRNA [NM_001000859]	NM_001000859	405152	GO:0007186|GO:0050911|GO:0004984|GO:0016021	Rn.143574
A_44_P332515	0.0253385	2.96407	up	6.49605	6.83797	6.67637	7.00138	6.91476	7.15621	P	P	A	P	P	P	Olr1523	Rattus norvegicus olfactory receptor 1523 (Olr1523), mRNA [NM_001000713]	NM_001000713	404962	GO:0007186|GO:0050911|GO:0004872|GO:0004984|GO:0016021	Rn.124622
A_44_P498735	0.0343287	2.08043	up	6.0645	6.99655	6.88508	8.51112	8.59876	7.80847	P	P	P	P	P	P	Olr1418	Rattus norvegicus olfactory receptor 1418 (predicted) (Olr1418_predicted), mRNA [NM_001000008]	NM_001000008	287313	GO:0007186|GO:0050911|GO:0004984|GO:0016021	Rn.142149
A_44_P257378	0.0355961	2.36225	up	6.45662	6.94628	6.20822	6.15512	6.13435	6.41098	A	P	A	P	P	P	Olr660	Rattus norvegicus olfactory receptor 660 (predicted) (Olr660_predicted), mRNA [NM_001000635]	NM_001000635	404828	GO:0007186|GO:0050911|GO:0004984|GO:0016021	Rn.142841
A_44_P100087	0.0358473	2.15262	up	4.74715	5.51322	4.972	6.6529	7.50179	7.574	P	P	P	P	P	P	Olr876	Rattus norvegicus olfactory receptor 876 (predicted) (Olr876_predicted), mRNA [NM_001000708]	NM_001000708	404957	GO:0007186|GO:0050911|GO:0004984|GO:0005529|GO:0016021	Rn.143408
A_44_P404921	0.0376773	2.04169	up	4.43654	5.42405	4.67529	7.05636	8.01952	8.02379	P	P	P	P	P	P	Olr1555	Rattus norvegicus olfactory receptor 1555 (predicted) (Olr1555_predicted), mRNA [NM_001000726]	NM_001000726	404980	GO:0007186|GO:0050911|GO:0004984|GO:0016021	Rn.142257
A_44_P228972	0.0396004	2.27002	up	4.3806	5.15726	5.65215	6.60876	5.93626	6.91172	A	P	A	P	P	A	Olr358	Rattus norvegicus olfactory receptor 358 (predicted) (Olr358_predicted), mRNA [NM_001000756]	NM_001000756	405027	GO:0007186|GO:0050911|GO:0004984|GO:0016021	Rn.141685
A_44_P353556	0.0406599	2.19741	up	4.68812	5.18046	5.12328	6.05519	6.17695	6.36528	P	P	A	P	P	P	Olr404	Rattus norvegicus olfactory receptor 404 (predicted) (Olr404_predicted), mRNA [NM_001000382]	NM_001000382	296667	GO:0007186|GO:0050911|GO:0004984|GO:0016021	Rn.143034
A_44_P205691	0.042598	6.1357	up	6.04063	4.4461	4.77876	6.28668	5.91525	6.21716	A	A	A	P	P	P	Olr477	Rattus norvegicus olfactory receptor 477 (predicted) (Olr477_predicted), mRNA [NM_001000304]	NM_001000304	295747	GO:0007186|GO:0050911|GO:0004984|GO:0016021	Rn.142960
A_44_P141996	0.0427271	2.9881	up	6.98594	7.07666	7.42195	6.85147	5.98513	6.76595	A	A	A	P	P	P	Olr1450	Rattus norvegicus olfactory receptor 1450 (predicted) (Olr1450_predicted), mRNA [NM_001000774]	NM_001000774	405049	GO:0007186|GO:0050911|GO:0004984|GO:0016021	Rn.142128
A_44_P189393	0.0432885	2.10226	up	4.69158	5.16641	4.91886	6.51499	6.44026	6.48989	P	P	A	P	P	P	Olr1230	Rattus norvegicus olfactory receptor 1230 (predicted) (Olr1230_predicted), mRNA [NM_001000595]	NM_001000595	367060	GO:0007186|GO:0050911|GO:0004984|GO:0016021	Rn.143539
A_44_P156364	0.0481915	2.732	up	4.97045	5.4333	5.22313	7.8189	8.14286	6.78514	P	P	P	P	P	P	Olr1273	Rattus norvegicus olfactory receptor 1273 (predicted) (Olr1273_predicted), mRNA [NM_001000458]	NM_001000458	300589	GO:0007186|GO:0050911|GO:0004984|GO:0016021	Rn.143506
				6.66174	7.21676	7.42071

## Sheet: S2.2
Table S2.2. The olfactory receptors differentially expressed in DRGs at 3 h post nerve injury (PNI) compared to control (at 0 h PNI)
ProbeName	p-value	Fold change	regulation	0h_DRG_1	0h_DRG_2	0h_DRG_3	3h_DRG_1	3h_DRG_2	3h_DRG_3	0h_DRG_1	0h_DRG_2	0h_DRG_3	3h_DRG_1	3h_DRG_2	3h_DRG_3	GeneSymbol	Description	GenbankAccession	EntrezGene	GO(Avadis)	UniGene
A_44_P475320	3.79e-06	7.44062	up	1.89743	2.09021	2.08099	4.81891	4.99665	4.93934	A	A	A	P	P	P	Olr1589	Rattus norvegicus olfactory receptor 1589 (predicted) (Olr1589_predicted), mRNA [NM_001000083]	NM_001000083	289251	GO:0007186|GO:0050911|GO:0004984|GO:0016021	Rn.142339
A_44_P440302	8.04e-06	7.25393	up	1.90944	2.09796	2.018	4.77303	4.8008	5.02786	A	A	A	P	P	P	Olr629	Rattus norvegicus olfactory receptor 629 (predicted) (Olr629_predicted), mRNA [NM_001001058]	NM_001001058	405946	GO:0007186|GO:0050911|GO:0004984|GO:0016021	Rn.142863
A_44_P440351	8.04e-06	6.55234	up	2.08955	2.04815	2.04445	4.59201	4.84037	4.8858	A	A	A	P	P	P	Olr40	Rattus norvegicus olfactory receptor 40 (predicted) (Olr40_predicted), mRNA [NM_001000127]	NM_001000127	293197	GO:0007186|GO:0050911|GO:0004984|GO:0016021	Rn.141934
A_44_P280799	1.68e-05	3.84522	up	2.11825	2.09134	2.10026	4.20291	3.94553	3.99062	A	A	A	P	P	P	Olr613	Rattus norvegicus olfactory receptor 613 (predicted) (Olr613_predicted), mRNA [NM_001000654]	NM_001000654	404852	GO:0007186|GO:0050911|GO:0004984|GO:0016021	Rn.142870
A_44_P231337	2.17e-05	4.22545	up	1.98745	1.99043	1.92082	3.86918	4.12892	4.13791	A	A	A	P	P	P	Olr637	Rattus norvegicus olfactory receptor 637 (predicted) (Olr637_predicted), mRNA [NM_001001126]	NM_001001126	406053	GO:0007186|GO:0050911|GO:0004984|GO:0016021	Rn.142856
A_44_P438024	2.25e-05	3.0368	up	4.13653	4.06017	3.92743	5.57359	5.6687	5.6895	A	A	A	P	P	P	Olr542	Rattus norvegicus olfactory receptor 542 (predicted) (Olr542_predicted), mRNA [NM_001000566]	NM_001000566	366105	GO:0007186|GO:0050911|GO:0004984|GO:0016021	Rn.142916
A_44_P245433	2.95e-05	2.45928	up	5.61655	5.75949	5.70211	7.00112	6.90809	7.06365	P	P	A	P	P	P	Olr221	Rattus norvegicus olfactory receptor 221 (predicted) (Olr221_predicted), mRNA [NM_001000200]	NM_001000200	293367	GO:0007186|GO:0050911|GO:0004984|GO:0016021	Rn.141794
A_44_P102465	3.43e-05	7.16047	up	1.86718	1.90236	1.92587	4.60183	4.59847	5.01526	A	A	A	P	P	P	Olr1107	Rattus norvegicus olfactory receptor 1107 (predicted) (Olr1107_predicted), mRNA [NM_001000424]	NM_001000424	300202	GO:0007165|GO:0007186|GO:0007608|GO:0050896|GO:0050911|GO:0004872|GO:0004984|GO:0016020|GO:0016021	Rn.143286
A_44_P487000	3.88e-05	3.60927	up	1.90848	1.9317	1.97528	3.72115	3.67759	3.97185	A	A	A	A	P	P	Olr623	Rattus norvegicus olfactory receptor 623 (predicted) (Olr623_predicted), mRNA [NM_001000651]	NM_001000651	404848	GO:0007186|GO:0050911|GO:0004984|GO:0016021	Rn.142866
A_44_P271559	5.41e-05	3.42863	up	2.10656	2.15255	2.10997	3.75239	3.86705	4.08254	A	A	A	P	A	P	Olr541	Rattus norvegicus olfactory receptor 541 (predicted) (Olr541_predicted), mRNA [NM_001000565]	NM_001000565	366104	GO:0007186|GO:0050911|GO:0004984|GO:0016021	Rn.142917
A_44_P257419	5.48e-05	3.52444	up	4.96375	4.78117	4.87646	6.60434	6.60716	6.86206	A	P	A	P	P	P	Olr132	Rattus norvegicus olfactory receptor 132 (predicted) (Olr132_predicted), mRNA [NM_001001273]	NM_001001273	293271	GO:0007186|GO:0050911|GO:0004984|GO:0016021	Rn.141863
A_44_P259851	5.9e-05	5.19312	up	2.05508	2.01094	2.0048	4.31084	4.22816	4.66162	A	A	A	P	P	P	Olr735	Rattus norvegicus olfactory receptor 735 (predicted) (Olr735_predicted), mRNA [NM_001000922]	NM_001000922	405238	GO:0007186|GO:0050911|GO:0004984|GO:0016021	Rn.142785
A_44_P262227	6.96e-05	2.14307	up	5.28184	5.1795	5.23086	6.28152	6.26495	6.44476	A	P	A	P	P	P	Olr1198	Rattus norvegicus olfactory receptor 1198 (predicted) (Olr1198_predicted), mRNA [NM_001000436]	NM_001000436	300525	GO:0007186|GO:0050911|GO:0004984|GO:0016021	Rn.143559
A_44_P226752	8.44e-05	5.50853	up	1.9248	1.92255	1.94958	4.25885	4.22676	4.69632	A	A	A	P	P	P	Olr1006	Rattus norvegicus olfactory receptor 1006 (predicted) (Olr1006_predicted), mRNA [NM_001000075]	NM_001000075	288886	GO:0007186|GO:0050911|GO:0004984|GO:0016021	Rn.143366
A_44_P182367	8.75e-05	6.62369	up	2.08816	2.23057	2.11175	4.92014	4.56607	5.12716	A	A	A	P	P	P	Olr1217	Rattus norvegicus olfactory receptor 1217 (predicted) (Olr1217_predicted), mRNA [NM_001000439]	NM_001000439	300540	GO:0007186|GO:0050911|GO:0004984|GO:0016021	Rn.138154
A_44_P179925	0.0001	2.26675	up	4.56386	4.48184	4.34483	5.61625	5.59101	5.72516	A	P	A	P	P	P	Olr43	Rattus norvegicus olfactory receptor 43 (predicted) (Olr43_predicted), mRNA [NM_001000541]	NM_001000541	365322	GO:0007186|GO:0050911|GO:0004984|GO:0016021	Rn.141931
A_44_P360600	0.000123	3.97391	up	1.87303	1.90397	1.91991	3.99212	4.05317	3.6233	A	A	A	P	P	A	Olr803	Rattus norvegicus olfactory receptor 803 (predicted) (Olr803_predicted), mRNA [NM_001000853]	NM_001000853	405143	GO:0007186|GO:0050911|GO:0004984|GO:0016021	Rn.143119
A_44_P538496	0.000129	3.30473	up	3.10613	2.82495	2.97789	4.52189	4.77643	4.78425	A	A	A	P	P	P	Olr1434	Rattus norvegicus olfactory receptor 1434 (predicted) (Olr1434_predicted), mRNA [NM_001000013]	NM_001000013	287322	GO:0007186|GO:0050911|GO:0004984|GO:0016021	Rn.142139
A_44_P163290	0.000148	2.62862	up	4.97526	4.9949	4.83299	6.26314	6.49708	6.22585	A	P	A	P	P	P	Olr691	Rattus norvegicus olfactory receptor 691 (predicted) (Olr691_predicted), mRNA [NM_001000630]	NM_001000630	404822	GO:0007186|GO:0050911|GO:0004984|GO:0016021	Rn.142817
A_44_P391126	0.00015	2.60473	up	5.58712	5.87129	5.75234	7.20257	7.13398	7.01759	P	P	A	P	P	P	Olr56	Rattus norvegicus olfactory receptor 56 (predicted) (Olr56_predicted), mRNA [NM_001000130]	NM_001000130	293205	GO:0007186|GO:0050911|GO:0004984|GO:0016021	Rn.141921
A_44_P290283	0.000173	2.57259	up	4.91631	4.63986	4.87419	6.27824	6.1123	6.12948	A	P	A	P	P	P	Olr1186	Rattus norvegicus olfactory receptor 1186 (predicted) (Olr1186_predicted), mRNA [NM_001000862]	NM_001000862	405155	GO:0007186|GO:0050911|GO:0004984|GO:0016021	Rn.143576
A_44_P308827	0.000177	4.33706	up	4.74238	4.37256	4.83564	6.81999	6.62956	6.85118	A	P	A	P	P	P	Olr74	Rattus norvegicus olfactory receptor 74 (predicted) (Olr74_predicted), mRNA [NM_001000134]	NM_001000134	293218	GO:0007186|GO:0050911|GO:0004984|GO:0016021	Rn.141911
A_44_P165612	0.000185	2.33206	up	6.98023	6.9958	6.9933	8.06249	8.19301	8.37863	P	P	P	P	P	P	Olr1415	Rattus norvegicus olfactory receptor 1415 (predicted) (Olr1415_predicted), mRNA [NM_001000781]	NM_001000781	405059	GO:0007186|GO:0050911|GO:0004984|GO:0016021	Rn.142152
A_44_P334830	0.000186	2.62699	up	4.83101	4.76317	4.67197	6.03228	6.07881	6.3353	A	P	A	P	P	P	Olr894	Rattus norvegicus olfactory receptor 894 (predicted) (Olr894_predicted), mRNA [NM_001000940]	NM_001000940	405277	GO:0007186|GO:0050911|GO:0004984|GO:0016021	Rn.143399
A_44_P325589	0.000198	2.04231	up	5.65135	5.68983	5.49772	6.62474	6.56273	6.74203	A	P	A	P	P	P	Olr164	Rattus norvegicus olfactory receptor 164 (predicted) (Olr164_predicted), mRNA [NM_001000737]	NM_001000737	404998	GO:0007186|GO:0050911|GO:0004984|GO:0016021	Rn.141839
A_44_P200998	0.000199	2.70443	up	4.88184	5.05648	4.75831	6.26237	6.27008	6.47016	A	P	A	P	P	P	Olr921	Rattus norvegicus olfactory receptor 921 (predicted) (Olr921_predicted), mRNA [NM_001001385]	NM_001001385	366798	GO:0007186|GO:0050911|GO:0004984|GO:0016021	Rn.143389
A_44_P121136	0.00022	4.39593	up	2.1266	2.35334	2.16821	4.36794	4.08021	4.60851	A	A	A	P	P	P	Olr108	Rattus norvegicus olfactory receptor 108 (predicted) (Olr108_predicted), mRNA [NM_001000149]	NM_001000149	293247	GO:0007186|GO:0050911|GO:0004984|GO:0016021	Rn.141883
A_43_P16265	0.000224	2.57407	up	5.86402	6.14743	6.02159	7.37387	7.2545	7.49682	P	P	P	P	P	P	Olr1078	Rattus norvegicus olfactory receptor 1078 (Olr1078), mRNA [NM_207597]	NM_207597	299593	GO:0007165|GO:0007186|GO:0007608|GO:0050896|GO:0050911|GO:0004872|GO:0004984|GO:0016020|GO:0016021	Rn.120045
A_44_P557273	0.000238	4.66097	up	2.28386	2.04322	1.98735	4.11775	4.23461	4.62396	A	A	A	P	P	P	Olr1316	Rattus norvegicus olfactory receptor 1316 (predicted) (Olr1316_predicted), mRNA [NM_001000793]	NM_001000793	405077	GO:0007186|GO:0050911|GO:0004984|GO:0016021	Rn.143481
A_44_P440343	0.000243	6.10268	up	2.37511	1.92154	1.93425	4.48184	4.60251	4.97488	A	A	A	P	P	P	Olr399	Rattus norvegicus olfactory receptor 399 (predicted) (Olr399_predicted), mRNA [NM_001000560]	NM_001000560	366026	GO:0007186|GO:0050911|GO:0004984|GO:0016021	Rn.143039
A_44_P412075	0.000246	3.44961	up	2.0764	2.08955	2.01108	3.89697	4.06246	3.57689	A	A	A	P	P	A	Olr484	Rattus norvegicus olfactory receptor 484 (predicted) (Olr484_predicted), mRNA [NM_001000306]	NM_001000306	295750	GO:0007186|GO:0050911|GO:0004984|GO:0016021	Rn.142954
A_44_P397962	0.000276	2.0697	up	5.22617	5.35316	5.10863	6.18498	6.2887	6.36255	A	P	A	P	P	P	Olr62	Rattus norvegicus olfactory receptor 62 (predicted) (Olr62_predicted), mRNA [NM_001000129]	NM_001000129	293201	GO:0007165|GO:0007186|GO:0007608|GO:0050896|GO:0050911|GO:0001584|GO:0004872|GO:0004984|GO:0016020|GO:0016021	Rn.141917
A_44_P313608	0.000301	2.60002	up	5.49742	5.71349	5.85893	7.12944	6.96404	7.11192	P	P	A	P	P	P	Olr901	Rattus norvegicus olfactory receptor 901 (predicted) (Olr901_predicted), mRNA [NM_001000057]	NM_001000057	288810	GO:0007186|GO:0050911|GO:0004984|GO:0016021	Rn.138130
A_44_P428545	0.000301	4.99201	up	3.06051	3.00422	2.70376	5.32329	4.92758	5.47647	A	A	A	P	P	P	Olr1485	Rattus norvegicus olfactory receptor 1485 (predicted) (Olr1485_predicted), mRNA [NM_001000028]	NM_001000028	287489	GO:0007186|GO:0050911|GO:0004984|GO:0016021	Rn.142091
A_44_P285601	0.000361	2.00367	up	5.27134	5.06218	5.15908	6.05736	6.28549	6.15769	A	P	A	P	P	P	Olr94	Rattus norvegicus olfactory receptor 94 (predicted) (Olr94_predicted), mRNA [NM_001001023]	NM_001001023	405908	GO:0007186|GO:0050911|GO:0004984|GO:0016021	Rn.141893
A_44_P138276	0.000398	2.14694	up	5.07583	5.28607	5.1492	6.29932	6.12292	6.3957	A	P	A	P	P	P	Olr1102	PREDICTED: Rattus norvegicus olfactory receptor 1102 (predicted) (Olr1102_predicted), mRNA [XM_235620]		300194	GO:0007186|GO:0050911|GO:0004984|GO:0016021
A_44_P449663	0.000404	3.67623	up	4.32327	4.27411	4.09098	5.9116	5.99257	6.41888	A	P	A	P	P	P	Olr1602	Rattus norvegicus olfactory receptor 1602 (predicted) (Olr1602_predicted), mRNA [NM_001000909]	NM_001000909	405219	GO:0007186|GO:0050911|GO:0004984|GO:0016021	Rn.142328
A_44_P325571	0.000463	4.00838	up	1.94197	1.94079	2.46299	4.271	4.01397	4.06983	A	A	A	P	P	P	Olr349	Rattus norvegicus olfactory receptor 349 (predicted) (Olr349_predicted), mRNA [NM_001001019]	NM_001001019	405393	GO:0007186|GO:0050911|GO:0004984|GO:0016021	Rn.141689
A_44_P515305	0.000511	2.52332	up	5.33017	5.54042	5.29517	6.56925	6.67727	6.92521	A	P	A	P	P	P	Olr120	Rattus norvegicus olfactory receptor 120 (predicted) (Olr120_predicted), mRNA [NM_001000154]	NM_001000154	293256	GO:0007186|GO:0050911|GO:0004984|GO:0016021	Rn.141874
A_44_P557302	0.000513	3.23648	up	6.08382	6.21989	6.08809	7.76607	7.58326	8.12574	P	P	P	P	P	M	Olr1744	Rattus norvegicus olfactory receptor 1744 (predicted) (Olr1744_predicted), mRNA [NM_001001426]	NM_001001426	294198	GO:0006355|GO:0006464|GO:0006512|GO:0006955|GO:0007165|GO:0007186|GO:0007608|GO:0019882|GO:0050896|GO:0050911|GO:0003676|GO:0004872|GO:0004984|GO:0008270|GO:0046872|GO:0005622|GO:0016020|GO:0016021|GO:0042612	Rn.142660
A_44_P351289	0.000534	2.35636	up	5.55504	5.34275	5.20291	6.50927	6.56951	6.7316	A	P	A	P	P	P	Olr1368	Rattus norvegicus olfactory receptor 1368 (predicted) (Olr1368_predicted), mRNA [NM_214825]	NM_214825	287082	GO:0007186|GO:0050911|GO:0004984|GO:0016021	Rn.142200
A_44_P243048	0.000539	3.14642	up	4.88056	4.95356	4.95657	6.36724	6.48443	6.90015	A	P	A	P	P	P	Olr1293	Rattus norvegicus olfactory receptor 1293 (predicted) (Olr1293_predicted), mRNA [NM_001000460]	NM_001000460	300599	GO:0007186|GO:0050911|GO:0004984|GO:0016021	Rn.143497
A_44_P402604	0.000545	3.11799	up	3.89741	3.87635	4.28763	5.53158	5.61066	5.841	A	A	A	P	P	P	Olr710	Rattus norvegicus olfactory receptor 710 (predicted) (Olr710_predicted), mRNA [NM_001000571]	NM_001000571	366113	GO:0007186|GO:0050911|GO:0004984|GO:0005529|GO:0016021	Rn.142805
A_44_P346557	0.000575	3.05997	up	5.04061	5.49371	5.48484	6.90809	6.87382	7.0778	A	P	A	P	P	P	Olr93	Rattus norvegicus olfactory receptor 93 (predicted) (Olr93_predicted), mRNA [NM_001000141]	NM_001000141	293234	GO:0007186|GO:0050911|GO:0004984|GO:0016021	Rn.141894
A_44_P545577	0.000608	2.24077	up	4.19369	4.1025	3.99973	5.18961	5.12913	5.46915	A	A	A	P	P	P	Olr57	Rattus norvegicus olfactory receptor 57 (predicted) (Olr57_predicted), mRNA [NM_001000749]	NM_001000749	405018	GO:0007186|GO:0050911|GO:0004984|GO:0016021	Rn.141920
A_44_P146733	0.000637	2.76647	up	4.39877	4.01708	4.05134	5.69934	5.44428	5.72771	A	A	A	P	P	P	Olr784	Rattus norvegicus olfactory receptor 784 (predicted) (Olr784_predicted), mRNA [NM_001000604]	NM_001000604	404793	GO:0007186|GO:0050911|GO:0004984|GO:0016021	Rn.142747
A_44_P297057	0.000653	2.22675	up	3.31462	3.05458	2.91634	4.19766	4.25919	4.29352	A	A	A	P	P	P	Olr1605	Rattus norvegicus olfactory receptor 1605 (predicted) (Olr1605_predicted), mRNA [NM_001000088]	NM_001000088	289923	GO:0007186|GO:0050911|GO:0004984|GO:0016021	Rn.142463
A_44_P543137	0.000656	3.71406	up	2.09377	2.13436	2.08955	4.07132	3.62817	4.29719	A	A	A	A	P	P	Olr824	Rattus norvegicus olfactory receptor 824 (predicted) (Olr824_predicted), mRNA [NM_001000905]	NM_001000905	405215	GO:0007186|GO:0050911|GO:0004984|GO:0016021	Rn.143086
A_44_P102438	0.000681	2.73266	up	4.79545	4.81048	4.53683	6.07353	6.01052	6.40962	A	P	A	P	P	P	Olr319	Rattus norvegicus olfactory receptor 319 (predicted) (Olr319_predicted), mRNA [NM_001000506]	NM_001000506	309222	GO:0007186|GO:0050911|GO:0004984|GO:0016021	Rn.141710
A_44_P130420	0.000683	3.52473	up	2.02032	2.03163	2.08086	3.76775	3.58945	4.22816	A	A	A	A	P	P	Olr1327	Rattus norvegicus olfactory receptor 1327 (predicted) (Olr1327_predicted), mRNA [NM_001000475]	NM_001000475	300627	GO:0007186|GO:0050911|GO:0004984|GO:0016021	Rn.143473
A_44_P353583	0.000698	2.49768	up	5.02171	4.66628	4.95623	6.16523	6.07289	6.36785	A	P	A	P	P	P	Olr917	Rattus norvegicus olfactory receptor 917 (predicted) (Olr917_predicted), mRNA [NM_001001354]	NM_001001354	288795	GO:0007186|GO:0050911|GO:0004984|GO:0016021	Rn.143391
A_44_P255039	0.0008	2.11776	up	5.93571	6.05928	6.08624	6.91197	7.12793	7.28894	P	P	A	P	P	P	Olr307	Rattus norvegicus olfactory receptor 307 (predicted) (Olr307_predicted), mRNA [NM_001000241]	NM_001000241	293605	GO:0007186|GO:0050911|GO:0004984|GO:0016021	Rn.141731
A_44_P341915	0.000998	2.20831	up	4.5753	4.98993	4.89681	5.88164	5.98353	6.0257	A	P	A	P	P	P	Olr360	Rattus norvegicus olfactory receptor 360 (predicted) (Olr360_predicted), mRNA [NM_001000755]	NM_001000755	405026	GO:0007186|GO:0050911|GO:0004984|GO:0016021	Rn.141684
A_44_P252592	0.00102117	2.82446	up	2.2159	2.71696	2.38332	3.83322	3.85169	4.1252	A	A	A	P	P	P	Olr234	Rattus norvegicus olfactory receptor 234 (predicted) (Olr234_predicted), mRNA [NM_001000208]	NM_001000208	293379	GO:0007186|GO:0050911|GO:0004984|GO:0016021	Rn.141785
A_44_P104801	0.00103113	2.38387	up	6.10544	6.47114	6.52663	7.69692	7.67199	7.49421	P	P	P	P	P	P	Olr1349	Rattus norvegicus olfactory receptor 1349 (predicted) (Olr1349_predicted), mRNA [NM_001000484]	NM_001000484	301611	GO:0007186|GO:0050911|GO:0004984|GO:0016021	Rn.143632
A_44_P494031	0.00104107	2.1949	up	6.45523	6.59085	6.60506	7.61456	7.51302	7.92603	P	P	P	P	P	P	Olr733	Rattus norvegicus olfactory receptor 733 (predicted) (Olr733_predicted), mRNA [NM_001000618]	NM_001000618	404810	GO:0007186|GO:0050911|GO:0004984|GO:0016021	Rn.142787
A_44_P395673	0.00105822	2.95607	up	4.08529	4.10056	4.31428	5.47457	5.66742	6.04919	A	A	A	P	P	P	Olr857	Rattus norvegicus olfactory receptor 857 (predicted) (Olr857_predicted), mRNA [NM_001000583]	NM_001000583	366456	GO:0007165|GO:0007186|GO:0007608|GO:0050896|GO:0050911|GO:0004872|GO:0004984|GO:0016020|GO:0016021	Rn.143179
A_44_P531675	0.00109651	3.14417	up	4.2736	4.85191	4.74886	6.35417	6.111	6.36724	A	P	A	P	P	P	Olr1471	Rattus norvegicus olfactory receptor 1471 (predicted) (Olr1471_predicted), mRNA [NM_001000722]	NM_001000722	404974	GO:0007186|GO:0050911|GO:0004984|GO:0016021	Rn.142097
A_44_P184599	0.00111393	2.28092	up	5.66161	6.07681	5.97537	7.10949	6.97013	7.20302	P	P	P	P	P	P	Olr137	Rattus norvegicus olfactory receptor 137 (predicted) (Olr137_predicted), mRNA [NM_001001283]	NM_001001283	405003	GO:0007186|GO:0050911|GO:0004984|GO:0016021	Rn.141860
A_44_P153865	0.00130041	2.43442	up	3.84098	4.28693	4.0052	5.36473	5.15263	5.46647	A	A	A	P	P	P	Olr379	Rattus norvegicus olfactory receptor 379 (predicted) (Olr379_predicted), mRNA [NM_001000261]	NM_001000261	293812	GO:0007186|GO:0050911|GO:0004984|GO:0016021	Rn.141672
A_44_P318403	0.00134186	8.76111	up	3.07077	1.92795	1.94561	5.23491	5.52459	5.57817	A	A	A	P	P	P	Olr196	Rattus norvegicus olfactory receptor 196 (predicted) (Olr196_predicted), mRNA [NM_001000187]	NM_001000187	293338	GO:0007186|GO:0050911|GO:0004984|GO:0016021	Rn.141815
A_44_P404921	0.00134793	2.07299	up	6.49605	6.83797	6.67637	7.6309	7.63738	7.89724	P	P	P	P	P	P	Olr1555	Rattus norvegicus olfactory receptor 1555 (predicted) (Olr1555_predicted), mRNA [NM_001000726]	NM_001000726	404980	GO:0007186|GO:0050911|GO:0004984|GO:0016021	Rn.142257
A_44_P184578	0.00136539	5.4339	up	2.985	2.12598	2.17949	5.09494	4.88432	4.63716	A	A	A	P	P	P	Olr1417	Rattus norvegicus olfactory receptor 1417 (predicted) (Olr1417_predicted), mRNA [NM_001001002]	NM_001001002	405368	GO:0007186|GO:0050911|GO:0004984|GO:0016021	Rn.142150
A_44_P153879	0.00138456	4.11942	up	3.34514	3.23046	2.88163	5.14861	4.84337	5.59257	A	A	A	P	P	P	Olr1505	Rattus norvegicus olfactory receptor 1505 (predicted) (Olr1505_predicted), mRNA [NM_001000032]	NM_001000032	287506	GO:0007186|GO:0050911|GO:0004984|GO:0016021	Rn.142081
A_43_P12642	0.00138684	4.05098	up	3.45134	3.14344	3.96565	5.5225	5.39498	5.69776	A	A	A	P	P	P	Olr226	Rattus norvegicus olfactory receptor 226 (Olr226), mRNA [NM_031710]	NM_031710	65140	GO:0007165|GO:0007186|GO:0007608|GO:0050896|GO:0004872|GO:0004984|GO:0016020|GO:0016021	Rn.144601
A_44_P236051	0.00142612	2.88847	up	5.87152	5.8992	5.62504	7.01387	7.35623	7.61658	P	P	A	P	P	P	Olr1222	Rattus norvegicus olfactory receptor 1222 (predicted) (Olr1222_predicted), mRNA [NM_001000440]	NM_001000440	300548	GO:0007186|GO:0050911|GO:0004984|GO:0016021	Rn.143545
A_44_P494061	0.00154415	2.38134	up	4.94673	4.41806	4.76877	5.87484	6.04537	5.96867	A	P	A	P	P	P	Olr450	Rattus norvegicus olfactory receptor 450 (predicted) (Olr450_predicted), mRNA [NM_001000288]	NM_001000288	295721	GO:0007186|GO:0050911|GO:0004984|GO:0016021	Rn.142981
A_44_P269216	0.00166826	3.93209	up	3.26196	2.79748	3.06018	4.94045	4.66758	5.43747	A	A	A	P	P	P	Olr1155	Rattus norvegicus olfactory receptor 1155 (predicted) (Olr1155_predicted), mRNA [NM_001000433]	NM_001000433	300414	GO:0007186|GO:0050911|GO:0004984|GO:0016021	Rn.143592
A_44_P409574	0.00170623	2.53709	up	3.42244	3.85876	3.33423	5.03527	4.79478	4.8149	A	A	A	P	P	P	Olr1388	Rattus norvegicus olfactory receptor 1388 (predicted) (Olr1388_predicted), mRNA [NM_001000788]	NM_001000788	405066	GO:0007186|GO:0050911|GO:0004984|GO:0016021	Rn.142177
A_44_P111754	0.00175539	2.26773	up	3.43005	3.58506	3.12331	4.4348	4.52989	4.71748	A	A	A	P	P	P	Olr1405	Rattus norvegicus olfactory receptor 1405 (predicted) (Olr1405_predicted), mRNA [NM_001001012]	NM_001001012	405386	GO:0007186|GO:0050911|GO:0004984|GO:0016021	Rn.142165
A_43_P16095	0.00180502	2.18015	up	4.97045	5.4333	5.22313	6.34578	6.20076	6.4536	A	P	A	P	P	P	Olr1280	Rattus norvegicus olfactory receptor 1280 (Olr1280), mRNA [NM_001000517]	NM_001000517	315571	GO:0007165|GO:0007186|GO:0007608|GO:0050896|GO:0050911|GO:0004872|GO:0004984|GO:0016020|GO:0016021	Rn.85601
A_44_P116381	0.00189904	2.21857	up	5.37716	5.70575	5.54884	6.6173	6.52288	6.94046	A	P	A	P	M	P	Olr687	Rattus norvegicus olfactory receptor 687 (predicted) (Olr687_predicted), mRNA [NM_001000356]	NM_001000356	295892	GO:0007186|GO:0050911|GO:0004984|GO:0016021	Rn.142820
A_44_P158692	0.00198815	2.77398	up	3.10918	3.04448	3.11056	4.43344	4.28795	4.95871	A	A	A	M	P	P	Olr493	Rattus norvegicus olfactory receptor 493 (predicted) (Olr493_predicted), mRNA [NM_001000309]	NM_001000309	295758	GO:0007186|GO:0050911|GO:0004984|GO:0016021	Rn.142948
A_44_P203325	0.00216568	2.89416	up	4.69158	5.16641	4.91886	6.19946	6.39827	6.77855	A	P	A	P	P	P	Olr1252	Rattus norvegicus olfactory receptor 1252 (predicted) (Olr1252_predicted), mRNA [NM_001000454]	NM_001000454	300577	GO:0007186|GO:0050911|GO:0004984|GO:0016021	Rn.143518
A_43_P16093	0.00218558	2.81229	up	6.05981	6.50358	6.54201	7.65748	7.77887	8.14428	P	P	P	P	P	P	Olr837	Rattus norvegicus olfactory receptor 837 (Olr837), mRNA [NM_001000897]	NM_001000897	405207	GO:0007165|GO:0007186|GO:0007608|GO:0050896|GO:0050911|GO:0004872|GO:0004984|GO:0016020|GO:0016021	Rn.124670
A_43_P16370	0.00224941	3.66309	up	4.41697	4.45195	5.18435	6.43518	6.48151	6.75576	A	P	A	M	P	P	Olr728	Rattus norvegicus olfactory receptor 728 (Olr728), mRNA [NM_001000363]	NM_001000363	295917	GO:0007165|GO:0007186|GO:0007608|GO:0050896|GO:0050911|GO:0004872|GO:0004984|GO:0016020|GO:0016021	Rn.109351
A_44_P407292	0.00231795	2.71927	up	4.81078	5.46489	5.09943	6.50202	6.45771	6.74503	A	P	A	P	P	P	Olr1070	Rattus norvegicus olfactory receptor 1070 (predicted) (Olr1070_predicted), mRNA [NM_001000591]	NM_001000591	366816	GO:0007186|GO:0050911|GO:0004984|GO:0016021	Rn.143342
A_44_P487049	0.00234031	2.74362	up	5.3628	5.91404	5.34979	6.98698	6.82904	7.17885	A	P	A	P	P	P	Olr87	Rattus norvegicus olfactory receptor 87 (predicted) (Olr87_predicted), mRNA [NM_001000543]	NM_001000543	365329	GO:0007186|GO:0050911|GO:0004984|GO:0016021	Rn.141899
A_44_P501005	0.00234333	2.0218	up	4.6506	4.45263	4.94575	5.66601	5.77032	5.65955	A	P	A	P	P	P	Olr323	Rattus norvegicus olfactory receptor 323 (predicted) (Olr323_predicted), mRNA [NM_001000245]	NM_001000245	293761	GO:0007186|GO:0050911|GO:0004984|GO:0016021	Rn.141707
A_44_P292547	0.00241467	10.4766	up	3.90824	2.909	2.20565	6.33752	6.34954	6.50313	A	A	A	P	P	P	Olr463	Rattus norvegicus olfactory receptor 463 (predicted) (Olr463_predicted), mRNA [NM_001000934]	NM_001000934	405255	GO:0007186|GO:0050911|GO:0004984|GO:0016021	Rn.142972
A_44_P475331	0.00245292	3.19177	up	4.77945	5.4953	5.32778	6.83722	6.69171	7.09666	A	P	A	P	P	P	Olr750	Rattus norvegicus olfactory receptor 750 (predicted) (Olr750_predicted), mRNA [NM_001000366]	NM_001000366	296003	GO:0007186|GO:0050911|GO:0004984|GO:0016021	Rn.142772
A_44_P536192	0.00248764	2.97332	up	4.40628	4.81615	4.84165	6.3525	5.90439	6.52342	A	A	A	P	P	P	Olr704	Rattus norvegicus olfactory receptor 704 (predicted) (Olr704_predicted), mRNA [NM_001000626]	NM_001000626	404818	GO:0007186|GO:0050911|GO:0004984|GO:0005529|GO:0016021	Rn.142809
A_44_P527033	0.00256318	2.00257	up	5.95047	6.27872	6.36892	7.11545	7.13098	7.35725	P	P	P	P	P	P	Olr230	Rattus norvegicus olfactory receptor 230 (predicted) (Olr230_predicted), mRNA [NM_001000205]	NM_001000205	293374	GO:0007186|GO:0050911|GO:0004984|GO:0016021	Rn.141788
A_44_P179932	0.002569	2.39287	up	6.06842	6.51079	6.67108	7.72051	7.57145	7.73456	P	P	P	P	P	M	Olr937	Rattus norvegicus olfactory receptor 937 (predicted) (Olr937_predicted), mRNA [NM_001001387]	NM_001001387	366803	GO:0007186|GO:0050911|GO:0004984|GO:0016021	Rn.143383
A_44_P369925	0.00257528	2.23808	up	2.95911	3.43097	3.09949	4.41382	4.12131	4.44122	A	A	A	P	P	P	Olr1162	Rattus norvegicus olfactory receptor 1162 (predicted) (Olr1162_predicted), mRNA [NM_001000870]	NM_001000870	405167	GO:0007186|GO:0050911|GO:0004984|GO:0016021	Rn.143587
A_44_P512936	0.00273907	3.44316	up	2.68424	1.99621	2.03315	4.31661	3.9407	3.80748	A	A	A	P	P	A	Olr441	Rattus norvegicus olfactory receptor 441 (predicted) (Olr441_predicted), mRNA [NM_001000283]	NM_001000283	295712	GO:0007186|GO:0050911|GO:0004984|GO:0016021	Rn.142989
A_44_P210268	0.00275674	3.04093	up	6.66174	7.21676	7.42071	8.71073	8.54641	8.85562	P	P	P	P	P	P	Olr1108	Rattus norvegicus olfactory receptor 1108 (predicted) (Olr1108_predicted), mRNA [NM_001000993]	NM_001000993	405353	GO:0007165|GO:0007186|GO:0007608|GO:0050896|GO:0050911|GO:0004872|GO:0004984|GO:0016020|GO:0016021	Rn.143285
A_44_P252549	0.0027932	4.46357	up	3.10795	2.42424	2.67668	4.55114	4.72444	5.40788	A	A	A	P	P	P	Olr186	Rattus norvegicus olfactory receptor 186 (predicted) (Olr186_predicted), mRNA [NM_001001031]	NM_001001031	405917	GO:0007186|GO:0050911|GO:0004984|GO:0016021	Rn.141822
A_44_P118734	0.0028963	2.08719	up	6.13291	6.6366	6.43518	7.53205	7.53946	7.31787	P	P	P	P	P	P	Olr95	Rattus norvegicus olfactory receptor 95 (predicted) (Olr95_predicted), mRNA [NM_001001024]	NM_001001024	405909	GO:0007186|GO:0050911|GO:0004984|GO:0016021	Rn.141892
A_44_P255068	0.00289717	2.60944	up	5.29577	5.81301	5.95642	7.21426	7.01623	6.98594	P	P	A	P	P	P	Olr1124	Rattus norvegicus olfactory receptor 1124 (predicted) (Olr1124_predicted), mRNA [NM_001000426]	NM_001000426	300392	GO:0007186|GO:0050911|GO:0004984|GO:0016021	Rn.143611
A_44_P290257	0.00301748	2.26103	up	4.66824	4.96159	4.35494	5.7846	5.9459	5.78519	A	P	A	P	P	P	Olr1565	Rattus norvegicus olfactory receptor 1565 (predicted) (Olr1565_predicted), mRNA [NM_001000908]	NM_001000908	405218	GO:0007186|GO:0050911|GO:0004984|GO:0016021	Rn.142231
A_44_P510528	0.00302056	2.05152	up	4.58505	4.76388	4.29646	5.41242	5.65929	5.68376	A	P	A	P	P	P	Olr1635	Rattus norvegicus olfactory receptor 1635 (predicted) (Olr1635_predicted), mRNA [NM_001000970]	NM_001000970	405325	GO:0007186|GO:0050911|GO:0004867|GO:0004984|GO:0016021	Rn.142438
A_44_P203324	0.00321128	2.10155	up	4.2897	4.27547	4.73188	5.43274	5.41619	5.66249	A	P	A	P	P	P	Olr70	Rattus norvegicus olfactory receptor 70 (predicted) (Olr70_predicted), mRNA [NM_001001269]	NM_001001269	293215	GO:0007186|GO:0050911|GO:0004984|GO:0016021	Rn.141913
A_44_P545605	0.0032578	2.4402	up	3.67302	3.6061	3.12036	4.64595	4.64656	4.96797	A	A	A	P	P	P	Olr462	Rattus norvegicus olfactory receptor 462 (predicted) (Olr462_predicted), mRNA [NM_001000295]	NM_001000295	295732	GO:0007186|GO:0050911|GO:0004984|GO:0016021	Rn.142973
A_44_P391085	0.00334198	2.47813	up	2.89998	2.49233	2.27194	3.96744	3.96097	3.66361	A	A	A	P	P	A	Olr1126	Rattus norvegicus olfactory receptor 1126 (predicted) (Olr1126_predicted), mRNA [NM_001000880]	NM_001000880	405179	GO:0007186|GO:0050911|GO:0004984|GO:0016021	Rn.143609
A_44_P397927	0.00350394	2.81737	up	5.15662	5.88224	5.30483	6.9808	6.756	7.08994	A	P	A	P	P	P	Olr1734	Rattus norvegicus olfactory receptor 1734 (predicted) (Olr1734_predicted), mRNA [NM_001001119]	NM_001001119	406018	GO:0007186|GO:0050911|GO:0004984|GO:0016021	Rn.142667
A_44_P372317	0.003558	2.43385	up	5.46795	5.51129	4.94643	6.61499	6.75804	6.40235	A	P	A	P	P	P	Olr174	Rattus norvegicus olfactory receptor 174 (predicted) (Olr174_predicted), mRNA [NM_001001028]	NM_001001028	405914	GO:0007186|GO:0050911|GO:0004984|GO:0016021	Rn.141832
A_44_P219699	0.00365966	2.71505	up	4.19447	4.90113	4.43694	5.8708	5.80879	6.17587	A	P	A	P	P	P	Olr749	Rattus norvegicus olfactory receptor 749 (predicted) (Olr749_predicted), mRNA [NM_001000615]	NM_001000615	404804	GO:0007186|GO:0050911|GO:0004984|GO:0016021	Rn.142773
A_44_P292587	0.00373399	2.28188	up	6.98594	7.07666	7.42195	8.07855	8.4067	8.56998	P	P	P	P	P	P	Olr1454	Rattus norvegicus olfactory receptor 1454 (predicted) (Olr1454_predicted), mRNA [NM_001000020]	NM_001000020	287343	GO:0007186|GO:0050911|GO:0004984|GO:0016021	Rn.142124
A_44_P334851	0.00391927	2.1854	up	5.89163	5.32749	5.58876	6.91638	6.66835	6.60685	A	P	A	P	P	P	Olr357	Rattus norvegicus olfactory receptor 357 (predicted) (Olr357_predicted), mRNA [NM_001000257]	NM_001000257	293794	GO:0007186|GO:0050911|GO:0004984|GO:0016021	Rn.141686
A_44_P240756	0.00392483	2.96808	up	4.2626	3.60437	4.45984	5.59049	5.72796	5.71696	A	P	A	P	P	P	Olr604	Rattus norvegicus olfactory receptor 604 (predicted) (Olr604_predicted), mRNA [NM_001000656]	NM_001000656	404855	GO:0007186|GO:0007608|GO:0050911|GO:0001584|GO:0004984|GO:0005549|GO:0016021	Rn.142877
A_44_P323232	0.00404349	2.03139	up	3.92319	4.0147	4.24505	5.10545	4.82505	5.31984	A	A	A	P	P	P	Olr1641	Rattus norvegicus olfactory receptor 1641 (predicted) (Olr1641_predicted), mRNA [NM_001000100]	NM_001000100	290050	GO:0007165|GO:0007186|GO:0007608|GO:0050896|GO:0050911|GO:0004872|GO:0004984|GO:0016020|GO:0016021	Rn.142431
A_44_P400293	0.00406926	3.69162	up	4.78918	5.38233	4.39665	6.61707	6.58763	7.01623	A	P	A	P	M	P	Olr286	Rattus norvegicus olfactory receptor 286 (predicted) (Olr286_predicted), mRNA [NM_001000554]	NM_001000554	365384	GO:0007186|GO:0050911|GO:0004984|GO:0016021	Rn.141745
A_44_P125761	0.00409899	2.91368	up	4.47722	5.22285	5.1884	6.3481	6.67695	6.49194	A	P	A	P	P	P	Olr7	Rattus norvegicus olfactory receptor 7 (predicted) (Olr7_predicted), mRNA [NM_001000768]	NM_001000768	405043	GO:0007186|GO:0050911|GO:0004984|GO:0016021	Rn.142002
A_44_P531711	0.00410579	2.43648	up	4.04896	4.72412	4.27654	5.68376	5.46172	5.75852	A	A	A	P	P	P	Olr1382	Rattus norvegicus olfactory receptor 1382 (predicted) (Olr1382_predicted), mRNA [NM_214831]	NM_214831	287093	GO:0007186|GO:0050911|GO:0004984|GO:0016021	Rn.142190
A_44_P381764	0.00411974	2.29532	up	5.13559	5.5324	5.45545	6.7035	6.7662	6.24982	A	P	A	M	P	P	Olr82	Rattus norvegicus olfactory receptor 82 (predicted) (Olr82_predicted), mRNA [NM_001001282]	NM_001001282	365328	GO:0007186|GO:0050911|GO:0004984|GO:0016021	Rn.141904
A_44_P503396	0.00415687	2.22342	up	3.00222	2.76621	2.41404	3.96973	3.68947	3.9816	A	A	A	A	P	P	Olr1314	Rattus norvegicus olfactory receptor 1314 (predicted) (Olr1314_predicted), mRNA [NM_001000468]	NM_001000468	300615	GO:0007186|GO:0050911|GO:0004984|GO:0016021	Rn.143483
A_44_P116332	0.00417512	3.25238	up	5.274	4.77468	5.73016	6.93247	6.82702	7.12383	P	P	A	P	P	P	Olr1338	Rattus norvegicus olfactory receptor 1338 (predicted) (Olr1338_predicted), mRNA [NM_001000789]	NM_001000789	405073	GO:0007186|GO:0050911|GO:0004984|GO:0016021	Rn.143464
A_44_P344205	0.00418578	2.65425	up	4.60552	4.87484	5.17772	6.01935	6.24864	6.61499	A	P	A	P	P	P	Olr868	Rattus norvegicus olfactory receptor 868 (predicted) (Olr868_predicted), mRNA [NM_001000821]	NM_001000821	405110	GO:0007186|GO:0050911|GO:0004984|GO:0016021	Rn.143172
A_44_P468293	0.00424513	2.33869	up	4.95871	5.41466	5.5509	6.45802	6.3957	6.74764	A	P	A	P	P	P	Olr115	Rattus norvegicus olfactory receptor 115 (predicted) (Olr115_predicted), mRNA [NM_001000152]	NM_001000152	293253	GO:0007186|GO:0050911|GO:0004984|GO:0016021	Rn.141876
A_44_P236047	0.00425624	2.9682	up	4.16273	4.84408	4.01225	5.74965	6.00635	5.97184	A	A	A	P	P	P	Olr744	Rattus norvegicus olfactory receptor 744 (predicted) (Olr744_predicted), mRNA [NM_001000577]	NM_001000577	366122	GO:0007186|GO:0050911|GO:0004872|GO:0004984|GO:0016021	Rn.142781
A_44_P151574	0.00433544	2.31687	up	6.55769	7.05122	7.06955	8.08681	7.90079	8.3274	P	P	P	P	P	P	Olr1401	Rattus norvegicus olfactory receptor 1401 (predicted) (Olr1401_predicted), mRNA [NM_001000003]	NM_001000003	287247	GO:0007186|GO:0050911|GO:0004984|GO:0016021	Rn.142166
A_44_P487003	0.00434168	2.12864	up	3.95465	4.04417	3.6152	4.73066	5.19549	4.95766	A	A	A	P	P	P	Olr807	Rattus norvegicus olfactory receptor 807 (predicted) (Olr807_predicted), mRNA [NM_001000851]	NM_001000851	405141	GO:0007165|GO:0007186|GO:0050911|GO:0004984|GO:0005887|GO:0016021	Rn.143115
A_44_P388813	0.00447981	2.32543	up	5.34158	6.02682	5.62927	6.88067	6.7615	7.008	P	P	P	P	P	P	Olr11	Rattus norvegicus olfactory receptor 11 (predicted) (Olr11_predicted), mRNA [NM_001000114]	NM_001000114	293070	GO:0007186|GO:0050911|GO:0004984|GO:0016021	Rn.141955
A_44_P259867	0.00450801	4.65578	up	3.11945	2.10548	1.99606	4.75017	4.7877	4.34018	A	A	A	P	P	P	Olr262	Rattus norvegicus olfactory receptor 262 (predicted) (Olr262_predicted), mRNA [NM_001000221]	NM_001000221	293400	GO:0007186|GO:0050911|GO:0004984|GO:0016021	Rn.141770
A_44_P536210	0.00458885	2.52718	up	5.12944	4.92592	4.71977	5.95671	6.18911	6.6419	A	P	A	P	P	P	Olr110	Rattus norvegicus olfactory receptor 110 (predicted) (Olr110_predicted), mRNA [NM_001000743]	NM_001000743	405007	GO:0007186|GO:0050911|GO:0004984|GO:0016021	Rn.141881
A_44_P353541	0.00467224	2.19265	up	4.7168	4.84068	4.39981	5.54602	5.7505	6.05879	A	P	A	P	P	P	Olr779	Rattus norvegicus olfactory receptor 779 (predicted) (Olr779_predicted), mRNA [NM_001000917]	NM_001000917	405232	GO:0007186|GO:0050911|GO:0004984|GO:0016021	Rn.142752
A_44_P257400	0.00483539	2.16143	up	3.83216	3.89376	3.36404	5.00092	4.64488	4.78012	A	A	A	P	P	P	Olr1704	Rattus norvegicus olfactory receptor 1704 (predicted) (Olr1704_predicted), mRNA [NM_001000271]	NM_001000271	294155	GO:0007186|GO:0050911|GO:0004984|GO:0016021	Rn.142677
A_44_P113963	0.00492479	3.87795	up	4.58268	4.1216	4.08529	5.8261	6.00158	6.82777	A	P	A	P	P	P	Olr812	Rattus norvegicus olfactory receptor 812 (predicted) (Olr812_predicted), mRNA [NM_001000847]	NM_001000847	405137	GO:0007186|GO:0050911|GO:0004984|GO:0016021	Rn.143110
A_44_P278539	0.00497634	7.17574	up	3.54285	2.15202	2.07114	5.51503	5.10338	5.67698	A	A	A	P	P	P	Olr1409	Rattus norvegicus olfactory receptor 1409 (predicted) (Olr1409_predicted), mRNA [NM_001000004]	NM_001000004	287259	GO:0007186|GO:0050911|GO:0001584|GO:0004984|GO:0016021	Rn.142161
A_44_P533844	0.00499029	2.19442	up	4.972	5.4019	5.48427	6.53731	6.16897	6.55341	A	P	A	P	P	P	Olr760	Rattus norvegicus olfactory receptor 760 (predicted) (Olr760_predicted), mRNA [NM_001001069]	NM_001001069	405957	GO:0007186|GO:0050911|GO:0004984|GO:0016021	Rn.142765
A_44_P287977	0.00515855	2.56204	up	6.22424	6.97788	6.77827	7.93875	7.90724	8.20629	P	P	P	P	P	P	Olr1522	Rattus norvegicus olfactory receptor 1522 (predicted) (Olr1522_predicted), mRNA [NM_001000040]	NM_001000040	287614	GO:0007186|GO:0050911|GO:0004984|GO:0016021	Rn.142057
A_44_P137417	0.00516541	2.6885	up	3.47137	3.09801	3.48745	4.84133	4.36455	5.13136	A	A	A	P	P	P	Olr818	Rattus norvegicus olfactory receptor 818 (predicted) (Olr818_predicted), mRNA [NM_001000844]	NM_001000844	405133	GO:0007165|GO:0007186|GO:0007608|GO:0050896|GO:0050911|GO:0004872|GO:0004984|GO:0016020|GO:0016021	Rn.143107
A_44_P500975	0.00517576	3.62321	up	3.09155	2.07042	2.23177	4.51154	4.13573	4.31828	A	A	A	P	P	P	Olr1639	Rattus norvegicus olfactory receptor 1639 (predicted) (Olr1639_predicted), mRNA [NM_001000833]	NM_001000833	405122	GO:0007186|GO:0050911|GO:0004984|GO:0016021	Rn.142433
A_44_P311216	0.0054273	3.59712	up	3.75663	2.69405	3.21779	4.91326	4.94512	5.35061	A	A	A	P	P	P	Olr801	Rattus norvegicus olfactory receptor 801 (predicted) (Olr801_predicted), mRNA [NM_001001004]	NM_001001004	405372	GO:0007186|GO:0050911|GO:0004984|GO:0016021	Rn.143121
A_43_P16266	0.00558343	3.09005	up	4.57123	5.31262	4.42627	6.44128	6.17051	6.58121	A	P	A	P	P	P	Olr1077	Rattus norvegicus olfactory receptor 1077 (Olr1077), mRNA [NM_001000941]	NM_001000941	405280	GO:0007186|GO:0050911|GO:0004984|GO:0016021	Rn.124681
A_44_P503350	0.00563634	2.53718	up	5.60205	6.30286	6.20533	7.31554	7.21881	7.60556	P	P	P	P	P	P	Olr1142	Rattus norvegicus olfactory receptor 1142 (predicted) (Olr1142_predicted), mRNA [NM_001000877]	NM_001000877	405175	GO:0007186|GO:0050911|GO:0004984|GO:0016021	Rn.143600
A_44_P402559	0.00566052	4.53474	up	3.36161	2.54488	2.07466	4.67681	4.71517	5.13223	A	A	A	P	P	P	Olr1598	Rattus norvegicus olfactory receptor 1598 (predicted) (Olr1598_predicted), mRNA [NM_001000910]	NM_001000910	405221	GO:0007186|GO:0050911|GO:0004984|GO:0016021	Rn.142331
A_44_P156364	0.00566491	3.66571	up	5.58658	6.67184	6.13862	8.02075	7.74287	8.25568	P	P	P	P	P	P	Olr1273	Rattus norvegicus olfactory receptor 1273 (predicted) (Olr1273_predicted), mRNA [NM_001000458]	NM_001000458	300589	GO:0007186|GO:0050911|GO:0004984|GO:0016021	Rn.143506
A_44_P132743	0.00570681	2.02254	up	3.67579	3.86024	3.42747	4.9253	4.6463	4.44041	A	A	A	P	P	P	Olr1486	Rattus norvegicus olfactory receptor 1486 (predicted) (Olr1486_predicted), mRNA [NM_001000720]	NM_001000720	404972	GO:0007186|GO:0050911|GO:0004984|GO:0016021	Rn.142090
A_44_P360650	0.00573216	2.43958	up	4.0275	3.44767	4.18828	5.05415	5.14314	5.32605	A	A	A	P	P	P	Olr1058	Rattus norvegicus olfactory receptor 1058 (predicted) (Olr1058_predicted), mRNA [NM_001000066]	NM_001000066	288832	GO:0007186|GO:0050911|GO:0004984|GO:0016021	Rn.143352
A_44_P520036	0.00596218	2.62577	up	4.74715	5.51322	4.972	6.24952	6.69541	6.46567	A	P	A	P	P	P	Olr916	Rattus norvegicus olfactory receptor 916 (predicted) (Olr916_predicted), mRNA [NM_001000587]	NM_001000587	366797	GO:0007186|GO:0050911|GO:0004984|GO:0016021	Rn.143392
A_44_P229007	0.00622566	3.40781	up	2.3748	3.3546	3.05222	4.55926	4.49495	5.03393	A	A	A	M	M	M	Olr736	Rattus norvegicus olfactory receptor 736 (predicted) (Olr736_predicted), mRNA [NM_001001384]	NM_001001384	366118	GO:0007186|GO:0050911|GO:0004984|GO:0016021	Rn.142784
A_44_P409562	0.00636522	4.93192	up	3.54774	2.71335	2.10185	4.83101	5.27687	5.16151	A	A	A	P	P	P	Olr1670	Rattus norvegicus olfactory receptor 1670 (predicted) (Olr1670_predicted), mRNA [NM_001000895]	NM_001000895	405198	GO:0007186|GO:0050911|GO:0004984|GO:0016021	Rn.142701
A_44_P116329	0.00644455	2.92425	up	6.0645	6.99655	6.88508	8.15325	8.2797	8.15739	P	P	P	P	P	P	Olr1431	Rattus norvegicus olfactory receptor 1431 (predicted) (Olr1431_predicted), mRNA [NM_001000778]	NM_001000778	405054	GO:0007186|GO:0050911|GO:0004984|GO:0016021	Rn.142142
A_44_P498735	0.00650316	2.32728	up	6.81068	7.53649	7.40052	8.3397	8.4737	8.59023	P	P	P	P	P	P	Olr1418	Rattus norvegicus olfactory receptor 1418 (predicted) (Olr1418_predicted), mRNA [NM_001000008]	NM_001000008	287313	GO:0007186|GO:0050911|GO:0004984|GO:0016021	Rn.142149
A_44_P285662	0.00651662	3.97346	up	1.94938	3.16031	2.10814	4.41146	4.30955	4.46801	A	A	A	P	P	P	Olr1428	Rattus norvegicus olfactory receptor 1428 (predicted) (Olr1428_predicted), mRNA [NM_001000011]	NM_001000011	287318	GO:0007186|GO:0050911|GO:0004984|GO:0016021	Rn.142143
A_44_P365318	0.00654501	2.07678	up	4.40481	4.97077	4.58162	5.85471	5.47985	5.7857	A	P	A	P	P	P	Olr1313	Rattus norvegicus olfactory receptor 1313 (predicted) (Olr1313_predicted), mRNA [NM_001000794]	NM_001000794	405078	GO:0007186|GO:0050911|GO:0004984|GO:0016021	Rn.143484
A_44_P500965	0.00657851	2.30908	up	4.49025	5.24254	4.64099	5.93248	6.06141	6.00184	A	P	A	P	P	P	Olr1515	Rattus norvegicus olfactory receptor 1515 (predicted) (Olr1515_predicted), mRNA [NM_001001098]	NM_001001098	405994	GO:0007186|GO:0050911|GO:0004984|GO:0016021	Rn.142075
A_44_P517713	0.00674921	5.14479	up	3.82594	4.01066	2.65763	5.54995	5.87209	6.16153	A	A	A	P	P	P	Olr1369	Rattus norvegicus olfactory receptor 1369 (predicted) (Olr1369_predicted), mRNA [NM_001000494]	NM_001000494	302958	GO:0007186|GO:0050911|GO:0004984|GO:0016021	Rn.142199
A_44_P306465	0.00692652	2.7967	up	3.11495	2.3473	2.18899	4.00918	4.13032	3.96292	A	A	A	P	P	P	Olr932	Rattus norvegicus olfactory receptor 932 (predicted) (Olr932_predicted), mRNA [NM_001001386]	NM_001001386	366802	GO:0007186|GO:0050911|GO:0004984|GO:0016021	Rn.143385
A_44_P508142	0.00694473	3.32172	up	3.91999	5.02054	4.34195	5.96546	6.16471	6.3481	A	A	A	P	P	P	Olr152	Rattus norvegicus olfactory receptor 152 (predicted) (Olr152_predicted), mRNA [NM_001000546]	NM_001000546	365332	GO:0007186|GO:0050911|GO:0004984|GO:0016021	Rn.138176
A_44_P404954	0.00696273	4.12835	up	3.78159	4.52008	3.13774	5.80004	5.85973	5.91634	A	A	A	P	P	P	Olr513	Rattus norvegicus olfactory receptor 513 (predicted) (Olr513_predicted), mRNA [NM_001000313]	NM_001000313	295766	GO:0007186|GO:0050911|GO:0004984|GO:0016021	Rn.142938
A_44_P540755	0.00704022	2.98181	up	7.18798	8.1624	8.01113	9.35839	9.25241	9.47929	P	P	P	P	P	P	Olr1455	Rattus norvegicus olfactory receptor 1455 (predicted) (Olr1455_predicted), mRNA [NM_001000771]	NM_001000771	405046	GO:0007186|GO:0050911|GO:0004984|GO:0016021	Rn.142123
A_44_P334860	0.00704376	2.24673	up	5.11748	5.12716	4.55859	6.34021	6.08147	5.88503	A	P	A	P	P	P	Olr1513	Rattus norvegicus olfactory receptor 1513 (predicted) (Olr1513_predicted), mRNA [NM_001000035]	NM_001000035	287513	GO:0007186|GO:0007608|GO:0050911|GO:0001584|GO:0004984|GO:0016021	Rn.142077
A_44_P484727	0.00715826	2.34697	up	6.97891	7.76836	7.36621	8.56448	8.47819	8.76322	P	P	P	P	P	P	Olr197	Rattus norvegicus olfactory receptor 197 (predicted) (Olr197_predicted), mRNA [NM_001000188]	NM_001000188	293339	GO:0007186|GO:0050911|GO:0004984|GO:0016021	Rn.141814
A_44_P228972	0.00757897	2.93589	up	4.78425	5.67435	5.45002	7.17777	6.69924	6.69301	A	P	A	M	P	P	Olr358	Rattus norvegicus olfactory receptor 358 (predicted) (Olr358_predicted), mRNA [NM_001000756]	NM_001000756	405027	GO:0007186|GO:0050911|GO:0004984|GO:0016021	Rn.141685
A_44_P468283	0.00761122	2.1121	up	7.21318	7.73639	7.90079	8.664	8.60526	8.81712	P	P	P	P	P	P	Olr789	Rattus norvegicus olfactory receptor 789 (predicted) (Olr789_predicted), mRNA [NM_001000377]	NM_001000377	296042	GO:0007186|GO:0050911|GO:0004984|GO:0016021	Rn.142743
A_44_P243037	0.00789506	2.72412	up	5.44947	5.97066	6.33318	7.40528	7.09819	7.58721	P	P	A	P	P	P	Olr1657	Rattus norvegicus olfactory receptor 1657 (predicted) (Olr1657_predicted), mRNA [NM_001000536]	NM_001000536	364726	GO:0007186|GO:0050911|GO:0004984|GO:0016021	Rn.142507
A_44_P519978	0.00814971	4.58111	up	3.30459	2.20147	2.11534	4.27128	4.89783	5.0394	A	A	A	P	P	P	Olr544	Rattus norvegicus olfactory receptor 544 (predicted) (Olr544_predicted), mRNA [NM_001001052]	NM_001001052	405940	GO:0007186|GO:0050911|GO:0004984|GO:0016021	Rn.142915
A_44_P557253	0.00826516	2.4728	up	6.45662	6.94628	6.20822	7.78327	7.60342	8.14286	P	P	P	M	P	M	Olr689	Rattus norvegicus olfactory receptor 689 (predicted) (Olr689_predicted), mRNA [NM_001000997]	NM_001000997	405357	GO:0007186|GO:0050911|GO:0004984|GO:0016021	Rn.142819
A_44_P412032	0.00832086	2.3409	up	5.15598	4.82451	5.03043	6.02539	5.96982	6.69691	A	P	A	P	P	P	Olr1700	Rattus norvegicus olfactory receptor 1700 (predicted) (Olr1700_predicted), mRNA [NM_001001113]	NM_001001113	406012	GO:0007165|GO:0007186|GO:0007608|GO:0050896|GO:0050911|GO:0004872|GO:0004984|GO:0016020|GO:0016021	Rn.142679
A_44_P278499	0.00862245	3.38347	up	3.16202	2.10429	2.11351	4.15024	4.08294	4.42216	A	A	A	P	P	P	Olr1541	Rattus norvegicus olfactory receptor 1541 (predicted) (Olr1541_predicted), mRNA [NM_001000728]	NM_001000728	404983	GO:0007186|GO:0050911|GO:0004984|GO:0016021	Rn.142267
A_44_P533916	0.00864724	2.73039	up	5.74965	5.95487	6.31731	7.07889	7.93481	7.35546	P	P	P	P	P	P	Olr1072	Rattus norvegicus olfactory receptor 1072 (predicted) (Olr1072_predicted), mRNA [NM_001000062]	NM_001000062	288822	GO:0007186|GO:0050911|GO:0004984|GO:0016021	Rn.143341
A_44_P297059	0.00891355	2.1028	up	7.76453	8.4083	8.26333	9.13366	9.07809	9.44134	P	P	P	P	P	P	Olr741	Rattus norvegicus olfactory receptor 741 (predicted) (Olr741_predicted), mRNA [NM_001000575]	NM_001000575	366120	GO:0007186|GO:0050911|GO:0004984|GO:0016021	Rn.142783
A_44_P501035	0.00904982	2.77469	up	5.02576	5.6701	4.7675	6.50094	6.44128	6.93812	A	P	A	P	M	P	Olr1096	Rattus norvegicus olfactory receptor 1096 (predicted) (Olr1096_predicted), mRNA [NM_001000485]	NM_001000485	302027	GO:0007186|GO:0050911|GO:0004984|GO:0016021	Rn.143326
A_44_P363051	0.00942812	6.54843	up	3.62686	1.93601	1.90731	5.13223	5.05522	5.41619	A	A	A	P	P	P	Olr154	Rattus norvegicus olfactory receptor 154 (predicted) (Olr154_predicted), mRNA [NM_001000547]	NM_001000547	365333	GO:0007186|GO:0050911|GO:0004984|GO:0016021	Rn.141848
A_44_P337207	0.0095821	2.39377	up	3.31562	3.33334	3.91807	5.0452	4.87198	4.4277	A	A	A	P	P	P	Olr168	Rattus norvegicus olfactory receptor 168 (predicted) (Olr168_predicted), mRNA [NM_001000174]	NM_001000174	293315	GO:0007186|GO:0050911|GO:0004984|GO:0016021	Rn.141836
A_44_P130380	0.00986262	4.77243	up	2.2487	2.54739	3.718	4.96466	4.84312	5.47048	A	A	A	P	P	P	Olr1250	Rattus norvegicus olfactory receptor 1250 (predicted) (Olr1250_predicted), mRNA [NM_001000806]	NM_001000806	405092	GO:0007186|GO:0050911|GO:0004984|GO:0016021	Rn.143520
A_44_P554985	0.00986274	2.16707	up	2.52484	3.25187	2.83291	4.08294	3.75119	4.12273	A	A	A	A	P	P	Olr1391	Rattus norvegicus olfactory receptor 1391 (predicted) (Olr1391_predicted), mRNA [NM_001001089]	NM_001001089	405983	GO:0007186|GO:0050911|GO:0004984|GO:0016021	Rn.142175
A_44_P269184	0.00988486	2.58984	up	4.09032	4.80977	3.98958	5.78431	5.37748	5.84647	A	A	A	P	P	P	Olr295	Rattus norvegicus olfactory receptor 295 (predicted) (Olr295_predicted), mRNA [NM_001000233]	NM_001000233	293595	GO:0007186|GO:0050911|GO:0001584|GO:0004984|GO:0016021	Rn.141741
A_44_P125744	0.00996206	2.65456	up	3.40564	3.06256	3.24438	4.59602	4.17219	5.1698	A	A	A	P	M	P	Olr996	Rattus norvegicus olfactory receptor 996 (predicted) (Olr996_predicted), mRNA [NM_001000700]	NM_001000700	404924	GO:0007186|GO:0050911|GO:0004984|GO:0016021	Rn.143369
A_44_P472877	0.0101645	3.10604	up	5.15211	5.53106	4.63548	6.77625	6.30081	7.14682	A	P	A	P	P	P	Olr276	Rattus norvegicus olfactory receptor 276 (predicted) (Olr276_predicted), mRNA [NM_001000227]	NM_001000227	293431	GO:0007186|GO:0050911|GO:0004984|GO:0016021	Rn.141763
A_44_P170423	0.0103672	2.13577	up	2.41366	3.20044	2.74636	3.93597	3.73196	3.97681	A	A	A	A	P	P	Olr695	Rattus norvegicus olfactory receptor 695 (predicted) (Olr695_predicted), mRNA [NM_001000628]	NM_001000628	404820	GO:0007186|GO:0050911|GO:0004984|GO:0016021	Rn.142815
A_44_P484730	0.0104085	3.03209	up	3.13086	2.10793	2.1189	3.88924	4.05888	4.21051	A	A	A	P	P	P	Olr526	Rattus norvegicus olfactory receptor 526 (predicted) (Olr526_predicted), mRNA [NM_001001375]	NM_001001375	295781	GO:0007186|GO:0050911|GO:0004984|GO:0016021	Rn.142930
A_44_P552604	0.010468	3.43759	up	4.25219	5.48012	5.31539	6.70624	6.73936	6.94628	A	P	A	P	P	P	Olr734	Rattus norvegicus olfactory receptor 734 (predicted) (Olr734_predicted), mRNA [NM_001000617]	NM_001000617	404809	GO:0007186|GO:0050911|GO:0004984|GO:0016021	Rn.142786
A_44_P374756	0.0104732	3.73828	up	3.40415	2.45761	3.86228	5.02475	5.15537	5.25105	A	A	A	P	P	P	Olr1540	Rattus norvegicus olfactory receptor 1540 (predicted) (Olr1540_predicted), mRNA [NM_001001383]	NM_001001383	363762	GO:0007186|GO:0050911|GO:0004984|GO:0016021	Rn.142268
A_44_P388803	0.010651	2.62698	up	4.68197	4.29856	5.34158	6.13383	6.10802	6.26048	A	P	A	P	M	P	Olr769	Rattus norvegicus olfactory receptor 769 (predicted) (Olr769_predicted), mRNA [NM_001000371]	NM_001000371	296022	GO:0007186|GO:0050911|GO:0004984|GO:0016021	Rn.142761
A_44_P151558	0.0109351	2.00469	up	3.59999	3.22634	3.95667	4.66021	4.4492	4.68371	A	A	A	P	P	P	Olr199	Rattus norvegicus olfactory receptor 199 (predicted) (Olr199_predicted), mRNA [NM_001001034]	NM_001001034	405920	GO:0007186|GO:0050911|GO:0004984|GO:0016021	Rn.141812
A_44_P379441	0.0109905	2.38865	up	4.68812	5.18046	5.12328	6.3062	5.82552	6.62874	A	P	A	P	P	P	Olr409	Rattus norvegicus olfactory receptor 409 (predicted) (Olr409_predicted), mRNA [NM_001000827]	NM_001000827	405116	GO:0007186|GO:0050911|GO:0004984|GO:0016021	Rn.143030
A_44_P442648	0.0110418	5.35631	up	3.94553	2.41803	2.48289	5.10361	5.22167	5.78488	A	A	A	P	P	P	Olr1501	Rattus norvegicus olfactory receptor 1501 (predicted) (Olr1501_predicted), mRNA [NM_001000715]	NM_001000715	404967	GO:0007186|GO:0050911|GO:0004984|GO:0016021	Rn.142082
A_44_P452032	0.0113203	3.57413	up	4.29112	4.14396	3.36328	5.3995	5.55373	6.35791	A	A	A	P	P	P	Olr209	Rattus norvegicus olfactory receptor 209 (predicted) (Olr209_predicted), mRNA [NM_001000736]	NM_001000736	404995	GO:0007186|GO:0050911|GO:0004984|GO:0016021	Rn.141803
A_44_P125764	0.0113357	5.13756	up	3.73094	2.24215	2.05508	4.99206	5.11947	4.99989	A	A	A	P	P	P	Olr499	Rattus norvegicus olfactory receptor 499 (predicted) (Olr499_predicted), mRNA [NM_001000931]	NM_001000931	405251	GO:0007186|GO:0050911|GO:0004984|GO:0016021	Rn.142945
A_44_P358273	0.0114403	2.66187	up	4.2343	4.70455	5.21738	6.11389	5.8883	6.39137	A	A	A	P	P	P	Olr1115	Rattus norvegicus olfactory receptor 1115 (predicted) (Olr1115_predicted), mRNA [NM_001000885]	NM_001000885	405185	GO:0007186|GO:0050911|GO:0004984|GO:0016021	Rn.143617
A_44_P510974	0.0115553	2.44077	up	3.78607	4.51083	3.74018	5.14414	5.15381	5.60114	A	A	A	P	P	P	Olr385	PREDICTED: Rattus norvegicus olfactory receptor 385 (predicted) (Olr385_predicted), mRNA [XM_220088]		294109	GO:0007186|GO:0050911|GO:0004984|GO:0016021
A_44_P318423	0.0117788	2.28398	up	6.19074	7.0678	6.64409	7.65521	7.82873	7.99335	P	P	P	P	P	P	Olr1398	Rattus norvegicus olfactory receptor 1398 (Olr1398), mRNA [NM_001000002]	NM_001000002	287245	GO:0007165|GO:0007186|GO:0007608|GO:0050896|GO:0050911|GO:0004872|GO:0004984|GO:0016020|GO:0016021	Rn.107042
A_44_P339594	0.0119948	2.06084	up	7.46483	7.77638	7.79217	9.06023	8.77688	8.32598	M	P	M	P	M	P	Olr60	Rattus norvegicus olfactory receptor 60 (predicted) (Olr60_predicted), mRNA [NM_001000748]	NM_001000748	405017	GO:0007186|GO:0050911|GO:0004984|GO:0016021	Rn.141919
A_44_P358308	0.012139	4.17021	up	3.76027	2.43619	2.28014	4.80011	4.85491	5.00195	A	A	A	P	P	P	Olr530	Rattus norvegicus olfactory receptor 530 (predicted) (Olr530_predicted), mRNA [NM_001001376]	NM_001001376	295786	GO:0007186|GO:0050911|GO:0004984|GO:0016021	Rn.142926
A_44_P168025	0.0122235	2.23514	up	4.61702	5.23086	5.24852	5.86751	6.28	6.42997	A	P	A	P	P	P	Olr796	Rattus norvegicus olfactory receptor 796 (predicted) (Olr796_predicted), mRNA [NM_001000600]	NM_001000600	404788	GO:0007186|GO:0050911|GO:0004984|GO:0016021	Rn.142739
A_44_P144316	0.0122989	4.76974	up	3.73524	2.26299	2.33685	4.64727	5.1168	5.33273	A	A	A	P	P	P	Olr1470	Rattus norvegicus olfactory receptor 1470 (Olr1470), mRNA [NM_001000723]	NM_001000723	404975	GO:0007165|GO:0007186|GO:0007608|GO:0050896|GO:0050911|GO:0004872|GO:0004984|GO:0016020|GO:0016021	Rn.129823
A_44_P179882	0.0128871	2.90138	up	3.1287	2.09634	2.01872	4.01753	3.90446	3.932	A	A	A	P	P	P	Olr1292	Rattus norvegicus olfactory receptor 1292 (predicted) (Olr1292_predicted), mRNA [NM_001000960]	NM_001000960	405312	GO:0007186|GO:0050911|GO:0004984|GO:0016021	Rn.143498
A_44_P377018	0.0130031	3.24195	up	4.68335	3.46488	4.23873	5.51214	5.83817	6.12724	A	P	A	P	P	P	Olr1519	Rattus norvegicus olfactory receptor 1519 (predicted) (Olr1519_predicted), mRNA [NM_001000037]	NM_001000037	287517	GO:0007186|GO:0050911|GO:0004984|GO:0016021	Rn.142072
A_44_P217352	0.0132436	2.34147	up	4.05195	4.33107	3.37754	5.2622	5.12199	5.05862	A	A	A	P	P	P	Olr1265	Rattus norvegicus olfactory receptor 1265 (predicted) (Olr1265_predicted), mRNA [NM_001000457]	NM_001000457	300584	GO:0007186|GO:0050911|GO:0004984|GO:0016021	Rn.143508
A_44_P348901	0.0133645	2.80349	up	4.12059	5.32086	4.72353	6.21281	6.10407	6.30977	A	A	A	P	P	P	Olr1638	Rattus norvegicus olfactory receptor 1638 (predicted) (Olr1638_predicted), mRNA [NM_001000834]	NM_001000834	405123	GO:0007186|GO:0050911|GO:0004984|GO:0016021	Rn.142434
A_44_P503395	0.0135173	2.21782	up	6.31204	7.20783	6.76855	7.89051	7.77481	8.07054	P	P	P	P	P	P	Olr63	Rattus norvegicus olfactory receptor 63 (Olr63), mRNA [NM_001000542]	NM_001000542	365323	GO:0007165|GO:0007186|GO:0007608|GO:0050896|GO:0050911|GO:0004872|GO:0004984|GO:0016020|GO:0016021	Rn.129398
A_44_P400260	0.0137137	2.33276	up	2.5284	3.18849	2.8531	4.17637	3.65828	4.40145	A	A	A	A	P	P	Olr396	Rattus norvegicus olfactory receptor 396 (predicted) (Olr396_predicted), mRNA [NM_001000831]	NM_001000831	405120	GO:0007186|GO:0050911|GO:0004984|GO:0016021	Rn.143042
A_44_P435675	0.0143277	2.40145	up	4.43654	5.42405	4.67529	6.13209	5.98295	6.21256	A	P	A	P	P	P	Olr1596	Rattus norvegicus olfactory receptor 1596 (predicted) (Olr1596_predicted), mRNA [NM_001000501]	NM_001000501	304991	GO:0007186|GO:0050911|GO:0004984|GO:0016021	Rn.142333
A_44_P245443	0.0144244	4.05146	up	3.70365	2.36495	2.3807	4.54167	4.73733	5.22563	A	A	A	P	P	P	Olr482	Rattus norvegicus olfactory receptor 482 (predicted) (Olr482_predicted), mRNA [NM_001000561]	NM_001000561	366099	GO:0007186|GO:0050911|GO:0004984|GO:0016021	Rn.142956
A_44_P139828	0.0148163	2.86809	up	2.60652	3.392	3.02758	4.66758	3.96664	4.95215	A	A	A	P	P	P	Olr92	Rattus norvegicus olfactory receptor 92 (predicted) (Olr92_predicted), mRNA [NM_001000140]	NM_001000140	293233	GO:0007186|GO:0050911|GO:0004984|GO:0016021	Rn.141895
A_44_P480004	0.0148455	6.25995	up	3.87439	1.941	3.87406	5.88659	5.81245	5.92886	A	A	A	P	P	P	Olr780	Rattus norvegicus olfactory receptor 780 (predicted) (Olr780_predicted), mRNA [NM_001000606]	NM_001000606	404795	GO:0007186|GO:0050911|GO:0004984|GO:0016021	Rn.142751
A_43_P16380	0.0148867	2.52634	up	1.92029	2.62025	2.99695	3.73484	3.80155	4.01225	A	A	A	P	P	P	Olr1356	Rattus norvegicus olfactory receptor 1356 (Olr1356), mRNA [NM_001000493]	NM_001000493	302954	GO:0007165|GO:0007186|GO:0007608|GO:0050896|GO:0050911|GO:0004872|GO:0004984|GO:0016020|GO:0016021	Rn.113181
A_44_P465990	0.0150177	2.16071	up	4.99148	5.60235	5.796	6.4633	6.43999	6.82105	P	P	A	P	P	P	Olr227	Rattus norvegicus olfactory receptor 227 (predicted) (Olr227_predicted), mRNA [NM_001000203]	NM_001000203	293370	GO:0007186|GO:0050911|GO:0004984|GO:0016021	Rn.141790
A_44_P240790	0.0156947	3.77182	up	3.43965	1.93784	2.60493	4.56859	4.24763	4.91197	A	A	A	P	P	P	Olr371	Rattus norvegicus olfactory receptor 371 (predicted) (Olr371_predicted), mRNA [NM_001000258]	NM_001000258	293803	GO:0007186|GO:0050911|GO:0004984|GO:0016021	Rn.141680
A_44_P498719	0.0157934	2.17163	up	2.50994	3.11327	2.79125	3.96202	3.5309	4.27786	A	A	A	A	P	P	Olr208	Rattus norvegicus olfactory receptor 208 (predicted) (Olr208_predicted), mRNA [NM_001000194]	NM_001000194	293355	GO:0007186|GO:0050911|GO:0004984|GO:0016021	Rn.141804
A_44_P503326	0.0164719	5.86462	up	3.57342	2.0371	4.19411	5.76089	5.81845	5.88139	A	A	A	P	P	P	Olr486	Rattus norvegicus olfactory receptor 486 (predicted) (Olr486_predicted), mRNA [NM_001000682]	NM_001000682	404887	GO:0007186|GO:0050911|GO:0004984|GO:0016021	Rn.142952
A_44_P194029	0.0166258	6.29912	up	4.00628	2.01649	1.98205	5.28666	5.38813	5.29548	A	A	A	P	P	P	Olr799	Rattus norvegicus olfactory receptor 799 (predicted) (Olr799_predicted), mRNA [NM_001000854]	NM_001000854	405144	GO:0007186|GO:0050911|GO:0004984|GO:0016021	Rn.143125
A_44_P299303	0.0166586	4.94371	up	3.92437	2.14485	2.22931	4.97559	5.08174	5.15798	A	A	A	P	P	P	Olr1271	Rattus norvegicus olfactory receptor 1271 (Olr1271), mRNA [NM_173300]	NM_173300	286959	GO:0007165|GO:0007186|GO:0007608|GO:0050896|GO:0004872|GO:0004984|GO:0016020|GO:0016021	Rn.10385
A_44_P278479	0.0168667	2.92505	up	3.20128	2.03762	2.04093	3.86341	3.98196	4.07984	A	A	A	P	P	P	Olr1084	Rattus norvegicus olfactory receptor 1084 (predicted) (Olr1084_predicted), mRNA [NM_001000709]	NM_001000709	404958	GO:0007186|GO:0050911|GO:0004984|GO:0016021	Rn.143334
A_44_P445136	0.0173041	2.06181	up	5.3879	5.05152	4.86365	5.93955	5.91447	6.58077	A	P	A	P	P	P	Olr13	Rattus norvegicus olfactory receptor 13 (predicted) (Olr13_predicted), mRNA [NM_001000116]	NM_001000116	293075	GO:0007186|GO:0050911|GO:0004984|GO:0016021	Rn.141953
A_44_P416685	0.0176904	2.71059	up	4.87082	5.70345	6.01052	6.93625	6.73348	7.23088	P	P	A	P	P	P	Olr1192	Rattus norvegicus olfactory receptor 1192 (predicted) (Olr1192_predicted), mRNA [NM_001000859]	NM_001000859	405152	GO:0007186|GO:0050911|GO:0004984|GO:0016021	Rn.143574
A_44_P294785	0.017716	5.66938	up	4.01825	2.15223	2.04805	5.32476	5.10576	5.29758	A	A	A	P	P	P	Olr1121	Rattus norvegicus olfactory receptor 1121 (predicted) (Olr1121_predicted), mRNA [NM_001000516]	NM_001000516	315452	GO:0007186|GO:0050911|GO:0001584|GO:0004984|GO:0016021	Rn.143613
A_44_P377076	0.0179818	3.56436	up	4.02221	3.70433	2.49233	5.20887	5.11144	5.3995	A	A	A	P	P	P	Olr130	Rattus norvegicus olfactory receptor 130 (predicted) (Olr130_predicted), mRNA [NM_001001272]	NM_001001272	293268	GO:0007186|GO:0050911|GO:0004984|GO:0016021	Rn.215179
A_44_P313618	0.0184851	4.09292	up	3.57247	2.17087	2.06215	5.01869	4.29578	4.59042	A	A	A	P	P	P	Olr1016	Rattus norvegicus olfactory receptor 1016 (predicted) (Olr1016_predicted), mRNA [NM_001000070]	NM_001000070	288858	GO:0007186|GO:0050911|GO:0004984|GO:0016021	Rn.143362
A_44_P344197	0.0188286	2.52512	up	4.81736	4.97459	4.6936	6.59387	6.40851	5.49224	A	P	A	P	P	P	Olr1410	Rattus norvegicus olfactory receptor 1410 (predicted) (Olr1410_predicted), mRNA [NM_001000784]	NM_001000784	405062	GO:0007186|GO:0050911|GO:0004984|GO:0016021	Rn.142160
A_44_P179893	0.0188939	2.23142	up	2.68182	3.62196	3.18735	4.51492	4.0598	4.3903	A	A	A	P	P	P	Olr757	Rattus norvegicus olfactory receptor 757 (predicted) (Olr757_predicted), mRNA [NM_001000613]	NM_001000613	404802	GO:0007186|GO:0050911|GO:0004984|GO:0005529|GO:0016021	Rn.142767
A_44_P536247	0.0195987	2.86629	up	3.78579	4.59266	5.13223	6.00266	5.86673	6.19884	A	A	A	P	P	P	Olr128	Rattus norvegicus olfactory receptor 128 (predicted) (Olr128_predicted), mRNA [NM_001000159]	NM_001000159	293263	GO:0007186|GO:0050911|GO:0004984|GO:0016021	Rn.141867
A_44_P123412	0.0196142	3.44295	up	3.12458	3.03871	3.77024	4.88128	4.5105	5.8927	A	A	A	P	P	P	Olr1652	Rattus norvegicus olfactory receptor 1652 (predicted) (Olr1652_predicted), mRNA [NM_001001122]	NM_001001122	406035	GO:0007186|GO:0050911|GO:0004984|GO:0016021	Rn.142517
A_44_P351287	0.020429	4.90438	up	3.79069	2.09911	2.01273	4.86626	5.3218	4.59668	A	A	A	P	P	P	Olr560	Rattus norvegicus olfactory receptor 560 (predicted) (Olr560_predicted), mRNA [NM_001000325]	NM_001000325	295801	GO:0007186|GO:0050911|GO:0004984|GO:0005529|GO:0016021	Rn.127862
A_44_P388801	0.0213443	2.14763	up	4.0695	4.9772	4.87284	5.73135	5.59427	5.90216	A	A	A	P	P	P	Olr1583	Rattus norvegicus olfactory receptor 1583 (predicted) (Olr1583_predicted), mRNA [NM_001000080]	NM_001000080	289241	GO:0007186|GO:0050911|GO:0004984|GO:0016021	Rn.142343
A_44_P316036	0.0217645	2.28589	up	4.20048	4.90888	4.01034	5.37314	5.40131	5.92352	A	A	A	P	P	P	Olr724	Rattus norvegicus olfactory receptor 724 (predicted) (Olr724_predicted), mRNA [NM_001000573]	NM_001000573	366115	GO:0007186|GO:0050911|GO:0004984|GO:0016021	Rn.142793
A_44_P182296	0.0225075	4.8549	up	1.91175	1.93226	3.75239	4.83773	4.52086	5.07613	A	A	A	P	P	P	Olr529	Rattus norvegicus olfactory receptor 529 (predicted) (Olr529_predicted), mRNA [NM_001000674]	NM_001000674	404877	GO:0007186|GO:0050911|GO:0004984|GO:0016021	Rn.142927
A_44_P498726	0.0231177	3.42976	up	6.04063	4.4461	4.77876	6.77729	6.75156	7.07096	A	P	A	P	P	P	Olr50	Rattus norvegicus olfactory receptor 50 (predicted) (Olr50_predicted), mRNA [NM_001000131]	NM_001000131	293210	GO:0007186|GO:0050911|GO:0004984|GO:0016021	Rn.141924
A_44_P547934	0.0232995	2.70707	up	3.30848	2.16082	2.1832	3.97805	3.75955	4.22509	A	A	A	A	P	P	Olr833	Rattus norvegicus olfactory receptor 833 (predicted) (Olr833_predicted), mRNA [NM_001000408]	NM_001000408	298397	GO:0007186|GO:0007608|GO:0050911|GO:0001584|GO:0004984|GO:0016021	Rn.143215
A_44_P139819	0.0237362	5.02004	up	3.85702	1.92695	1.88992	4.96692	4.97431	4.71575	A	A	A	P	P	P	Olr429	Rattus norvegicus olfactory receptor 429 (predicted) (Olr429_predicted), mRNA [NM_001000395]	NM_001000395	296690	GO:0007186|GO:0050911|GO:0004984|GO:0016021	Rn.143013
A_44_P508149	0.0237627	2.86041	up	3.05549	3.59546	4.19447	5.08576	4.68451	5.62381	A	A	A	P	P	P	Olr1395	Rattus norvegicus olfactory receptor 1395 (predicted) (Olr1395_predicted), mRNA [NM_001001092]	NM_001001092	405986	GO:0007186|GO:0050911|GO:0004984|GO:0016021	Rn.142171
A_44_P144336	0.0237982	2.03525	up	3.42515	4.23731	4.04556	5.16003	4.63986	4.98375	A	A	A	P	P	P	Olr176	Rattus norvegicus olfactory receptor 176 (predicted) (Olr176_predicted), mRNA [NM_001000178]	NM_001000178	293321	GO:0007186|GO:0050911|GO:0004984|GO:0016021	Rn.141830
A_44_P472855	0.0238082	2.37415	up	3.5647	3.18572	3.07901	4.67074	3.91271	4.98822	A	A	A	P	P	P	Olr1279	Rattus norvegicus olfactory receptor 1279 (predicted) (Olr1279_predicted), mRNA [NM_001000961]	NM_001000961	405313	GO:0007186|GO:0050911|GO:0004984|GO:0016021	Rn.143503
A_44_P435697	0.0248299	3.78047	up	3.84982	2.31731	3.86641	4.93732	5.25594	5.59598	A	A	A	P	P	P	Olr1223	Rattus norvegicus olfactory receptor 1223 (predicted) (Olr1223_predicted), mRNA [NM_001000441]	NM_001000441	300549	GO:0007186|GO:0050911|GO:0004984|GO:0016021	Rn.143544
A_44_P151533	0.0250497	5.90381	up	1.96542	3.17522	2.45694	4.507	4.39553	6.37998	A	A	A	P	P	P	Olr150	Rattus norvegicus olfactory receptor 150 (predicted) (Olr150_predicted), mRNA [NM_001000739]	NM_001000739	405001	GO:0007186|GO:0050911|GO:0003676|GO:0004984|GO:0008270|GO:0005622|GO:0016021	Rn.141850
A_44_P198598	0.0251975	2.19377	up	4.01504	5.07949	4.40171	5.46314	5.64424	5.7891	A	A	A	P	P	P	Olr348	Rattus norvegicus olfactory receptor 348 (predicted) (Olr348_predicted), mRNA [NM_001000757]	NM_001000757	405030	GO:0007186|GO:0050911|GO:0004984|GO:0016021	Rn.141690
A_44_P480030	0.0259174	2.1679	up	4.13116	5.14569	4.75768	6.04762	5.72193	5.61388	A	A	A	P	P	P	Olr400	Rattus norvegicus olfactory receptor 400 (predicted) (Olr400_predicted), mRNA [NM_001000379]	NM_001000379	296661	GO:0007186|GO:0050911|GO:0004984|GO:0016021	Rn.143038
A_44_P191692	0.0261538	3.95888	up	3.84194	2.22318	3.90155	5.01897	5.28887	5.61411	A	A	A	P	P	P	Olr528	Rattus norvegicus olfactory receptor 528 (predicted) (Olr528_predicted), mRNA [NM_001000319]	NM_001000319	295776	GO:0007186|GO:0050911|GO:0004984|GO:0016021	Rn.142928
A_44_P280789	0.026202	3.38997	up	4.26098	2.68424	3.9563	5.33244	5.1397	5.7132	A	A	A	P	P	P	Olr475	Rattus norvegicus olfactory receptor 475 (predicted) (Olr475_predicted), mRNA [NM_001000686]	NM_001000686	404891	GO:0007186|GO:0050911|GO:0004984|GO:0016021	Rn.142962
A_44_P550273	0.0262078	3.27868	up	3.90029	2.5914	2.56151	4.30955	4.78356	5.09943	A	A	A	P	P	P	Olr1261	Rattus norvegicus olfactory receptor 1261 (predicted) (Olr1261_predicted), mRNA [NM_001000804]	NM_001000804	405090	GO:0007186|GO:0050911|GO:0004984|GO:0016021	Rn.143511
A_44_P141996	0.0291749	2.95096	up	4.12203	5.7208	5.02203	6.46718	6.41328	6.66795	A	A	A	P	P	P	Olr1450	Rattus norvegicus olfactory receptor 1450 (predicted) (Olr1450_predicted), mRNA [NM_001000774]	NM_001000774	405049	GO:0007186|GO:0050911|GO:0004984|GO:0016021	Rn.142128
A_44_P440372	0.0294905	2.65538	up	3.30982	2.07305	2.00282	3.83216	3.89446	3.88582	A	A	A	P	P	A	Olr1024	Rattus norvegicus olfactory receptor 1024 (predicted) (Olr1024_predicted), mRNA [NM_001000068]	NM_001000068	288851	GO:0007186|GO:0050911|GO:0004984|GO:0016021	Rn.143359
A_44_P480042	0.0304183	2.66577	up	3.40447	4.4639	4.49528	5.77471	5.05765	5.77495	A	A	A	P	P	P	Olr903	Rattus norvegicus olfactory receptor 903 (predicted) (Olr903_predicted), mRNA [NM_001001361]	NM_001001361	288808	GO:0007186|GO:0050911|GO:0004984|GO:0016021	Rn.143396
A_44_P189393	0.0314875	2.35821	up	4.67982	5.71548	5.83402	6.6321	6.83621	6.47408	P	P	A	P	P	P	Olr1230	Rattus norvegicus olfactory receptor 1230 (predicted) (Olr1230_predicted), mRNA [NM_001000595]	NM_001000595	367060	GO:0007186|GO:0050911|GO:0004984|GO:0016021	Rn.143539
A_44_P121127	0.0320036	4.39671	up	3.07275	1.94041	1.92856	4.0917	3.74373	5.51556	A	A	A	A	P	P	Olr852	Rattus norvegicus olfactory receptor 852 (predicted) (Olr852_predicted), mRNA [NM_001000399]	NM_001000399	298039	GO:0007186|GO:0050911|GO:0004984|GO:0016021	Rn.143202
A_44_P121110	0.0323776	2.46476	up	4.24763	3.3995	4.38793	5.05121	5.0522	5.836	A	A	A	P	P	P	Olr332	Rattus norvegicus olfactory receptor 332 (predicted) (Olr332_predicted), mRNA [NM_001000250]	NM_001000250	293769	GO:0007186|GO:0050911|GO:0004984|GO:0016021	Rn.141699
A_44_P491732	0.0347657	2.34063	up	5.42614	6.41888	6.59637	7.28875	7.18408	7.64925	P	P	P	P	P	P	Olr20	Rattus norvegicus olfactory receptor 20 (predicted) (Olr20_predicted), mRNA [NM_001000118]	NM_001000118	293083	GO:0007186|GO:0050911|GO:0004984|GO:0016021	Rn.141948
A_44_P113954	0.0348333	2.80461	up	3.72261	2.43533	2.26675	4.07253	4.44895	4.36661	A	A	A	P	P	P	Olr608	Rattus norvegicus olfactory receptor 608 (predicted) (Olr608_predicted), mRNA [NM_001000655]	NM_001000655	404853	GO:0007186|GO:0050911|GO:0004984|GO:0016021	Rn.142874
A_44_P153901	0.0351205	2.3492	up	5.1884	4.87796	6.16184	6.78593	6.57031	6.56846	P	P	A	P	P	P	Olr1061	Rattus norvegicus olfactory receptor 1061 (predicted) (Olr1061_predicted), mRNA [NM_001000065]	NM_001000065	288829	GO:0007186|GO:0050911|GO:0004984|GO:0016021	Rn.143349
A_44_P447465	0.0363556	2.02858	up	6.59085	7.67563	7.28268	8.05547	8.18911	8.366	P	P	P	P	P	P	Olr875	Rattus norvegicus olfactory receptor 875 (predicted) (Olr875_predicted), mRNA [NM_001000054]	NM_001000054	288789	GO:0007186|GO:0050911|GO:0004984|GO:0005529|GO:0016021	Rn.143409
A_44_P454264	0.0372174	2.43802	up	3.66971	2.35418	3.37636	4.57252	4.16666	4.51822	A	A	A	P	P	P	Olr1064	Rattus norvegicus olfactory receptor 1064 (predicted) (Olr1064_predicted), mRNA [NM_001001076]	NM_001001076	405966	GO:0007186|GO:0050911|GO:0004984|GO:0016021	Rn.143347
A_44_P442695	0.0372822	2.71432	up	3.29218	1.93292	1.97422	4.05236	3.90478	3.56397	A	A	A	P	P	A	Olr721	Rattus norvegicus olfactory receptor 721 (predicted) (Olr721_predicted), mRNA [NM_001000362]	NM_001000362	295914	GO:0007186|GO:0050911|GO:0004984|GO:0016021	Rn.142795
A_44_P379490	0.0375763	3.41491	up	3.17655	3.98338	2.05731	4.80261	4.60528	5.12489	A	A	A	P	P	P	Olr461	Rattus norvegicus olfactory receptor 461 (predicted) (Olr461_predicted), mRNA [NM_001000294]	NM_001000294	295730	GO:0007186|GO:0050911|GO:0004984|GO:0016021	Rn.142974
A_44_P489380	0.0382255	4.61599	up	3.96131	4.17469	1.92791	5.36683	5.75528	5.56171	A	A	A	P	P	P	Olr69	Rattus norvegicus olfactory receptor 69 (predicted) (Olr69_predicted), mRNA [NM_001001280]	NM_001001280	365326	GO:0007186|GO:0050911|GO:0004984|GO:0016021	Rn.141914
A_44_P132783	0.0384829	2.53769	up	4.78518	5.81401	5.06286	6.17276	7.19415	6.32569	A	P	A	P	P	P	Olr1385	Rattus norvegicus olfactory receptor 1385 (predicted) (Olr1385_predicted), mRNA [NM_214833]	NM_214833	287236	GO:0007186|GO:0050911|GO:0004984|GO:0016021	Rn.142180
A_44_P545594	0.0386831	4.05483	up	4.04295	2.06482	2.06113	4.63273	4.67595	4.91913	A	A	A	P	P	P	Olr239	Rattus norvegicus olfactory receptor 239 (predicted) (Olr239_predicted), mRNA [NM_001000211]	NM_001000211	293383	GO:0007186|GO:0050911|GO:0004984|GO:0016021	Rn.141782
A_44_P383994	0.0399815	4.24682	up	3.2064	1.87927	4.16234	5.34249	4.74348	5.42119	A	A	A	P	P	P	Olr255	Rattus norvegicus olfactory receptor 255 (predicted) (Olr255_predicted), mRNA [NM_001000947]	NM_001000947	405291	GO:0007186|GO:0050911|GO:0004984|GO:0016021	Rn.141774
A_44_P494047	0.0414256	3.97218	up	3.34591	4.31895	2.12682	5.27169	4.86234	5.62745	A	A	A	P	P	P	Olr252	Rattus norvegicus olfactory receptor 252 (predicted) (Olr252_predicted), mRNA [NM_001000219]	NM_001000219	293398	GO:0007186|GO:0050911|GO:0004984|GO:0016021	Rn.141775
A_44_P377024	0.0419223	2.28141	up	2.84394	3.59705	2.41123	4.00005	3.87509	4.54685	A	A	A	P	P	P	Olr675	Rattus norvegicus olfactory receptor 675 (predicted) (Olr675_predicted), mRNA [NM_001000632]	NM_001000632	404825	GO:0007186|GO:0050911|GO:0004984|GO:0016021	Rn.142827
A_44_P470545	0.0434924	2.44457	up	3.3224	2.11165	2.05584	3.81636	3.49808	4.04417	A	A	A	A	P	P	Olr1129	Rattus norvegicus olfactory receptor 1129 (predicted) (Olr1129_predicted), mRNA [NM_001000879]	NM_001000879	405178	GO:0007186|GO:0050911|GO:0004984|GO:0016021	Rn.143607
A_44_P351275	0.0440001	4.14799	up	1.94513	1.93623	3.94888	5.10779	4.52262	4.35706	A	A	A	P	P	P	Olr1765	Rattus norvegicus olfactory receptor 1765 (predicted) (Olr1765_predicted), mRNA [NM_001000489]	NM_001000489	302821	GO:0007186|GO:0050911|GO:0004984|GO:0016021	Rn.143700
A_44_P257378	0.0443533	2.20959	up	4.45059	5.74422	4.78518	6.02381	6.10493	6.28256	A	P	A	P	P	P	Olr660	Rattus norvegicus olfactory receptor 660 (predicted) (Olr660_predicted), mRNA [NM_001000635]	NM_001000635	404828	GO:0007186|GO:0050911|GO:0004984|GO:0016021	Rn.142841
A_44_P419034	0.0443569	4.25609	up	3.71674	2.02977	4.44288	5.68788	5.3837	5.3864	A	A	A	P	P	P	Olr181	Rattus norvegicus olfactory receptor 181 (predicted) (Olr181_predicted), mRNA [NM_001001030]	NM_001001030	405916	GO:0007186|GO:0050911|GO:0004984|GO:0016021	Rn.141826
A_44_P430807	0.0449651	3.66788	up	3.80785	3.94103	2.67053	4.72828	4.95451	6.36146	A	A	A	P	P	P	Olr828	Rattus norvegicus olfactory receptor 828 (predicted) (Olr828_predicted), mRNA [NM_001000991]	NM_001000991	405351	GO:0007186|GO:0050911|GO:0004984|GO:0016021	Rn.143082
A_44_P393325	0.0451977	2.60478	up	3.27062	3.26138	2.49907	3.94919	4.02184	5.20352	A	A	A	P	P	P	Olr1642	Rattus norvegicus olfactory receptor 1642 (predicted) (Olr1642_predicted), mRNA [NM_001000832]	NM_001000832	405121	GO:0007186|GO:0050911|GO:0004984|GO:0016021	Rn.142430
A_44_P175125	0.0457793	4.26423	up	4.06285	1.92758	4.14365	5.60441	5.49798	5.30854	A	A	A	P	P	P	Olr1567	Rattus norvegicus olfactory receptor 1567 (predicted) (Olr1567_predicted), mRNA [NM_001000043]	NM_001000043	287970	GO:0007165|GO:0007186|GO:0007608|GO:0050896|GO:0050911|GO:0004872|GO:0004984|GO:0016020|GO:0016021	Rn.142229
A_44_P353556	0.045805	2.09971	up	4.3806	5.15726	5.65215	6.14066	6.03828	6.22163	P	P	A	P	P	P	Olr404	Rattus norvegicus olfactory receptor 404 (predicted) (Olr404_predicted), mRNA [NM_001000382]	NM_001000382	296667	GO:0007186|GO:0050911|GO:0004984|GO:0016021	Rn.143034
A_44_P271529	0.0460324	2.64568	up	4.1185	2.54852	2.81422	4.66444	4.41351	4.61421	A	A	A	P	P	P	Olr1479	Rattus norvegicus olfactory receptor 1479 (predicted) (Olr1479_predicted), mRNA [NM_001000721]	NM_001000721	404973	GO:0007186|GO:0050911|GO:0004984|GO:0016021	Rn.142093
A_44_P550256	0.0471092	2.16034	up	2.20691	3.4367	2.56441	4.01066	3.56368	3.96744	A	A	A	A	P	P	Olr1625	Rattus norvegicus olfactory receptor 1625 (predicted) (Olr1625_predicted), mRNA [NM_001000971]	NM_001000971	405326	GO:0007186|GO:0050911|GO:0004984|GO:0016021	Rn.142446
A_44_P512906	0.0483191	2.40565	up	5.64451	7.09178	6.39137	7.63318	7.3545	7.93925	P	P	P	P	P	P	Olr756	Rattus norvegicus olfactory receptor 756 (predicted) (Olr756_predicted), mRNA [NM_001000614]	NM_001000614	404803	GO:0007186|GO:0050911|GO:0004984|GO:0016021	Rn.142768
A_44_P555005	0.0489363	2.04033	up	4.27582	4.96692	5.5266	5.92178	5.85517	6.07881	A	P	A	P	P	P	Olr1472	Rattus norvegicus olfactory receptor 1472 (predicted) (Olr1472_predicted), mRNA [NM_001000944]	NM_001000944	405286	GO:0007186|GO:0050911|GO:0004984|GO:0016021	Rn.142096
A_44_P177590	0.00982955	2.15976	down	6.75756	7.4217	7.51774	6.16707	6.09854	6.09878	P	P	P	P	P	P	Olr1337	Rattus norvegicus olfactory receptor 1337 (predicted) (Olr1337_predicted), mRNA [NM_001000480]	NM_001000480	300637	GO:0007186|GO:0050911|GO:0004984|GO:0016021	Rn.143465

## Sheet: S2.3
Table S2.3. The olfactory receptors differentially expressed in DRGs at 6 h post nerve injury (PNI) compared to control (at 0 h PNI)
ProbeName	p-value	Fold change	regulation	0h_DRG_1	0h_DRG_2	0h_DRG_3	6h_DRG_1	6h_DRG_2	6h_DRG_3	0h_DRG_1	0h_DRG_2	0h_DRG_3	6h_DRG_1	6h_DRG_2	6h_DRG_3	GeneSymbol	Description	GenbankAccession	EntrezGene	GO(Avadis)	UniGene
A_44_P475320	5.57e-06	4.40718	up	1.89743	2.09021	2.08099	4.12716	4.15813	4.20291	A	A	A	P	P	P	Olr1589	Rattus norvegicus olfactory receptor 1589 (predicted) (Olr1589_predicted), mRNA [NM_001000083]	NM_001000083	289251	GO:0007186|GO:0050911|GO:0004984|GO:0016021	Rn.142339
A_44_P440351	7.71e-05	4.34534	up	2.08955	2.04815	2.04445	3.9356	4.24431	4.36065	A	A	A	P	P	P	Olr40	Rattus norvegicus olfactory receptor 40 (predicted) (Olr40_predicted), mRNA [NM_001000127]	NM_001000127	293197	GO:0007186|GO:0050911|GO:0004984|GO:0016021	Rn.141934
A_44_P395673	0.000178	2.22656	up	4.08529	4.10056	4.31428	5.23772	5.38707	5.33979	A	A	A	P	P	P	Olr857	Rattus norvegicus olfactory receptor 857 (predicted) (Olr857_predicted), mRNA [NM_001000583]	NM_001000583	366456	GO:0007165|GO:0007186|GO:0007608|GO:0050896|GO:0050911|GO:0004872|GO:0004984|GO:0016020|GO:0016021	Rn.143179
A_44_P440302	0.000191	4.04146	up	1.90944	2.09796	2.018	3.76312	4.25456	4.05236	A	A	A	P	P	P	Olr629	Rattus norvegicus olfactory receptor 629 (predicted) (Olr629_predicted), mRNA [NM_001001058]	NM_001001058	405946	GO:0007186|GO:0050911|GO:0004984|GO:0016021	Rn.142863
A_44_P449663	0.000207	2.55578	up	4.32327	4.27411	4.09098	5.42922	5.64864	5.6718	A	P	A	P	P	P	Olr1602	Rattus norvegicus olfactory receptor 1602 (predicted) (Olr1602_predicted), mRNA [NM_001000909]	NM_001000909	405219	GO:0007186|GO:0050911|GO:0004984|GO:0016021	Rn.142328
A_44_P257419	0.000848	2.45539	up	4.96375	4.78117	4.87646	5.98651	6.4312	6.09152	A	P	A	P	P	P	Olr132	Rattus norvegicus olfactory receptor 132 (predicted) (Olr132_predicted), mRNA [NM_001001273]	NM_001001273	293271	GO:0007186|GO:0050911|GO:0004984|GO:0016021	Rn.141863
A_44_P269216	0.00115887	3.34526	up	3.26196	2.79748	3.06018	4.7148	5.0895	4.54167	A	A	A	P	P	P	Olr1155	Rattus norvegicus olfactory receptor 1155 (predicted) (Olr1155_predicted), mRNA [NM_001000433]	NM_001000433	300414	GO:0007186|GO:0050911|GO:0004984|GO:0016021	Rn.143592
A_44_P412032	0.00118829	2.13058	up	5.15598	4.82451	5.03043	6.05543	6.26813	5.96111	A	P	A	P	P	P	Olr1700	Rattus norvegicus olfactory receptor 1700 (predicted) (Olr1700_predicted), mRNA [NM_001001113]	NM_001001113	406012	GO:0007165|GO:0007186|GO:0007608|GO:0050896|GO:0050911|GO:0004872|GO:0004984|GO:0016020|GO:0016021	Rn.142679
A_44_P255039	0.00130934	2.24223	up	5.93571	6.05928	6.08624	6.96757	7.44215	7.16631	P	P	A	P	P	P	Olr307	Rattus norvegicus olfactory receptor 307 (predicted) (Olr307_predicted), mRNA [NM_001000241]	NM_001000241	293605	GO:0007186|GO:0050911|GO:0004984|GO:0016021	Rn.141731
A_44_P198648	0.0014318	2.55748	up	2.5984	2.21195	2.1513	3.47285	3.76657	3.7864	A	A	A	A	P	P	Olr1323	Rattus norvegicus olfactory receptor 1323 (predicted) (Olr1323_predicted), mRNA [NM_001000472]	NM_001000472	300624	GO:0007186|GO:0050911|GO:0004984|GO:0016021	Rn.143476
A_44_P538496	0.00185503	2.35974	up	3.10613	2.82495	2.97789	4.10405	4.50119	4.01962	A	A	A	P	P	P	Olr1434	Rattus norvegicus olfactory receptor 1434 (predicted) (Olr1434_predicted), mRNA [NM_001000013]	NM_001000013	287322	GO:0007186|GO:0050911|GO:0004984|GO:0016021	Rn.142139
A_44_P391085	0.00200774	2.61152	up	2.89998	2.49233	2.27194	3.85876	3.90515	4.05502	A	A	A	P	P	P	Olr1126	Rattus norvegicus olfactory receptor 1126 (predicted) (Olr1126_predicted), mRNA [NM_001000880]	NM_001000880	405179	GO:0007186|GO:0050911|GO:0004984|GO:0016021	Rn.143609
A_44_P146733	0.00290076	2.37675	up	4.39877	4.01708	4.05134	5.15321	5.66814	5.39281	A	A	A	P	M	M	Olr784	Rattus norvegicus olfactory receptor 784 (predicted) (Olr784_predicted), mRNA [NM_001000604]	NM_001000604	404793	GO:0007186|GO:0050911|GO:0004984|GO:0016021	Rn.142747
A_44_P440343	0.00353482	3.22296	up	2.37511	1.92154	1.93425	3.53267	4.2258	3.53759	A	A	A	A	P	P	Olr399	Rattus norvegicus olfactory receptor 399 (predicted) (Olr399_predicted), mRNA [NM_001000560]	NM_001000560	366026	GO:0007186|GO:0050911|GO:0004984|GO:0016021	Rn.143039
A_44_P531711	0.00481486	2.34561	up	4.04896	4.72412	4.27654	5.46539	5.75557	5.51856	A	A	A	P	P	P	Olr1382	Rattus norvegicus olfactory receptor 1382 (predicted) (Olr1382_predicted), mRNA [NM_214831]	NM_214831	287093	GO:0007186|GO:0050911|GO:0004984|GO:0016021	Rn.142190
A_44_P344205	0.0048274	2.02976	up	4.60552	4.87484	5.17772	5.9132	6.0308	5.778	A	P	A	P	P	P	Olr868	Rattus norvegicus olfactory receptor 868 (predicted) (Olr868_predicted), mRNA [NM_001000821]	NM_001000821	405110	GO:0007186|GO:0050911|GO:0004984|GO:0016021	Rn.143172
A_44_P153865	0.00600919	2.36081	up	3.84098	4.28693	4.0052	4.91736	5.57336	5.36023	A	A	A	P	P	P	Olr379	Rattus norvegicus olfactory receptor 379 (predicted) (Olr379_predicted), mRNA [NM_001000261]	NM_001000261	293812	GO:0007186|GO:0050911|GO:0004984|GO:0016021	Rn.141672
A_44_P318403	0.0070289	4.18091	up	3.07077	1.92795	1.94561	4.52262	4.52754	4.08562	A	A	A	P	P	P	Olr196	Rattus norvegicus olfactory receptor 196 (predicted) (Olr196_predicted), mRNA [NM_001000187]	NM_001000187	293338	GO:0007186|GO:0050911|GO:0004984|GO:0016021	Rn.141815
A_44_P184578	0.0073326	3.04773	up	2.985	2.12598	2.17949	3.78125	4.32579	4.00663	A	A	A	P	P	P	Olr1417	Rattus norvegicus olfactory receptor 1417 (predicted) (Olr1417_predicted), mRNA [NM_001001002]	NM_001001002	405368	GO:0007186|GO:0050911|GO:0004984|GO:0016021	Rn.142150
A_44_P113963	0.00738335	2.09439	up	4.58268	4.1216	4.08529	5.16069	5.60679	5.22167	A	P	A	P	P	P	Olr812	Rattus norvegicus olfactory receptor 812 (predicted) (Olr812_predicted), mRNA [NM_001000847]	NM_001000847	405137	GO:0007186|GO:0050911|GO:0004984|GO:0016021	Rn.143110
A_44_P557302	0.00753453	2.08414	up	6.08382	6.21989	6.08809	6.9968	7.60471	6.96864	P	P	P	P	P	P	Olr1744	Rattus norvegicus olfactory receptor 1744 (predicted) (Olr1744_predicted), mRNA [NM_001001426]	NM_001001426	294198	GO:0006355|GO:0006464|GO:0006512|GO:0006955|GO:0007165|GO:0007186|GO:0007608|GO:0019882|GO:0050896|GO:0050911|GO:0003676|GO:0004872|GO:0004984|GO:0008270|GO:0046872|GO:0005622|GO:0016020|GO:0016021|GO:0042612	Rn.142660
A_44_P252549	0.0075403	3.39419	up	3.10795	2.42424	2.67668	4.06207	5.05187	4.38415	A	A	A	P	P	P	Olr186	Rattus norvegicus olfactory receptor 186 (predicted) (Olr186_predicted), mRNA [NM_001001031]	NM_001001031	405917	GO:0007186|GO:0050911|GO:0004984|GO:0016021	Rn.141822
A_44_P229007	0.00796217	2.92656	up	2.3748	3.3546	3.05222	4.3806	4.72315	4.32548	A	A	A	P	M	M	Olr736	Rattus norvegicus olfactory receptor 736 (predicted) (Olr736_predicted), mRNA [NM_001001384]	NM_001001384	366118	GO:0007186|GO:0050911|GO:0004984|GO:0016021	Rn.142784
A_44_P203325	0.00798497	2.12973	up	4.69158	5.16641	4.91886	5.77779	6.35678	5.91428	A	P	A	P	P	P	Olr1252	Rattus norvegicus olfactory receptor 1252 (predicted) (Olr1252_predicted), mRNA [NM_001000454]	NM_001000454	300577	GO:0007186|GO:0050911|GO:0004984|GO:0016021	Rn.143518
A_44_P137417	0.00857748	2.26588	up	3.47137	3.09801	3.48745	4.3903	4.94512	4.26163	A	A	A	P	P	P	Olr818	Rattus norvegicus olfactory receptor 818 (predicted) (Olr818_predicted), mRNA [NM_001000844]	NM_001000844	405133	GO:0007165|GO:0007186|GO:0007608|GO:0050896|GO:0050911|GO:0004872|GO:0004984|GO:0016020|GO:0016021	Rn.143107
A_44_P468293	0.00908221	2.01094	up	4.95871	5.41466	5.5509	6.10137	6.49605	6.35046	A	P	A	P	P	P	Olr115	Rattus norvegicus olfactory receptor 115 (predicted) (Olr115_predicted), mRNA [NM_001000152]	NM_001000152	293253	GO:0007186|GO:0050911|GO:0004984|GO:0016021	Rn.141876
A_44_P358273	0.0104444	2.58443	up	4.2343	4.70455	5.21738	5.90074	6.24655	6.11849	A	A	A	P	P	P	Olr1115	Rattus norvegicus olfactory receptor 1115 (predicted) (Olr1115_predicted), mRNA [NM_001000885]	NM_001000885	405185	GO:0007186|GO:0050911|GO:0004984|GO:0016021	Rn.143617
A_44_P536192	0.0110095	2.13136	up	4.40628	4.81615	4.84165	5.38605	6.02539	5.92797	A	A	A	P	P	P	Olr704	Rattus norvegicus olfactory receptor 704 (predicted) (Olr704_predicted), mRNA [NM_001000626]	NM_001000626	404818	GO:0007186|GO:0050911|GO:0004984|GO:0005529|GO:0016021	Rn.142809
A_44_P472877	0.011718	2.48256	up	5.15211	5.53106	4.63548	6.26582	6.71222	6.27609	A	P	A	P	P	P	Olr276	Rattus norvegicus olfactory receptor 276 (predicted) (Olr276_predicted), mRNA [NM_001000227]	NM_001000227	293431	GO:0007186|GO:0050911|GO:0004984|GO:0016021	Rn.141763
A_44_P557253	0.0121839	2.06772	up	6.45662	6.94628	6.20822	7.5414	7.78552	7.42831	P	P	P	P	P	P	Olr689	Rattus norvegicus olfactory receptor 689 (predicted) (Olr689_predicted), mRNA [NM_001000997]	NM_001000997	405357	GO:0007186|GO:0050911|GO:0004984|GO:0016021	Rn.142819
A_44_P292547	0.013102	6.48336	up	3.90824	2.909	2.20565	5.08308	6.44319	5.58684	A	A	A	P	P	P	Olr463	Rattus norvegicus olfactory receptor 463 (predicted) (Olr463_predicted), mRNA [NM_001000934]	NM_001000934	405255	GO:0007186|GO:0050911|GO:0004984|GO:0016021	Rn.142972
A_44_P139828	0.0131977	2.19342	up	2.60652	3.392	3.02758	3.88512	4.36873	4.1718	A	A	A	A	P	P	Olr92	Rattus norvegicus olfactory receptor 92 (predicted) (Olr92_predicted), mRNA [NM_001000140]	NM_001000140	293233	GO:0007186|GO:0050911|GO:0004984|GO:0016021	Rn.141895
A_44_P153879	0.0136469	2.60892	up	3.34514	3.23046	2.88163	3.9401	4.85191	4.81559	A	A	A	P	P	P	Olr1505	Rattus norvegicus olfactory receptor 1505 (predicted) (Olr1505_predicted), mRNA [NM_001000032]	NM_001000032	287506	GO:0007186|GO:0050911|GO:0004984|GO:0016021	Rn.142081
A_44_P510974	0.0138465	2.48319	up	3.78607	4.51083	3.74018	5.3091	5.66043	5.00414	A	A	A	P	P	P	Olr385	PREDICTED: Rattus norvegicus olfactory receptor 385 (predicted) (Olr385_predicted), mRNA [XM_220088]		294109	GO:0007186|GO:0050911|GO:0004984|GO:0016021
A_44_P517713	0.0140848	3.69276	up	3.82594	4.01066	2.65763	5.13717	5.6807	5.33047	A	A	A	P	P	P	Olr1369	Rattus norvegicus olfactory receptor 1369 (predicted) (Olr1369_predicted), mRNA [NM_001000494]	NM_001000494	302958	GO:0007186|GO:0050911|GO:0004984|GO:0016021	Rn.142199
A_43_P12642	0.0144589	2.50498	up	3.45134	3.14344	3.96565	4.56481	5.2622	4.70783	A	A	A	M	P	P	Olr226	Rattus norvegicus olfactory receptor 226 (Olr226), mRNA [NM_031710]	NM_031710	65140	GO:0007165|GO:0007186|GO:0007608|GO:0050896|GO:0004872|GO:0004984|GO:0016020|GO:0016021	Rn.144601
A_44_P400293	0.0145778	2.32664	up	4.78918	5.38233	4.39665	5.9302	6.1569	6.13582	A	P	A	P	P	P	Olr286	Rattus norvegicus olfactory receptor 286 (predicted) (Olr286_predicted), mRNA [NM_001000554]	NM_001000554	365384	GO:0007186|GO:0050911|GO:0004984|GO:0016021	Rn.141745
A_44_P500975	0.0152744	2.77087	up	3.09155	2.07042	2.23177	3.80363	4.27997	3.72115	A	A	A	P	P	P	Olr1639	Rattus norvegicus olfactory receptor 1639 (predicted) (Olr1639_predicted), mRNA [NM_001000833]	NM_001000833	405122	GO:0007186|GO:0050911|GO:0004984|GO:0016021	Rn.142433
A_44_P442648	0.0166048	4.20918	up	3.94553	2.41803	2.48289	4.85153	5.33656	4.87897	A	A	A	P	P	P	Olr1501	Rattus norvegicus olfactory receptor 1501 (predicted) (Olr1501_predicted), mRNA [NM_001000715]	NM_001000715	404967	GO:0007186|GO:0050911|GO:0004984|GO:0016021	Rn.142082
A_44_P278539	0.0169248	3.96989	up	3.54285	2.15202	2.07114	4.40388	4.90241	4.42701	A	A	A	P	P	P	Olr1409	Rattus norvegicus olfactory receptor 1409 (predicted) (Olr1409_predicted), mRNA [NM_001000004]	NM_001000004	287259	GO:0007186|GO:0050911|GO:0001584|GO:0004984|GO:0016021	Rn.142161
A_44_P472855	0.0169468	2.21283	up	3.5647	3.18572	3.07901	4.75121	4.58565	3.93025	A	A	A	P	P	P	Olr1279	Rattus norvegicus olfactory receptor 1279 (predicted) (Olr1279_predicted), mRNA [NM_001000961]	NM_001000961	405313	GO:0007186|GO:0050911|GO:0004984|GO:0016021	Rn.143503
A_44_P151533	0.0173447	2.92515	up	1.96542	3.17522	2.45694	3.91807	4.4447	3.88034	A	A	A	P	P	P	Olr150	Rattus norvegicus olfactory receptor 150 (predicted) (Olr150_predicted), mRNA [NM_001000739]	NM_001000739	405001	GO:0007186|GO:0050911|GO:0003676|GO:0004984|GO:0008270|GO:0005622|GO:0016021	Rn.141850
A_44_P102465	0.0174549	6.00742	up	1.86718	1.90236	1.92587	3.94321	5.80246	3.70997	A	A	A	P	P	P	Olr1107	Rattus norvegicus olfactory receptor 1107 (predicted) (Olr1107_predicted), mRNA [NM_001000424]	NM_001000424	300202	GO:0007165|GO:0007186|GO:0007608|GO:0050896|GO:0050911|GO:0004872|GO:0004984|GO:0016020|GO:0016021	Rn.143286
A_44_P402559	0.0177765	2.88592	up	3.36161	2.54488	2.07466	4.0179	4.41206	4.13829	A	A	A	P	P	P	Olr1598	Rattus norvegicus olfactory receptor 1598 (predicted) (Olr1598_predicted), mRNA [NM_001000910]	NM_001000910	405221	GO:0007186|GO:0050911|GO:0004984|GO:0016021	Rn.142331
A_44_P428545	0.0184954	2.10263	up	3.06051	3.00422	2.70376	3.48655	4.19036	4.30815	A	A	A	A	P	P	Olr1485	Rattus norvegicus olfactory receptor 1485 (predicted) (Olr1485_predicted), mRNA [NM_001000028]	NM_001000028	287489	GO:0007186|GO:0050911|GO:0004984|GO:0016021	Rn.142091
A_44_P116329	0.0186437	2.32034	up	6.0645	6.99655	6.88508	7.63009	8.02478	7.93427	P	P	P	P	P	P	Olr1431	Rattus norvegicus olfactory receptor 1431 (predicted) (Olr1431_predicted), mRNA [NM_001000778]	NM_001000778	405054	GO:0007186|GO:0050911|GO:0004984|GO:0016021	Rn.142142
A_43_P16370	0.0199944	2.16801	up	4.41697	4.45195	5.18435	5.4878	5.88634	6.02823	A	P	A	P	P	P	Olr728	Rattus norvegicus olfactory receptor 728 (Olr728), mRNA [NM_001000363]	NM_001000363	295917	GO:0007165|GO:0007186|GO:0007608|GO:0050896|GO:0050911|GO:0004872|GO:0004984|GO:0016020|GO:0016021	Rn.109351
A_44_P519978	0.0246953	2.8709	up	3.30459	2.20147	2.11534	3.75847	4.44865	3.97879	A	A	A	A	P	P	Olr544	Rattus norvegicus olfactory receptor 544 (predicted) (Olr544_predicted), mRNA [NM_001001052]	NM_001001052	405940	GO:0007186|GO:0050911|GO:0004984|GO:0016021	Rn.142915
A_44_P245443	0.0247125	3.11458	up	3.70365	2.36495	2.3807	4.16406	4.62806	4.5743	A	A	A	P	P	P	Olr482	Rattus norvegicus olfactory receptor 482 (predicted) (Olr482_predicted), mRNA [NM_001000561]	NM_001000561	366099	GO:0007186|GO:0050911|GO:0004984|GO:0016021	Rn.142956
A_44_P337207	0.0247347	2.13145	up	3.31562	3.33334	3.91807	4.14042	4.92094	4.78117	A	A	A	P	P	P	Olr168	Rattus norvegicus olfactory receptor 168 (predicted) (Olr168_predicted), mRNA [NM_001000174]	NM_001000174	293315	GO:0007186|GO:0050911|GO:0004984|GO:0016021	Rn.141836
A_44_P121110	0.0269348	2.22474	up	4.24763	3.3995	4.38793	5.18498	5.39281	4.91818	A	A	A	P	P	P	Olr332	Rattus norvegicus olfactory receptor 332 (predicted) (Olr332_predicted), mRNA [NM_001000250]	NM_001000250	293769	GO:0007186|GO:0050911|GO:0004984|GO:0016021	Rn.141699
A_44_P550273	0.0273735	2.92839	up	3.90029	2.5914	2.56151	4.50017	4.7944	4.40895	A	A	A	P	P	P	Olr1261	Rattus norvegicus olfactory receptor 1261 (predicted) (Olr1261_predicted), mRNA [NM_001000804]	NM_001000804	405090	GO:0007186|GO:0050911|GO:0004984|GO:0016021	Rn.143511
A_44_P358308	0.0298745	2.99004	up	3.76027	2.43619	2.28014	4.22276	4.47485	4.5195	A	A	A	P	P	P	Olr530	Rattus norvegicus olfactory receptor 530 (predicted) (Olr530_predicted), mRNA [NM_001001376]	NM_001001376	295786	GO:0007186|GO:0050911|GO:0004984|GO:0016021	Rn.142926
A_44_P452032	0.0302096	2.05638	up	4.29112	4.14396	3.36328	4.71938	5.15381	5.04551	A	A	A	P	P	P	Olr209	Rattus norvegicus olfactory receptor 209 (predicted) (Olr209_predicted), mRNA [NM_001000736]	NM_001000736	404995	GO:0007186|GO:0050911|GO:0004984|GO:0016021	Rn.141803
A_44_P351287	0.0304629	4.05251	up	3.79069	2.09911	2.01273	4.24044	4.80528	4.91326	A	A	A	P	P	M	Olr560	Rattus norvegicus olfactory receptor 560 (predicted) (Olr560_predicted), mRNA [NM_001000325]	NM_001000325	295801	GO:0007186|GO:0050911|GO:0004984|GO:0005529|GO:0016021	Rn.127862
A_44_P182367	0.0309313	3.36582	up	2.08816	2.23057	2.11175	2.99472	4.84408	3.84454	A	A	A	A	P	P	Olr1217	Rattus norvegicus olfactory receptor 1217 (predicted) (Olr1217_predicted), mRNA [NM_001000439]	NM_001000439	300540	GO:0007186|GO:0050911|GO:0004984|GO:0016021	Rn.138154
A_44_P299303	0.0317801	3.72528	up	3.92437	2.14485	2.22931	4.57356	4.83933	4.57768	A	A	A	P	P	P	Olr1271	Rattus norvegicus olfactory receptor 1271 (Olr1271), mRNA [NM_173300]	NM_173300	286959	GO:0007165|GO:0007186|GO:0007608|GO:0050896|GO:0004872|GO:0004984|GO:0016020|GO:0016021	Rn.10385
A_44_P374756	0.031837	2.55405	up	3.40415	2.45761	3.86228	4.55409	4.7161	4.51222	A	A	A	P	P	P	Olr1540	Rattus norvegicus olfactory receptor 1540 (predicted) (Olr1540_predicted), mRNA [NM_001001383]	NM_001001383	363762	GO:0007186|GO:0050911|GO:0004984|GO:0016021	Rn.142268
A_44_P344197	0.0330816	2.11894	up	4.81736	4.97459	4.6936	5.25666	6.29668	6.18225	A	P	A	P	P	P	Olr1410	Rattus norvegicus olfactory receptor 1410 (predicted) (Olr1410_predicted), mRNA [NM_001000784]	NM_001000784	405062	GO:0007186|GO:0050911|GO:0004984|GO:0016021	Rn.142160
A_44_P259867	0.0352011	4.154	up	3.11945	2.10548	1.99606	3.69124	4.16525	5.528	A	A	A	A	P	P	Olr262	Rattus norvegicus olfactory receptor 262 (predicted) (Olr262_predicted), mRNA [NM_001000221]	NM_001000221	293400	GO:0007186|GO:0050911|GO:0004984|GO:0016021	Rn.141770
A_44_P144316	0.0370909	3.06984	up	3.73524	2.26299	2.33685	3.96097	4.62396	4.60463	A	A	A	P	P	M	Olr1470	Rattus norvegicus olfactory receptor 1470 (Olr1470), mRNA [NM_001000723]	NM_001000723	404975	GO:0007165|GO:0007186|GO:0007608|GO:0050896|GO:0050911|GO:0004872|GO:0004984|GO:0016020|GO:0016021	Rn.129823
A_44_P363051	0.0407281	3.3256	up	3.62686	1.93601	1.90731	4.45124	4.02719	4.19261	A	A	A	P	P	P	Olr154	Rattus norvegicus olfactory receptor 154 (predicted) (Olr154_predicted), mRNA [NM_001000547]	NM_001000547	365333	GO:0007186|GO:0050911|GO:0004984|GO:0016021	Rn.141848
A_44_P285662	0.0410847	2.29045	up	1.94938	3.16031	2.10814	3.34437	3.78485	3.67549	A	A	A	A	P	P	Olr1428	Rattus norvegicus olfactory receptor 1428 (predicted) (Olr1428_predicted), mRNA [NM_001000011]	NM_001000011	287318	GO:0007186|GO:0050911|GO:0004984|GO:0016021	Rn.142143
A_44_P156364	0.0412376	2.24604	up	5.58658	6.67184	6.13862	6.92445	7.74053	7.23419	P	P	P	P	P	P	Olr1273	Rattus norvegicus olfactory receptor 1273 (predicted) (Olr1273_predicted), mRNA [NM_001000458]	NM_001000458	300589	GO:0007186|GO:0050911|GO:0004984|GO:0016021	Rn.143506
A_44_P435675	0.0427585	2.04654	up	4.43654	5.42405	4.67529	5.55426	6.20909	5.87209	A	P	A	P	M	P	Olr1596	Rattus norvegicus olfactory receptor 1596 (predicted) (Olr1596_predicted), mRNA [NM_001000501]	NM_001000501	304991	GO:0007186|GO:0050911|GO:0004984|GO:0016021	Rn.142333
A_44_P278499	0.0440641	2.27646	up	3.16202	2.10429	2.11351	3.23406	3.92071	3.78543	A	A	A	A	P	P	Olr1541	Rattus norvegicus olfactory receptor 1541 (predicted) (Olr1541_predicted), mRNA [NM_001000728]	NM_001000728	404983	GO:0007186|GO:0050911|GO:0004984|GO:0016021	Rn.142267
A_44_P130380	0.0460546	2.59883	up	2.2487	2.54739	3.718	3.97681	4.56278	4.10808	A	A	A	P	P	P	Olr1250	Rattus norvegicus olfactory receptor 1250 (predicted) (Olr1250_predicted), mRNA [NM_001000806]	NM_001000806	405092	GO:0007186|GO:0050911|GO:0004984|GO:0016021	Rn.143520
A_43_P16064	0.0460576	2.06902	up	3.27504	2.47993	2.0834	3.87998	3.57179	3.53345	A	A	A	P	A	P	Olr1696	Rattus norvegicus olfactory receptor 1696 (Olr1696), mRNA [NM_206850]	NM_206850	294158	GO:0007165|GO:0007186|GO:0007608|GO:0050896|GO:0050911|GO:0004872|GO:0004984|GO:0016020|GO:0016021	Rn.215727
A_44_P404954	0.0468534	4.64811	up	3.78159	4.52008	3.13774	5.30941	5.41041	7.36952	A	A	A	P	P	P	Olr513	Rattus norvegicus olfactory receptor 513 (predicted) (Olr513_predicted), mRNA [NM_001000313]	NM_001000313	295766	GO:0007186|GO:0050911|GO:0004984|GO:0016021	Rn.142938
A_44_P113954	0.0491216	2.48713	up	3.72261	2.43533	2.26675	4.02297	4.32252	4.02266	A	A	A	P	P	P	Olr608	Rattus norvegicus olfactory receptor 608 (predicted) (Olr608_predicted), mRNA [NM_001000655]	NM_001000655	404853	GO:0007186|GO:0050911|GO:0004984|GO:0016021	Rn.142874

## Sheet: S2.4
Table S2.4. The olfactory receptors differentially expressed in DRGs at 9 h post nerve injury (PNI) compared to control (at 0 h PNI)
ProbeName	p-value	Fold change	regulation	0h_DRG_1	0h_DRG_2	0h_DRG_3	9h_DRG_1	9h_DRG_2	9h_DRG_3	0h_DRG_1	0h_DRG_2	0h_DRG_3	9h_DRG_1	9h_DRG_2	9h_DRG_3	GeneSymbol	Description	GenbankAccession	EntrezGene	GO(Avadis)	UniGene
A_44_P269147	4.66e-08	5.8808	up	2.08597	2.04243	2.039	4.59013	4.64891	4.5964	A	A	A	P	P	P	Olr533	Rattus norvegicus olfactory receptor 533 (predicted) (Olr533_predicted), mRNA [NM_001000673]	NM_001000673	404876	GO:0007186|GO:0050911|GO:0004984|GO:0016021	Rn.142923
A_44_P257419	5.02e-07	11.6356	up	4.96375	4.78117	4.87646	8.40723	8.36767	8.46792	A	P	A	P	P	P	Olr132	Rattus norvegicus olfactory receptor 132 (predicted) (Olr132_predicted), mRNA [NM_001001273]	NM_001001273	293271	GO:0007186|GO:0050911|GO:0004984|GO:0016021	Rn.141863
A_44_P301772	1.63e-06	3.53893	up	2.08837	2.04474	2.04157	3.8042	3.91382	3.92661	A	A	A	P	P	P	Olr841	Rattus norvegicus olfactory receptor 841 (predicted) (Olr841_predicted), mRNA [NM_001000405]	NM_001000405	298049	GO:0007186|GO:0050911|GO:0004984|GO:0016021	Rn.140956
A_44_P226752	2.02e-06	12.4422	up	1.9248	1.92255	1.94958	5.42065	5.56501	5.72277	A	A	A	P	P	P	Olr1006	Rattus norvegicus olfactory receptor 1006 (predicted) (Olr1006_predicted), mRNA [NM_001000075]	NM_001000075	288886	GO:0007186|GO:0050911|GO:0004984|GO:0016021	Rn.143366
A_44_P334881	2.44e-06	9.85501	up	1.90154	2.02564	1.98745	5.39695	5.28246	5.1378	A	A	A	P	P	P	Olr1071	Rattus norvegicus olfactory receptor 1071 (predicted) (Olr1071_predicted), mRNA [NM_001000063]	NM_001000063	288823	GO:0007186|GO:0050911|GO:0004984|GO:0016021	Rn.138131
A_44_P118777	2.53e-06	3.01372	up	5.88042	5.80645	5.75694	7.36818	7.42523	7.42503	P	P	A	P	P	P	Olr1433	Rattus norvegicus olfactory receptor 1433 (predicted) (Olr1433_predicted), mRNA [NM_001000525]	NM_001000525	363606	GO:0007186|GO:0050911|GO:0004984|GO:0016021	Rn.142140
A_44_P280799	2.82e-06	5.41411	up	2.11825	2.09134	2.10026	4.48614	4.66628	4.46761	A	A	A	P	P	P	Olr613	Rattus norvegicus olfactory receptor 613 (predicted) (Olr613_predicted), mRNA [NM_001000654]	NM_001000654	404852	GO:0007186|GO:0050911|GO:0004984|GO:0016021	Rn.142870
A_44_P423775	2.82e-06	7.03978	up	2.12221	2.18753	2.31319	4.94967	5.00637	5.11347	A	A	A	P	P	P	Olr1326	Rattus norvegicus olfactory receptor 1326 (predicted) (Olr1326_predicted), mRNA [NM_001000474]	NM_001000474	300626	GO:0007186|GO:0050911|GO:0004984|GO:0016021	Rn.143474
A_44_P440302	3.5e-06	17.2703	up	1.90944	2.09796	2.018	6.01227	6.0257	6.31808	A	A	A	P	P	P	Olr629	Rattus norvegicus olfactory receptor 629 (predicted) (Olr629_predicted), mRNA [NM_001001058]	NM_001001058	405946	GO:0007186|GO:0050911|GO:0004984|GO:0016021	Rn.142863
A_44_P557302	4.48e-06	6.77651	up	6.08382	6.21989	6.08809	8.78425	8.87204	9.01713	P	P	P	P	P	P	Olr1744	Rattus norvegicus olfactory receptor 1744 (predicted) (Olr1744_predicted), mRNA [NM_001001426]	NM_001001426	294198	GO:0006355|GO:0006464|GO:0006512|GO:0006955|GO:0007165|GO:0007186|GO:0007608|GO:0019882|GO:0050896|GO:0050911|GO:0003676|GO:0004872|GO:0004984|GO:0008270|GO:0046872|GO:0005622|GO:0016020|GO:0016021|GO:0042612	Rn.142660
A_44_P278519	5.15e-06	4.01867	up	5.89972	5.88889	6.04948	7.92242	7.91814	8.01769	P	P	A	P	P	P	Olr202	Rattus norvegicus olfactory receptor 202 (predicted) (Olr202_predicted), mRNA [NM_001000550]	NM_001000550	365337	GO:0007186|GO:0050911|GO:0004984|GO:0016021	Rn.141809
A_44_P238316	5.38e-06	5.94411	up	2.0947	2.0949	2.11046	4.52693	4.68812	4.79939	A	A	A	P	P	P	Olr402	Rattus norvegicus olfactory receptor 402 (predicted) (Olr402_predicted), mRNA [NM_001001014]	NM_001001014	405388	GO:0007186|GO:0050911|GO:0004984|GO:0016021	Rn.143036
A_44_P475320	6.15e-06	17.4219	up	1.89743	2.09021	2.08099	5.9459	6.14543	6.34578	A	A	A	P	P	P	Olr1589	Rattus norvegicus olfactory receptor 1589 (predicted) (Olr1589_predicted), mRNA [NM_001000083]	NM_001000083	289251	GO:0007186|GO:0050911|GO:0004984|GO:0016021	Rn.142339
A_44_P198644	6.74e-06	4.51306	up	2.02967	2.01506	2.04739	4.08939	4.19301	4.33204	A	A	A	P	P	P	Olr619	Rattus norvegicus olfactory receptor 619 (predicted) (Olr619_predicted), mRNA [NM_001000338]	NM_001000338	295843	GO:0007186|GO:0050911|GO:0004984|GO:0016021	Rn.142868
A_44_P243048	7.49e-06	6.0275	up	4.88056	4.95356	4.95657	7.35965	7.57092	7.63481	A	P	A	P	P	P	Olr1293	Rattus norvegicus olfactory receptor 1293 (predicted) (Olr1293_predicted), mRNA [NM_001000460]	NM_001000460	300599	GO:0007186|GO:0050911|GO:0004984|GO:0016021	Rn.143497
A_44_P255039	9.55e-06	6.48307	up	5.93571	6.05928	6.08624	8.68227	8.88558	8.60341	P	P	A	P	P	P	Olr307	Rattus norvegicus olfactory receptor 307 (predicted) (Olr307_predicted), mRNA [NM_001000241]	NM_001000241	293605	GO:0007186|GO:0050911|GO:0004984|GO:0016021	Rn.141731
A_44_P259851	1.07e-05	9.78379	up	2.05508	2.01094	2.0048	5.08271	5.37716	5.48212	A	A	A	P	P	P	Olr735	Rattus norvegicus olfactory receptor 735 (predicted) (Olr735_predicted), mRNA [NM_001000922]	NM_001000922	405238	GO:0007186|GO:0050911|GO:0004984|GO:0016021	Rn.142785
A_43_P16096	1.38e-05	3.62938	up	2.11777	2.09031	2.10156	3.872	3.9113	4.10551	A	A	A	P	P	P	Olr1370	Rattus norvegicus olfactory receptor 1370 (Olr1370), mRNA [NM_001000979]	NM_001000979	405334	GO:0007165|GO:0007186|GO:0007608|GO:0050896|GO:0050911|GO:0004872|GO:0004984|GO:0016020|GO:0016021	Rn.124616
A_44_P412032	1.49e-05	8.51229	up	5.15598	4.82451	5.03043	7.97914	8.06324	8.23718	A	P	A	P	P	P	Olr1700	Rattus norvegicus olfactory receptor 1700 (predicted) (Olr1700_predicted), mRNA [NM_001001113]	NM_001001113	406012	GO:0007165|GO:0007186|GO:0007608|GO:0050896|GO:0050911|GO:0004872|GO:0004984|GO:0016020|GO:0016021	Rn.142679
A_44_P146733	1.61e-05	8.5285	up	4.39877	4.01708	4.05134	7.26001	7.29269	7.19138	A	A	A	P	P	P	Olr784	Rattus norvegicus olfactory receptor 784 (predicted) (Olr784_predicted), mRNA [NM_001000604]	NM_001000604	404793	GO:0007186|GO:0050911|GO:0004984|GO:0016021	Rn.142747
A_44_P137417	1.65e-05	10.2008	up	3.47137	3.09801	3.48745	6.60215	6.74947	6.75705	A	A	A	P	P	P	Olr818	Rattus norvegicus olfactory receptor 818 (predicted) (Olr818_predicted), mRNA [NM_001000844]	NM_001000844	405133	GO:0007165|GO:0007186|GO:0007608|GO:0050896|GO:0050911|GO:0004872|GO:0004984|GO:0016020|GO:0016021	Rn.143107
A_44_P487000	1.65e-05	5.38252	up	1.90848	1.9317	1.97528	4.48549	4.17404	4.44078	A	A	A	P	P	P	Olr623	Rattus norvegicus olfactory receptor 623 (predicted) (Olr623_predicted), mRNA [NM_001000651]	NM_001000651	404848	GO:0007186|GO:0050911|GO:0004984|GO:0016021	Rn.142866
A_44_P344187	1.66e-05	3.05874	up	2.11066	2.08069	2.08985	3.61378	3.83288	3.67336	A	A	A	P	P	P	Olr1424	Rattus norvegicus olfactory receptor 1424 (predicted) (Olr1424_predicted), mRNA [NM_001000779]	NM_001000779	405056	GO:0007186|GO:0050911|GO:0004984|GO:0016021	Rn.142145
A_44_P285641	1.71e-05	3.42902	up	2.15118	2.13748	2.16461	3.81999	4.06712	3.89955	A	A	A	P	P	P	Olr215	Rattus norvegicus olfactory receptor 215 (predicted) (Olr215_predicted), mRNA [NM_001000198]	NM_001000198	293362	GO:0007186|GO:0050911|GO:0004984|GO:0016021	Rn.141799
A_44_P397962	1.76e-05	5.61163	up	5.22617	5.35316	5.10863	7.59206	7.85247	7.70868	A	P	A	P	P	P	Olr62	Rattus norvegicus olfactory receptor 62 (predicted) (Olr62_predicted), mRNA [NM_001000129]	NM_001000129	293201	GO:0007165|GO:0007186|GO:0007608|GO:0050896|GO:0050911|GO:0001584|GO:0004872|GO:0004984|GO:0016020|GO:0016021	Rn.141917
A_44_P102465	1.8e-05	12.2389	up	1.86718	1.90236	1.92587	5.24335	5.53106	5.76121	A	A	A	P	P	P	Olr1107	Rattus norvegicus olfactory receptor 1107 (predicted) (Olr1107_predicted), mRNA [NM_001000424]	NM_001000424	300202	GO:0007165|GO:0007186|GO:0007608|GO:0050896|GO:0050911|GO:0004872|GO:0004984|GO:0016020|GO:0016021	Rn.143286
A_44_P269216	1.81e-05	10.37	up	3.26196	2.79748	3.06018	6.3453	6.49221	6.40514	A	A	A	P	P	P	Olr1155	Rattus norvegicus olfactory receptor 1155 (predicted) (Olr1155_predicted), mRNA [NM_001000433]	NM_001000433	300414	GO:0007186|GO:0050911|GO:0004984|GO:0016021	Rn.143592
A_44_P351231	1.95e-05	5.37374	up	5.67804	5.78787	5.44401	8.06142	8.02887	8.0974	A	P	A	P	P	P	Olr46	Rattus norvegicus olfactory receptor 46 (predicted) (Olr46_predicted), mRNA [NM_001001001]	NM_001001001	405365	GO:0007186|GO:0050911|GO:0004984|GO:0016021	Rn.141928
A_44_P538496	2.15e-05	10.1259	up	3.10613	2.82495	2.97789	6.07176	6.46746	6.38967	A	A	A	P	P	P	Olr1434	Rattus norvegicus olfactory receptor 1434 (predicted) (Olr1434_predicted), mRNA [NM_001000013]	NM_001000013	287322	GO:0007186|GO:0050911|GO:0004984|GO:0016021	Rn.142139
A_44_P449663	2.24e-05	9.89705	up	4.32327	4.27411	4.09098	7.33271	7.50551	7.77115	A	P	A	P	P	P	Olr1602	Rattus norvegicus olfactory receptor 1602 (predicted) (Olr1602_predicted), mRNA [NM_001000909]	NM_001000909	405219	GO:0007186|GO:0050911|GO:0004984|GO:0016021	Rn.142328
A_44_P203325	2.84e-05	8.08072	up	4.69158	5.16641	4.91886	7.87556	7.98664	7.9581	A	P	A	P	P	P	Olr1252	Rattus norvegicus olfactory receptor 1252 (predicted) (Olr1252_predicted), mRNA [NM_001000454]	NM_001000454	300577	GO:0007186|GO:0050911|GO:0004984|GO:0016021	Rn.143518
A_44_P153865	3.13e-05	6.94521	up	3.84098	4.28693	4.0052	6.79494	6.90221	6.82401	A	A	A	P	P	P	Olr379	Rattus norvegicus olfactory receptor 379 (predicted) (Olr379_predicted), mRNA [NM_001000261]	NM_001000261	293812	GO:0007186|GO:0050911|GO:0004984|GO:0016021	Rn.141672
A_44_P156343	3.15e-05	4.23114	up	2.16335	2.15475	2.19603	4.08387	4.4274	4.246	A	A	A	P	P	P	Olr1645	Rattus norvegicus olfactory receptor 1645 (predicted) (Olr1645_predicted), mRNA [NM_001000102]	NM_001000102	290056	GO:0007186|GO:0050911|GO:0004984|GO:0016021	Rn.142427
A_44_P475275	3.28e-05	4.99284	up	4.00851	4.34122	4.28284	6.48796	6.48046	6.62373	A	A	A	P	P	P	Olr1678	Rattus norvegicus olfactory receptor 1678 (predicted) (Olr1678_predicted), mRNA [NM_001000893]	NM_001000893	405194	GO:0007186|GO:0050911|GO:0004984|GO:0016021	Rn.142697
A_44_P238286	3.78e-05	3.55096	up	4.7366	4.9559	4.96563	6.73635	6.61253	6.7939	A	P	A	P	P	P	Olr287	Rattus norvegicus olfactory receptor 287 (Olr287), mRNA [NM_173334]	NM_173334	287001	GO:0007165|GO:0007186|GO:0007608|GO:0050896|GO:0004872|GO:0004984|GO:0005549|GO:0016020|GO:0016021	Rn.44382
A_43_P16376	4.19e-05	2.49705	up	5.78295	5.99959	5.83184	7.16603	7.18144	7.22758	P	P	P	P	P	P	Olr1307	Rattus norvegicus olfactory receptor 1307 (Olr1307), mRNA [NM_001000519]	NM_001000519	315573	GO:0007165|GO:0007186|GO:0007608|GO:0050896|GO:0050911|GO:0004872|GO:0004984|GO:0016020|GO:0016021	Rn.120690
A_44_P395673	4.24e-05	6.36152	up	4.08529	4.10056	4.31428	6.77709	6.66982	7.06133	A	A	A	P	P	P	Olr857	Rattus norvegicus olfactory receptor 857 (predicted) (Olr857_predicted), mRNA [NM_001000583]	NM_001000583	366456	GO:0007165|GO:0007186|GO:0007608|GO:0050896|GO:0050911|GO:0004872|GO:0004984|GO:0016020|GO:0016021	Rn.143179
A_44_P470535	4.59e-05	4.66038	up	2.46478	2.70749	2.83969	4.82679	4.8783	4.96821	A	A	A	P	P	P	Olr1616	Rattus norvegicus olfactory receptor 1616 (predicted) (Olr1616_predicted), mRNA [NM_001000840]	NM_001000840	405129	GO:0007186|GO:0050911|GO:0004984|GO:0016021	Rn.142451
A_44_P531695	4.63e-05	5.96195	up	3.44406	3.63548	3.42207	5.8418	6.16523	6.22192	A	A	A	P	P	P	Olr185	Rattus norvegicus olfactory receptor 185 (predicted) (Olr185_predicted), mRNA [NM_001000183]	NM_001000183	293330	GO:0007186|GO:0050911|GO:0004984|GO:0016021	Rn.141823
A_44_P210317	4.85e-05	2.68872	up	5.51556	5.57247	5.40975	7.01441	6.8122	6.95194	A	P	A	P	P	P	Olr651	Rattus norvegicus olfactory receptor 651 (predicted) (Olr651_predicted), mRNA [NM_001000341]	NM_001000341	295858	GO:0007186|GO:0050911|GO:0004984|GO:0016021	Rn.142848
A_44_P236051	4.92e-05	6.90436	up	5.87152	5.8992	5.62504	8.38702	8.56372	8.80754	P	P	A	P	P	P	Olr1222	Rattus norvegicus olfactory receptor 1222 (predicted) (Olr1222_predicted), mRNA [NM_001000440]	NM_001000440	300548	GO:0007186|GO:0050911|GO:0004984|GO:0016021	Rn.143545
A_44_P308827	5.62e-05	12.0972	up	4.74238	4.37256	4.83564	7.99865	8.48835	8.25338	A	P	A	P	P	P	Olr74	Rattus norvegicus olfactory receptor 74 (predicted) (Olr74_predicted), mRNA [NM_001000134]	NM_001000134	293218	GO:0007186|GO:0050911|GO:0004984|GO:0016021	Rn.141911
A_44_P377050	5.99e-05	5.48908	up	5.68697	6.05879	5.95541	8.22008	8.34208	8.50869	P	P	A	P	P	P	Olr1688	Rattus norvegicus olfactory receptor 1688 (predicted) (Olr1688_predicted), mRNA [NM_001000275]	NM_001000275	294164	GO:0007186|GO:0050911|GO:0004984|GO:0016021	Rn.142689
A_44_P487003	6.46e-05	5.02564	up	3.95465	4.04417	3.6152	6.2364	6.14021	6.22533	A	A	A	P	P	P	Olr807	Rattus norvegicus olfactory receptor 807 (predicted) (Olr807_predicted), mRNA [NM_001000851]	NM_001000851	405141	GO:0007165|GO:0007186|GO:0050911|GO:0004984|GO:0005887|GO:0016021	Rn.143115
A_44_P522416	6.47e-05	5.0987	up	2.01416	1.96278	1.94774	4.27854	4.11988	4.57664	A	A	A	P	P	P	Olr1144	Rattus norvegicus olfactory receptor 1144 (predicted) (Olr1144_predicted), mRNA [NM_001000876]	NM_001000876	405174	GO:0007165|GO:0007186|GO:0050911|GO:0004872|GO:0004984|GO:0016020|GO:0016021	Rn.143598
A_44_P404921	6.67e-05	4.6422	up	6.49605	6.83797	6.67637	8.73587	8.89884	9.02011	P	P	P	P	P	P	Olr1555	Rattus norvegicus olfactory receptor 1555 (predicted) (Olr1555_predicted), mRNA [NM_001000726]	NM_001000726	404980	GO:0007186|GO:0050911|GO:0004984|GO:0016021	Rn.142257
A_44_P440321	7.44e-05	3.48575	up	1.88085	1.90358	1.93247	3.56645	3.91598	3.63888	A	A	A	P	P	P	Olr788	Rattus norvegicus olfactory receptor 788 (predicted) (Olr788_predicted), mRNA [NM_001000602]	NM_001000602	404790	GO:0007186|GO:0050911|GO:0004984|GO:0016021	Rn.142744
A_44_P252549	8.06e-05	11.9317	up	3.10795	2.42424	2.67668	6.48671	6.20933	6.243	A	A	A	P	P	P	Olr186	Rattus norvegicus olfactory receptor 186 (predicted) (Olr186_predicted), mRNA [NM_001001031]	NM_001001031	405917	GO:0007186|GO:0050911|GO:0004984|GO:0016021	Rn.141822
A_44_P472855	8.84e-05	5.55271	up	3.5647	3.18572	3.07901	5.67828	5.83402	5.73671	A	A	A	P	P	P	Olr1279	Rattus norvegicus olfactory receptor 1279 (predicted) (Olr1279_predicted), mRNA [NM_001000961]	NM_001000961	405313	GO:0007186|GO:0050911|GO:0004984|GO:0016021	Rn.143503
A_44_P323232	9.04e-05	3.16576	up	3.92319	4.0147	4.24505	5.68697	5.67776	5.80588	A	A	A	P	P	P	Olr1641	Rattus norvegicus olfactory receptor 1641 (predicted) (Olr1641_predicted), mRNA [NM_001000100]	NM_001000100	290050	GO:0007165|GO:0007186|GO:0007608|GO:0050896|GO:0050911|GO:0004872|GO:0004984|GO:0016020|GO:0016021	Rn.142431
A_44_P393391	9.17e-05	5.74769	up	2.98332	3.19262	3.52103	5.79244	5.70283	5.77064	A	A	A	P	P	P	Olr1000	Rattus norvegicus olfactory receptor 1000 (predicted) (Olr1000_predicted), mRNA [NM_001000077]	NM_001000077	288891	GO:0007186|GO:0050911|GO:0004984|GO:0016021	Rn.143368
A_44_P533844	9.78e-05	6.31372	up	4.972	5.4019	5.48427	7.93427	8.05471	7.84466	A	P	A	P	P	P	Olr760	Rattus norvegicus olfactory receptor 760 (predicted) (Olr760_predicted), mRNA [NM_001001069]	NM_001001069	405957	GO:0007186|GO:0050911|GO:0004984|GO:0016021	Rn.142765
A_44_P440343	0.000107	7.03734	up	2.37511	1.92154	1.93425	4.69527	4.91254	5.06817	A	A	A	P	P	P	Olr399	Rattus norvegicus olfactory receptor 399 (predicted) (Olr399_predicted), mRNA [NM_001000560]	NM_001000560	366026	GO:0007186|GO:0050911|GO:0004984|GO:0016021	Rn.143039
A_44_P208021	0.000108	3.60767	up	6.08941	6.20511	6.07766	7.76416	8.00431	8.15691	P	P	P	P	P	P	Olr1452	Rattus norvegicus olfactory receptor 1452 (predicted) (Olr1452_predicted), mRNA [NM_001000773]	NM_001000773	405048	GO:0007186|GO:0050911|GO:0004984|GO:0016021	Rn.142126
A_44_P344205	0.000116	5.81764	up	4.60552	4.87484	5.17772	7.42675	7.35871	7.49392	A	P	A	P	P	P	Olr868	Rattus norvegicus olfactory receptor 868 (predicted) (Olr868_predicted), mRNA [NM_001000821]	NM_001000821	405110	GO:0007186|GO:0050911|GO:0004984|GO:0016021	Rn.143172
A_44_P306414	0.000121	5.58896	up	5.74703	6.21106	6.1241	8.34423	8.53819	8.64752	P	P	P	P	P	P	Olr1679	Rattus norvegicus olfactory receptor 1679 (predicted) (Olr1679_predicted), mRNA [NM_001000892]	NM_001000892	405193	GO:0007186|GO:0050911|GO:0004984|GO:0016021	Rn.142696
A_44_P393336	0.000122	5.46449	up	5.35091	5.5914	5.22617	7.60319	7.88005	8.03549	A	P	A	P	P	P	Olr778	Rattus norvegicus olfactory receptor 778 (predicted) (Olr778_predicted), mRNA [NM_001000607]	NM_001000607	404796	GO:0007186|GO:0050911|GO:0004984|GO:0005529|GO:0016021	Rn.142753
A_44_P531675	0.000123	6.9263	up	4.2736	4.85191	4.74886	7.4117	7.3089	7.53002	A	P	A	P	P	P	Olr1471	Rattus norvegicus olfactory receptor 1471 (predicted) (Olr1471_predicted), mRNA [NM_001000722]	NM_001000722	404974	GO:0007186|GO:0050911|GO:0004984|GO:0016021	Rn.142097
A_44_P205649	0.000134	5.51727	up	5.97921	6.37688	6.04762	8.38311	8.62079	8.79167	P	P	P	P	P	P	Olr306	Rattus norvegicus olfactory receptor 306 (predicted) (Olr306_predicted), mRNA [NM_001000766]	NM_001000766	405040	GO:0007186|GO:0050911|GO:0004984|GO:0016021	Rn.141732
A_44_P283260	0.000139	10.4836	up	2.58457	3.25121	3.30548	6.34125	6.46818	6.50202	A	A	A	P	P	P	Olr1633	Rattus norvegicus olfactory receptor 1633 (predicted) (Olr1633_predicted), mRNA [NM_001000835]	NM_001000835	405124	GO:0007186|GO:0050911|GO:0004867|GO:0004984|GO:0016021	Rn.142439
A_44_P465998	0.000143	2.70553	up	2.89386	2.64706	2.85529	4.10729	4.32842	4.26823	A	A	A	P	P	P	Olr476	Rattus norvegicus olfactory receptor 476 (predicted) (Olr476_predicted), mRNA [NM_001000303]	NM_001000303	295746	GO:0007186|GO:0050911|GO:0004984|GO:0016021	Rn.142961
A_44_P137467	0.000156	2.78096	up	1.91135	2.05397	2.09239	3.67007	3.44924	3.36516	A	A	A	P	P	P	Olr631	Rattus norvegicus olfactory receptor 631 (predicted) (Olr631_predicted), mRNA [NM_001000339]	NM_001000339	295848	GO:0007186|GO:0050911|GO:0004984|GO:0016021	Rn.142861
A_44_P531711	0.000167	7.25957	up	4.04896	4.72412	4.27654	7.08091	7.23668	7.31169	A	A	A	P	P	P	Olr1382	Rattus norvegicus olfactory receptor 1382 (predicted) (Olr1382_predicted), mRNA [NM_214831]	NM_214831	287093	GO:0007186|GO:0050911|GO:0004984|GO:0016021	Rn.142190
A_44_P456584	0.000175	3.4156	up	3.80928	4.21982	3.87826	5.69857	5.80803	5.71718	A	A	A	P	P	P	Olr471	Rattus norvegicus olfactory receptor 471 (predicted) (Olr471_predicted), mRNA [NM_001001125]	NM_001001125	406046	GO:0007186|GO:0050911|GO:0004984|GO:0016021	Rn.142965
A_44_P113963	0.000178	5.44158	up	4.58268	4.1216	4.08529	6.56179	6.6978	6.86206	A	P	A	P	P	P	Olr812	Rattus norvegicus olfactory receptor 812 (predicted) (Olr812_predicted), mRNA [NM_001000847]	NM_001000847	405137	GO:0007186|GO:0050911|GO:0004984|GO:0016021	Rn.143110
A_44_P468293	0.00018	5.5058	up	4.95871	5.41466	5.5509	7.82685	7.68835	7.79192	A	P	A	P	P	P	Olr115	Rattus norvegicus olfactory receptor 115 (predicted) (Olr115_predicted), mRNA [NM_001000152]	NM_001000152	293253	GO:0007186|GO:0050911|GO:0004984|GO:0016021	Rn.141876
A_44_P168025	0.000181	7.08441	up	4.61702	5.23086	5.24852	7.78149	7.91457	7.87428	A	P	A	P	P	P	Olr796	Rattus norvegicus olfactory receptor 796 (predicted) (Olr796_predicted), mRNA [NM_001000600]	NM_001000600	404788	GO:0007186|GO:0050911|GO:0004984|GO:0016021	Rn.142739
A_44_P520025	0.000198	5.11462	up	5.0943	5.21892	4.65435	7.24128	7.3567	7.43347	A	P	A	P	P	P	Olr420	Rattus norvegicus olfactory receptor 420 (predicted) (Olr420_predicted), mRNA [NM_001000389]	NM_001000389	296682	GO:0007186|GO:0050911|GO:0004984|GO:0016021	Rn.143021
A_44_P353541	0.000203	4.66108	up	4.7168	4.84068	4.39981	6.68414	6.87184	7.06332	A	P	A	P	P	P	Olr779	Rattus norvegicus olfactory receptor 779 (predicted) (Olr779_predicted), mRNA [NM_001000917]	NM_001000917	405232	GO:0007186|GO:0050911|GO:0004984|GO:0016021	Rn.142752
A_44_P360600	0.000211	5.3417	up	1.87303	1.90397	1.91991	4.1032	4.15572	4.68988	A	A	A	P	P	P	Olr803	Rattus norvegicus olfactory receptor 803 (predicted) (Olr803_predicted), mRNA [NM_001000853]	NM_001000853	405143	GO:0007186|GO:0050911|GO:0004984|GO:0016021	Rn.143119
A_44_P292587	0.000213	4.15818	up	6.98594	7.07666	7.42195	9.10373	9.15417	9.39451	P	P	P	P	P	P	Olr1454	Rattus norvegicus olfactory receptor 1454 (predicted) (Olr1454_predicted), mRNA [NM_001000020]	NM_001000020	287343	GO:0007186|GO:0050911|GO:0004984|GO:0016021	Rn.142124
A_44_P557253	0.000217	6.96037	up	6.45662	6.94628	6.20822	9.27852	9.33584	9.39426	P	P	P	P	P	P	Olr689	Rattus norvegicus olfactory receptor 689 (predicted) (Olr689_predicted), mRNA [NM_001000997]	NM_001000997	405357	GO:0007186|GO:0050911|GO:0004984|GO:0016021	Rn.142819
A_44_P529355	0.000219	3.35337	up	1.98778	2.07497	2.1532	3.56742	3.89179	3.99357	A	A	A	P	P	P	Olr727	Rattus norvegicus olfactory receptor 727 (predicted) (Olr727_predicted), mRNA [NM_001000619]	NM_001000619	404811	GO:0007186|GO:0050911|GO:0004984|GO:0016021	Rn.142790
A_44_P472877	0.000231	9.93186	up	5.15211	5.53106	4.63548	8.35882	8.38702	8.50899	A	P	A	P	P	P	Olr276	Rattus norvegicus olfactory receptor 276 (predicted) (Olr276_predicted), mRNA [NM_001000227]	NM_001000227	293431	GO:0007186|GO:0050911|GO:0004984|GO:0016021	Rn.141763
A_44_P226728	0.000236	5.10611	up	2.0744	2.25592	2.56484	4.88865	4.57994	4.48325	A	A	A	P	P	P	Olr422	Rattus norvegicus olfactory receptor 422 (predicted) (Olr422_predicted), mRNA [NM_001000390]	NM_001000390	296684	GO:0007186|GO:0050911|GO:0004984|GO:0005529|GO:0016021	Rn.143019
A_44_P527010	0.000246	4.31842	up	4.44895	3.97613	4.03861	6.15996	6.20254	6.43271	A	A	A	P	P	P	Olr1451	Rattus norvegicus olfactory receptor 1451 (predicted) (Olr1451_predicted), mRNA [NM_001000957]	NM_001000957	405306	GO:0007186|GO:0050911|GO:0004984|GO:0016021	Rn.142127
A_43_P16093	0.00026	5.14137	up	6.05981	6.50358	6.54201	8.55023	8.69266	8.94897	P	P	P	P	P	P	Olr837	Rattus norvegicus olfactory receptor 837 (Olr837), mRNA [NM_001000897]	NM_001000897	405207	GO:0007165|GO:0007186|GO:0007608|GO:0050896|GO:0050911|GO:0004872|GO:0004984|GO:0016020|GO:0016021	Rn.124670
A_44_P339585	0.000268	4.20379	up	4.36518	4.77148	4.80321	6.53545	6.75188	6.86761	A	A	A	P	P	P	Olr646	Rattus norvegicus olfactory receptor 646 (predicted) (Olr646_predicted), mRNA [NM_001000642]	NM_001000642	404835	GO:0007186|GO:0050911|GO:0004984|GO:0016021	Rn.142852
A_44_P229007	0.000269	11.3669	up	2.3748	3.3546	3.05222	6.4659	6.4322	6.4038	A	A	A	M	P	P	Olr736	Rattus norvegicus olfactory receptor 736 (predicted) (Olr736_predicted), mRNA [NM_001001384]	NM_001001384	366118	GO:0007186|GO:0050911|GO:0004984|GO:0016021	Rn.142784
A_44_P290257	0.000291	4.79253	up	4.66824	4.96159	4.35494	6.77081	7.00868	6.98763	A	P	A	P	P	P	Olr1565	Rattus norvegicus olfactory receptor 1565 (predicted) (Olr1565_predicted), mRNA [NM_001000908]	NM_001000908	405218	GO:0007186|GO:0050911|GO:0004984|GO:0016021	Rn.142231
A_44_P318364	0.000314	5.93837	up	4.67416	5.25631	4.75057	7.22582	7.51695	7.64847	A	P	A	P	P	P	Olr1083	Rattus norvegicus olfactory receptor 1083 (Olr1083), mRNA [NM_001000710]	NM_001000710	404959	GO:0007186|GO:0050911|GO:0004984|GO:0016021	Rn.124683
A_44_P527033	0.000318	4.0774	up	5.95047	6.27872	6.36892	8.08185	8.13314	8.46608	P	P	P	P	P	P	Olr230	Rattus norvegicus olfactory receptor 230 (predicted) (Olr230_predicted), mRNA [NM_001000205]	NM_001000205	293374	GO:0007186|GO:0050911|GO:0004984|GO:0016021	Rn.141788
A_44_P177541	0.000321	5.32012	up	3.69729	3.11868	3.25121	5.54707	5.82773	5.92676	A	A	A	P	P	P	Olr860	Rattus norvegicus olfactory receptor 860 (predicted) (Olr860_predicted), mRNA [NM_001000822]	NM_001000822	405111	GO:0007186|GO:0050911|GO:0004984|GO:0016021	Rn.143177
A_44_P262182	0.000356	2.16871	up	5.07153	5.1971	4.91254	6.24815	6.06769	6.21586	A	P	A	P	P	P	Olr1148	Rattus norvegicus olfactory receptor 1148 (predicted) (Olr1148_predicted), mRNA [NM_001000875]	NM_001000875	405173	GO:0007186|GO:0050911|GO:0004984|GO:0016021	Rn.143595
A_44_P184578	0.000366	9.83075	up	2.985	2.12598	2.17949	5.59514	5.92305	5.66418	A	A	A	P	P	P	Olr1417	Rattus norvegicus olfactory receptor 1417 (predicted) (Olr1417_predicted), mRNA [NM_001001002]	NM_001001002	405368	GO:0007186|GO:0050911|GO:0004984|GO:0016021	Rn.142150
A_44_P358273	0.000367	9.59199	up	4.2343	4.70455	5.21738	7.87095	7.96129	8.10948	A	A	A	P	P	P	Olr1115	Rattus norvegicus olfactory receptor 1115 (predicted) (Olr1115_predicted), mRNA [NM_001000885]	NM_001000885	405185	GO:0007186|GO:0050911|GO:0004984|GO:0016021	Rn.143617
A_44_P252559	0.00037	5.50658	up	4.35924	5.00907	4.39911	6.9176	7.14439	7.08891	A	A	A	P	P	P	Olr1682	Rattus norvegicus olfactory receptor 1682 (predicted) (Olr1682_predicted), mRNA [NM_001000890]	NM_001000890	405191	GO:0007186|GO:0050911|GO:0004984|GO:0016021	Rn.142693
A_44_P146753	0.000375	2.5926	up	3.9299	4.23364	3.85804	5.3953	5.29637	5.45311	A	A	A	P	P	P	Olr39	Rattus norvegicus olfactory receptor 39 (predicted) (Olr39_predicted), mRNA [NM_001000128]	NM_001000128	293198	GO:0007186|GO:0050911|GO:0004984|GO:0016021	Rn.141935
A_44_P421431	0.00038	3.20627	up	1.99834	2.25218	2.40482	4.0871	3.77921	3.83172	A	A	A	P	P	P	Olr1561	Rattus norvegicus olfactory receptor 1561 (predicted) (Olr1561_predicted), mRNA [NM_001000048]	NM_001000048	288186	GO:0007186|GO:0050911|GO:0004984|GO:0016021	Rn.142252
A_43_P16370	0.000381	10.107	up	4.41697	4.45195	5.18435	7.94999	7.77115	8.34397	A	P	A	P	M	P	Olr728	Rattus norvegicus olfactory receptor 728 (Olr728), mRNA [NM_001000363]	NM_001000363	295917	GO:0007165|GO:0007186|GO:0007608|GO:0050896|GO:0050911|GO:0004872|GO:0004984|GO:0016020|GO:0016021	Rn.109351
A_44_P353525	0.00039	4.93704	up	5.59934	6.23035	5.89643	8.01334	8.26137	8.36234	P	P	P	P	P	P	Olr545	Rattus norvegicus olfactory receptor 545 (predicted) (Olr545_predicted), mRNA [NM_001001053]	NM_001001053	405941	GO:0007186|GO:0050911|GO:0004984|GO:0016021	Rn.142914
A_44_P100087	0.000392	4.71903	up	5.75147	6.25486	6.40408	8.28159	8.38598	8.45831	P	P	P	P	P	P	Olr876	Rattus norvegicus olfactory receptor 876 (predicted) (Olr876_predicted), mRNA [NM_001000708]	NM_001000708	404957	GO:0007186|GO:0050911|GO:0004984|GO:0005529|GO:0016021	Rn.143408
A_44_P445074	0.000392	5.42768	up	2.02099	2.4236	2.08186	4.25141	4.75671	4.83933	A	A	A	P	P	P	Olr283	Rattus norvegicus olfactory receptor 283 (predicted) (Olr283_predicted), mRNA [NM_001001010]	NM_001001010	405384	GO:0007186|GO:0050911|GO:0004984|GO:0016021	Rn.141758
A_44_P236047	0.000414	6.84487	up	4.16273	4.84408	4.01225	7.09382	7.10059	7.14973	A	A	A	P	P	P	Olr744	Rattus norvegicus olfactory receptor 744 (predicted) (Olr744_predicted), mRNA [NM_001000577]	NM_001000577	366122	GO:0007186|GO:0050911|GO:0004872|GO:0004984|GO:0016021	Rn.142781
A_44_P262227	0.000426	4.1266	up	5.28184	5.1795	5.23086	6.97572	7.2291	7.62224	A	P	A	P	P	P	Olr1198	Rattus norvegicus olfactory receptor 1198 (predicted) (Olr1198_predicted), mRNA [NM_001000436]	NM_001000436	300525	GO:0007186|GO:0050911|GO:0004984|GO:0016021	Rn.143559
A_43_P16095	0.000437	3.72783	up	4.97045	5.4333	5.22313	6.94351	7.33461	7.04377	A	P	A	P	P	P	Olr1280	Rattus norvegicus olfactory receptor 1280 (Olr1280), mRNA [NM_001000517]	NM_001000517	315571	GO:0007165|GO:0007186|GO:0007608|GO:0050896|GO:0050911|GO:0004872|GO:0004984|GO:0016020|GO:0016021	Rn.85601
A_44_P426128	0.000455	3.08051	up	4.86234	5.15263	4.65187	6.41177	6.5714	6.55317	A	P	A	P	P	P	Olr1748	Rattus norvegicus olfactory receptor 1748 (predicted) (Olr1748_predicted), mRNA [NM_001001428]	NM_001001428	405199	GO:0006355|GO:0006464|GO:0006512|GO:0006955|GO:0007165|GO:0007186|GO:0007608|GO:0019882|GO:0050896|GO:0050911|GO:0003676|GO:0004872|GO:0004984|GO:0008270|GO:0046872|GO:0005622|GO:0016020|GO:0016021|GO:0042612	Rn.142658
A_44_P130420	0.000461	6.391	up	2.02032	2.03163	2.08086	4.21401	4.99862	4.94831	A	A	A	M	P	P	Olr1327	Rattus norvegicus olfactory receptor 1327 (predicted) (Olr1327_predicted), mRNA [NM_001000475]	NM_001000475	300627	GO:0007186|GO:0050911|GO:0004984|GO:0016021	Rn.143473
A_44_P210268	0.000462	5.8521	up	6.66174	7.21676	7.42071	9.54248	9.58618	9.81742	P	P	P	P	P	P	Olr1108	Rattus norvegicus olfactory receptor 1108 (predicted) (Olr1108_predicted), mRNA [NM_001000993]	NM_001000993	405353	GO:0007165|GO:0007186|GO:0007608|GO:0050896|GO:0050911|GO:0004872|GO:0004984|GO:0016020|GO:0016021	Rn.143285
A_44_P409619	0.000463	2.75314	up	7.31882	7.76001	7.59295	8.92344	9.02633	9.10524	P	P	P	P	P	P	Olr1658	Rattus norvegicus olfactory receptor 1658 (predicted) (Olr1658_predicted), mRNA [NM_001000105]	NM_001000105	291161	GO:0007186|GO:0050911|GO:0004984|GO:0016021	Rn.142506
A_44_P240756	0.000469	7.5622	up	4.2626	3.60437	4.45984	6.84612	7.03306	7.20404	A	P	A	P	P	P	Olr604	Rattus norvegicus olfactory receptor 604 (predicted) (Olr604_predicted), mRNA [NM_001000656]	NM_001000656	404855	GO:0007186|GO:0007608|GO:0050911|GO:0001584|GO:0004984|GO:0005549|GO:0016021	Rn.142877
A_44_P346537	0.000474	4.66437	up	2.00798	2.60252	2.6093	4.51693	4.59978	4.76813	A	A	A	P	P	P	Olr270	Rattus norvegicus olfactory receptor 270 (predicted) (Olr270_predicted), mRNA [NM_001000229]	NM_001000229	293437	GO:0007186|GO:0050911|GO:0004984|GO:0016021	Rn.138136
A_44_P435675	0.000482	8.71907	up	4.43654	5.42405	4.67529	8.04625	7.90724	7.95492	A	P	A	P	P	P	Olr1596	Rattus norvegicus olfactory receptor 1596 (predicted) (Olr1596_predicted), mRNA [NM_001000501]	NM_001000501	304991	GO:0007186|GO:0050911|GO:0004984|GO:0016021	Rn.142333
A_44_P428560	0.000485	2.77854	up	5.41242	5.75087	5.67122	6.94628	7.03509	7.27613	A	P	A	P	P	P	Olr883	Rattus norvegicus olfactory receptor 883 (predicted) (Olr883_predicted), mRNA [NM_001001358]	NM_001001358	288803	GO:0007186|GO:0050911|GO:0004984|GO:0016021	Rn.141028
A_44_P510974	0.000486	6.45563	up	3.78607	4.51083	3.74018	6.63178	6.63466	6.84231	A	A	A	P	P	P	Olr385	PREDICTED: Rattus norvegicus olfactory receptor 385 (predicted) (Olr385_predicted), mRNA [XM_220088]		294109	GO:0007186|GO:0050911|GO:0004984|GO:0016021
A_44_P196306	0.000501	2.58452	up	4.70286	5.05448	5.06572	6.19285	6.36752	6.37237	A	P	A	P	P	P	Olr159	Rattus norvegicus olfactory receptor 159 (predicted) (Olr159_predicted), mRNA [NM_001000170]	NM_001000170	293305	GO:0007186|GO:0050911|GO:0004984|GO:0016021	Rn.141844
A_44_P116332	0.000601	7.22368	up	5.274	4.77468	5.73016	8.01515	8.02913	8.29276	P	P	A	P	P	P	Olr1338	Rattus norvegicus olfactory receptor 1338 (predicted) (Olr1338_predicted), mRNA [NM_001000789]	NM_001000789	405073	GO:0007186|GO:0050911|GO:0004984|GO:0016021	Rn.143464
A_44_P128029	0.000613	4.54899	up	5.98513	6.67637	6.40623	8.36149	8.56682	8.69607	P	P	P	P	P	P	Olr1462	Rattus norvegicus olfactory receptor 1462 (predicted) (Olr1462_predicted), mRNA [NM_001001097]	NM_001001097	405993	GO:0007186|GO:0050911|GO:0004984|GO:0016021	Rn.142116
A_44_P440351	0.000614	11.6146	up	2.08955	2.04815	2.04445	5.88113	6.03406	4.88056	A	A	A	P	P	P	Olr40	Rattus norvegicus olfactory receptor 40 (predicted) (Olr40_predicted), mRNA [NM_001000127]	NM_001000127	293197	GO:0007186|GO:0050911|GO:0004984|GO:0016021	Rn.141934
A_44_P151533	0.000617	12.5237	up	1.96542	3.17522	2.45694	6.05519	6.04898	6.43319	A	A	A	P	P	P	Olr150	Rattus norvegicus olfactory receptor 150 (predicted) (Olr150_predicted), mRNA [NM_001000739]	NM_001000739	405001	GO:0007186|GO:0050911|GO:0003676|GO:0004984|GO:0008270|GO:0005622|GO:0016021	Rn.141850
A_44_P318403	0.000642	13.1745	up	3.07077	1.92795	1.94561	5.97667	5.94726	6.17941	A	A	A	P	P	P	Olr196	Rattus norvegicus olfactory receptor 196 (predicted) (Olr196_predicted), mRNA [NM_001000187]	NM_001000187	293338	GO:0007186|GO:0050911|GO:0004984|GO:0016021	Rn.141815
A_44_P107204	0.000652	3.59278	up	7.42048	7.7501	7.99456	9.38864	9.59718	9.71462	P	P	P	P	P	P	Olr791	Rattus norvegicus olfactory receptor 791 (predicted) (Olr791_predicted), mRNA [NM_001000580]	NM_001000580	366152	GO:0007186|GO:0050911|GO:0004984|GO:0016021	Rn.145326
A_44_P177565	0.000655	4.47241	up	2.33872	2.83864	3.07981	4.80589	4.97822	4.95623	A	A	A	P	P	P	Olr1724	Rattus norvegicus olfactory receptor 1724 (predicted) (Olr1724_predicted), mRNA [NM_001000277]	NM_001000277	294183	GO:0007186|GO:0050911|GO:0004984|GO:0016021	Rn.142669
A_44_P369965	0.000664	6.5022	up	3.16241	3.85735	3.81774	6.01301	6.32773	6.59954	A	A	A	P	P	P	Olr1295	Rattus norvegicus olfactory receptor 1295 (predicted) (Olr1295_predicted), mRNA [NM_001000598]	NM_001000598	367065	GO:0007186|GO:0050911|GO:0004984|GO:0016021	Rn.143495
A_44_P510568	0.000699	3.03384	up	2.14305	2.20636	2.30757	4.07095	3.5158	3.87367	A	A	A	P	P	P	Olr1714	Rattus norvegicus olfactory receptor 1714 (predicted) (Olr1714_predicted), mRNA [NM_214456]	NM_214456	294175	GO:0007165|GO:0007186|GO:0007608|GO:0050896|GO:0050911|GO:0004872|GO:0004984|GO:0016020|GO:0016021	Rn.138146
A_44_P400293	0.000707	6.95348	up	4.78918	5.38233	4.39665	7.54242	7.6156	7.80335	A	P	A	P	P	P	Olr286	Rattus norvegicus olfactory receptor 286 (predicted) (Olr286_predicted), mRNA [NM_001000554]	NM_001000554	365384	GO:0007186|GO:0050911|GO:0004984|GO:0016021	Rn.141745
A_44_P500975	0.000724	9.59158	up	3.09155	2.07042	2.23177	5.47325	5.73192	5.97388	A	A	A	P	P	P	Olr1639	Rattus norvegicus olfactory receptor 1639 (predicted) (Olr1639_predicted), mRNA [NM_001000833]	NM_001000833	405122	GO:0007186|GO:0050911|GO:0004984|GO:0016021	Rn.142433
A_44_P125761	0.00076	5.73375	up	4.47722	5.22285	5.1884	7.23592	7.61067	7.60032	A	P	A	P	P	P	Olr7	Rattus norvegicus olfactory receptor 7 (predicted) (Olr7_predicted), mRNA [NM_001000768]	NM_001000768	405043	GO:0007186|GO:0050911|GO:0004984|GO:0016021	Rn.142002
A_44_P200948	0.00077	4.11637	up	4.5803	5.28415	5.08517	6.95956	6.94577	7.16841	A	P	A	P	P	P	Olr1460	Rattus norvegicus olfactory receptor 1460 (predicted) (Olr1460_predicted), mRNA [NM_001000769]	NM_001000769	405044	GO:0007186|GO:0050911|GO:0004984|GO:0016021	Rn.142118
A_44_P186989	0.000834	3.2064	up	1.94362	2.48604	2.06847	4.00771	3.70399	3.82929	A	A	A	P	P	P	Olr1007	Rattus norvegicus olfactory receptor 1007 (predicted) (Olr1007_predicted), mRNA [NM_001000076]	NM_001000076	288887	GO:0007186|GO:0050911|GO:0004984|GO:0016021	Rn.143365
A_44_P297059	0.000836	4.25779	up	7.76453	8.4083	8.26333	10.0408	10.1966	10.469	P	P	P	P	P	P	Olr741	Rattus norvegicus olfactory receptor 741 (predicted) (Olr741_predicted), mRNA [NM_001000575]	NM_001000575	366120	GO:0007186|GO:0050911|GO:0004984|GO:0016021	Rn.142783
A_44_P550294	0.000863	3.58541	up	2.03889	2.01427	2.0361	3.4625	4.04092	4.11225	A	A	A	P	P	P	Olr170	Rattus norvegicus olfactory receptor 170 (predicted) (Olr170_predicted), mRNA [NM_001000175]	NM_001000175	293316	GO:0007186|GO:0050911|GO:0004984|GO:0016021	Rn.141835
A_44_P421385	0.000865	2.48141	up	6.25144	6.67131	6.48525	7.6181	7.8399	7.88349	P	P	P	P	P	P	Olr1399	Rattus norvegicus olfactory receptor 1399 (predicted) (Olr1399_predicted), mRNA [NM_001001095]	NM_001001095	405990	GO:0007186|GO:0050911|GO:0004984|GO:0016021	Rn.142168
A_44_P224423	0.000874	7.84855	up	3.94644	3.60335	4.71275	7.0778	6.94907	7.15295	A	A	A	P	P	P	Olr264	Rattus norvegicus olfactory receptor 264 (predicted) (Olr264_predicted), mRNA [NM_001000999]	NM_001000999	405363	GO:0007186|GO:0050911|GO:0004984|GO:0016021	Rn.141768
A_44_P438034	0.000875	2.94923	up	4.31625	4.22612	4.78695	5.98323	6.04329	5.98382	A	P	A	P	P	P	Olr1378	Rattus norvegicus olfactory receptor 1378 (predicted) (Olr1378_predicted), mRNA [NM_214828]	NM_214828	287086	GO:0007165|GO:0007186|GO:0007608|GO:0050896|GO:0050911|GO:0004872|GO:0004984|GO:0016020|GO:0016021	Rn.142193
A_44_P468283	0.000906	3.61089	up	7.21318	7.73639	7.90079	9.40644	9.4955	9.50548	P	P	P	P	P	P	Olr789	Rattus norvegicus olfactory receptor 789 (predicted) (Olr789_predicted), mRNA [NM_001000377]	NM_001000377	296042	GO:0007186|GO:0050911|GO:0004984|GO:0016021	Rn.142743
A_44_P292547	0.000923	20.5017	up	3.90824	2.909	2.20565	7.30567	7.34833	7.4419	A	A	A	P	P	P	Olr463	Rattus norvegicus olfactory receptor 463 (predicted) (Olr463_predicted), mRNA [NM_001000934]	NM_001000934	405255	GO:0007186|GO:0050911|GO:0004984|GO:0016021	Rn.142972
A_44_P489340	0.000924	3.84843	up	3.36516	2.73542	2.89309	5.08979	4.71642	5.02027	A	A	A	P	P	P	Olr1191	Rattus norvegicus olfactory receptor 1191 (Olr1191), mRNA [NM_001000981]	NM_001000981	405336	GO:0007165|GO:0007186|GO:0007608|GO:0050896|GO:0050911|GO:0004872|GO:0004984|GO:0016020|GO:0016021	Rn.143575
A_44_P121110	0.000931	6.75956	up	4.24763	3.3995	4.38793	6.65399	6.84698	6.80489	A	A	A	P	P	P	Olr332	Rattus norvegicus olfactory receptor 332 (predicted) (Olr332_predicted), mRNA [NM_001000250]	NM_001000250	293769	GO:0007186|GO:0050911|GO:0004984|GO:0016021	Rn.141699
A_44_P452032	0.000936	6.6355	up	4.29112	4.14396	3.36328	6.42484	6.76855	6.79559	A	A	A	P	P	P	Olr209	Rattus norvegicus olfactory receptor 209 (predicted) (Olr209_predicted), mRNA [NM_001000736]	NM_001000736	404995	GO:0007186|GO:0050911|GO:0004984|GO:0016021	Rn.141803
A_44_P388803	0.000942	6.95825	up	4.68197	4.29856	5.34158	7.50551	7.44671	7.76607	A	P	A	P	P	P	Olr769	Rattus norvegicus olfactory receptor 769 (predicted) (Olr769_predicted), mRNA [NM_001000371]	NM_001000371	296022	GO:0007186|GO:0050911|GO:0004984|GO:0016021	Rn.142761
A_44_P384046	0.000942	2.62185	up	7.6942	7.96964	7.95282	9.01123	9.32132	9.45586	P	P	P	P	P	P	Olr1330	Rattus norvegicus olfactory receptor 1330 (predicted) (Olr1330_predicted), mRNA [NM_001000476]	NM_001000476	300630	GO:0007186|GO:0050911|GO:0004984|GO:0016021	Rn.143470
A_44_P194012	0.000954	3.05593	up	3.36032	3.95822	3.67437	5.32476	5.14515	5.35783	A	A	A	P	P	P	Olr436	Rattus norvegicus olfactory receptor 436 (predicted) (Olr436_predicted), mRNA [NM_001000688]	NM_001000688	404893	GO:0007186|GO:0050911|GO:0004984|GO:0016021	Rn.142992
A_44_P517713	0.000965	12.9093	up	3.82594	4.01066	2.65763	7.18144	7.14206	7.24176	A	A	A	P	P	P	Olr1369	Rattus norvegicus olfactory receptor 1369 (predicted) (Olr1369_predicted), mRNA [NM_001000494]	NM_001000494	302958	GO:0007186|GO:0050911|GO:0004984|GO:0016021	Rn.142199
A_44_P116329	0.000978	5.92086	up	6.0645	6.99655	6.88508	9.13898	9.25185	9.25272	P	P	P	P	P	M	Olr1431	Rattus norvegicus olfactory receptor 1431 (predicted) (Olr1431_predicted), mRNA [NM_001000778]	NM_001000778	405054	GO:0007186|GO:0050911|GO:0004984|GO:0016021	Rn.142142
A_44_P515287	0.00100063	3.34712	up	3.38338	3.50339	3.37112	4.8858	5.54602	5.05482	A	A	A	P	M	P	Olr1588	Rattus norvegicus olfactory receptor 1588 (predicted) (Olr1588_predicted), mRNA [NM_001000082]	NM_001000082	289250	GO:0007186|GO:0050911|GO:0004984|GO:0016021	Rn.142340
A_44_P325629	0.00101641	4.75552	up	4.24474	5.14696	4.65823	6.88228	6.93298	6.98348	A	A	A	P	P	P	Olr1425	Rattus norvegicus olfactory receptor 1425 (predicted) (Olr1425_predicted), mRNA [NM_001000010]	NM_001000010	287316	GO:0007186|GO:0050911|GO:0004984|GO:0016021	Rn.142144
A_44_P214956	0.00101844	8.24704	up	3.17401	3.50734	4.31761	6.71037	6.52955	6.89068	A	A	A	P	P	P	Olr363	Rattus norvegicus olfactory receptor 363 (predicted) (Olr363_predicted), mRNA [NM_001000754]	NM_001000754	405025	GO:0007186|GO:0050911|GO:0004984|GO:0016021	Rn.141683
A_44_P435627	0.00103313	3.94695	up	6.3205	6.95276	6.8902	8.48466	8.74177	8.87924	P	P	P	P	P	P	Olr527	Rattus norvegicus olfactory receptor 527 (predicted) (Olr527_predicted), mRNA [NM_001000675]	NM_001000675	404878	GO:0007186|GO:0050911|GO:0004984|GO:0016021	Rn.142929
A_44_P306465	0.00103801	5.69436	up	3.11495	2.3473	2.18899	4.94071	5.0571	5.18203	A	A	A	P	P	P	Olr932	Rattus norvegicus olfactory receptor 932 (predicted) (Olr932_predicted), mRNA [NM_001001386]	NM_001001386	366802	GO:0007186|GO:0050911|GO:0004984|GO:0016021	Rn.143385
A_44_P318423	0.00104225	4.54146	up	6.19074	7.0678	6.64409	8.79025	8.89535	8.76651	P	P	P	P	P	P	Olr1398	Rattus norvegicus olfactory receptor 1398 (Olr1398), mRNA [NM_001000002]	NM_001000002	287245	GO:0007165|GO:0007186|GO:0007608|GO:0050896|GO:0050911|GO:0004872|GO:0004984|GO:0016020|GO:0016021	Rn.107042
A_44_P224477	0.00110018	3.11721	up	3.93837	4.41174	3.76088	5.71778	5.65387	5.66009	A	A	A	P	P	P	Olr1358	Rattus norvegicus olfactory receptor 1358 (predicted) (Olr1358_predicted), mRNA [NM_214822]	NM_214822	287077	GO:0007186|GO:0050911|GO:0004984|GO:0016021	Rn.142203
A_44_P470576	0.00113651	2.47471	up	2.51512	2.84947	2.91385	4.10138	3.88444	4.21441	A	A	A	P	M	P	Olr1733	Rattus norvegicus olfactory receptor 1733 (predicted) (Olr1733_predicted), mRNA [NM_001000510]	NM_001000510	309583	GO:0007186|GO:0050911|GO:0004984|GO:0016021	Rn.215180
A_44_P524805	0.00113697	3.32683	up	4.07877	4.76847	4.38863	6.17587	6.03049	6.23197	A	A	A	P	P	P	Olr1383	Rattus norvegicus olfactory receptor 1383 (predicted) (Olr1383_predicted), mRNA [NM_214832]	NM_214832	287232	GO:0007186|GO:0050911|GO:0004984|GO:0016021	Rn.142182
A_44_P316036	0.00116687	4.83625	up	4.20048	4.90888	4.01034	6.6307	6.60636	6.70431	A	A	A	P	P	P	Olr724	Rattus norvegicus olfactory receptor 724 (predicted) (Olr724_predicted), mRNA [NM_001000573]	NM_001000573	366115	GO:0007186|GO:0050911|GO:0004984|GO:0016021	Rn.142793
A_44_P278499	0.00116687	8.61352	up	3.16202	2.10429	2.11351	5.35485	5.81401	5.53077	A	A	A	P	P	P	Olr1541	Rattus norvegicus olfactory receptor 1541 (predicted) (Olr1541_predicted), mRNA [NM_001000728]	NM_001000728	404983	GO:0007186|GO:0050911|GO:0004984|GO:0016021	Rn.142267
A_44_P404954	0.00117713	10.1895	up	3.78159	4.52008	3.13774	7.07966	7.09986	7.3069	A	A	A	P	P	P	Olr513	Rattus norvegicus olfactory receptor 513 (predicted) (Olr513_predicted), mRNA [NM_001000313]	NM_001000313	295766	GO:0007186|GO:0050911|GO:0004984|GO:0016021	Rn.142938
A_44_P196268	0.00118479	5.20707	up	2.67129	3.46284	3.58291	5.59101	5.70182	5.56564	A	A	A	P	P	P	Olr1172	Rattus norvegicus olfactory receptor 1172 (Olr1172), mRNA [NM_001000983]	NM_001000983	405339	GO:0007186|GO:0050911|GO:0004984|GO:0016021	Rn.143580
A_44_P494020	0.00119018	2.7042	up	4.48773	5.02085	4.52262	6.15743	6.06089	6.11849	A	P	A	P	P	P	Olr641	Rattus norvegicus olfactory receptor 641 (predicted) (Olr641_predicted), mRNA [NM_001000643]	NM_001000643	404839	GO:0007186|GO:0050911|GO:0004984|GO:0016021	Rn.142853
A_44_P306425	0.00120145	3.34715	up	3.48829	3.9784	3.71918	5.20601	5.45494	5.75372	A	A	A	P	P	P	Olr767	Rattus norvegicus olfactory receptor 767 (predicted) (Olr767_predicted), mRNA [NM_001000611]	NM_001000611	404800	GO:0007186|GO:0050911|GO:0004984|GO:0016021	Rn.142763
A_44_P379471	0.00122529	3.55243	up	7.52121	8.09797	8.05449	9.52738	9.67657	9.95613	P	P	P	P	P	P	Olr237	Rattus norvegicus olfactory receptor 237 (predicted) (Olr237_predicted), mRNA [NM_001000210]	NM_001000210	293382	GO:0007186|GO:0050911|GO:0004984|GO:0016021	Rn.141783
A_44_P484730	0.00124885	8.52894	up	3.13086	2.10793	2.1189	5.20574	5.65681	5.77224	A	A	A	P	P	P	Olr526	Rattus norvegicus olfactory receptor 526 (predicted) (Olr526_predicted), mRNA [NM_001001375]	NM_001001375	295781	GO:0007186|GO:0050911|GO:0004984|GO:0016021	Rn.142930
A_44_P144336	0.00127476	4.67424	up	3.42515	4.23731	4.04556	6.02995	5.97588	6.37638	A	A	A	P	P	P	Olr176	Rattus norvegicus olfactory receptor 176 (predicted) (Olr176_predicted), mRNA [NM_001000178]	NM_001000178	293321	GO:0007186|GO:0050911|GO:0004984|GO:0016021	Rn.141830
A_44_P255059	0.00131073	2.65329	up	2.05135	2.28534	2.57933	3.87328	3.57661	3.68947	A	A	A	P	P	P	Olr834	Rattus norvegicus olfactory receptor 834 (predicted) (Olr834_predicted), mRNA [NM_001000407]	NM_001000407	298396	GO:0007186|GO:0007608|GO:0050911|GO:0001584|GO:0004984|GO:0016021	Rn.143214
A_44_P393316	0.0013373	4.16523	up	1.93534	1.90781	1.90371	4.32215	4.1293	3.4706	A	A	A	P	P	P	Olr25	Rattus norvegicus olfactory receptor 25 (predicted) (Olr25_predicted), mRNA [NM_001000692]	NM_001000692	404897	GO:0007186|GO:0050911|GO:0004984|GO:0016021	Rn.141945
A_44_P397952	0.00135442	3.74253	up	5.81985	6.14717	5.61224	7.55799	7.60686	8.12645	P	P	P	P	P	P	Olr1691	Rattus norvegicus olfactory receptor 1691 (predicted) (Olr1691_predicted), mRNA [NM_001000273]	NM_001000273	294161	GO:0007186|GO:0050911|GO:0004984|GO:0016021	Rn.142686
A_44_P388745	0.00137623	2.49904	up	5.99415	6.5539	6.33828	7.55415	7.61853	7.67777	P	P	P	P	P	P	Olr1343	Rattus norvegicus olfactory receptor 1343 (predicted) (Olr1343_predicted), mRNA [NM_001001088]	NM_001001088	405982	GO:0007186|GO:0050911|GO:0004984|GO:0016021	Rn.143635
A_44_P128079	0.00138484	2.44439	up	4.28284	4.78453	4.71064	5.83902	5.83262	5.9748	A	P	A	P	P	P	Olr1557	Rattus norvegicus olfactory receptor 1557 (predicted) (Olr1557_predicted), mRNA [NM_001000050]	NM_001000050	288190	GO:0007186|GO:0050911|GO:0004984|GO:0016021	Rn.142256
A_44_P437974	0.0014292	2.74672	up	4.04651	4.21849	3.86496	5.22098	5.52433	5.75778	A	A	A	P	P	P	Olr1681	Rattus norvegicus olfactory receptor 1681 (predicted) (Olr1681_predicted), mRNA [NM_001001006]	NM_001001006	405374	GO:0007186|GO:0050911|GO:0004984|GO:0016021	Rn.142694
A_44_P402559	0.0014308	7.95269	up	3.36161	2.54488	2.07466	5.56383	5.61158	5.78007	A	A	A	P	P	P	Olr1598	Rattus norvegicus olfactory receptor 1598 (predicted) (Olr1598_predicted), mRNA [NM_001000910]	NM_001000910	405221	GO:0007186|GO:0050911|GO:0004984|GO:0016021	Rn.142331
A_44_P191683	0.00143312	2.19726	up	6.64109	6.99389	6.62847	7.73061	7.93979	8.00016	P	P	P	P	P	P	Olr192	Rattus norvegicus olfactory receptor 192 (predicted) (Olr192_predicted), mRNA [NM_001000549]	NM_001000549	365336	GO:0007186|GO:0050911|GO:0004984|GO:0016021	Rn.141818
A_44_P484727	0.00144334	3.94335	up	6.97891	7.76836	7.36621	9.14783	9.37746	9.52646	P	P	P	P	P	P	Olr197	Rattus norvegicus olfactory receptor 197 (predicted) (Olr197_predicted), mRNA [NM_001000188]	NM_001000188	293339	GO:0007186|GO:0050911|GO:0004984|GO:0016021	Rn.141814
A_44_P442648	0.00145242	14.9066	up	3.94553	2.41803	2.48289	6.79997	6.86524	6.87487	A	A	A	P	P	P	Olr1501	Rattus norvegicus olfactory receptor 1501 (predicted) (Olr1501_predicted), mRNA [NM_001000715]	NM_001000715	404967	GO:0007186|GO:0050911|GO:0004984|GO:0016021	Rn.142082
A_44_P379496	0.0014584	7.21579	up	2.93107	4.1282	3.88478	6.51657	6.47016	6.51079	A	A	A	P	P	P	Olr145	Rattus norvegicus olfactory receptor 145 (predicted) (Olr145_predicted), mRNA [NM_001000545]	NM_001000545	365331	GO:0007186|GO:0050911|GO:0004984|GO:0016021	Rn.141853
A_44_P278539	0.00146071	14.1405	up	3.54285	2.15202	2.07114	6.42509	6.21233	6.59387	A	A	A	P	P	P	Olr1409	Rattus norvegicus olfactory receptor 1409 (predicted) (Olr1409_predicted), mRNA [NM_001000004]	NM_001000004	287259	GO:0007186|GO:0050911|GO:0001584|GO:0004984|GO:0016021	Rn.142161
A_44_P480032	0.00146158	7.85363	up	3.16031	3.90948	4.43408	6.82158	6.63806	6.96432	A	A	A	P	P	P	Olr416	Rattus norvegicus olfactory receptor 416 (predicted) (Olr416_predicted), mRNA [NM_001000387]	NM_001000387	296678	GO:0007165|GO:0007186|GO:0007608|GO:0050896|GO:0050911|GO:0004872|GO:0004984|GO:0016020|GO:0016021	Rn.143025
A_44_P151574	0.00150728	3.29285	up	6.55769	7.05122	7.06955	8.41577	8.52294	8.89776	P	P	P	P	P	P	Olr1401	Rattus norvegicus olfactory receptor 1401 (predicted) (Olr1401_predicted), mRNA [NM_001000003]	NM_001000003	287247	GO:0007186|GO:0050911|GO:0004984|GO:0016021	Rn.142166
A_44_P491747	0.00154302	3.32479	up	1.92941	2.5905	2.0841	4.00148	3.72872	4.0736	A	A	A	P	P	P	Olr141	Rattus norvegicus olfactory receptor 141 (predicted) (Olr141_predicted), mRNA [NM_001001274]	NM_001001274	293280	GO:0007186|GO:0050911|GO:0004984|GO:0016021	Rn.141857
A_44_P508142	0.00166183	5.43113	up	3.91999	5.02054	4.34195	6.78593	6.87124	6.94907	A	A	A	P	P	P	Olr152	Rattus norvegicus olfactory receptor 152 (predicted) (Olr152_predicted), mRNA [NM_001000546]	NM_001000546	365332	GO:0007186|GO:0050911|GO:0004984|GO:0016021	Rn.138176
A_44_P414421	0.00166266	5.78022	up	3.59047	4.09669	4.63336	6.34867	6.72012	6.8451	A	A	A	P	P	P	Olr1087	Rattus norvegicus olfactory receptor 1087 (predicted) (Olr1087_predicted), mRNA [NM_001000418]	NM_001000418	299586	GO:0007186|GO:0050911|GO:0004984|GO:0016021	Rn.143332
A_44_P104776	0.00167351	4.02104	up	3.14972	3.98833	3.7864	5.80123	5.50336	5.64257	A	A	A	P	P	P	Olr1743	Rattus norvegicus olfactory receptor 1743 (predicted) (Olr1743_predicted), mRNA [NM_001001425]	NM_001001425	294197	GO:0006355|GO:0006464|GO:0006512|GO:0006955|GO:0007165|GO:0007186|GO:0007608|GO:0019882|GO:0050896|GO:0050911|GO:0003676|GO:0004872|GO:0004984|GO:0008270|GO:0046872|GO:0005622|GO:0016020|GO:0016021|GO:0042612	Rn.142661
A_44_P416685	0.0016851	6.32859	up	4.87082	5.70345	6.01052	8.11561	8.06836	8.38649	P	P	A	P	P	P	Olr1192	Rattus norvegicus olfactory receptor 1192 (predicted) (Olr1192_predicted), mRNA [NM_001000859]	NM_001000859	405152	GO:0007186|GO:0050911|GO:0004984|GO:0016021	Rn.143574
A_44_P194049	0.00170287	3.83435	up	3.33528	4.08968	3.84598	5.44918	5.7335	5.90521	A	A	A	P	P	P	Olr382	Rattus norvegicus olfactory receptor 382 (predicted) (Olr382_predicted), mRNA [NM_001001278]	NM_001001278	293815	GO:0007186|GO:0050911|GO:0004984|GO:0016021	Rn.141670
A_44_P454304	0.00171052	4.70218	up	4.7216	4.62337	3.84194	6.42533	6.79559	6.66598	A	P	A	P	P	P	Olr338	Rattus norvegicus olfactory receptor 338 (predicted) (Olr338_predicted), mRNA [NM_001000252]	NM_001000252	293781	GO:0007186|GO:0050911|GO:0004984|GO:0016021	Rn.141696
A_44_P557303	0.00172893	3.05629	up	5.92481	6.56408	6.50684	7.80943	7.97136	8.05028	P	P	P	M	P	P	Olr575	Rattus norvegicus olfactory receptor 575 (predicted) (Olr575_predicted), mRNA [NM_001000327]	NM_001000327	295813	GO:0007186|GO:0050911|GO:0004984|GO:0016021	Rn.142897
A_44_P540755	0.00178748	5.0873	up	7.18798	8.1624	8.01113	10.0308	10.046	10.3255	P	P	P	P	P	P	Olr1455	Rattus norvegicus olfactory receptor 1455 (predicted) (Olr1455_predicted), mRNA [NM_001000771]	NM_001000771	405046	GO:0007186|GO:0050911|GO:0004984|GO:0016021	Rn.142123
A_44_P393352	0.00178866	3.7172	up	4.64167	4.95422	5.51446	6.89046	6.93213	6.9704	A	P	A	P	P	P	Olr292	Rattus norvegicus olfactory receptor 292 (predicted) (Olr292_predicted), mRNA [NM_001000232]	NM_001000232	293594	GO:0007186|GO:0050911|GO:0004984|GO:0016021	Rn.141742
A_43_P16375	0.00180789	2.50938	up	6.05001	6.58763	6.30081	7.45819	7.74364	7.71862	P	P	P	P	P	P	Olr1366	Rattus norvegicus olfactory receptor 1366 (Olr1366), mRNA [NM_001000980]	NM_001000980	405335	GO:0007165|GO:0007186|GO:0007608|GO:0050896|GO:0050911|GO:0004872|GO:0004984|GO:0016020|GO:0016021	Rn.124615
A_44_P219699	0.00180897	2.96639	up	4.19447	4.90113	4.43694	6.06375	6.00439	6.17051	A	P	A	P	P	P	Olr749	Rattus norvegicus olfactory receptor 749 (predicted) (Olr749_predicted), mRNA [NM_001000615]	NM_001000615	404804	GO:0007186|GO:0050911|GO:0004984|GO:0016021	Rn.142773
A_44_P452048	0.00186438	3.86766	up	4.50295	5.07153	4.80589	6.37839	6.74871	7.10764	A	A	A	P	P	P	Olr217	Rattus norvegicus olfactory receptor 217 (predicted) (Olr217_predicted), mRNA [NM_001000199]	NM_001000199	293364	GO:0007186|GO:0050911|GO:0004984|GO:0016021	Rn.141798
A_44_P285662	0.00193893	6.86442	up	1.94938	3.16031	2.10814	5.17656	5.09039	5.28829	A	A	A	P	P	P	Olr1428	Rattus norvegicus olfactory receptor 1428 (predicted) (Olr1428_predicted), mRNA [NM_001000011]	NM_001000011	287318	GO:0007186|GO:0050911|GO:0004984|GO:0016021	Rn.142143
A_44_P512936	0.00194144	3.68639	up	2.68424	1.99621	2.03315	3.89516	4.35741	4.10764	A	A	A	P	P	P	Olr441	Rattus norvegicus olfactory receptor 441 (predicted) (Olr441_predicted), mRNA [NM_001000283]	NM_001000283	295712	GO:0007186|GO:0050911|GO:0004984|GO:0016021	Rn.142989
A_44_P210262	0.00203438	3.55459	up	3.31979	2.57236	2.69405	4.55544	4.90888	4.61092	A	A	A	P	P	P	Olr483	Rattus norvegicus olfactory receptor 483 (predicted) (Olr483_predicted), mRNA [NM_001000683]	NM_001000683	404888	GO:0007186|GO:0050911|GO:0001584|GO:0004984|GO:0016021	Rn.142955
A_44_P205704	0.00206374	2.25573	up	2.53544	2.91509	2.97173	4.03468	3.80182	4.10654	A	A	A	P	P	P	Olr1437	Rattus norvegicus olfactory receptor 1437 (predicted) (Olr1437_predicted), mRNA [NM_001000015]	NM_001000015	287325	GO:0007186|GO:0050911|GO:0004984|GO:0016021	Rn.142136
A_44_P320754	0.00208669	2.47679	up	7.38997	7.93728	7.7945	8.85842	9.04006	9.14867	P	P	P	P	P	P	Olr37	Rattus norvegicus olfactory receptor 37 (Olr37), mRNA [NM_001000504]	NM_001000504	308853	GO:0007165|GO:0007186|GO:0007608|GO:0050896|GO:0050911|GO:0004872|GO:0004984|GO:0016020|GO:0016021	Rn.110414
A_44_P229005	0.00228452	4.15464	up	1.88773	1.91886	1.95639	4.53797	3.53345	3.85573	A	A	A	P	P	P	Olr1601	Rattus norvegicus olfactory receptor 1601 (predicted) (Olr1601_predicted), mRNA [NM_001000087]	NM_001000087	289261	GO:0007186|GO:0050911|GO:0004984|GO:0016021	Rn.142329
A_44_P280789	0.00239534	10.2576	up	4.26098	2.68424	3.9563	6.81754	7.03886	7.12096	A	A	A	P	P	P	Olr475	Rattus norvegicus olfactory receptor 475 (predicted) (Olr475_predicted), mRNA [NM_001000686]	NM_001000686	404891	GO:0007186|GO:0050911|GO:0004984|GO:0016021	Rn.142962
A_44_P245443	0.00243921	8.7881	up	3.70365	2.36495	2.3807	5.76247	5.90551	6.18798	A	A	A	P	P	P	Olr482	Rattus norvegicus olfactory receptor 482 (predicted) (Olr482_predicted), mRNA [NM_001000561]	NM_001000561	366099	GO:0007186|GO:0050911|GO:0004984|GO:0016021	Rn.142956
A_44_P391134	0.00244923	2.71951	up	4.3943	3.9291	3.77678	5.64926	5.29289	5.48807	A	A	A	P	P	P	Olr1365	Rattus norvegicus olfactory receptor 1365 (predicted) (Olr1365_predicted), mRNA [NM_214824]	NM_214824	287081	GO:0007186|GO:0050911|GO:0004984|GO:0016021	Rn.142201
A_44_P156361	0.00256583	6.97188	up	6.2433	7.50392	7.39793	10.0453	9.82451	9.68003	P	P	P	P	P	P	Olr694	Rattus norvegicus olfactory receptor 694 (predicted) (Olr694_predicted), mRNA [NM_001000357]	NM_001000357	295896	GO:0007186|GO:0050911|GO:0004984|GO:0005529|GO:0016021	Rn.138148
A_44_P458968	0.00260554	3.70054	up	2.00995	2.65968	2.63326	4.51564	3.9496	4.50085	A	A	A	P	P	P	Olr1443	Rattus norvegicus olfactory receptor 1443 (predicted) (Olr1443_predicted), mRNA [NM_001000018]	NM_001000018	287331	GO:0007186|GO:0050911|GO:0004984|GO:0016021	Rn.142132
A_44_P381729	0.00269552	2.7563	up	5.04759	5.36138	5.80859	6.87545	6.85955	6.87075	P	P	A	P	P	P	Olr1158	Rattus norvegicus olfactory receptor 1158 (predicted) (Olr1158_predicted), mRNA [NM_001000872]	NM_001000872	405169	GO:0007186|GO:0050911|GO:0004984|GO:0016021	Rn.143590
A_44_P144316	0.0027153	9.80171	up	3.73524	2.26299	2.33685	5.79894	6.17883	6.2364	A	A	A	P	P	P	Olr1470	Rattus norvegicus olfactory receptor 1470 (Olr1470), mRNA [NM_001000723]	NM_001000723	404975	GO:0007165|GO:0007186|GO:0007608|GO:0050896|GO:0050911|GO:0004872|GO:0004984|GO:0016020|GO:0016021	Rn.129823
A_43_P16378	0.00274856	2.14988	up	2.48382	2.80486	2.80798	3.61301	3.74832	4.04811	A	A	A	P	P	P	Olr1283	Rattus norvegicus olfactory receptor 1283 (Olr1283), mRNA [NM_001000518]	NM_001000518	315572	GO:0007165|GO:0007186|GO:0007608|GO:0050896|GO:0050911|GO:0004872|GO:0004984|GO:0016020|GO:0016021	Rn.120679
A_44_P430807	0.00278223	6.35433	up	3.80785	3.94103	2.67053	6.10039	6.08172	6.24052	A	A	A	P	P	P	Olr828	Rattus norvegicus olfactory receptor 828 (predicted) (Olr828_predicted), mRNA [NM_001000991]	NM_001000991	405351	GO:0007186|GO:0050911|GO:0004984|GO:0016021	Rn.143082
A_44_P529375	0.00282616	5.02868	up	3.33849	4.55439	4.06385	6.33092	6.22722	6.38913	A	A	A	P	P	P	Olr1579	Rattus norvegicus olfactory receptor 1579 (predicted) (Olr1579_predicted), mRNA [NM_001000078]	NM_001000078	289239	GO:0007186|GO:0050911|GO:0004984|GO:0016021	Rn.142346
A_44_P224459	0.00292566	3.20693	up	5.27861	6.11606	5.86751	7.32372	7.40321	7.57883	P	P	P	P	P	P	Olr1750	Rattus norvegicus olfactory receptor 1750 (predicted) (Olr1750_predicted), mRNA [NM_212493]	NM_212493	294204	GO:0006355|GO:0006464|GO:0006512|GO:0006955|GO:0007165|GO:0007186|GO:0007608|GO:0019882|GO:0050896|GO:0050911|GO:0003676|GO:0004872|GO:0004984|GO:0008270|GO:0046872|GO:0005622|GO:0016020|GO:0016021|GO:0042612	Rn.142656
A_44_P435697	0.00295707	10.149	up	3.84982	2.31731	3.86641	6.57259	6.69893	6.79181	A	A	A	P	P	P	Olr1223	Rattus norvegicus olfactory receptor 1223 (predicted) (Olr1223_predicted), mRNA [NM_001000441]	NM_001000441	300549	GO:0007186|GO:0050911|GO:0004984|GO:0016021	Rn.143544
A_44_P356003	0.00313343	4.09544	up	3.5309	3.90746	4.62142	6.05619	6.06165	6.04401	A	A	A	P	P	P	Olr1232	Rattus norvegicus olfactory receptor 1232 (predicted) (Olr1232_predicted), mRNA [NM_001000445]	NM_001000445	300557	GO:0007186|GO:0050911|GO:0004984|GO:0016021	Rn.143537
A_44_P262209	0.00320663	5.88981	up	4.11291	4.92264	5.50497	7.41736	7.34741	7.45042	A	A	A	P	P	P	Olr773	Rattus norvegicus olfactory receptor 773 (predicted) (Olr773_predicted), mRNA [NM_001000373]	NM_001000373	296026	GO:0007186|GO:0050911|GO:0004984|GO:0016021	Rn.142757
A_44_P125764	0.00326539	10.1763	up	3.73094	2.24215	2.05508	6.03275	5.93864	6.09821	A	A	A	P	P	P	Olr499	Rattus norvegicus olfactory receptor 499 (predicted) (Olr499_predicted), mRNA [NM_001000931]	NM_001000931	405251	GO:0007186|GO:0050911|GO:0004984|GO:0016021	Rn.142945
A_44_P409562	0.00336905	10.5698	up	3.54774	2.71335	2.10185	5.89778	5.7857	6.88508	A	A	A	P	P	P	Olr1670	Rattus norvegicus olfactory receptor 1670 (predicted) (Olr1670_predicted), mRNA [NM_001000895]	NM_001000895	405198	GO:0007186|GO:0050911|GO:0004984|GO:0016021	Rn.142701
A_44_P435683	0.003431	3.93539	up	4.33351	5.06716	5.39316	7.02116	6.83852	6.86368	A	P	A	P	P	P	Olr745	Rattus norvegicus olfactory receptor 745 (predicted) (Olr745_predicted), mRNA [NM_001000578]	NM_001000578	366123	GO:0007186|GO:0050911|GO:0004984|GO:0016021	Rn.142780
A_44_P299303	0.00347594	12.4234	up	3.92437	2.14485	2.22931	6.21004	6.45802	6.53545	A	A	A	P	P	P	Olr1271	Rattus norvegicus olfactory receptor 1271 (Olr1271), mRNA [NM_173300]	NM_173300	286959	GO:0007165|GO:0007186|GO:0007608|GO:0050896|GO:0004872|GO:0004984|GO:0016020|GO:0016021	Rn.10385
A_44_P377024	0.00349918	4.69435	up	2.84394	3.59705	2.41123	5.11711	5.0445	5.38337	A	A	A	P	P	P	Olr675	Rattus norvegicus olfactory receptor 675 (predicted) (Olr675_predicted), mRNA [NM_001000632]	NM_001000632	404825	GO:0007186|GO:0050911|GO:0004984|GO:0016021	Rn.142827
A_44_P332515	0.00350292	6.73922	up	4.73764	5.36218	6.2698	8.19621	8.15803	8.27312	P	P	A	P	P	P	Olr1523	Rattus norvegicus olfactory receptor 1523 (Olr1523), mRNA [NM_001000713]	NM_001000713	404962	GO:0007186|GO:0050911|GO:0004872|GO:0004984|GO:0016021	Rn.124622
A_44_P447465	0.00350652	3.95604	up	6.59085	7.67563	7.28268	9.06929	9.1768	9.25524	P	P	P	P	P	P	Olr875	Rattus norvegicus olfactory receptor 875 (predicted) (Olr875_predicted), mRNA [NM_001000054]	NM_001000054	288789	GO:0007186|GO:0050911|GO:0004984|GO:0005529|GO:0016021	Rn.143409
A_44_P250124	0.00363945	4.80066	up	2.44126	2.78198	2.77453	4.50947	4.64696	5.63104	A	A	A	P	P	P	Olr1220	Rattus norvegicus olfactory receptor 1220 (predicted) (Olr1220_predicted), mRNA [NM_001000814]	NM_001000814	405100	GO:0007186|GO:0050911|GO:0004984|GO:0016021	Rn.143546
A_43_P16265	0.00367829	4.56893	up	5.86402	6.14743	6.02159	7.86554	7.83935	8.90372	P	P	P	P	P	P	Olr1078	Rattus norvegicus olfactory receptor 1078 (Olr1078), mRNA [NM_207597]	NM_207597	299593	GO:0007165|GO:0007186|GO:0007608|GO:0050896|GO:0050911|GO:0004872|GO:0004984|GO:0016020|GO:0016021	Rn.120045
A_44_P433223	0.00381235	2.45444	up	6.43625	6.81088	6.72726	7.65594	7.91967	8.28497	P	P	P	P	P	P	Olr247	Rattus norvegicus olfactory receptor 247 (predicted) (Olr247_predicted), mRNA [NM_001000217]	NM_001000217	293392	GO:0007186|GO:0050911|GO:0004984|GO:0016021	Rn.141776
A_44_P498648	0.00394211	3.41484	up	5.25382	5.57174	6.18829	7.22499	7.5034	7.60091	P	P	A	P	P	P	Olr1361	Rattus norvegicus olfactory receptor 1361 (Olr1361), mRNA [NM_173333]	NM_173333	287000	GO:0007165|GO:0007186|GO:0007608|GO:0050896|GO:0050911|GO:0004872|GO:0004984|GO:0016020|GO:0016021	Rn.44381
A_44_P313618	0.00400391	7.4536	up	3.57247	2.17087	2.06215	5.46795	5.47855	5.5528	A	A	A	P	P	P	Olr1016	Rattus norvegicus olfactory receptor 1016 (predicted) (Olr1016_predicted), mRNA [NM_001000070]	NM_001000070	288858	GO:0007186|GO:0050911|GO:0004984|GO:0016021	Rn.143362
A_44_P311225	0.00406549	5.81508	up	4.78493	6.17486	5.13748	8.09537	7.76416	7.85713	A	P	A	P	P	P	Olr1117	Rattus norvegicus olfactory receptor 1117 (predicted) (Olr1117_predicted), mRNA [NM_001000884]	NM_001000884	405183	GO:0007186|GO:0050911|GO:0004984|GO:0016021	Rn.143616
A_44_P353556	0.00415388	4.9341	up	4.3806	5.15726	5.65215	7.1635	7.33742	7.59744	P	P	A	P	P	P	Olr404	Rattus norvegicus olfactory receptor 404 (predicted) (Olr404_predicted), mRNA [NM_001000382]	NM_001000382	296667	GO:0007186|GO:0050911|GO:0004984|GO:0016021	Rn.143034
A_44_P498726	0.00430044	7.33598	up	6.04063	4.4461	4.77876	7.91862	7.84693	8.1249	A	P	A	P	P	P	Olr50	Rattus norvegicus olfactory receptor 50 (predicted) (Olr50_predicted), mRNA [NM_001000131]	NM_001000131	293210	GO:0007186|GO:0050911|GO:0004984|GO:0016021	Rn.141924
A_44_P374756	0.00437539	5.31996	up	3.40415	2.45761	3.86228	5.57845	5.69575	5.68408	A	A	A	P	P	P	Olr1540	Rattus norvegicus olfactory receptor 1540 (predicted) (Olr1540_predicted), mRNA [NM_001001383]	NM_001001383	363762	GO:0007186|GO:0050911|GO:0004984|GO:0016021	Rn.142268
A_44_P377076	0.00462746	6.68536	up	4.02221	3.70433	2.49233	5.97413	6.1112	6.35655	A	A	A	P	P	P	Olr130	Rattus norvegicus olfactory receptor 130 (predicted) (Olr130_predicted), mRNA [NM_001001272]	NM_001001272	293268	GO:0007186|GO:0050911|GO:0004984|GO:0016021	Rn.215179
A_44_P550273	0.00465988	5.83728	up	3.90029	2.5914	2.56151	5.59679	5.65296	5.43933	A	A	A	P	P	P	Olr1261	Rattus norvegicus olfactory receptor 1261 (predicted) (Olr1261_predicted), mRNA [NM_001000804]	NM_001000804	405090	GO:0007186|GO:0050911|GO:0004984|GO:0016021	Rn.143511
A_44_P247810	0.0047089	3.83126	up	4.70659	4.79545	3.79695	6.22254	6.28382	6.60608	A	P	A	P	P	P	Olr327	Rattus norvegicus olfactory receptor 327 (predicted) (Olr327_predicted), mRNA [NM_001000249]	NM_001000249	293765	GO:0007186|GO:0050911|GO:0004984|GO:0016021	Rn.141703
A_44_P388801	0.00471161	3.11817	up	4.0695	4.9772	4.87284	6.23139	6.27471	6.33555	A	A	A	P	P	P	Olr1583	Rattus norvegicus olfactory receptor 1583 (predicted) (Olr1583_predicted), mRNA [NM_001000080]	NM_001000080	289241	GO:0007186|GO:0050911|GO:0004984|GO:0016021	Rn.142343
A_44_P114000	0.0047727	2.23451	up	2.00196	2.53258	2.55849	3.50382	3.37148	3.69761	A	A	A	A	P	P	Olr1507	Rattus norvegicus olfactory receptor 1507 (predicted) (Olr1507_predicted), mRNA [NM_001000033]	NM_001000033	287508	GO:0007186|GO:0050911|GO:0004984|GO:0016021	Rn.142080
A_44_P247815	0.00494553	5.04371	up	1.93446	3.25266	2.16002	4.90113	4.61882	4.83064	A	A	A	P	P	P	Olr1538	Rattus norvegicus olfactory receptor 1538 (predicted) (Olr1538_predicted), mRNA [NM_001000530]	NM_001000530	363761	GO:0007186|GO:0050911|GO:0004984|GO:0016021	Rn.142270
A_44_P547934	0.00494671	4.69326	up	3.30848	2.16082	2.1832	4.54543	4.86529	4.93355	A	A	A	P	P	P	Olr833	Rattus norvegicus olfactory receptor 833 (predicted) (Olr833_predicted), mRNA [NM_001000408]	NM_001000408	298397	GO:0007186|GO:0007608|GO:0050911|GO:0001584|GO:0004984|GO:0016021	Rn.143215
A_44_P257378	0.00495592	4.73585	up	4.45059	5.74422	4.78518	7.09819	7.18668	7.42598	A	P	A	P	P	P	Olr660	Rattus norvegicus olfactory receptor 660 (predicted) (Olr660_predicted), mRNA [NM_001000635]	NM_001000635	404828	GO:0007186|GO:0050911|GO:0004984|GO:0016021	Rn.142841
A_44_P545577	0.00514402	4.00659	up	4.19369	4.1025	3.99973	6.26789	6.6173	5.41785	A	A	A	P	P	P	Olr57	Rattus norvegicus olfactory receptor 57 (predicted) (Olr57_predicted), mRNA [NM_001000749]	NM_001000749	405018	GO:0007186|GO:0050911|GO:0004984|GO:0016021	Rn.141920
A_44_P550313	0.00516764	2.52588	up	6.28152	6.85093	7.07914	7.99715	8.14507	8.07974	P	P	P	P	P	P	Olr1332	Rattus norvegicus olfactory receptor 1332 (predicted) (Olr1332_predicted), mRNA [NM_001000477]	NM_001000477	300632	GO:0007186|GO:0050911|GO:0004984|GO:0016021	Rn.143468
A_44_P182296	0.00526551	10.3934	up	1.91175	1.93226	3.75239	5.87433	6.00609	5.84876	A	A	A	P	P	P	Olr529	Rattus norvegicus olfactory receptor 529 (predicted) (Olr529_predicted), mRNA [NM_001000674]	NM_001000674	404877	GO:0007186|GO:0050911|GO:0004984|GO:0016021	Rn.142927
A_44_P189393	0.0053413	4.40257	up	4.67982	5.71548	5.83402	7.58645	7.30567	7.75224	P	P	A	P	P	P	Olr1230	Rattus norvegicus olfactory receptor 1230 (predicted) (Olr1230_predicted), mRNA [NM_001000595]	NM_001000595	367060	GO:0007186|GO:0050911|GO:0004984|GO:0016021	Rn.143539
A_44_P494047	0.00537395	13.2759	up	3.34591	4.31895	2.12682	6.72339	6.77625	7.48426	A	A	A	P	P	P	Olr252	Rattus norvegicus olfactory receptor 252 (predicted) (Olr252_predicted), mRNA [NM_001000219]	NM_001000219	293398	GO:0007186|GO:0050911|GO:0004984|GO:0016021	Rn.141775
A_44_P384036	0.00546028	2.6515	up	4.67716	5.4193	5.36138	6.37417	6.59873	6.70537	A	P	A	P	P	P	Olr602	Rattus norvegicus olfactory receptor 602 (predicted) (Olr602_predicted), mRNA [NM_001000333]	NM_001000333	295829	GO:0007186|GO:0050911|GO:0004984|GO:0016021	Rn.142878
A_44_P278479	0.00561012	4.60297	up	3.20128	2.03762	2.04093	4.53385	4.87225	4.48143	A	A	A	P	P	P	Olr1084	Rattus norvegicus olfactory receptor 1084 (predicted) (Olr1084_predicted), mRNA [NM_001000709]	NM_001000709	404958	GO:0007186|GO:0050911|GO:0004984|GO:0016021	Rn.143334
A_44_P330282	0.00562494	5.22728	up	1.9316	3.28775	2.03044	4.79478	4.70559	4.90759	A	A	A	P	P	P	Olr775	Rattus norvegicus olfactory receptor 775 (predicted) (Olr775_predicted), mRNA [NM_001000374]	NM_001000374	296028	GO:0007186|GO:0050911|GO:0004984|GO:0016021	Rn.142755
A_44_P141996	0.00565238	6.01473	up	4.12203	5.7208	5.02203	7.40475	7.44008	7.78552	A	A	A	P	P	P	Olr1450	Rattus norvegicus olfactory receptor 1450 (predicted) (Olr1450_predicted), mRNA [NM_001000774]	NM_001000774	405049	GO:0007186|GO:0050911|GO:0004984|GO:0016021	Rn.142128
A_44_P118775	0.00570457	8.85239	up	2.068	2.02155	2.00557	6.20369	4.18619	5.14343	A	A	A	P	P	P	Olr485	Rattus norvegicus olfactory receptor 485 (predicted) (Olr485_predicted), mRNA [NM_001000307]	NM_001000307	295751	GO:0007186|GO:0050911|GO:0004984|GO:0016021	Rn.142953
A_43_P16380	0.00618901	5.86243	up	1.92029	2.62025	2.99695	5.78938	4.60851	4.7941	A	A	A	P	P	P	Olr1356	Rattus norvegicus olfactory receptor 1356 (Olr1356), mRNA [NM_001000493]	NM_001000493	302954	GO:0007165|GO:0007186|GO:0007608|GO:0050896|GO:0050911|GO:0004872|GO:0004984|GO:0016020|GO:0016021	Rn.113181
A_44_P487049	0.00663883	3.93979	up	5.3628	5.91404	5.34979	7.79247	7.91285	6.85566	A	P	A	P	P	P	Olr87	Rattus norvegicus olfactory receptor 87 (predicted) (Olr87_predicted), mRNA [NM_001000543]	NM_001000543	365329	GO:0007186|GO:0050911|GO:0004984|GO:0016021	Rn.141899
A_44_P428566	0.00700079	2.27602	up	2.32425	2.67578	2.79488	3.74327	4.1241	3.48709	A	A	A	P	P	P	Olr1052	Rattus norvegicus olfactory receptor 1052 (predicted) (Olr1052_predicted), mRNA [NM_001001363]	NM_001001363	288838	GO:0007186|GO:0050911|GO:0004984|GO:0016021	Rn.143355
A_44_P259882	0.00713867	6.63485	up	1.96046	3.72564	2.34889	5.3864	5.32086	5.51792	A	A	A	P	P	P	Olr448	Rattus norvegicus olfactory receptor 448 (predicted) (Olr448_predicted), mRNA [NM_001000287]	NM_001000287	295720	GO:0007186|GO:0050911|GO:0004984|GO:0016021	Rn.142982
A_44_P540785	0.00728017	9.19298	up	2.05519	2.0088	1.98908	4.6512	4.51822	6.48525	A	A	A	P	P	P	Olr326	Rattus norvegicus olfactory receptor 326 (predicted) (Olr326_predicted), mRNA [NM_001000248]	NM_001000248	293764	GO:0007186|GO:0007608|GO:0050911|GO:0004984|GO:0016021	Rn.141704
A_44_P442695	0.00739669	4.90823	up	3.29218	1.93292	1.97422	4.63752	4.55793	4.88948	A	A	A	P	P	P	Olr721	Rattus norvegicus olfactory receptor 721 (predicted) (Olr721_predicted), mRNA [NM_001000362]	NM_001000362	295914	GO:0007186|GO:0050911|GO:0004984|GO:0016021	Rn.142795
A_44_P271529	0.00743735	5.65094	up	4.1185	2.54852	2.81422	5.47195	5.63501	5.86975	A	A	A	P	P	P	Olr1479	Rattus norvegicus olfactory receptor 1479 (predicted) (Olr1479_predicted), mRNA [NM_001000721]	NM_001000721	404973	GO:0007186|GO:0050911|GO:0004984|GO:0016021	Rn.142093
A_44_P512906	0.00763791	4.28196	up	5.64451	7.09178	6.39137	8.43401	8.39855	8.5899	P	P	P	P	P	P	Olr756	Rattus norvegicus olfactory receptor 756 (predicted) (Olr756_predicted), mRNA [NM_001000614]	NM_001000614	404803	GO:0007186|GO:0050911|GO:0004984|GO:0016021	Rn.142768
A_44_P536247	0.00857928	4.86614	up	3.78579	4.59266	5.13223	6.41909	6.6307	7.30923	A	A	A	P	P	P	Olr128	Rattus norvegicus olfactory receptor 128 (predicted) (Olr128_predicted), mRNA [NM_001000159]	NM_001000159	293263	GO:0007186|GO:0050911|GO:0004984|GO:0016021	Rn.141867
A_44_P355958	0.00883721	2.62581	up	1.92285	2.80931	2.16304	3.89341	3.46819	3.7119	A	A	A	P	P	P	Olr1199	Rattus norvegicus olfactory receptor 1199 (predicted) (Olr1199_predicted), mRNA [NM_001000819]	NM_001000819	405107	GO:0007186|GO:0050911|GO:0004984|GO:0016021	Rn.143558
A_44_P480004	0.00915915	8.3089	up	3.87439	1.941	3.87406	6.17672	6.3062	6.3705	A	A	A	P	P	P	Olr780	Rattus norvegicus olfactory receptor 780 (predicted) (Olr780_predicted), mRNA [NM_001000606]	NM_001000606	404795	GO:0007186|GO:0050911|GO:0004984|GO:0016021	Rn.142751
A_44_P555042	0.00941288	2.35275	up	7.98573	8.76651	8.5559	9.43703	9.72206	9.85209	P	P	P	P	P	P	Olr157	Rattus norvegicus olfactory receptor 157 (predicted) (Olr157_predicted), mRNA [NM_001000169]	NM_001000169	293304	GO:0007186|GO:0050911|GO:0004984|GO:0016021	Rn.141846
A_44_P386402	0.00958622	2.84283	up	2.80453	3.82754	3.61484	4.75017	5.01456	5.00414	A	A	A	P	P	P	Olr414	Rattus norvegicus olfactory receptor 414 (predicted) (Olr414_predicted), mRNA [NM_020106]	NM_020106	56821	GO:0007165|GO:0007186|GO:0007608|GO:0050896|GO:0050911|GO:0004872|GO:0004930|GO:0004984|GO:0008527|GO:0016020|GO:0016021	Rn.138116
A_44_P205691	0.00982586	17.3488	up	3.28656	5.15855	2.12229	7.44646	7.72959	7.74165	A	A	A	P	P	P	Olr477	Rattus norvegicus olfactory receptor 477 (predicted) (Olr477_predicted), mRNA [NM_001000304]	NM_001000304	295747	GO:0007186|GO:0050911|GO:0004984|GO:0016021	Rn.142960
A_44_P402604	0.0101911	4.2285	up	3.89741	3.87635	4.28763	6.17298	6.81378	5.31507	A	A	A	P	P	P	Olr710	Rattus norvegicus olfactory receptor 710 (predicted) (Olr710_predicted), mRNA [NM_001000571]	NM_001000571	366113	GO:0007186|GO:0050911|GO:0004984|GO:0005529|GO:0016021	Rn.142805
A_44_P198608	0.0103136	5.02312	up	2.22282	3.82594	3.63888	5.44662	5.55373	5.67303	A	A	A	P	M	P	Olr1253	Rattus norvegicus olfactory receptor 1253 (predicted) (Olr1253_predicted), mRNA [NM_001000805]	NM_001000805	405091	GO:0007186|GO:0050911|GO:0004984|GO:0005529|GO:0016021	Rn.143517
A_44_P433210	0.0116205	2.43402	up	2.32527	2.9481	3.30176	4.08743	4.08124	4.25647	A	A	A	P	P	P	Olr661	Rattus norvegicus olfactory receptor 661 (predicted) (Olr661_predicted), mRNA [NM_001000925]	NM_001000925	405243	GO:0007186|GO:0050911|GO:0004984|GO:0016021	Rn.142840
A_44_P414353	0.0117779	3.46053	up	1.9982	3.40529	2.65413	4.54473	4.43868	4.44718	A	A	A	P	P	P	Olr586	Rattus norvegicus olfactory receptor 586 (predicted) (Olr586_predicted), mRNA [NM_001000660]	NM_001000660	404860	GO:0007186|GO:0050911|GO:0004984|GO:0016021	Rn.142889
A_44_P200978	0.0123674	2.71836	up	2.71465	3.54602	3.33556	4.23494	4.69459	4.9949	A	A	A	P	P	P	Olr285	Rattus norvegicus olfactory receptor 285 (predicted) (Olr285_predicted), mRNA [NM_001000223]	NM_001000223	293421	GO:0007186|GO:0050911|GO:0004984|GO:0016021	Rn.141757
A_44_P196316	0.012665	4.99741	up	3.78706	4.19766	2.45568	5.62639	5.73795	6.03958	A	A	A	P	P	P	Olr6	Rattus norvegicus olfactory receptor 6 (predicted) (Olr6_predicted), mRNA [NM_001000539]	NM_001000539	365175	GO:0007186|GO:0050911|GO:0004984|GO:0016021	Rn.142003
A_44_P128101	0.0128529	6.25368	up	6.28668	8.40463	7.24961	9.81611	9.95143	10.1075	P	P	P	P	P	P	Olr1111	Rattus norvegicus olfactory receptor 1111 (predicted) (Olr1111_predicted), mRNA [NM_001000425]	NM_001000425	300205	GO:0007186|GO:0050911|GO:0004984|GO:0016021	Rn.143284
A_44_P397940	0.0134867	5.08684	up	2.21895	4.05819	3.63567	5.64195	5.65648	5.65469	A	A	A	P	P	P	Olr1246	Rattus norvegicus olfactory receptor 1246 (predicted) (Olr1246_predicted), mRNA [NM_001000808]	NM_001000808	405094	GO:0007186|GO:0050911|GO:0004984|GO:0016021	Rn.143524
A_44_P280850	0.0135122	2.23997	up	2.2799	2.85776	3.20732	3.83567	3.99456	4.0052	A	A	A	P	P	P	Olr869	Rattus norvegicus olfactory receptor 869 (predicted) (Olr869_predicted), mRNA [NM_001000413]	NM_001000413	298478	GO:0007186|GO:0050911|GO:0004984|GO:0016021	Rn.143171
A_44_P379490	0.0136051	5.13479	up	3.17655	3.98338	2.05731	5.3286	5.47929	5.49026	A	A	A	P	P	P	Olr461	Rattus norvegicus olfactory receptor 461 (predicted) (Olr461_predicted), mRNA [NM_001000294]	NM_001000294	295730	GO:0007186|GO:0050911|GO:0004984|GO:0016021	Rn.142974
A_43_P16064	0.0138485	2.79602	up	3.27504	2.47993	2.0834	4.10909	3.9985	4.1809	A	A	A	P	P	P	Olr1696	Rattus norvegicus olfactory receptor 1696 (Olr1696), mRNA [NM_206850]	NM_206850	294158	GO:0007165|GO:0007186|GO:0007608|GO:0050896|GO:0050911|GO:0004872|GO:0004984|GO:0016020|GO:0016021	Rn.215727
A_44_P332530	0.0138521	2.75018	up	7.29238	7.88174	8.45642	9.20448	9.2887	9.51594	P	P	P	P	P	P	Olr1488	Rattus norvegicus olfactory receptor 1488 (predicted) (Olr1488_predicted), mRNA [NM_001000719]	NM_001000719	404971	GO:0007186|GO:0050911|GO:0004984|GO:0016021	Rn.215184
A_44_P322335	0.0140012	4.91461	up	3.03317	2.28508	4.17138	5.36889	5.47956	5.5324	A	A	A	P	P	P	Olr1654	Rattus norvegicus olfactory receptor 1654 (predicted) (Olr1654_predicted), mRNA [NM_021860]	NM_021860	60451	GO:0007165|GO:0007186|GO:0007608|GO:0050896|GO:0004872|GO:0004984|GO:0016020|GO:0016021	Rn.138118
A_44_P170402	0.0143226	4.19794	up	2.94226	3.33806	3.49767	4.88978	4.82638	6.27087	A	A	A	P	P	M	Olr1726	Rattus norvegicus olfactory receptor 1726 (predicted) (Olr1726_predicted), mRNA [NM_001000896]	NM_001000896	405204	GO:0007186|GO:0050911|GO:0004984|GO:0016021	Rn.142668
A_44_P489380	0.0149069	7.92389	up	3.96131	4.17469	1.92791	6.08737	6.3745	6.56065	A	A	A	P	P	P	Olr69	Rattus norvegicus olfactory receptor 69 (predicted) (Olr69_predicted), mRNA [NM_001001280]	NM_001001280	365326	GO:0007186|GO:0050911|GO:0004984|GO:0016021	Rn.141914
A_44_P262154	0.0149761	4.34873	up	5.89137	7.63481	6.48552	8.67264	8.74845	8.95239	P	P	P	P	P	P	Olr1392	Rattus norvegicus olfactory receptor 1392 (predicted) (Olr1392_predicted), mRNA [NM_001001090]	NM_001001090	405984	GO:0007186|GO:0050911|GO:0004984|GO:0016021	Rn.142174
A_44_P107252	0.0151412	3.55939	up	3.37148	3.1829	2.14349	4.27002	5.05619	4.86654	A	A	A	P	P	P	Olr1051	Rattus norvegicus olfactory receptor 1051 (predicted) (Olr1051_predicted), mRNA [NM_001001364]	NM_001001364	288839	GO:0007186|GO:0050911|GO:0004984|GO:0016021	Rn.143356
A_44_P139819	0.0157221	8.10291	up	3.85702	1.92695	1.88992	6.02539	5.86673	4.83708	A	A	A	P	P	P	Olr429	Rattus norvegicus olfactory receptor 429 (predicted) (Olr429_predicted), mRNA [NM_001000395]	NM_001000395	296690	GO:0007186|GO:0050911|GO:0004984|GO:0016021	Rn.143013
A_44_P365351	0.0161881	10.5792	up	2.01593	4.48003	2.4325	7.14148	5.96767	6.02878	A	A	A	P	P	P	Olr1346	Rattus norvegicus olfactory receptor 1346 (Olr1346), mRNA [NM_001000520]	NM_001000520	316633	GO:0007165|GO:0007186|GO:0007608|GO:0050896|GO:0050911|GO:0004872|GO:0004984|GO:0016020|GO:0016021	Rn.110764
A_44_P266892	0.0165624	7.88558	up	1.97922	4.33059	2.23989	5.73192	5.72771	6.02772	A	A	A	P	P	P	Olr224	Rattus norvegicus olfactory receptor 224 (predicted) (Olr224_predicted), mRNA [NM_001000553]	NM_001000553	365342	GO:0007186|GO:0050911|GO:0004984|GO:0016021	Rn.141791
A_44_P308824	0.0170729	2.54425	up	2.23223	2.97953	3.35611	4.04848	4.19691	4.3642	A	A	A	P	P	P	Olr1593	Rattus norvegicus olfactory receptor 1593 (predicted) (Olr1593_predicted), mRNA [NM_001000085]	NM_001000085	289255	GO:0007186|GO:0050911|GO:0004984|GO:0016021	Rn.142335
A_44_P529391	0.0172521	2.7637	up	4.69125	4.63892	3.57576	5.69624	5.66389	5.94559	A	P	A	P	P	P	Olr1193	Rattus norvegicus olfactory receptor 1193 (predicted) (Olr1193_predicted), mRNA [NM_001000594]	NM_001000594	367032	GO:0007186|GO:0050911|GO:0004984|GO:0016021	Rn.143573
A_44_P505793	0.0174757	4.90378	up	2.03997	3.83066	2.1575	5.15181	4.79303	4.96497	A	A	A	P	P	P	Olr611	Rattus norvegicus olfactory receptor 611 (predicted) (Olr611_predicted), mRNA [NM_001000926]	NM_001000926	405245	GO:0007186|GO:0050911|GO:0004984|GO:0016021	Rn.142871
A_44_P165653	0.0174887	3.9726	up	2.97953	3.87348	2.14754	4.85457	4.91362	5.20261	A	A	A	P	P	P	Olr576	Rattus norvegicus olfactory receptor 576 (predicted) (Olr576_predicted), mRNA [NM_001000328]	NM_001000328	295814	GO:0007186|GO:0050911|GO:0004984|GO:0016021	Rn.142896
A_44_P468224	0.0185687	4.22577	up	3.2189	4.27513	2.46739	5.14835	5.42235	5.62837	A	A	A	P	P	P	Olr1394	Rattus norvegicus olfactory receptor 1394 (predicted) (Olr1394_predicted), mRNA [NM_001001091]	NM_001001091	405985	GO:0007186|GO:0050911|GO:0004984|GO:0016021	Rn.142172
A_44_P346557	0.0192984	4.65783	up	5.04061	5.49371	5.48484	8.04548	8.20268	6.42997	A	P	A	P	P	P	Olr93	Rattus norvegicus olfactory receptor 93 (predicted) (Olr93_predicted), mRNA [NM_001000141]	NM_001000141	293234	GO:0007186|GO:0050911|GO:0004984|GO:0016021	Rn.141894
A_44_P308768	0.0194256	2.42836	up	7.46012	8.46883	8.3784	9.3129	9.24758	9.58682	P	P	P	P	P	P	Olr1256	Rattus norvegicus olfactory receptor 1256 (predicted) (Olr1256_predicted), mRNA [NM_001001086]	NM_001001086	405977	GO:0007186|GO:0050911|GO:0004984|GO:0016021	Rn.143515
A_44_P419034	0.0196781	6.60522	up	3.71674	2.02977	4.44288	5.90376	6.18856	6.26789	A	A	A	M	P	P	Olr181	Rattus norvegicus olfactory receptor 181 (predicted) (Olr181_predicted), mRNA [NM_001001030]	NM_001001030	405916	GO:0007186|GO:0050911|GO:0004984|GO:0016021	Rn.141826
A_44_P100139	0.0226085	2.01088	up	9.69067	10.4373	10.5688	11.157	11.2133	11.3499	P	P	P	P	P	P	Olr4	Rattus norvegicus olfactory receptor 4 (predicted) (Olr4_predicted), mRNA [NM_001000111]	NM_001000111	292560	GO:0007186|GO:0050911|GO:0004984|GO:0016021	Rn.142005
A_44_P414404	0.0227213	4.28857	up	1.98798	3.28692	3.92255	4.92135	5.23432	5.34328	A	A	A	P	P	P	Olr851	Rattus norvegicus olfactory receptor 851 (predicted) (Olr851_predicted), mRNA [NM_001000400]	NM_001000400	298040	GO:0007186|GO:0050911|GO:0004984|GO:0016021	Rn.143203
A_44_P320743	0.0230142	2.18469	up	2.74842	3.6516	3.64488	4.33913	4.43268	4.6554	A	A	A	P	P	P	Olr804	Rattus norvegicus olfactory receptor 804 (predicted) (Olr804_predicted), mRNA [NM_001000852]	NM_001000852	405142	GO:0007165|GO:0007186|GO:0007608|GO:0050896|GO:0050911|GO:0004872|GO:0004984|GO:0016020|GO:0016021	Rn.143118
A_44_P294756	0.0237444	6.53153	up	2.10577	2.07787	2.09537	3.82262	4.27683	6.30182	A	A	A	P	P	P	Olr315	Rattus norvegicus olfactory receptor 315 (predicted) (Olr315_predicted), mRNA [NM_001000243]	NM_001000243	293609	GO:0007186|GO:0050911|GO:0004984|GO:0016021	Rn.141724
A_44_P367591	0.0243508	5.08165	up	4.21809	3.41543	1.95835	5.5105	5.43488	5.68238	A	P	A	P	M	P	Olr1481	Rattus norvegicus olfactory receptor 1481 (Olr1481), mRNA [NM_001000527]	NM_001000527	363639	GO:0007186|GO:0050911|GO:0004984|GO:0016021	Rn.111155
A_44_P524765	0.0244956	6.59481	up	2.07238	4.62501	2.67218	5.97921	5.78268	5.77169	A	A	A	P	P	P	Olr1491	Rattus norvegicus olfactory receptor 1491 (predicted) (Olr1491_predicted), mRNA [NM_001000717]	NM_001000717	404969	GO:0007186|GO:0050911|GO:0004984|GO:0016021	Rn.142088
A_44_P552645	0.0245335	3.29752	up	2.4019	3.89741	3.79654	5.15241	5.18465	4.92295	A	A	A	P	P	P	Olr951	Rattus norvegicus olfactory receptor 951 (predicted) (Olr951_predicted), mRNA [NM_001000073]	NM_001000073	288879	GO:0007186|GO:0050911|GO:0004984|GO:0016021	Rn.143379
A_44_P524795	0.0245336	2.32758	up	2.1313	2.86822	3.14897	4.24044	3.90155	3.66299	A	A	A	P	P	P	Olr532	Rattus norvegicus olfactory receptor 532 (predicted) (Olr532_predicted), mRNA [NM_001000563]	NM_001000563	366102	GO:0007186|GO:0050911|GO:0004984|GO:0016021	Rn.142924
A_44_P142058	0.0246265	3.64315	up	2.38634	4.10972	3.77443	5.38888	5.29979	5.17738	A	A	A	P	P	P	Olr1218	Rattus norvegicus olfactory receptor 1218 (predicted) (Olr1218_predicted), mRNA [NM_001000488]	NM_001000488	302087	GO:0007186|GO:0050911|GO:0004984|GO:0016021	Rn.143548
A_44_P283318	0.024815	4.14234	up	2.14728	4.11039	3.44365	5.41981	5.34768	5.08517	A	A	A	P	P	P	Olr68	Rattus norvegicus olfactory receptor 68 (predicted) (Olr68_predicted), mRNA [NM_001000133]	NM_001000133	293214	GO:0007186|GO:0050911|GO:0004984|GO:0016021	Rn.141915
A_44_P553199	0.02524	3.14602	up	2.25756	3.5825	3.65093	4.64696	4.71064	5.09398	A	A	A	P	P	P	Olr1731	PREDICTED: Rattus norvegicus olfactory receptor 1731 (predicted) (Olr1731_predicted), mRNA [XM_227934]		294188	GO:0007186|GO:0050911|GO:0004984|GO:0016021
A_43_P16377	0.0253668	4.5428	up	3.321	4.40791	2.24906	5.43009	5.44135	5.65728	A	A	A	P	P	P	Olr1226	Rattus norvegicus olfactory receptor 1226 (Olr1226), mRNA [NM_001000442]	NM_001000442	300551	GO:0007186|GO:0050911|GO:0004872|GO:0004984|GO:0016021	Rn.109772
A_44_P442705	0.0253705	2.97152	up	2.08642	3.53345	3.14771	4.64416	4.60111	4.2359	A	A	A	P	P	P	Olr1240	Rattus norvegicus olfactory receptor 1240 (predicted) (Olr1240_predicted), mRNA [NM_001000448]	NM_001000448	300565	GO:0007186|GO:0050911|GO:0004984|GO:0016021	Rn.143530
A_44_P374776	0.0264734	3.11943	up	3.22483	4.71888	4.44638	5.59961	5.68206	6.03228	A	A	A	P	P	P	Olr1093	Rattus norvegicus olfactory receptor 1093 (predicted) (Olr1093_predicted), mRNA [NM_001001388]	NM_001001388	366844	GO:0007186|GO:0050911|GO:0004984|GO:0016021	Rn.143327
A_44_P153901	0.0275104	3.34836	up	5.1884	4.87796	6.16184	7.45287	7.52906	6.47662	P	P	A	P	P	P	Olr1061	Rattus norvegicus olfactory receptor 1061 (predicted) (Olr1061_predicted), mRNA [NM_001000065]	NM_001000065	288829	GO:0007186|GO:0050911|GO:0004984|GO:0016021	Rn.143349
A_44_P189329	0.0277095	2.54898	up	3.54494	2.46217	2.5887	3.80928	4.47853	4.35777	A	A	A	P	P	P	Olr1225	Rattus norvegicus olfactory receptor 1225 (predicted) (Olr1225_predicted), mRNA [NM_001001083]	NM_001001083	405974	GO:0007186|GO:0050911|GO:0004984|GO:0016021	Rn.143543
A_44_P383994	0.0282354	5.75926	up	3.2064	1.87927	4.16234	5.90274	6.02113	4.9018	A	A	A	P	P	P	Olr255	Rattus norvegicus olfactory receptor 255 (predicted) (Olr255_predicted), mRNA [NM_001000947]	NM_001000947	405291	GO:0007186|GO:0050911|GO:0004984|GO:0016021	Rn.141774
A_44_P259867	0.0287772	6.34207	up	3.11945	2.10548	1.99606	5.60293	5.952	3.66092	A	A	A	P	P	P	Olr262	Rattus norvegicus olfactory receptor 262 (predicted) (Olr262_predicted), mRNA [NM_001000221]	NM_001000221	293400	GO:0007186|GO:0050911|GO:0004984|GO:0016021	Rn.141770
A_44_P363071	0.0310592	2.88795	up	3.19846	4.14072	2.61815	4.95932	4.54716	5.04098	A	A	A	P	P	P	Olr1106	Rattus norvegicus olfactory receptor 1106 (predicted) (Olr1106_predicted), mRNA [NM_001000423]	NM_001000423	300199	GO:0007186|GO:0050911|GO:0004984|GO:0016021	Rn.143287
A_44_P294785	0.031268	7.07034	up	4.01825	2.15223	2.04805	5.96134	6.31382	4.40872	A	A	A	P	P	P	Olr1121	Rattus norvegicus olfactory receptor 1121 (predicted) (Olr1121_predicted), mRNA [NM_001000516]	NM_001000516	315452	GO:0007186|GO:0050911|GO:0001584|GO:0004984|GO:0016021	Rn.143613
A_44_P512955	0.0321297	2.66609	up	1.9902	3.46024	2.60605	4.27926	3.9196	4.10181	A	A	A	P	P	P	Olr943	Rattus norvegicus olfactory receptor 943 (predicted) (Olr943_predicted), mRNA [NM_001001368]	NM_001001368	288875	GO:0007186|GO:0050911|GO:0004984|GO:0016021	Rn.143382
A_44_P337165	0.0330484	3.14526	up	2.4032	3.99528	3.79269	5.22465	5.13376	4.7923	A	A	A	P	P	P	Olr496	Rattus norvegicus olfactory receptor 496 (predicted) (Olr496_predicted), mRNA [NM_001000681]	NM_001000681	404885	GO:0007186|GO:0050911|GO:0004984|GO:0016021	Rn.142946
A_44_P545594	0.0331104	4.47284	up	4.04295	2.06482	2.06113	4.88621	5.1426	4.62366	A	A	A	P	P	P	Olr239	Rattus norvegicus olfactory receptor 239 (predicted) (Olr239_predicted), mRNA [NM_001000211]	NM_001000211	293383	GO:0007186|GO:0050911|GO:0004984|GO:0016021	Rn.141782
A_44_P186973	0.0336695	4.9841	up	3.96522	6.36335	4.50221	7.24791	7.38272	7.15216	A	A	P	P	P	P	Olr417	Rattus norvegicus olfactory receptor 417 (predicted) (Olr417_predicted), mRNA [NM_001000388]	NM_001000388	296679	GO:0007186|GO:0050911|GO:0003676|GO:0004984|GO:0008270|GO:0005622|GO:0016021	Rn.143024
A_44_P245393	0.0343383	4.16324	up	2.12279	4.38092	3.24801	5.28047	5.30008	5.3443	A	A	A	P	P	P	Olr127	Rattus norvegicus olfactory receptor 127 (predicted) (Olr127_predicted), mRNA [NM_001001026]	NM_001001026	405911	GO:0007186|GO:0050911|GO:0004984|GO:0016021	Rn.141868
A_44_P400299	0.0352537	6.03743	up	3.77263	2.09604	4.86973	6.01997	5.94341	6.55683	A	A	A	P	P	P	Olr428	Rattus norvegicus olfactory receptor 428 (predicted) (Olr428_predicted), mRNA [NM_001000394]	NM_001000394	296689	GO:0007186|GO:0050911|GO:0004984|GO:0016021	Rn.143014
A_44_P320778	0.0353954	3.61623	up	2.35779	3.95433	2.12725	4.69184	4.91394	4.39704	A	A	A	P	P	P	Olr1059	Rattus norvegicus olfactory receptor 1059 (predicted) (Olr1059_predicted), mRNA [NM_001001362]	NM_001001362	288831	GO:0007186|GO:0050911|GO:0004984|GO:0016021	Rn.143351
A_44_P243012	0.0399209	4.50973	up	1.90224	2.00311	4.11775	4.92655	4.86884	4.74683	A	A	A	P	P	P	Olr111	Rattus norvegicus olfactory receptor 111 (predicted) (Olr111_predicted), mRNA [NM_001000742]	NM_001000742	405006	GO:0007186|GO:0050911|GO:0004984|GO:0016021	Rn.141880
A_44_P344214	0.0421352	5.12436	up	1.91969	1.91071	4.29719	4.86884	5.18102	5.14985	A	A	A	P	P	P	Olr1275	Rattus norvegicus olfactory receptor 1275 (predicted) (Olr1275_predicted), mRNA [NM_001000800]	NM_001000800	405085	GO:0007186|GO:0050911|GO:0004984|GO:0016021	Rn.143504
A_44_P153825	0.0421448	3.73207	up	3.61146	5.57414	5.50587	6.80708	6.70861	6.87572	A	A	A	P	P	P	Olr830	Rattus norvegicus olfactory receptor 830 (predicted) (Olr830_predicted), mRNA [NM_001000900]	NM_001000900	405210	GO:0007186|GO:0050911|GO:0004984|GO:0016021	Rn.143080
A_44_P163301	0.0427949	2.33295	up	3.05625	4.27683	4.04378	4.88551	4.77983	5.37798	A	A	A	P	P	P	Olr1177	Rattus norvegicus olfactory receptor 1177 (predicted) (Olr1177_predicted), mRNA [NM_001000865]	NM_001000865	405160	GO:0007186|GO:0050911|GO:0004984|GO:0016021	Rn.143578
A_44_P461231	0.0431843	5.94615	up	3.48995	1.89149	4.77339	5.55616	5.81052	6.50401	A	A	A	P	P	P	Olr774	Rattus norvegicus olfactory receptor 774 (predicted) (Olr774_predicted), mRNA [NM_001000918]	NM_001000918	405233	GO:0007186|GO:0050911|GO:0004984|GO:0016021	Rn.142756
A_44_P104737	0.0433	6.15233	up	4.08089	5.11588	2.06854	6.27744	6.3208	6.53048	A	A	A	P	P	P	Olr410	Rattus norvegicus olfactory receptor 410 (predicted) (Olr410_predicted), mRNA [NM_001000969]	NM_001000969	405322	GO:0007186|GO:0050911|GO:0001584|GO:0004984|GO:0016021	Rn.143029
A_44_P273888	0.0445564	2.86124	up	4.81245	6.45156	5.88558	6.84562	7.28421	7.56968	P	P	P	P	P	P	Olr786	Rattus norvegicus olfactory receptor 786 (predicted) (Olr786_predicted), mRNA [NM_001000916]	NM_001000916	405231	GO:0007186|GO:0050911|GO:0004984|GO:0016021	Rn.142745
A_44_P130360	0.0447211	4.51017	up	3.20767	4.60289	5.7992	6.86177	6.6632	6.60434	P	A	A	P	P	P	Olr825	Rattus norvegicus olfactory receptor 825 (predicted) (Olr825_predicted), mRNA [NM_001000904]	NM_001000904	405214	GO:0007165|GO:0007186|GO:0007608|GO:0050896|GO:0050911|GO:0004872|GO:0004984|GO:0016020|GO:0016021	Rn.143085
A_44_P557273	0.0468569	5.45202	up	2.28386	2.04322	1.98735	5.31232	5.50075	2.84173	A	A	A	P	P	A	Olr1316	Rattus norvegicus olfactory receptor 1316 (predicted) (Olr1316_predicted), mRNA [NM_001000793]	NM_001000793	405077	GO:0007186|GO:0050911|GO:0004984|GO:0016021	Rn.143481
A_44_P179932	0.0485619	2.61884	up	6.06842	6.51079	6.67108	8.27476	8.25897	6.88334	P	P	P	P	P	P	Olr937	Rattus norvegicus olfactory receptor 937 (predicted) (Olr937_predicted), mRNA [NM_001001387]	NM_001001387	366803	GO:0007186|GO:0050911|GO:0004984|GO:0016021	Rn.143383
A_44_P552642	0.0487653	3.96599	up	1.96326	3.70784	2.13219	5.47111	4.11397	4.18124	A	A	A	P	P	P	Olr447	Rattus norvegicus olfactory receptor 447 (predicted) (Olr447_predicted), mRNA [NM_001000286]	NM_001000286	295719	GO:0007186|GO:0050911|GO:0004984|GO:0016021	Rn.142983
A_44_P414345	0.000587	2.80655	down	6.35519	6.40993	6.47016	4.91736	5.18013	4.6714	P	P	P	P	P	P	Olr559	Rattus norvegicus olfactory receptor 559 (predicted) (Olr559_predicted), mRNA [NM_001000668]	NM_001000668	404870	GO:0007186|GO:0050911|GO:0004984|GO:0016021	Rn.142904

## Sheet: S2.5
Table S2.5. The olfactory receptors differentially expressed in DRGs at 1 d post nerve injury (PNI) compared to control (at 0 h PNI)
ProbeName	p-value	Fold change	regulation	0h_DRG_1	0h_DRG_2	0h_DRG_3	1d_DRG_1	1d_DRG_2	1d_DRG_3	0h_DRG_1	0h_DRG_2	0h_DRG_3	1d_DRG_1	1d_DRG_2	1d_DRG_3	GeneSymbol	Description	GenbankAccession	EntrezGene	GO(Avadis)	UniGene
A_44_P262227	1.57e-06	3.11109	up	5.28184	5.1795	5.23086	6.89905	6.82473	6.88067	A	P	A	P	P	P	Olr1198	Rattus norvegicus olfactory receptor 1198 (predicted) (Olr1198_predicted), mRNA [NM_001000436]	NM_001000436	300525	GO:0007186|GO:0050911|GO:0004984|GO:0016021	Rn.143559
A_44_P440321	1.67e-06	2.92467	up	1.88085	1.90358	1.93247	3.39165	3.47022	3.49984	A	A	A	P	A	P	Olr788	Rattus norvegicus olfactory receptor 788 (predicted) (Olr788_predicted), mRNA [NM_001000602]	NM_001000602	404790	GO:0007186|GO:0050911|GO:0004984|GO:0016021	Rn.142744
A_44_P280799	3.24e-06	3.42745	up	2.11825	2.09134	2.10026	3.90515	3.94766	3.78846	A	A	A	P	A	P	Olr613	Rattus norvegicus olfactory receptor 613 (predicted) (Olr613_predicted), mRNA [NM_001000654]	NM_001000654	404852	GO:0007186|GO:0050911|GO:0004984|GO:0016021	Rn.142870
A_44_P393316	1.12e-05	4.37299	up	1.93534	1.90781	1.90371	4.06136	4.17041	3.90095	A	A	A	P	P	P	Olr25	Rattus norvegicus olfactory receptor 25 (predicted) (Olr25_predicted), mRNA [NM_001000692]	NM_001000692	404897	GO:0007186|GO:0050911|GO:0004984|GO:0016021	Rn.141945
A_44_P278519	1.76e-05	3.12352	up	5.89972	5.88889	6.04948	7.50228	7.64847	7.61686	P	P	A	P	P	P	Olr202	Rattus norvegicus olfactory receptor 202 (predicted) (Olr202_predicted), mRNA [NM_001000550]	NM_001000550	365337	GO:0007186|GO:0050911|GO:0004984|GO:0016021	Rn.141809
A_44_P102465	2.8e-05	8.45015	up	1.86718	1.90236	1.92587	5.18685	5.04029	4.7052	A	A	A	P	M	P	Olr1107	Rattus norvegicus olfactory receptor 1107 (predicted) (Olr1107_predicted), mRNA [NM_001000424]	NM_001000424	300202	GO:0007165|GO:0007186|GO:0007608|GO:0050896|GO:0050911|GO:0004872|GO:0004984|GO:0016020|GO:0016021	Rn.143286
A_44_P259851	3.42e-05	6.23333	up	2.05508	2.01094	2.0048	4.7216	4.4177	4.85153	A	A	A	P	P	P	Olr735	Rattus norvegicus olfactory receptor 735 (predicted) (Olr735_predicted), mRNA [NM_001000922]	NM_001000922	405238	GO:0007186|GO:0050911|GO:0004984|GO:0016021	Rn.142785
A_44_P285641	3.63e-05	2.78371	up	2.15118	2.13748	2.16461	3.56705	3.5435	3.77375	A	A	A	P	A	P	Olr215	Rattus norvegicus olfactory receptor 215 (predicted) (Olr215_predicted), mRNA [NM_001000198]	NM_001000198	293362	GO:0007186|GO:0050911|GO:0004984|GO:0016021	Rn.141799
A_44_P377050	4.88e-05	4.36116	up	5.68697	6.05879	5.95541	8.03305	7.97514	8.06712	P	P	A	P	P	P	Olr1688	Rattus norvegicus olfactory receptor 1688 (predicted) (Olr1688_predicted), mRNA [NM_001000275]	NM_001000275	294164	GO:0007186|GO:0050911|GO:0004984|GO:0016021	Rn.142689
A_44_P308827	5.75e-05	7.1406	up	4.74238	4.37256	4.83564	7.62151	7.37625	7.46095	A	P	A	P	P	P	Olr74	Rattus norvegicus olfactory receptor 74 (predicted) (Olr74_predicted), mRNA [NM_001000134]	NM_001000134	293218	GO:0007186|GO:0050911|GO:0004984|GO:0016021	Rn.141911
A_44_P487000	6.88e-05	4.37209	up	1.90848	1.9317	1.97528	3.82139	4.17512	4.20393	A	A	A	P	P	P	Olr623	Rattus norvegicus olfactory receptor 623 (predicted) (Olr623_predicted), mRNA [NM_001000651]	NM_001000651	404848	GO:0007186|GO:0050911|GO:0004984|GO:0016021	Rn.142866
A_44_P538496	9.69e-05	6.96852	up	3.10613	2.82495	2.97789	6.08837	5.62803	5.59514	A	A	A	P	P	P	Olr1434	Rattus norvegicus olfactory receptor 1434 (predicted) (Olr1434_predicted), mRNA [NM_001000013]	NM_001000013	287322	GO:0007186|GO:0050911|GO:0004984|GO:0016021	Rn.142139
A_44_P153865	0.000106	4.91109	up	3.84098	4.28693	4.0052	6.45684	6.2021	6.3623	A	A	A	P	P	P	Olr379	Rattus norvegicus olfactory receptor 379 (predicted) (Olr379_predicted), mRNA [NM_001000261]	NM_001000261	293812	GO:0007186|GO:0050911|GO:0004984|GO:0016021	Rn.141672
A_44_P353541	0.000131	3.81008	up	4.7168	4.84068	4.39981	6.60248	6.54129	6.60299	A	P	A	P	P	P	Olr779	Rattus norvegicus olfactory receptor 779 (predicted) (Olr779_predicted), mRNA [NM_001000917]	NM_001000917	405232	GO:0007186|GO:0050911|GO:0004984|GO:0016021	Rn.142752
A_44_P557302	0.000149	4.83214	up	6.08382	6.21989	6.08809	8.7128	8.27476	8.22224	P	P	P	P	M	P	Olr1744	Rattus norvegicus olfactory receptor 1744 (predicted) (Olr1744_predicted), mRNA [NM_001001426]	NM_001001426	294198	GO:0006355|GO:0006464|GO:0006512|GO:0006955|GO:0007165|GO:0007186|GO:0007608|GO:0019882|GO:0050896|GO:0050911|GO:0003676|GO:0004872|GO:0004984|GO:0008270|GO:0046872|GO:0005622|GO:0016020|GO:0016021|GO:0042612	Rn.142660
A_44_P243048	0.000149	4.44686	up	4.88056	4.95356	4.95657	7.37768	6.87725	6.99412	A	P	A	P	P	P	Olr1293	Rattus norvegicus olfactory receptor 1293 (predicted) (Olr1293_predicted), mRNA [NM_001000460]	NM_001000460	300599	GO:0007186|GO:0050911|GO:0004984|GO:0016021	Rn.143497
A_44_P397962	0.000159	3.43992	up	5.22617	5.35316	5.10863	7.22758	6.90375	6.90375	A	P	A	P	P	P	Olr62	Rattus norvegicus olfactory receptor 62 (predicted) (Olr62_predicted), mRNA [NM_001000129]	NM_001000129	293201	GO:0007165|GO:0007186|GO:0007608|GO:0050896|GO:0050911|GO:0001584|GO:0004872|GO:0004984|GO:0016020|GO:0016021	Rn.141917
A_44_P118777	0.000207	2.42798	up	5.88042	5.80645	5.75694	7.27895	7.00357	7.00056	P	P	A	P	P	P	Olr1433	Rattus norvegicus olfactory receptor 1433 (predicted) (Olr1433_predicted), mRNA [NM_001000525]	NM_001000525	363606	GO:0007186|GO:0050911|GO:0004984|GO:0016021	Rn.142140
A_43_P16093	0.000208	4.67973	up	6.05981	6.50358	6.54201	8.4737	8.7365	8.57447	P	P	P	P	P	P	Olr837	Rattus norvegicus olfactory receptor 837 (Olr837), mRNA [NM_001000897]	NM_001000897	405207	GO:0007165|GO:0007186|GO:0007608|GO:0050896|GO:0050911|GO:0004872|GO:0004984|GO:0016020|GO:0016021	Rn.124670
A_44_P475320	0.000287	10.3739	up	1.89743	2.09021	2.08099	5.94258	5.21164	5.03909	A	A	A	P	P	P	Olr1589	Rattus norvegicus olfactory receptor 1589 (predicted) (Olr1589_predicted), mRNA [NM_001000083]	NM_001000083	289251	GO:0007186|GO:0050911|GO:0004984|GO:0016021	Rn.142339
A_43_P16370	0.000317	7.51705	up	4.41697	4.45195	5.18435	7.55284	7.60686	7.62406	A	P	A	P	P	P	Olr728	Rattus norvegicus olfactory receptor 728 (Olr728), mRNA [NM_001000363]	NM_001000363	295917	GO:0007165|GO:0007186|GO:0007608|GO:0050896|GO:0050911|GO:0004872|GO:0004984|GO:0016020|GO:0016021	Rn.109351
A_44_P520025	0.000347	3.96185	up	5.0943	5.21892	4.65435	6.90342	7.03276	6.98991	A	P	A	P	P	P	Olr420	Rattus norvegicus olfactory receptor 420 (predicted) (Olr420_predicted), mRNA [NM_001000389]	NM_001000389	296682	GO:0007186|GO:0050911|GO:0004984|GO:0016021	Rn.143021
A_44_P468293	0.0004	4.57187	up	4.95871	5.41466	5.5509	7.6674	7.35337	7.48185	A	P	A	P	P	P	Olr115	Rattus norvegicus olfactory receptor 115 (predicted) (Olr115_predicted), mRNA [NM_001000152]	NM_001000152	293253	GO:0007186|GO:0050911|GO:0004984|GO:0016021	Rn.141876
A_44_P252549	0.000414	8.08961	up	3.10795	2.42424	2.67668	6.13962	5.52433	5.59313	A	A	A	P	P	P	Olr186	Rattus norvegicus olfactory receptor 186 (predicted) (Olr186_predicted), mRNA [NM_001001031]	NM_001001031	405917	GO:0007186|GO:0050911|GO:0004984|GO:0016021	Rn.141822
A_44_P130420	0.000437	4.50546	up	2.02032	2.03163	2.08086	4.61502	4.07817	3.95465	A	A	A	P	P	P	Olr1327	Rattus norvegicus olfactory receptor 1327 (predicted) (Olr1327_predicted), mRNA [NM_001000475]	NM_001000475	300627	GO:0007186|GO:0050911|GO:0004984|GO:0016021	Rn.143473
A_44_P351231	0.000449	3.49327	up	5.67804	5.78787	5.44401	7.71183	7.34111	7.27071	A	P	A	P	P	P	Olr46	Rattus norvegicus olfactory receptor 46 (predicted) (Olr46_predicted), mRNA [NM_001001001]	NM_001001001	405365	GO:0007186|GO:0050911|GO:0004984|GO:0016021	Rn.141928
A_44_P292587	0.000454	3.05871	up	6.98594	7.07666	7.42195	8.92038	8.66959	8.73336	P	P	P	P	P	P	Olr1454	Rattus norvegicus olfactory receptor 1454 (predicted) (Olr1454_predicted), mRNA [NM_001000020]	NM_001000020	287343	GO:0007186|GO:0050911|GO:0004984|GO:0016021	Rn.142124
A_44_P440351	0.000482	8.39915	up	2.08955	2.04815	2.04445	5.69831	4.7089	4.98566	A	A	A	P	P	P	Olr40	Rattus norvegicus olfactory receptor 40 (predicted) (Olr40_predicted), mRNA [NM_001000127]	NM_001000127	293197	GO:0007186|GO:0050911|GO:0004984|GO:0016021	Rn.141934
A_44_P407292	0.000519	4.46951	up	4.81078	5.46489	5.09943	7.1061	7.42858	7.32079	A	P	A	P	P	P	Olr1070	Rattus norvegicus olfactory receptor 1070 (predicted) (Olr1070_predicted), mRNA [NM_001000591]	NM_001000591	366816	GO:0007186|GO:0050911|GO:0004984|GO:0016021	Rn.143342
A_44_P113963	0.00064	3.76843	up	4.58268	4.1216	4.08529	6.40851	6.03802	6.08494	A	P	A	P	P	P	Olr812	Rattus norvegicus olfactory receptor 812 (predicted) (Olr812_predicted), mRNA [NM_001000847]	NM_001000847	405137	GO:0007186|GO:0050911|GO:0004984|GO:0016021	Rn.143110
A_44_P290257	0.000771	3.39871	up	4.66824	4.96159	4.35494	6.57056	6.30429	6.40488	A	P	A	P	P	P	Olr1565	Rattus norvegicus olfactory receptor 1565 (predicted) (Olr1565_predicted), mRNA [NM_001000908]	NM_001000908	405218	GO:0007186|GO:0050911|GO:0004984|GO:0016021	Rn.142231
A_44_P412032	0.000839	4.79531	up	5.15598	4.82451	5.03043	7.7284	7.03306	7.03433	A	P	A	P	P	P	Olr1700	Rattus norvegicus olfactory receptor 1700 (predicted) (Olr1700_predicted), mRNA [NM_001001113]	NM_001001113	406012	GO:0007165|GO:0007186|GO:0007608|GO:0050896|GO:0050911|GO:0004872|GO:0004984|GO:0016020|GO:0016021	Rn.142679
A_44_P168025	0.000854	4.74631	up	4.61702	5.23086	5.24852	7.53423	7.05146	7.25113	A	P	A	P	P	P	Olr796	Rattus norvegicus olfactory receptor 796 (predicted) (Olr796_predicted), mRNA [NM_001000600]	NM_001000600	404788	GO:0007186|GO:0050911|GO:0004984|GO:0016021	Rn.142739
A_44_P400293	0.000877	6.37774	up	4.78918	5.38233	4.39665	7.41862	7.70542	7.46327	A	P	A	P	P	M	Olr286	Rattus norvegicus olfactory receptor 286 (predicted) (Olr286_predicted), mRNA [NM_001000554]	NM_001000554	365384	GO:0007186|GO:0050911|GO:0004984|GO:0016021	Rn.141745
A_44_P203325	0.000903	4.9259	up	4.69158	5.16641	4.91886	7.66528	6.96333	7.04941	A	P	A	P	P	P	Olr1252	Rattus norvegicus olfactory receptor 1252 (predicted) (Olr1252_predicted), mRNA [NM_001000454]	NM_001000454	300577	GO:0007186|GO:0050911|GO:0004984|GO:0016021	Rn.143518
A_44_P184578	0.00092	5.83656	up	2.985	2.12598	2.17949	5.13286	4.86973	4.92323	A	A	A	P	P	P	Olr1417	Rattus norvegicus olfactory receptor 1417 (predicted) (Olr1417_predicted), mRNA [NM_001001002]	NM_001001002	405368	GO:0007186|GO:0050911|GO:0004984|GO:0016021	Rn.142150
A_44_P257419	0.000946	6.68357	up	4.96375	4.78117	4.87646	8.22895	7.24612	7.36818	A	P	A	P	P	P	Olr132	Rattus norvegicus olfactory receptor 132 (predicted) (Olr132_predicted), mRNA [NM_001001273]	NM_001001273	293271	GO:0007186|GO:0050911|GO:0004984|GO:0016021	Rn.141863
A_44_P210268	0.000957	4.47015	up	6.66174	7.21676	7.42071	9.27551	9.4259	9.07878	P	P	P	P	P	P	Olr1108	Rattus norvegicus olfactory receptor 1108 (predicted) (Olr1108_predicted), mRNA [NM_001000993]	NM_001000993	405353	GO:0007165|GO:0007186|GO:0007608|GO:0050896|GO:0050911|GO:0004872|GO:0004984|GO:0016020|GO:0016021	Rn.143285
A_44_P533844	0.0010178	3.91704	up	4.972	5.4019	5.48427	7.55586	6.98223	7.22936	A	P	A	P	P	P	Olr760	Rattus norvegicus olfactory receptor 760 (predicted) (Olr760_predicted), mRNA [NM_001001069]	NM_001001069	405957	GO:0007186|GO:0050911|GO:0004984|GO:0016021	Rn.142765
A_44_P472855	0.00104767	6.35121	up	3.5647	3.18572	3.07901	5.40844	6.33372	6.08837	A	A	A	P	P	P	Olr1279	Rattus norvegicus olfactory receptor 1279 (predicted) (Olr1279_predicted), mRNA [NM_001000961]	NM_001000961	405313	GO:0007186|GO:0050911|GO:0004984|GO:0016021	Rn.143503
A_44_P156343	0.00105773	2.99324	up	2.16335	2.15475	2.19603	3.78065	3.41805	4.06056	A	A	A	P	P	A	Olr1645	Rattus norvegicus olfactory receptor 1645 (predicted) (Olr1645_predicted), mRNA [NM_001000102]	NM_001000102	290056	GO:0007186|GO:0050911|GO:0004984|GO:0016021	Rn.142427
A_44_P512936	0.00109206	4.15031	up	2.68424	1.99621	2.03315	4.25324	4.47667	4.14335	A	A	A	P	P	P	Olr441	Rattus norvegicus olfactory receptor 441 (predicted) (Olr441_predicted), mRNA [NM_001000283]	NM_001000283	295712	GO:0007186|GO:0050911|GO:0004984|GO:0016021	Rn.142989
A_44_P226752	0.00109226	5.62637	up	1.9248	1.92255	1.94958	4.89002	3.87482	4.50871	A	A	A	P	P	P	Olr1006	Rattus norvegicus olfactory receptor 1006 (predicted) (Olr1006_predicted), mRNA [NM_001000075]	NM_001000075	288886	GO:0007186|GO:0050911|GO:0004984|GO:0016021	Rn.143366
A_44_P484730	0.00110797	8.43283	up	3.13086	2.10793	2.1189	5.24945	5.689	5.64729	A	A	A	P	P	P	Olr526	Rattus norvegicus olfactory receptor 526 (predicted) (Olr526_predicted), mRNA [NM_001001375]	NM_001001375	295781	GO:0007186|GO:0050911|GO:0004984|GO:0016021	Rn.142930
A_44_P292547	0.0012368	16.2606	up	3.90824	2.909	2.20565	7.02529	7.02401	7.04352	A	A	A	P	P	P	Olr463	Rattus norvegicus olfactory receptor 463 (predicted) (Olr463_predicted), mRNA [NM_001000934]	NM_001000934	405255	GO:0007186|GO:0050911|GO:0004984|GO:0016021	Rn.142972
A_44_P449663	0.00123836	5.38012	up	4.32327	4.27411	4.09098	7.23642	6.3617	6.37317	A	P	A	P	P	P	Olr1602	Rattus norvegicus olfactory receptor 1602 (predicted) (Olr1602_predicted), mRNA [NM_001000909]	NM_001000909	405219	GO:0007186|GO:0050911|GO:0004984|GO:0016021	Rn.142328
A_44_P344205	0.0012512	3.98022	up	4.60552	4.87484	5.17772	7.24176	6.69973	6.69513	A	P	A	P	P	P	Olr868	Rattus norvegicus olfactory receptor 868 (predicted) (Olr868_predicted), mRNA [NM_001000821]	NM_001000821	405110	GO:0007186|GO:0050911|GO:0004984|GO:0016021	Rn.143172
A_44_P426128	0.00125308	2.45632	up	4.86234	5.15263	4.65187	6.09773	6.14238	6.31623	A	P	A	P	P	P	Olr1748	Rattus norvegicus olfactory receptor 1748 (predicted) (Olr1748_predicted), mRNA [NM_001001428]	NM_001001428	405199	GO:0006355|GO:0006464|GO:0006512|GO:0006955|GO:0007165|GO:0007186|GO:0007608|GO:0019882|GO:0050896|GO:0050911|GO:0003676|GO:0004872|GO:0004984|GO:0008270|GO:0046872|GO:0005622|GO:0016020|GO:0016021|GO:0042612	Rn.142658
A_44_P545577	0.00137769	3.06792	up	4.19369	4.1025	3.99973	6.10238	5.58396	5.46135	A	A	A	P	P	P	Olr57	Rattus norvegicus olfactory receptor 57 (predicted) (Olr57_predicted), mRNA [NM_001000749]	NM_001000749	405018	GO:0007186|GO:0050911|GO:0004984|GO:0016021	Rn.141920
A_44_P540785	0.00139113	3.29628	up	2.05519	2.0088	1.98908	4.17154	3.5485	3.49555	A	A	A	P	A	P	Olr326	Rattus norvegicus olfactory receptor 326 (predicted) (Olr326_predicted), mRNA [NM_001000248]	NM_001000248	293764	GO:0007186|GO:0007608|GO:0050911|GO:0004984|GO:0016021	Rn.141704
A_44_P524805	0.00143184	2.96243	up	4.07877	4.76847	4.38863	5.95114	5.98863	5.99645	A	A	A	P	P	P	Olr1383	Rattus norvegicus olfactory receptor 1383 (predicted) (Olr1383_predicted), mRNA [NM_214832]	NM_214832	287232	GO:0007186|GO:0050911|GO:0004984|GO:0016021	Rn.142182
A_44_P557253	0.00147379	4.34985	up	6.45662	6.94628	6.20822	8.98644	8.4594	8.52818	P	P	P	P	P	P	Olr689	Rattus norvegicus olfactory receptor 689 (predicted) (Olr689_predicted), mRNA [NM_001000997]	NM_001000997	405357	GO:0007186|GO:0050911|GO:0004984|GO:0016021	Rn.142819
A_43_P16095	0.00148577	2.6994	up	4.97045	5.4333	5.22313	6.892	6.55511	6.47768	A	P	A	P	P	P	Olr1280	Rattus norvegicus olfactory receptor 1280 (Olr1280), mRNA [NM_001000517]	NM_001000517	315571	GO:0007165|GO:0007186|GO:0007608|GO:0050896|GO:0050911|GO:0004872|GO:0004984|GO:0016020|GO:0016021	Rn.85601
A_44_P269147	0.00150669	3.93778	up	2.08597	2.04243	2.039	4.33642	3.52582	4.23731	A	A	A	P	P	P	Olr533	Rattus norvegicus olfactory receptor 533 (predicted) (Olr533_predicted), mRNA [NM_001000673]	NM_001000673	404876	GO:0007186|GO:0050911|GO:0004984|GO:0016021	Rn.142923
A_44_P269216	0.00151673	6.42066	up	3.26196	2.79748	3.06018	6.35678	5.48623	5.32476	A	A	A	P	P	P	Olr1155	Rattus norvegicus olfactory receptor 1155 (predicted) (Olr1155_predicted), mRNA [NM_001000433]	NM_001000433	300414	GO:0007186|GO:0050911|GO:0004984|GO:0016021	Rn.143592
A_44_P487049	0.00154094	3.50414	up	5.3628	5.91404	5.34979	7.63532	7.25322	7.16526	A	P	A	P	P	P	Olr87	Rattus norvegicus olfactory receptor 87 (predicted) (Olr87_predicted), mRNA [NM_001000543]	NM_001000543	365329	GO:0007186|GO:0050911|GO:0004984|GO:0016021	Rn.141899
A_44_P414421	0.0017164	6.49663	up	3.59047	4.09669	4.63336	6.40878	6.97121	7.0396	A	A	A	P	P	P	Olr1087	Rattus norvegicus olfactory receptor 1087 (predicted) (Olr1087_predicted), mRNA [NM_001000418]	NM_001000418	299586	GO:0007186|GO:0050911|GO:0004984|GO:0016021	Rn.143332
A_44_P409619	0.00181227	2.11487	up	7.31882	7.76001	7.59295	8.77888	8.57527	8.55933	P	P	P	P	P	P	Olr1658	Rattus norvegicus olfactory receptor 1658 (predicted) (Olr1658_predicted), mRNA [NM_001000105]	NM_001000105	291161	GO:0007186|GO:0050911|GO:0004984|GO:0016021	Rn.142506
A_44_P487003	0.00182588	3.32496	up	3.95465	4.04417	3.6152	5.98651	5.33415	5.49337	A	A	A	P	P	P	Olr807	Rattus norvegicus olfactory receptor 807 (predicted) (Olr807_predicted), mRNA [NM_001000851]	NM_001000851	405141	GO:0007165|GO:0007186|GO:0050911|GO:0004984|GO:0005887|GO:0016021	Rn.143115
A_44_P346557	0.00183016	4.0075	up	5.04061	5.49371	5.48484	7.79842	7.11545	7.11339	A	P	A	P	P	P	Olr93	Rattus norvegicus olfactory receptor 93 (predicted) (Olr93_predicted), mRNA [NM_001000141]	NM_001000141	293234	GO:0007186|GO:0050911|GO:0004984|GO:0016021	Rn.141894
A_44_P404921	0.00186732	2.86244	up	6.49605	6.83797	6.67637	8.53959	7.92693	8.09561	P	P	P	P	P	P	Olr1555	Rattus norvegicus olfactory receptor 1555 (predicted) (Olr1555_predicted), mRNA [NM_001000726]	NM_001000726	404980	GO:0007186|GO:0050911|GO:0004984|GO:0016021	Rn.142257
A_44_P146733	0.00190502	4.57339	up	4.39877	4.01708	4.05134	6.85399	5.903	6.29	A	A	A	P	P	P	Olr784	Rattus norvegicus olfactory receptor 784 (predicted) (Olr784_predicted), mRNA [NM_001000604]	NM_001000604	404793	GO:0007186|GO:0050911|GO:0004984|GO:0016021	Rn.142747
A_44_P379496	0.00191906	6.45197	up	2.93107	4.1282	3.88478	6.21908	6.439	6.35519	A	A	A	P	P	P	Olr145	Rattus norvegicus olfactory receptor 145 (predicted) (Olr145_predicted), mRNA [NM_001000545]	NM_001000545	365331	GO:0007186|GO:0050911|GO:0004984|GO:0016021	Rn.141853
A_44_P318403	0.00195459	8.27649	up	3.07077	1.92795	1.94561	5.51476	5.58769	4.98894	A	A	A	P	P	P	Olr196	Rattus norvegicus olfactory receptor 196 (predicted) (Olr196_predicted), mRNA [NM_001000187]	NM_001000187	293338	GO:0007186|GO:0050911|GO:0004984|GO:0016021	Rn.141815
A_44_P238316	0.00196065	3.72913	up	2.0947	2.0949	2.11046	4.51758	3.66125	3.81774	A	A	A	P	A	P	Olr402	Rattus norvegicus olfactory receptor 402 (predicted) (Olr402_predicted), mRNA [NM_001001014]	NM_001001014	405388	GO:0007186|GO:0050911|GO:0004984|GO:0016021	Rn.143036
A_44_P151533	0.00197109	8.02623	up	1.96542	3.17522	2.45694	5.9625	5.45311	5.19614	A	A	A	P	P	P	Olr150	Rattus norvegicus olfactory receptor 150 (predicted) (Olr150_predicted), mRNA [NM_001000739]	NM_001000739	405001	GO:0007186|GO:0050911|GO:0003676|GO:0004984|GO:0008270|GO:0005622|GO:0016021	Rn.141850
A_44_P208021	0.00203834	2.17882	up	6.08941	6.20511	6.07766	7.54595	7.04714	7.14973	P	P	P	P	P	P	Olr1452	Rattus norvegicus olfactory receptor 1452 (predicted) (Olr1452_predicted), mRNA [NM_001000773]	NM_001000773	405048	GO:0007186|GO:0050911|GO:0004984|GO:0016021	Rn.142126
A_44_P107204	0.00223307	4.64352	up	7.42048	7.7501	7.99456	9.3948	10.2066	10.2094	P	P	P	M	P	P	Olr791	Rattus norvegicus olfactory receptor 791 (predicted) (Olr791_predicted), mRNA [NM_001000580]	NM_001000580	366152	GO:0007186|GO:0050911|GO:0004984|GO:0016021	Rn.145326
A_44_P278539	0.00239185	10.0304	up	3.54285	2.15202	2.07114	6.08254	5.89592	5.76648	A	A	A	P	P	P	Olr1409	Rattus norvegicus olfactory receptor 1409 (predicted) (Olr1409_predicted), mRNA [NM_001000004]	NM_001000004	287259	GO:0007186|GO:0050911|GO:0001584|GO:0004984|GO:0016021	Rn.142161
A_44_P316036	0.00239602	3.809	up	4.20048	4.90888	4.01034	6.39801	6.16571	6.34423	A	A	A	P	P	P	Olr724	Rattus norvegicus olfactory receptor 724 (predicted) (Olr724_predicted), mRNA [NM_001000573]	NM_001000573	366115	GO:0007186|GO:0050911|GO:0004984|GO:0016021	Rn.142793
A_44_P318423	0.00243535	3.56779	up	6.19074	7.0678	6.64409	8.65387	8.38909	8.36477	P	P	P	P	P	P	Olr1398	Rattus norvegicus olfactory receptor 1398 (Olr1398), mRNA [NM_001000002]	NM_001000002	287245	GO:0007165|GO:0007186|GO:0007608|GO:0050896|GO:0050911|GO:0004872|GO:0004984|GO:0016020|GO:0016021	Rn.107042
A_44_P440343	0.00243701	4.1243	up	2.37511	1.92154	1.93425	4.55793	3.65589	4.14952	A	A	A	P	P	P	Olr399	Rattus norvegicus olfactory receptor 399 (predicted) (Olr399_predicted), mRNA [NM_001000560]	NM_001000560	366026	GO:0007186|GO:0050911|GO:0004984|GO:0016021	Rn.143039
A_44_P226728	0.00260003	3.16994	up	2.0744	2.25592	2.56484	4.30512	3.60069	3.98272	A	A	A	P	P	P	Olr422	Rattus norvegicus olfactory receptor 422 (predicted) (Olr422_predicted), mRNA [NM_001000390]	NM_001000390	296684	GO:0007186|GO:0050911|GO:0004984|GO:0005529|GO:0016021	Rn.143019
A_44_P128029	0.00268561	2.96319	up	5.98513	6.67637	6.40623	8.15906	7.73789	7.87224	P	P	P	P	P	P	Olr1462	Rattus norvegicus olfactory receptor 1462 (predicted) (Olr1462_predicted), mRNA [NM_001001097]	NM_001001097	405993	GO:0007186|GO:0050911|GO:0004984|GO:0016021	Rn.142116
A_44_P517713	0.00274167	8.47617	up	3.82594	4.01066	2.65763	6.97788	6.37584	6.39075	A	A	A	P	P	P	Olr1369	Rattus norvegicus olfactory receptor 1369 (predicted) (Olr1369_predicted), mRNA [NM_001000494]	NM_001000494	302958	GO:0007186|GO:0050911|GO:0004984|GO:0016021	Rn.142199
A_44_P318364	0.00277727	3.23459	up	4.67416	5.25631	4.75057	6.93343	6.51104	6.31731	A	P	A	P	P	P	Olr1083	Rattus norvegicus olfactory receptor 1083 (Olr1083), mRNA [NM_001000710]	NM_001000710	404959	GO:0007186|GO:0050911|GO:0004984|GO:0016021	Rn.124683
A_44_P339585	0.00299226	2.80515	up	4.36518	4.77148	4.80321	6.50069	5.96111	5.9423	A	A	A	P	P	P	Olr646	Rattus norvegicus olfactory receptor 646 (predicted) (Olr646_predicted), mRNA [NM_001000642]	NM_001000642	404835	GO:0007186|GO:0050911|GO:0004984|GO:0016021	Rn.142852
A_44_P402559	0.00314949	6.1178	up	3.36161	2.54488	2.07466	5.00703	5.58143	5.23173	A	A	A	P	P	P	Olr1598	Rattus norvegicus olfactory receptor 1598 (predicted) (Olr1598_predicted), mRNA [NM_001000910]	NM_001000910	405221	GO:0007186|GO:0050911|GO:0004984|GO:0016021	Rn.142331
A_44_P527033	0.00322205	2.54011	up	5.95047	6.27872	6.36892	7.88455	7.40346	7.34479	P	P	P	P	P	P	Olr230	Rattus norvegicus olfactory receptor 230 (predicted) (Olr230_predicted), mRNA [NM_001000205]	NM_001000205	293374	GO:0007186|GO:0050911|GO:0004984|GO:0016021	Rn.141788
A_44_P219699	0.00323516	2.49355	up	4.19447	4.90113	4.43694	5.79271	5.81245	5.88197	A	P	A	P	P	P	Olr749	Rattus norvegicus olfactory receptor 749 (predicted) (Olr749_predicted), mRNA [NM_001000615]	NM_001000615	404804	GO:0007186|GO:0050911|GO:0004984|GO:0016021	Rn.142773
A_44_P229007	0.00328415	6.03032	up	2.3748	3.3546	3.05222	6.0889	5.10693	5.36248	A	A	A	P	P	P	Olr736	Rattus norvegicus olfactory receptor 736 (predicted) (Olr736_predicted), mRNA [NM_001001384]	NM_001001384	366118	GO:0007186|GO:0050911|GO:0004984|GO:0016021	Rn.142784
A_44_P388745	0.00338184	2.06802	up	5.99415	6.5539	6.33828	7.2611	7.39581	7.37416	P	P	P	P	P	P	Olr1343	Rattus norvegicus olfactory receptor 1343 (predicted) (Olr1343_predicted), mRNA [NM_001001088]	NM_001001088	405982	GO:0007186|GO:0050911|GO:0004984|GO:0016021	Rn.143635
A_44_P210317	0.00338279	2.05771	up	5.51556	5.57247	5.40975	6.81136	6.25689	6.55265	A	P	A	P	P	P	Olr651	Rattus norvegicus olfactory receptor 651 (predicted) (Olr651_predicted), mRNA [NM_001000341]	NM_001000341	295858	GO:0007186|GO:0050911|GO:0004984|GO:0016021	Rn.142848
A_44_P245443	0.00339855	6.90861	up	3.70365	2.36495	2.3807	5.71805	5.59934	5.4971	A	A	A	P	P	P	Olr482	Rattus norvegicus olfactory receptor 482 (predicted) (Olr482_predicted), mRNA [NM_001000561]	NM_001000561	366099	GO:0007186|GO:0050911|GO:0004984|GO:0016021	Rn.142956
A_44_P468283	0.00366843	2.74543	up	7.21318	7.73639	7.90079	9.28504	9.0638	8.87263	P	P	P	P	P	P	Olr789	Rattus norvegicus olfactory receptor 789 (predicted) (Olr789_predicted), mRNA [NM_001000377]	NM_001000377	296042	GO:0007186|GO:0050911|GO:0004984|GO:0016021	Rn.142743
A_44_P472877	0.00382161	5.9151	up	5.15211	5.53106	4.63548	8.33802	7.42148	7.25236	A	P	A	P	P	P	Olr276	Rattus norvegicus olfactory receptor 276 (predicted) (Olr276_predicted), mRNA [NM_001000227]	NM_001000227	293431	GO:0007186|GO:0050911|GO:0004984|GO:0016021	Rn.141763
A_44_P557273	0.00383096	5.4081	up	2.28386	2.04322	1.98735	5.17738	4.62242	3.81999	A	A	A	P	P	P	Olr1316	Rattus norvegicus olfactory receptor 1316 (predicted) (Olr1316_predicted), mRNA [NM_001000793]	NM_001000793	405077	GO:0007186|GO:0050911|GO:0004984|GO:0016021	Rn.143481
A_44_P236051	0.00383827	3.84622	up	5.87152	5.8992	5.62504	8.36338	7.45259	7.41012	P	P	A	P	P	P	Olr1222	Rattus norvegicus olfactory receptor 1222 (predicted) (Olr1222_predicted), mRNA [NM_001000440]	NM_001000440	300548	GO:0007186|GO:0050911|GO:0004984|GO:0016021	Rn.143545
A_44_P395673	0.00392291	3.56761	up	4.08529	4.10056	4.31428	6.59688	5.71294	5.69518	A	A	A	P	P	P	Olr857	Rattus norvegicus olfactory receptor 857 (predicted) (Olr857_predicted), mRNA [NM_001000583]	NM_001000583	366456	GO:0007165|GO:0007186|GO:0007608|GO:0050896|GO:0050911|GO:0004872|GO:0004984|GO:0016020|GO:0016021	Rn.143179
A_44_P283260	0.003933	5.26077	up	2.58457	3.25121	3.30548	6.08284	5.00962	5.23462	A	A	A	P	P	P	Olr1633	Rattus norvegicus olfactory receptor 1633 (predicted) (Olr1633_predicted), mRNA [NM_001000835]	NM_001000835	405124	GO:0007186|GO:0050911|GO:0004867|GO:0004984|GO:0016021	Rn.142439
A_44_P224459	0.00404594	2.83647	up	5.27861	6.11606	5.86751	7.17992	7.35425	7.24032	P	P	P	M	P	P	Olr1750	Rattus norvegicus olfactory receptor 1750 (predicted) (Olr1750_predicted), mRNA [NM_212493]	NM_212493	294204	GO:0006355|GO:0006464|GO:0006512|GO:0006955|GO:0007165|GO:0007186|GO:0007608|GO:0019882|GO:0050896|GO:0050911|GO:0003676|GO:0004872|GO:0004984|GO:0008270|GO:0046872|GO:0005622|GO:0016020|GO:0016021|GO:0042612	Rn.142656
A_44_P194012	0.00415685	4.01329	up	3.36032	3.95822	3.67437	5.17687	6.1918	5.6386	A	A	A	P	P	P	Olr436	Rattus norvegicus olfactory receptor 436 (predicted) (Olr436_predicted), mRNA [NM_001000688]	NM_001000688	404893	GO:0007186|GO:0050911|GO:0004984|GO:0016021	Rn.142992
A_44_P388803	0.00417391	4.06144	up	4.68197	4.29856	5.34158	7.10878	6.69221	6.58711	A	P	A	M	P	P	Olr769	Rattus norvegicus olfactory receptor 769 (predicted) (Olr769_predicted), mRNA [NM_001000371]	NM_001000371	296022	GO:0007186|GO:0050911|GO:0004984|GO:0016021	Rn.142761
A_44_P255039	0.00422888	3.53849	up	5.93571	6.05928	6.08624	8.45223	7.43979	7.65861	P	P	A	P	P	P	Olr307	Rattus norvegicus olfactory receptor 307 (predicted) (Olr307_predicted), mRNA [NM_001000241]	NM_001000241	293605	GO:0007186|GO:0050911|GO:0004984|GO:0016021	Rn.141731
A_44_P320754	0.00436486	2.00817	up	7.38997	7.93728	7.7945	8.79876	8.60868	8.73193	P	P	P	P	P	P	Olr37	Rattus norvegicus olfactory receptor 37 (Olr37), mRNA [NM_001000504]	NM_001000504	308853	GO:0007165|GO:0007186|GO:0007608|GO:0050896|GO:0050911|GO:0004872|GO:0004984|GO:0016020|GO:0016021	Rn.110414
A_43_P16265	0.0045376	4.97848	up	5.86402	6.14743	6.02159	7.59716	8.95101	8.43199	P	P	P	P	P	P	Olr1078	Rattus norvegicus olfactory receptor 1078 (Olr1078), mRNA [NM_207597]	NM_207597	299593	GO:0007165|GO:0007186|GO:0007608|GO:0050896|GO:0050911|GO:0004872|GO:0004984|GO:0016020|GO:0016021	Rn.120045
A_44_P137417	0.00455614	5.14012	up	3.47137	3.09801	3.48745	6.48671	5.22222	5.4333	A	A	A	P	P	P	Olr818	Rattus norvegicus olfactory receptor 818 (predicted) (Olr818_predicted), mRNA [NM_001000844]	NM_001000844	405133	GO:0007165|GO:0007186|GO:0007608|GO:0050896|GO:0050911|GO:0004872|GO:0004984|GO:0016020|GO:0016021	Rn.143107
A_44_P489340	0.00461775	2.62717	up	3.36516	2.73542	2.89309	4.69814	4.23947	4.23658	A	A	A	P	P	P	Olr1191	Rattus norvegicus olfactory receptor 1191 (Olr1191), mRNA [NM_001000981]	NM_001000981	405336	GO:0007165|GO:0007186|GO:0007608|GO:0050896|GO:0050911|GO:0004872|GO:0004984|GO:0016020|GO:0016021	Rn.143575
A_44_P540755	0.00474446	3.49202	up	7.18798	8.1624	8.01113	9.76985	9.56366	9.44018	P	P	P	P	P	P	Olr1455	Rattus norvegicus olfactory receptor 1455 (predicted) (Olr1455_predicted), mRNA [NM_001000771]	NM_001000771	405046	GO:0007186|GO:0050911|GO:0004984|GO:0016021	Rn.142123
A_44_P500975	0.00491188	5.49308	up	3.09155	2.07042	2.23177	5.51269	4.5279	4.72599	A	A	A	P	P	P	Olr1639	Rattus norvegicus olfactory receptor 1639 (predicted) (Olr1639_predicted), mRNA [NM_001000833]	NM_001000833	405122	GO:0007186|GO:0050911|GO:0004984|GO:0016021	Rn.142433
A_44_P452032	0.0049189	4.37179	up	4.29112	4.14396	3.36328	6.54952	5.77064	5.86288	A	A	A	P	P	P	Olr209	Rattus norvegicus olfactory receptor 209 (predicted) (Olr209_predicted), mRNA [NM_001000736]	NM_001000736	404995	GO:0007186|GO:0050911|GO:0004984|GO:0016021	Rn.141803
A_44_P550273	0.00499682	5.5749	up	3.90029	2.5914	2.56151	5.47375	5.45002	5.56626	A	A	A	P	P	P	Olr1261	Rattus norvegicus olfactory receptor 1261 (predicted) (Olr1261_predicted), mRNA [NM_001000804]	NM_001000804	405090	GO:0007186|GO:0050911|GO:0004984|GO:0016021	Rn.143511
A_44_P121110	0.00507689	4.41188	up	4.24763	3.3995	4.38793	6.58249	5.80246	6.0743	A	A	A	P	P	P	Olr332	Rattus norvegicus olfactory receptor 332 (predicted) (Olr332_predicted), mRNA [NM_001000250]	NM_001000250	293769	GO:0007186|GO:0050911|GO:0004984|GO:0016021	Rn.141699
A_44_P428560	0.00544029	2.0518	up	5.41242	5.75087	5.67122	6.96359	6.53596	6.44562	A	P	A	P	P	P	Olr883	Rattus norvegicus olfactory receptor 883 (predicted) (Olr883_predicted), mRNA [NM_001001358]	NM_001001358	288803	GO:0007186|GO:0050911|GO:0004984|GO:0016021	Rn.141028
A_44_P306414	0.00554516	3.27397	up	5.74703	6.21106	6.1241	8.29878	7.48101	7.43553	P	P	P	P	P	P	Olr1679	Rattus norvegicus olfactory receptor 1679 (predicted) (Olr1679_predicted), mRNA [NM_001000892]	NM_001000892	405193	GO:0007186|GO:0050911|GO:0004984|GO:0016021	Rn.142696
A_44_P177541	0.00557246	3.04243	up	3.69729	3.11868	3.25121	5.3269	4.51406	5.04189	A	A	A	P	P	P	Olr860	Rattus norvegicus olfactory receptor 860 (predicted) (Olr860_predicted), mRNA [NM_001000822]	NM_001000822	405111	GO:0007186|GO:0050911|GO:0004984|GO:0016021	Rn.143177
A_44_P128079	0.00559584	2.23651	up	4.28284	4.78453	4.71064	5.89453	5.46172	5.90551	A	P	A	P	P	M	Olr1557	Rattus norvegicus olfactory receptor 1557 (predicted) (Olr1557_predicted), mRNA [NM_001000050]	NM_001000050	288190	GO:0007186|GO:0050911|GO:0004984|GO:0016021	Rn.142256
A_44_P498726	0.00563196	6.24561	up	6.04063	4.4461	4.77876	7.64874	7.81318	7.7321	A	P	A	P	P	P	Olr50	Rattus norvegicus olfactory receptor 50 (predicted) (Olr50_predicted), mRNA [NM_001000131]	NM_001000131	293210	GO:0007186|GO:0050911|GO:0004984|GO:0016021	Rn.141924
A_44_P278499	0.00565604	5.06459	up	3.16202	2.10429	2.11351	5.26849	4.40048	4.73219	A	A	A	P	P	P	Olr1541	Rattus norvegicus olfactory receptor 1541 (predicted) (Olr1541_predicted), mRNA [NM_001000728]	NM_001000728	404983	GO:0007186|GO:0050911|GO:0004984|GO:0016021	Rn.142267
A_44_P240756	0.00574823	4.13771	up	4.2626	3.60437	4.45984	6.6973	6.01144	5.76457	A	P	A	P	P	P	Olr604	Rattus norvegicus olfactory receptor 604 (predicted) (Olr604_predicted), mRNA [NM_001000656]	NM_001000656	404855	GO:0007186|GO:0007608|GO:0050911|GO:0001584|GO:0004984|GO:0005549|GO:0016021	Rn.142877
A_44_P409562	0.00580427	5.17377	up	3.54774	2.71335	2.10185	5.39498	5.16799	4.91362	A	A	A	P	P	P	Olr1670	Rattus norvegicus olfactory receptor 1670 (predicted) (Olr1670_predicted), mRNA [NM_001000895]	NM_001000895	405198	GO:0007186|GO:0050911|GO:0004984|GO:0016021	Rn.142701
A_44_P144336	0.00580479	2.84172	up	3.42515	4.23731	4.04556	5.67698	5.22837	5.32296	A	A	A	P	P	P	Olr176	Rattus norvegicus olfactory receptor 176 (predicted) (Olr176_predicted), mRNA [NM_001000178]	NM_001000178	293321	GO:0007186|GO:0050911|GO:0004984|GO:0016021	Rn.141830
A_44_P435675	0.00588395	4.37007	up	4.43654	5.42405	4.67529	7.49908	6.67342	6.74636	A	P	A	P	P	P	Olr1596	Rattus norvegicus olfactory receptor 1596 (predicted) (Olr1596_predicted), mRNA [NM_001000501]	NM_001000501	304991	GO:0007186|GO:0050911|GO:0004984|GO:0016021	Rn.142333
A_44_P358273	0.00591204	5.19964	up	4.2343	4.70455	5.21738	7.74385	6.5764	6.97121	A	A	A	P	P	P	Olr1115	Rattus norvegicus olfactory receptor 1115 (predicted) (Olr1115_predicted), mRNA [NM_001000885]	NM_001000885	405185	GO:0007186|GO:0050911|GO:0004984|GO:0016021	Rn.143617
A_44_P100087	0.00593222	2.97937	up	5.75147	6.25486	6.40408	8.14791	7.45403	7.53348	P	P	P	P	P	P	Olr876	Rattus norvegicus olfactory receptor 876 (predicted) (Olr876_predicted), mRNA [NM_001000708]	NM_001000708	404957	GO:0007186|GO:0050911|GO:0004984|GO:0005529|GO:0016021	Rn.143408
A_44_P306465	0.00593564	3.87983	up	3.11495	2.3473	2.18899	4.86912	4.08228	4.56782	A	A	A	P	P	P	Olr932	Rattus norvegicus olfactory receptor 932 (predicted) (Olr932_predicted), mRNA [NM_001001386]	NM_001001386	366802	GO:0007186|GO:0050911|GO:0004984|GO:0016021	Rn.143385
A_43_P16380	0.00595339	3.55806	up	1.92029	2.62025	2.99695	4.59532	4.13032	4.30512	A	A	A	P	P	P	Olr1356	Rattus norvegicus olfactory receptor 1356 (Olr1356), mRNA [NM_001000493]	NM_001000493	302954	GO:0007165|GO:0007186|GO:0007608|GO:0050896|GO:0050911|GO:0004872|GO:0004984|GO:0016020|GO:0016021	Rn.113181
A_44_P423775	0.00604295	4.2805	up	2.12221	2.18753	2.31319	5.08639	3.87998	3.94989	A	A	A	P	P	P	Olr1326	Rattus norvegicus olfactory receptor 1326 (predicted) (Olr1326_predicted), mRNA [NM_001000474]	NM_001000474	300626	GO:0007186|GO:0050911|GO:0004984|GO:0016021	Rn.143474
A_44_P346537	0.00616508	2.84246	up	2.00798	2.60252	2.6093	4.32215	3.71541	3.70365	A	A	A	P	A	P	Olr270	Rattus norvegicus olfactory receptor 270 (predicted) (Olr270_predicted), mRNA [NM_001000229]	NM_001000229	293437	GO:0007186|GO:0050911|GO:0004984|GO:0016021	Rn.138136
A_44_P236047	0.00627123	4.40606	up	4.16273	4.84408	4.01225	7.10378	6.25632	6.07743	A	A	A	P	P	P	Olr744	Rattus norvegicus olfactory receptor 744 (predicted) (Olr744_predicted), mRNA [NM_001000577]	NM_001000577	366122	GO:0007186|GO:0050911|GO:0004872|GO:0004984|GO:0016021	Rn.142781
A_44_P200948	0.00631291	2.73027	up	4.5803	5.28415	5.08517	6.79103	6.227	6.27872	A	P	A	P	P	P	Olr1460	Rattus norvegicus olfactory receptor 1460 (predicted) (Olr1460_predicted), mRNA [NM_001000769]	NM_001000769	405044	GO:0007186|GO:0050911|GO:0004984|GO:0016021	Rn.142118
A_44_P440302	0.0066388	6.68555	up	1.90944	2.09796	2.018	5.67545	4.72286	3.85023	A	A	A	P	P	P	Olr629	Rattus norvegicus olfactory receptor 629 (predicted) (Olr629_predicted), mRNA [NM_001001058]	NM_001001058	405946	GO:0007186|GO:0050911|GO:0004984|GO:0016021	Rn.142863
A_44_P299303	0.00704209	7.93708	up	3.92437	2.14485	2.22931	5.903	5.57675	5.7846	A	A	A	P	P	P	Olr1271	Rattus norvegicus olfactory receptor 1271 (Olr1271), mRNA [NM_173300]	NM_173300	286959	GO:0007165|GO:0007186|GO:0007608|GO:0050896|GO:0004872|GO:0004984|GO:0016020|GO:0016021	Rn.10385
A_44_P475331	0.00726695	3.91678	up	4.77945	5.4953	5.32778	7.74364	7.1506	6.6173	A	P	A	P	P	P	Olr750	Rattus norvegicus olfactory receptor 750 (predicted) (Olr750_predicted), mRNA [NM_001000366]	NM_001000366	296003	GO:0007186|GO:0050911|GO:0004984|GO:0016021	Rn.142772
A_44_P442648	0.00758019	7.90807	up	3.94553	2.41803	2.48289	6.59133	5.54581	5.65929	A	A	A	P	P	P	Olr1501	Rattus norvegicus olfactory receptor 1501 (predicted) (Olr1501_predicted), mRNA [NM_001000715]	NM_001000715	404967	GO:0007186|GO:0050911|GO:0004984|GO:0016021	Rn.142082
A_44_P393336	0.00761675	3.19259	up	5.35091	5.5914	5.22617	7.70176	6.72414	6.76675	A	P	A	P	P	P	Olr778	Rattus norvegicus olfactory receptor 778 (predicted) (Olr778_predicted), mRNA [NM_001000607]	NM_001000607	404796	GO:0007186|GO:0050911|GO:0004984|GO:0005529|GO:0016021	Rn.142753
A_44_P224477	0.00804982	2.27339	up	3.93837	4.41174	3.76088	5.49885	5.01456	5.15211	A	A	A	P	P	P	Olr1358	Rattus norvegicus olfactory receptor 1358 (predicted) (Olr1358_predicted), mRNA [NM_214822]	NM_214822	287077	GO:0007186|GO:0050911|GO:0004984|GO:0016021	Rn.142203
A_44_P285662	0.00808501	4.05564	up	1.94938	3.16031	2.10814	4.72828	4.37256	4.17677	A	A	A	P	P	P	Olr1428	Rattus norvegicus olfactory receptor 1428 (predicted) (Olr1428_predicted), mRNA [NM_001000011]	NM_001000011	287318	GO:0007186|GO:0050911|GO:0004984|GO:0016021	Rn.142143
A_44_P379471	0.008143	2.39294	up	7.52121	8.09797	8.05449	9.50814	8.96679	8.97509	P	P	P	P	P	P	Olr237	Rattus norvegicus olfactory receptor 237 (predicted) (Olr237_predicted), mRNA [NM_001000210]	NM_001000210	293382	GO:0007186|GO:0050911|GO:0004984|GO:0016021	Rn.141783
A_44_P325629	0.0087496	3.07109	up	4.24474	5.14696	4.65823	6.6962	5.95337	6.25661	A	A	A	P	P	P	Olr1425	Rattus norvegicus olfactory receptor 1425 (predicted) (Olr1425_predicted), mRNA [NM_001000010]	NM_001000010	287316	GO:0007186|GO:0050911|GO:0004984|GO:0016021	Rn.142144
A_44_P536247	0.00875232	4.27407	up	3.78579	4.59266	5.13223	6.20881	6.84207	6.74664	A	A	A	P	P	P	Olr128	Rattus norvegicus olfactory receptor 128 (predicted) (Olr128_predicted), mRNA [NM_001000159]	NM_001000159	293263	GO:0007186|GO:0050911|GO:0004984|GO:0016021	Rn.141867
A_44_P363051	0.00880681	7.04954	up	3.62686	1.93601	1.90731	5.58396	5.03629	5.30252	A	A	A	P	P	P	Olr154	Rattus norvegicus olfactory receptor 154 (predicted) (Olr154_predicted), mRNA [NM_001000547]	NM_001000547	365333	GO:0007186|GO:0050911|GO:0004984|GO:0016021	Rn.141848
A_44_P529375	0.0089172	3.2975	up	3.33849	4.55439	4.06385	5.85334	5.68238	5.58514	A	A	A	P	P	P	Olr1579	Rattus norvegicus olfactory receptor 1579 (predicted) (Olr1579_predicted), mRNA [NM_001000078]	NM_001000078	289239	GO:0007186|GO:0050911|GO:0004984|GO:0016021	Rn.142346
A_44_P404954	0.00934715	5.18177	up	3.78159	4.52008	3.13774	6.74391	6.14335	5.67247	A	A	A	P	P	P	Olr513	Rattus norvegicus olfactory receptor 513 (predicted) (Olr513_predicted), mRNA [NM_001000313]	NM_001000313	295766	GO:0007186|GO:0050911|GO:0004984|GO:0016021	Rn.142938
A_44_P125761	0.00936885	3.05771	up	4.47722	5.22285	5.1884	7.03859	6.47114	6.21609	A	P	A	P	P	P	Olr7	Rattus norvegicus olfactory receptor 7 (predicted) (Olr7_predicted), mRNA [NM_001000768]	NM_001000768	405043	GO:0007186|GO:0050911|GO:0004984|GO:0016021	Rn.142002
A_44_P194029	0.00940738	9.33746	up	4.00628	2.01649	1.98205	5.89947	5.61097	6.16347	A	A	A	P	P	P	Olr799	Rattus norvegicus olfactory receptor 799 (predicted) (Olr799_predicted), mRNA [NM_001000854]	NM_001000854	405144	GO:0007186|GO:0050911|GO:0004984|GO:0016021	Rn.143125
A_44_P480032	0.00941386	4.28112	up	3.16031	3.90948	4.43408	6.42586	5.78268	5.5893	A	A	A	P	P	P	Olr416	Rattus norvegicus olfactory receptor 416 (predicted) (Olr416_predicted), mRNA [NM_001000387]	NM_001000387	296678	GO:0007165|GO:0007186|GO:0007608|GO:0050896|GO:0050911|GO:0004872|GO:0004984|GO:0016020|GO:0016021	Rn.143025
A_44_P531711	0.00946776	3.73359	up	4.04896	4.72412	4.27654	6.93525	5.7479	6.06816	A	A	A	P	P	P	Olr1382	Rattus norvegicus olfactory receptor 1382 (predicted) (Olr1382_predicted), mRNA [NM_214831]	NM_214831	287093	GO:0007186|GO:0050911|GO:0004984|GO:0016021	Rn.142190
A_44_P353525	0.00961322	2.77813	up	5.59934	6.23035	5.89643	7.89123	7.04433	7.21289	P	P	P	P	P	P	Olr545	Rattus norvegicus olfactory receptor 545 (predicted) (Olr545_predicted), mRNA [NM_001001053]	NM_001001053	405941	GO:0007186|GO:0050911|GO:0004984|GO:0016021	Rn.142914
A_44_P484727	0.00966718	2.62061	up	6.97891	7.76836	7.36621	9.14562	8.53156	8.60602	P	P	P	P	P	P	Olr197	Rattus norvegicus olfactory receptor 197 (predicted) (Olr197_predicted), mRNA [NM_001000188]	NM_001000188	293339	GO:0007186|GO:0050911|GO:0004984|GO:0016021	Rn.141814
A_44_P510974	0.00987455	3.41698	up	3.78607	4.51083	3.74018	6.36752	5.50871	5.47903	A	A	A	M	P	P	Olr385	PREDICTED: Rattus norvegicus olfactory receptor 385 (predicted) (Olr385_predicted), mRNA [XM_220088]		294109	GO:0007186|GO:0050911|GO:0004984|GO:0016021
A_44_P374756	0.0104516	4.011	up	3.40415	2.45761	3.86228	5.55055	5.08979	5.09558	A	A	A	P	P	P	Olr1540	Rattus norvegicus olfactory receptor 1540 (predicted) (Olr1540_predicted), mRNA [NM_001001383]	NM_001001383	363762	GO:0007186|GO:0050911|GO:0004984|GO:0016021	Rn.142268
A_44_P271529	0.0104908	4.60666	up	4.1185	2.54852	2.81422	5.36719	5.38483	5.34038	A	A	A	P	P	P	Olr1479	Rattus norvegicus olfactory receptor 1479 (predicted) (Olr1479_predicted), mRNA [NM_001000721]	NM_001000721	404973	GO:0007186|GO:0050911|GO:0004984|GO:0016021	Rn.142093
A_44_P557303	0.0105018	2.12205	up	5.92481	6.56408	6.50684	7.6616	7.33623	7.25427	P	P	P	P	P	P	Olr575	Rattus norvegicus olfactory receptor 575 (predicted) (Olr575_predicted), mRNA [NM_001000327]	NM_001000327	295813	GO:0007186|GO:0050911|GO:0004984|GO:0016021	Rn.142897
A_44_P438034	0.0105236	2.15451	up	4.31625	4.22612	4.78695	5.828	5.23772	5.58568	A	P	A	P	P	P	Olr1378	Rattus norvegicus olfactory receptor 1378 (predicted) (Olr1378_predicted), mRNA [NM_214828]	NM_214828	287086	GO:0007165|GO:0007186|GO:0007608|GO:0050896|GO:0050911|GO:0004872|GO:0004984|GO:0016020|GO:0016021	Rn.142193
A_44_P116329	0.0106968	3.1909	up	6.0645	6.99655	6.88508	8.73075	8.28702	7.95026	P	P	P	P	P	P	Olr1431	Rattus norvegicus olfactory receptor 1431 (predicted) (Olr1431_predicted), mRNA [NM_001000778]	NM_001000778	405054	GO:0007186|GO:0050911|GO:0004984|GO:0016021	Rn.142142
A_44_P527010	0.0108469	2.45889	up	4.44895	3.97613	4.03861	5.94781	5.20203	5.20787	A	A	A	P	P	P	Olr1451	Rattus norvegicus olfactory receptor 1451 (predicted) (Olr1451_predicted), mRNA [NM_001000957]	NM_001000957	405306	GO:0007186|GO:0050911|GO:0004984|GO:0016021	Rn.142127
A_44_P508142	0.0109113	4.13972	up	3.91999	5.02054	4.34195	6.51104	7.02225	5.89778	A	A	A	P	P	P	Olr152	Rattus norvegicus olfactory receptor 152 (predicted) (Olr152_predicted), mRNA [NM_001000546]	NM_001000546	365332	GO:0007186|GO:0050911|GO:0004984|GO:0016021	Rn.138176
A_44_P278479	0.0117037	3.37825	up	3.20128	2.03762	2.04093	4.37146	4.04969	4.12752	A	A	A	P	P	P	Olr1084	Rattus norvegicus olfactory receptor 1084 (predicted) (Olr1084_predicted), mRNA [NM_001000709]	NM_001000709	404958	GO:0007186|GO:0050911|GO:0004984|GO:0016021	Rn.143334
A_44_P252559	0.011955	3.01594	up	4.35924	5.00907	4.39911	6.76807	5.80074	5.97645	A	A	A	P	P	P	Olr1682	Rattus norvegicus olfactory receptor 1682 (predicted) (Olr1682_predicted), mRNA [NM_001000890]	NM_001000890	405191	GO:0007186|GO:0050911|GO:0004984|GO:0016021	Rn.142693
A_44_P494047	0.0119872	7.22585	up	3.34591	4.31895	2.12682	6.4222	6.02598	5.903	A	A	A	P	P	P	Olr252	Rattus norvegicus olfactory receptor 252 (predicted) (Olr252_predicted), mRNA [NM_001000219]	NM_001000219	293398	GO:0007186|GO:0050911|GO:0004984|GO:0016021	Rn.141775
A_44_P435697	0.0122738	5.75708	up	3.84982	2.31731	3.86641	6.41643	5.56117	5.63195	A	A	A	P	P	P	Olr1223	Rattus norvegicus olfactory receptor 1223 (predicted) (Olr1223_predicted), mRNA [NM_001000441]	NM_001000441	300549	GO:0007186|GO:0050911|GO:0004984|GO:0016021	Rn.143544
A_44_P555055	0.0125089	2.75406	up	4.87484	5.08043	5.14191	6.33998	6.01683	7.12505	A	P	A	P	P	P	Olr1196	Rattus norvegicus olfactory receptor 1196 (predicted) (Olr1196_predicted), mRNA [NM_001000435]	NM_001000435	300524	GO:0007186|GO:0007608|GO:0050911|GO:0001584|GO:0004930|GO:0004984|GO:0016020|GO:0016021	Rn.143561
A_44_P313618	0.0125394	4.55657	up	3.57247	2.17087	2.06215	5.0529	4.76493	4.55152	A	A	A	P	P	P	Olr1016	Rattus norvegicus olfactory receptor 1016 (predicted) (Olr1016_predicted), mRNA [NM_001000070]	NM_001000070	288858	GO:0007186|GO:0050911|GO:0004984|GO:0016021	Rn.143362
A_44_P435627	0.0126214	2.42097	up	6.3205	6.95276	6.8902	8.40952	7.66976	7.91094	P	P	P	P	P	P	Olr527	Rattus norvegicus olfactory receptor 527 (predicted) (Olr527_predicted), mRNA [NM_001000675]	NM_001000675	404878	GO:0007186|GO:0050911|GO:0004984|GO:0016021	Rn.142929
A_44_P397940	0.012857	5.41712	up	2.21895	4.05819	3.63567	5.49588	5.85922	5.87029	A	A	A	P	P	P	Olr1246	Rattus norvegicus olfactory receptor 1246 (predicted) (Olr1246_predicted), mRNA [NM_001000808]	NM_001000808	405094	GO:0007186|GO:0050911|GO:0004984|GO:0016021	Rn.143524
A_44_P447465	0.0131393	2.8683	up	6.59085	7.67563	7.28268	9.01374	8.45013	8.64589	P	P	P	P	P	P	Olr875	Rattus norvegicus olfactory receptor 875 (predicted) (Olr875_predicted), mRNA [NM_001000054]	NM_001000054	288789	GO:0007186|GO:0050911|GO:0004984|GO:0005529|GO:0016021	Rn.143409
A_44_P501035	0.0133116	3.23523	up	5.02576	5.6701	4.7675	7.35546	6.86091	6.3286	A	P	A	M	P	P	Olr1096	Rattus norvegicus olfactory receptor 1096 (predicted) (Olr1096_predicted), mRNA [NM_001000485]	NM_001000485	302027	GO:0007186|GO:0050911|GO:0004984|GO:0016021	Rn.143326
A_44_P531675	0.0136128	3.30717	up	4.2736	4.85191	4.74886	7.008	6.31328	5.72987	A	P	A	P	P	P	Olr1471	Rattus norvegicus olfactory receptor 1471 (predicted) (Olr1471_predicted), mRNA [NM_001000722]	NM_001000722	404974	GO:0007186|GO:0050911|GO:0004984|GO:0016021	Rn.142097
A_44_P205649	0.0146283	2.74161	up	5.97921	6.37688	6.04762	8.20181	7.06417	7.50279	P	P	P	P	P	P	Olr306	Rattus norvegicus olfactory receptor 306 (predicted) (Olr306_predicted), mRNA [NM_001000766]	NM_001000766	405040	GO:0007186|GO:0050911|GO:0004984|GO:0016021	Rn.141732
A_44_P547934	0.0146719	3.23366	up	3.30848	2.16082	2.1832	4.55544	4.02116	4.1554	A	A	A	P	P	P	Olr833	Rattus norvegicus olfactory receptor 833 (predicted) (Olr833_predicted), mRNA [NM_001000408]	NM_001000408	298397	GO:0007186|GO:0007608|GO:0050911|GO:0001584|GO:0004984|GO:0016021	Rn.143215
A_44_P503326	0.0152296	6.55099	up	3.57342	2.0371	4.19411	6.33963	5.84484	5.75528	A	A	A	P	P	P	Olr486	Rattus norvegicus olfactory receptor 486 (predicted) (Olr486_predicted), mRNA [NM_001000682]	NM_001000682	404887	GO:0007186|GO:0050911|GO:0004984|GO:0016021	Rn.142952
A_44_P224423	0.0152616	3.65061	up	3.94644	3.60335	4.71275	6.58948	5.54346	5.73401	A	A	A	P	P	P	Olr264	Rattus norvegicus olfactory receptor 264 (predicted) (Olr264_predicted), mRNA [NM_001000999]	NM_001000999	405363	GO:0007186|GO:0050911|GO:0004984|GO:0016021	Rn.141768
A_44_P550313	0.0155271	2.04097	up	6.28152	6.85093	7.07914	7.94915	7.65621	7.69401	P	P	P	P	P	P	Olr1332	Rattus norvegicus olfactory receptor 1332 (predicted) (Olr1332_predicted), mRNA [NM_001000477]	NM_001000477	300632	GO:0007186|GO:0050911|GO:0004984|GO:0016021	Rn.143468
A_44_P381729	0.0159101	2.09902	up	5.04759	5.36138	5.80859	6.76548	6.27154	6.38967	P	P	A	P	P	P	Olr1158	Rattus norvegicus olfactory receptor 1158 (predicted) (Olr1158_predicted), mRNA [NM_001000872]	NM_001000872	405169	GO:0007186|GO:0050911|GO:0004984|GO:0016021	Rn.143590
A_44_P210262	0.0159789	2.1903	up	3.31979	2.57236	2.69405	4.31265	3.79923	3.86771	A	A	A	P	A	P	Olr483	Rattus norvegicus olfactory receptor 483 (predicted) (Olr483_predicted), mRNA [NM_001000683]	NM_001000683	404888	GO:0007186|GO:0050911|GO:0001584|GO:0004984|GO:0016021	Rn.142955
A_44_P452048	0.0162618	2.38587	up	4.50295	5.07153	4.80589	6.58411	5.77633	5.78347	A	A	A	P	P	P	Olr217	Rattus norvegicus olfactory receptor 217 (predicted) (Olr217_predicted), mRNA [NM_001000199]	NM_001000199	293364	GO:0007186|GO:0050911|GO:0004984|GO:0016021	Rn.141798
A_44_P393391	0.0163202	3.38074	up	2.98332	3.19262	3.52103	5.81401	4.5803	4.57467	A	A	A	P	P	P	Olr1000	Rattus norvegicus olfactory receptor 1000 (predicted) (Olr1000_predicted), mRNA [NM_001000077]	NM_001000077	288891	GO:0007186|GO:0050911|GO:0004984|GO:0016021	Rn.143368
A_44_P475275	0.016374	2.49119	up	4.00851	4.34122	4.28284	6.14335	5.10924	5.33047	A	A	A	P	P	P	Olr1678	Rattus norvegicus olfactory receptor 1678 (predicted) (Olr1678_predicted), mRNA [NM_001000893]	NM_001000893	405194	GO:0007186|GO:0050911|GO:0004984|GO:0016021	Rn.142697
A_44_P377024	0.0171279	3.15912	up	2.84394	3.59705	2.41123	5.06817	4.51564	4.24696	A	A	A	P	P	P	Olr675	Rattus norvegicus olfactory receptor 675 (predicted) (Olr675_predicted), mRNA [NM_001000632]	NM_001000632	404825	GO:0007186|GO:0050911|GO:0004984|GO:0016021	Rn.142827
A_44_P116332	0.0173802	3.54399	up	5.274	4.77468	5.73016	7.81577	6.87646	6.56273	P	P	A	P	P	P	Olr1338	Rattus norvegicus olfactory receptor 1338 (predicted) (Olr1338_predicted), mRNA [NM_001000789]	NM_001000789	405073	GO:0007186|GO:0050911|GO:0004984|GO:0016021	Rn.143464
A_44_P247815	0.0174552	3.18256	up	1.93446	3.25266	2.16002	4.37376	4.04591	3.93803	A	A	A	P	P	P	Olr1538	Rattus norvegicus olfactory receptor 1538 (predicted) (Olr1538_predicted), mRNA [NM_001000530]	NM_001000530	363761	GO:0007186|GO:0050911|GO:0004984|GO:0016021	Rn.142270
A_44_P191683	0.017483	4.1135	up	6.64109	6.99389	6.62847	7.78631	9.41562	9.18262	P	P	P	P	P	P	Olr192	Rattus norvegicus olfactory receptor 192 (predicted) (Olr192_predicted), mRNA [NM_001000549]	NM_001000549	365336	GO:0007186|GO:0050911|GO:0004984|GO:0016021	Rn.141818
A_44_P377076	0.017516	3.92555	up	4.02221	3.70433	2.49233	5.77116	5.17622	5.19017	A	A	A	P	P	P	Olr130	Rattus norvegicus olfactory receptor 130 (predicted) (Olr130_predicted), mRNA [NM_001001272]	NM_001001272	293268	GO:0007186|GO:0050911|GO:0004984|GO:0016021	Rn.215179
A_44_P114000	0.0175736	3.58096	up	2.00196	2.53258	2.55849	5.07125	3.8546	3.68823	A	A	A	P	A	P	Olr1507	Rattus norvegicus olfactory receptor 1507 (predicted) (Olr1507_predicted), mRNA [NM_001000033]	NM_001000033	287508	GO:0007186|GO:0050911|GO:0004984|GO:0016021	Rn.142080
A_44_P435683	0.0178953	2.73343	up	4.33351	5.06716	5.39316	6.78744	6.13131	6.22722	A	P	A	P	P	P	Olr745	Rattus norvegicus olfactory receptor 745 (predicted) (Olr745_predicted), mRNA [NM_001000578]	NM_001000578	366123	GO:0007186|GO:0050911|GO:0004984|GO:0016021	Rn.142780
A_44_P125764	0.018064	4.87129	up	3.73094	2.24215	2.05508	5.48184	4.72011	4.67913	A	A	A	P	P	P	Olr499	Rattus norvegicus olfactory receptor 499 (predicted) (Olr499_predicted), mRNA [NM_001000931]	NM_001000931	405251	GO:0007186|GO:0050911|GO:0004984|GO:0016021	Rn.142945
A_44_P238286	0.0183444	2.19313	up	4.7366	4.9559	4.96563	6.53048	5.54602	5.98061	A	P	A	M	P	P	Olr287	Rattus norvegicus olfactory receptor 287 (Olr287), mRNA [NM_173334]	NM_173334	287001	GO:0007165|GO:0007186|GO:0007608|GO:0050896|GO:0004872|GO:0004984|GO:0005549|GO:0016020|GO:0016021	Rn.44382
A_44_P297059	0.01838	2.40166	up	7.76453	8.4083	8.26333	9.93445	9.20538	9.08841	P	P	P	P	P	P	Olr741	Rattus norvegicus olfactory receptor 741 (predicted) (Olr741_predicted), mRNA [NM_001000575]	NM_001000575	366120	GO:0007186|GO:0050911|GO:0004984|GO:0016021	Rn.142783
A_44_P196268	0.018612	3.33306	up	2.67129	3.46284	3.58291	5.53961	4.32912	5.05887	A	A	A	P	P	P	Olr1172	Rattus norvegicus olfactory receptor 1172 (Olr1172), mRNA [NM_001000983]	NM_001000983	405339	GO:0007186|GO:0050911|GO:0004984|GO:0016021	Rn.143580
A_44_P259882	0.0187277	9.26195	up	1.96046	3.72564	2.34889	7.18374	5.25903	5.22617	A	A	A	P	P	P	Olr448	Rattus norvegicus olfactory receptor 448 (predicted) (Olr448_predicted), mRNA [NM_001000287]	NM_001000287	295720	GO:0007186|GO:0050911|GO:0004984|GO:0016021	Rn.142982
A_44_P259867	0.0193523	5.9657	up	3.11945	2.10548	1.99606	5.58568	5.53992	3.82546	A	A	A	P	A	P	Olr262	Rattus norvegicus olfactory receptor 262 (predicted) (Olr262_predicted), mRNA [NM_001000221]	NM_001000221	293400	GO:0007186|GO:0050911|GO:0004984|GO:0016021	Rn.141770
A_44_P456584	0.0194492	2.06253	up	3.80928	4.21982	3.87826	5.37287	4.54412	5.12363	A	A	A	P	P	P	Olr471	Rattus norvegicus olfactory receptor 471 (predicted) (Olr471_predicted), mRNA [NM_001001125]	NM_001001125	406046	GO:0007186|GO:0050911|GO:0004984|GO:0016021	Rn.142965
A_44_P194049	0.0195976	2.25558	up	3.33528	4.08968	3.84598	5.36442	4.74755	4.67946	A	A	A	P	P	P	Olr382	Rattus norvegicus olfactory receptor 382 (predicted) (Olr382_predicted), mRNA [NM_001001278]	NM_001001278	293815	GO:0007186|GO:0050911|GO:0004984|GO:0016021	Rn.141670
A_44_P430807	0.0196506	3.50502	up	3.80785	3.94103	2.67053	5.80473	5.02241	5.02054	A	A	A	P	P	P	Olr828	Rattus norvegicus olfactory receptor 828 (predicted) (Olr828_predicted), mRNA [NM_001000991]	NM_001000991	405351	GO:0007186|GO:0050911|GO:0004984|GO:0016021	Rn.143082
A_44_P144316	0.0199229	4.78015	up	3.73524	2.26299	2.33685	5.7081	4.45716	4.94097	A	A	A	P	P	P	Olr1470	Rattus norvegicus olfactory receptor 1470 (Olr1470), mRNA [NM_001000723]	NM_001000723	404975	GO:0007165|GO:0007186|GO:0007608|GO:0050896|GO:0050911|GO:0004872|GO:0004984|GO:0016020|GO:0016021	Rn.129823
A_44_P480004	0.0204303	5.45138	up	3.87439	1.941	3.87406	5.93461	5.53384	5.56086	A	A	A	P	P	P	Olr780	Rattus norvegicus olfactory receptor 780 (predicted) (Olr780_predicted), mRNA [NM_001000606]	NM_001000606	404795	GO:0007186|GO:0050911|GO:0004984|GO:0016021	Rn.142751
A_44_P247810	0.0204503	2.47509	up	4.70659	4.79545	3.79695	6.03331	5.61906	5.56905	A	P	A	P	P	P	Olr327	Rattus norvegicus olfactory receptor 327 (predicted) (Olr327_predicted), mRNA [NM_001000249]	NM_001000249	293765	GO:0007186|GO:0050911|GO:0004984|GO:0016021	Rn.141703
A_44_P156361	0.0208323	3.59384	up	6.2433	7.50392	7.39793	9.47956	8.61276	8.5894	P	P	P	P	P	P	Olr694	Rattus norvegicus olfactory receptor 694 (predicted) (Olr694_predicted), mRNA [NM_001000357]	NM_001000357	295896	GO:0007186|GO:0050911|GO:0004984|GO:0005529|GO:0016021	Rn.138148
A_44_P332515	0.0214197	3.68368	up	4.73764	5.36218	6.2698	7.83544	6.99148	7.18615	P	P	A	P	P	P	Olr1523	Rattus norvegicus olfactory receptor 1523 (Olr1523), mRNA [NM_001000713]	NM_001000713	404962	GO:0007186|GO:0050911|GO:0004872|GO:0004984|GO:0016021	Rn.124622
A_44_P280789	0.0214567	4.84417	up	4.26098	2.68424	3.9563	6.68152	5.42235	5.62639	A	A	A	P	P	P	Olr475	Rattus norvegicus olfactory receptor 475 (predicted) (Olr475_predicted), mRNA [NM_001000686]	NM_001000686	404891	GO:0007186|GO:0050911|GO:0004984|GO:0016021	Rn.142962
A_44_P355958	0.0225366	4.44844	up	1.92285	2.80931	2.16304	3.38645	4.91004	5.05862	A	A	A	P	P	P	Olr1199	Rattus norvegicus olfactory receptor 1199 (predicted) (Olr1199_predicted), mRNA [NM_001000819]	NM_001000819	405107	GO:0007186|GO:0050911|GO:0004984|GO:0016021	Rn.143558
A_44_P294785	0.0236054	5.71268	up	4.01825	2.15223	2.04805	5.82244	4.81012	5.12848	A	A	A	P	P	P	Olr1121	Rattus norvegicus olfactory receptor 1121 (predicted) (Olr1121_predicted), mRNA [NM_001000516]	NM_001000516	315452	GO:0007186|GO:0050911|GO:0001584|GO:0004984|GO:0016021	Rn.143613
A_44_P165653	0.0239554	3.46158	up	2.97953	3.87348	2.14754	4.64855	4.94512	4.78117	A	A	A	P	P	P	Olr576	Rattus norvegicus olfactory receptor 576 (predicted) (Olr576_predicted), mRNA [NM_001000328]	NM_001000328	295814	GO:0007186|GO:0050911|GO:0004984|GO:0016021	Rn.142896
A_44_P393352	0.0254114	2.37308	up	4.64167	4.95422	5.51446	6.78669	6.04654	6.0174	A	P	A	P	P	P	Olr292	Rattus norvegicus olfactory receptor 292 (predicted) (Olr292_predicted), mRNA [NM_001000232]	NM_001000232	293594	GO:0007186|GO:0050911|GO:0004984|GO:0016021	Rn.141742
A_44_P292568	0.0256655	2.38355	up	6.02434	5.87692	6.03958	7.59581	7.58645	6.51791	P	P	A	P	P	P	Olr233	Rattus norvegicus olfactory receptor 233 (predicted) (Olr233_predicted), mRNA [NM_001000207]	NM_001000207	293377	GO:0007186|GO:0050911|GO:0004984|GO:0016021	Rn.141786
A_44_P257378	0.0257576	2.88675	up	4.45059	5.74422	4.78518	6.92767	6.21308	6.42756	A	P	A	P	P	P	Olr660	Rattus norvegicus olfactory receptor 660 (predicted) (Olr660_predicted), mRNA [NM_001000635]	NM_001000635	404828	GO:0007186|GO:0050911|GO:0004984|GO:0016021	Rn.142841
A_44_P367591	0.0258268	5.65758	up	4.21809	3.41543	1.95835	5.17986	6.1877	5.72487	A	P	A	P	P	P	Olr1481	Rattus norvegicus olfactory receptor 1481 (Olr1481), mRNA [NM_001000527]	NM_001000527	363639	GO:0007186|GO:0050911|GO:0004984|GO:0016021	Rn.111155
A_44_P179932	0.0279401	2.23949	up	6.06842	6.51079	6.67108	7.96397	7.77329	7.00255	P	P	P	P	P	P	Olr937	Rattus norvegicus olfactory receptor 937 (predicted) (Olr937_predicted), mRNA [NM_001001387]	NM_001001387	366803	GO:0007186|GO:0050911|GO:0004984|GO:0016021	Rn.143383
A_44_P214956	0.0282231	3.54012	up	3.17401	3.50734	4.31761	6.3353	5.09168	5.04337	A	A	A	P	P	P	Olr363	Rattus norvegicus olfactory receptor 363 (predicted) (Olr363_predicted), mRNA [NM_001000754]	NM_001000754	405025	GO:0007186|GO:0050911|GO:0004984|GO:0016021	Rn.141683
A_44_P379490	0.0282413	3.68699	up	3.17655	3.98338	2.05731	5.01897	4.88246	4.96314	A	A	A	P	P	P	Olr461	Rattus norvegicus olfactory receptor 461 (predicted) (Olr461_predicted), mRNA [NM_001000294]	NM_001000294	295730	GO:0007186|GO:0050911|GO:0004984|GO:0016021	Rn.142974
A_44_P412075	0.0296891	3.62763	up	2.0764	2.08955	2.01108	4.5494	4.40628	2.79843	A	A	A	P	A	P	Olr484	Rattus norvegicus olfactory receptor 484 (predicted) (Olr484_predicted), mRNA [NM_001000306]	NM_001000306	295750	GO:0007186|GO:0050911|GO:0004984|GO:0016021	Rn.142954
A_44_P520036	0.0298834	2.25755	up	4.74715	5.51322	4.972	6.71693	6.27033	5.76938	A	P	A	P	P	P	Olr916	Rattus norvegicus olfactory receptor 916 (predicted) (Olr916_predicted), mRNA [NM_001000587]	NM_001000587	366797	GO:0007186|GO:0050911|GO:0004984|GO:0016021	Rn.143392
A_44_P179882	0.0299182	3.59644	up	3.1287	2.09634	2.01872	4.60213	4.77468	3.40667	A	A	A	P	A	P	Olr1292	Rattus norvegicus olfactory receptor 1292 (predicted) (Olr1292_predicted), mRNA [NM_001000960]	NM_001000960	405312	GO:0007186|GO:0050911|GO:0004984|GO:0016021	Rn.143498
A_44_P198598	0.0301113	3.09522	up	4.01504	5.07949	4.40171	6.2484	5.41041	6.72755	A	A	A	P	M	P	Olr348	Rattus norvegicus olfactory receptor 348 (predicted) (Olr348_predicted), mRNA [NM_001000757]	NM_001000757	405030	GO:0007186|GO:0050911|GO:0004984|GO:0016021	Rn.141690
A_44_P304169	0.0309293	2.30779	up	5.41186	6.13756	6.04537	7.11166	7.55364	6.54902	P	P	P	P	P	P	Olr1341	Rattus norvegicus olfactory receptor 1341 (predicted) (Olr1341_predicted), mRNA [NM_001000482]	NM_001000482	300643	GO:0007186|GO:0050911|GO:0004984|GO:0016021	Rn.143462
A_44_P419034	0.0312313	5.18309	up	3.71674	2.02977	4.44288	6.04919	5.6988	5.56285	A	A	A	P	P	P	Olr181	Rattus norvegicus olfactory receptor 181 (predicted) (Olr181_predicted), mRNA [NM_001001030]	NM_001001030	405916	GO:0007186|GO:0050911|GO:0004984|GO:0016021	Rn.141826
A_44_P388801	0.0314652	2.16736	up	4.0695	4.9772	4.87284	6.11714	5.67374	5.47647	A	A	A	P	P	P	Olr1583	Rattus norvegicus olfactory receptor 1583 (predicted) (Olr1583_predicted), mRNA [NM_001000080]	NM_001000080	289241	GO:0007186|GO:0050911|GO:0004984|GO:0016021	Rn.142343
A_44_P322335	0.0323271	3.4112	up	3.03317	2.28508	4.17138	4.97431	4.9775	4.84864	A	A	A	P	P	P	Olr1654	Rattus norvegicus olfactory receptor 1654 (predicted) (Olr1654_predicted), mRNA [NM_021860]	NM_021860	60451	GO:0007165|GO:0007186|GO:0007608|GO:0050896|GO:0004872|GO:0004984|GO:0016020|GO:0016021	Rn.138118
A_44_P529391	0.0324943	2.31266	up	4.69125	4.63892	3.57576	5.65244	5.32266	5.55949	A	P	A	P	P	P	Olr1193	Rattus norvegicus olfactory receptor 1193 (predicted) (Olr1193_predicted), mRNA [NM_001000594]	NM_001000594	367032	GO:0007186|GO:0050911|GO:0004984|GO:0016021	Rn.143573
A_44_P243037	0.0327026	4.02212	up	5.44947	5.97066	6.33318	8.17543	8.76651	6.83524	P	P	A	P	P	P	Olr1657	Rattus norvegicus olfactory receptor 1657 (predicted) (Olr1657_predicted), mRNA [NM_001000536]	NM_001000536	364726	GO:0007186|GO:0050911|GO:0004984|GO:0016021	Rn.142507
A_44_P283318	0.0331558	3.63488	up	2.14728	4.11039	3.44365	5.18381	4.91571	5.18753	A	A	A	P	P	P	Olr68	Rattus norvegicus olfactory receptor 68 (predicted) (Olr68_predicted), mRNA [NM_001000133]	NM_001000133	293214	GO:0007186|GO:0050911|GO:0004984|GO:0016021	Rn.141915
A_44_P308824	0.0334889	2.23585	up	2.23223	2.97953	3.35611	4.29389	3.99895	3.7575	A	A	A	P	A	P	Olr1593	Rattus norvegicus olfactory receptor 1593 (predicted) (Olr1593_predicted), mRNA [NM_001000085]	NM_001000085	289255	GO:0007186|GO:0050911|GO:0004984|GO:0016021	Rn.142335
A_44_P531695	0.0335646	2.66571	up	3.44406	3.63548	3.42207	5.70988	4.19154	4.84375	A	A	A	P	P	P	Olr185	Rattus norvegicus olfactory receptor 185 (predicted) (Olr185_predicted), mRNA [NM_001000183]	NM_001000183	293330	GO:0007186|GO:0050911|GO:0004984|GO:0016021	Rn.141823
A_44_P442695	0.0377293	3.15844	up	3.29218	1.93292	1.97422	4.18221	4.52086	3.47389	A	A	A	P	A	P	Olr721	Rattus norvegicus olfactory receptor 721 (predicted) (Olr721_predicted), mRNA [NM_001000362]	NM_001000362	295914	GO:0007186|GO:0050911|GO:0004984|GO:0016021	Rn.142795
A_44_P196316	0.0377342	3.39657	up	3.78706	4.19766	2.45568	5.69481	5.14861	4.8892	A	A	A	P	P	P	Olr6	Rattus norvegicus olfactory receptor 6 (predicted) (Olr6_predicted), mRNA [NM_001000539]	NM_001000539	365175	GO:0007186|GO:0050911|GO:0004984|GO:0016021	Rn.142003
A_44_P141996	0.0403537	3.00812	up	4.12203	5.7208	5.02203	7.03535	6.45217	6.14391	A	A	A	P	P	P	Olr1450	Rattus norvegicus olfactory receptor 1450 (predicted) (Olr1450_predicted), mRNA [NM_001000774]	NM_001000774	405049	GO:0007186|GO:0050911|GO:0004984|GO:0016021	Rn.142128
A_44_P262209	0.0406631	3.04767	up	4.11291	4.92264	5.50497	7.15472	5.97947	6.22946	A	A	A	P	P	P	Olr773	Rattus norvegicus olfactory receptor 773 (predicted) (Olr773_predicted), mRNA [NM_001000373]	NM_001000373	296026	GO:0007186|GO:0050911|GO:0004984|GO:0016021	Rn.142757
A_44_P555042	0.0411233	2.05409	up	7.98573	8.76651	8.5559	9.99487	9.19373	9.23503	P	P	P	P	P	P	Olr157	Rattus norvegicus olfactory receptor 157 (predicted) (Olr157_predicted), mRNA [NM_001000169]	NM_001000169	293304	GO:0007186|GO:0050911|GO:0004984|GO:0016021	Rn.141846
A_44_P454304	0.0413345	2.32774	up	4.7216	4.62337	3.84194	6.21553	5.2533	5.37487	A	P	A	P	P	P	Olr338	Rattus norvegicus olfactory receptor 338 (predicted) (Olr338_predicted), mRNA [NM_001000252]	NM_001000252	293781	GO:0007186|GO:0050911|GO:0004984|GO:0016021	Rn.141696
A_44_P369965	0.04187	2.75729	up	3.16241	3.85735	3.81774	5.95367	4.5561	4.71748	A	A	A	P	P	P	Olr1295	Rattus norvegicus olfactory receptor 1295 (predicted) (Olr1295_predicted), mRNA [NM_001000598]	NM_001000598	367065	GO:0007186|GO:0050911|GO:0004984|GO:0016021	Rn.143495
A_44_P414404	0.042235	3.37961	up	1.98798	3.28692	3.92255	5.17918	4.61323	4.6756	A	A	A	P	P	P	Olr851	Rattus norvegicus olfactory receptor 851 (predicted) (Olr851_predicted), mRNA [NM_001000400]	NM_001000400	298040	GO:0007186|GO:0050911|GO:0004984|GO:0016021	Rn.143203
A_44_P498648	0.0439783	2.21478	up	5.25382	5.57174	6.18829	7.23016	6.95249	6.27268	P	P	A	P	P	P	Olr1361	Rattus norvegicus olfactory receptor 1361 (Olr1361), mRNA [NM_173333]	NM_173333	287000	GO:0007165|GO:0007186|GO:0007608|GO:0050896|GO:0050911|GO:0004872|GO:0004984|GO:0016020|GO:0016021	Rn.44381
A_44_P250124	0.046761	2.96341	up	2.44126	2.78198	2.77453	5.24733	3.40529	4.04692	A	A	A	P	P	A	Olr1220	Rattus norvegicus olfactory receptor 1220 (predicted) (Olr1220_predicted), mRNA [NM_001000814]	NM_001000814	405100	GO:0007186|GO:0050911|GO:0004984|GO:0016021	Rn.143546
A_44_P545594	0.0475157	3.7195	up	4.04295	2.06482	2.06113	4.7586	4.38321	4.71241	A	A	A	P	P	P	Olr239	Rattus norvegicus olfactory receptor 239 (predicted) (Olr239_predicted), mRNA [NM_001000211]	NM_001000211	293383	GO:0007186|GO:0050911|GO:0004984|GO:0016021	Rn.141782
A_44_P285601	0.00358077	2.0038	down	5.27134	5.06218	5.15908	4.30744	3.85774	4.31921	A	P	A	P	P	P	Olr94	Rattus norvegicus olfactory receptor 94 (predicted) (Olr94_predicted), mRNA [NM_001001023]	NM_001001023	405908	GO:0007186|GO:0050911|GO:0004984|GO:0016021	Rn.141893

## Sheet: S2.6
Table S2.6. The olfactory receptors differentially expressed in DRGs at 4 d post nerve injury (PNI) compared to control (at 0 h PNI)
ProbeName	p-value	Fold change	regulation	0h_DRG_1	0h_DRG_2	0h_DRG_3	4d_DRG_1	4d_DRG_2	4d_DRG_3	0h_DRG_1	0h_DRG_2	0h_DRG_3	4d_DRG_1	4d_DRG_2	4d_DRG_3	GeneSymbol	Description	GenbankAccession	EntrezGene	GO(Avadis)	UniGene
A_44_P102465	2.4e-07	4.15703	up	1.86718	1.90236	1.92587	4.00047	3.92419	3.93741	A	A	A	P	P	P	Olr1107	Rattus norvegicus olfactory receptor 1107 (predicted) (Olr1107_predicted), mRNA [NM_001000424]	NM_001000424	300202	GO:0007165|GO:0007186|GO:0007608|GO:0050896|GO:0050911|GO:0004872|GO:0004984|GO:0016020|GO:0016021	Rn.143286
A_44_P543137	2.76e-05	3.00815	up	2.09377	2.13436	2.08955	3.83137	3.58469	3.66827	A	A	A	A	P	P	Olr824	Rattus norvegicus olfactory receptor 824 (predicted) (Olr824_predicted), mRNA [NM_001000905]	NM_001000905	405215	GO:0007186|GO:0050911|GO:0004984|GO:0016021	Rn.143086
A_44_P475320	3.91e-05	3.69522	up	1.89743	2.09021	2.08099	4.05195	3.82231	3.85135	A	A	A	P	P	P	Olr1589	Rattus norvegicus olfactory receptor 1589 (predicted) (Olr1589_predicted), mRNA [NM_001000083]	NM_001000083	289251	GO:0007186|GO:0050911|GO:0004984|GO:0016021	Rn.142339
A_43_P16265	0.000127	3.44339	up	5.86402	6.14743	6.02159	7.93028	7.83044	7.62379	P	P	P	P	P	P	Olr1078	Rattus norvegicus olfactory receptor 1078 (Olr1078), mRNA [NM_207597]	NM_207597	299593	GO:0007165|GO:0007186|GO:0007608|GO:0050896|GO:0050911|GO:0004872|GO:0004984|GO:0016020|GO:0016021	Rn.120045
A_44_P292568	0.000136	2.0937	up	6.02434	5.87692	6.03958	6.94023	7.09819	7.10059	P	P	A	P	P	P	Olr233	Rattus norvegicus olfactory receptor 233 (predicted) (Olr233_predicted), mRNA [NM_001000207]	NM_001000207	293377	GO:0007186|GO:0050911|GO:0004984|GO:0016021	Rn.141786
A_44_P557302	0.00015	2.66902	up	6.08382	6.21989	6.08809	7.48478	7.43064	7.7253	P	P	P	P	P	P	Olr1744	Rattus norvegicus olfactory receptor 1744 (predicted) (Olr1744_predicted), mRNA [NM_001001426]	NM_001001426	294198	GO:0006355|GO:0006464|GO:0006512|GO:0006955|GO:0007165|GO:0007186|GO:0007608|GO:0019882|GO:0050896|GO:0050911|GO:0003676|GO:0004872|GO:0004984|GO:0008270|GO:0046872|GO:0005622|GO:0016020|GO:0016021|GO:0042612	Rn.142660
A_44_P393316	0.000176	3.72465	up	1.93534	1.90781	1.90371	3.59546	4.07576	3.76696	A	A	A	P	P	P	Olr25	Rattus norvegicus olfactory receptor 25 (predicted) (Olr25_predicted), mRNA [NM_001000692]	NM_001000692	404897	GO:0007186|GO:0050911|GO:0004984|GO:0016021	Rn.141945
A_44_P325571	0.000196	5.48935	up	1.94197	1.94079	2.46299	4.50829	4.49495	4.71241	A	A	A	P	P	P	Olr349	Rattus norvegicus olfactory receptor 349 (predicted) (Olr349_predicted), mRNA [NM_001001019]	NM_001001019	405393	GO:0007186|GO:0050911|GO:0004984|GO:0016021	Rn.141689
A_44_P280799	0.000286	2.66747	up	2.11825	2.09134	2.10026	3.28175	3.64876	3.62575	A	A	A	P	A	P	Olr613	Rattus norvegicus olfactory receptor 613 (predicted) (Olr613_predicted), mRNA [NM_001000654]	NM_001000654	404852	GO:0007186|GO:0050911|GO:0004984|GO:0016021	Rn.142870
A_44_P440351	0.000302	4.25041	up	2.08955	2.04815	2.04445	3.96168	3.98033	4.50295	A	A	A	P	P	P	Olr40	Rattus norvegicus olfactory receptor 40 (predicted) (Olr40_predicted), mRNA [NM_001000127]	NM_001000127	293197	GO:0007186|GO:0050911|GO:0004984|GO:0016021	Rn.141934
A_44_P121136	0.000373	2.99815	up	2.1266	2.35334	2.16821	3.64135	4.04525	3.71377	A	A	A	P	P	P	Olr108	Rattus norvegicus olfactory receptor 108 (predicted) (Olr108_predicted), mRNA [NM_001000149]	NM_001000149	293247	GO:0007186|GO:0050911|GO:0004984|GO:0016021	Rn.141883
A_44_P557273	0.000651	3.38679	up	2.28386	2.04322	1.98735	3.55714	4.08529	3.95175	A	A	A	P	P	P	Olr1316	Rattus norvegicus olfactory receptor 1316 (predicted) (Olr1316_predicted), mRNA [NM_001000793]	NM_001000793	405077	GO:0007186|GO:0050911|GO:0004984|GO:0016021	Rn.143481
A_44_P344197	0.000868	2.49784	up	4.81736	4.97459	4.6936	5.9228	6.17695	6.34785	A	P	A	P	P	P	Olr1410	Rattus norvegicus olfactory receptor 1410 (predicted) (Olr1410_predicted), mRNA [NM_001000784]	NM_001000784	405062	GO:0007186|GO:0050911|GO:0004984|GO:0016021	Rn.142160
A_44_P440343	0.000893	2.87553	up	2.37511	1.92154	1.93425	3.76088	3.46903	3.57247	A	A	A	A	P	P	Olr399	Rattus norvegicus olfactory receptor 399 (predicted) (Olr399_predicted), mRNA [NM_001000560]	NM_001000560	366026	GO:0007186|GO:0050911|GO:0004984|GO:0016021	Rn.143039
A_44_P501005	0.00110846	2.30877	up	4.6506	4.45263	4.94575	5.90046	5.90873	5.86115	A	P	A	P	P	P	Olr323	Rattus norvegicus olfactory receptor 323 (predicted) (Olr323_predicted), mRNA [NM_001000245]	NM_001000245	293761	GO:0007186|GO:0050911|GO:0004984|GO:0016021	Rn.141707
A_44_P142043	0.00112754	2.9169	up	2.34509	2.57358	2.61532	4.20119	3.72663	4.23947	A	A	A	P	P	P	Olr1592	Rattus norvegicus olfactory receptor 1592 (predicted) (Olr1592_predicted), mRNA [NM_001000084]	NM_001000084	289254	GO:0007186|GO:0050911|GO:0004984|GO:0016021	Rn.142336
A_44_P252549	0.00113497	3.38084	up	3.10795	2.42424	2.67668	4.35706	4.56181	4.56215	A	A	A	P	P	P	Olr186	Rattus norvegicus olfactory receptor 186 (predicted) (Olr186_predicted), mRNA [NM_001001031]	NM_001001031	405917	GO:0007186|GO:0050911|GO:0004984|GO:0016021	Rn.141822
A_44_P360600	0.00119868	3.31564	up	1.87303	1.90397	1.91991	3.2347	3.69729	3.95278	A	A	A	P	A	P	Olr803	Rattus norvegicus olfactory receptor 803 (predicted) (Olr803_predicted), mRNA [NM_001000853]	NM_001000853	405143	GO:0007186|GO:0050911|GO:0004984|GO:0016021	Rn.143119
A_44_P320764	0.00122271	2.52187	up	2.92239	2.85969	2.47959	4.25031	3.95278	4.06207	A	A	A	P	P	P	Olr1499	Rattus norvegicus olfactory receptor 1499 (predicted) (Olr1499_predicted), mRNA [NM_001000031]	NM_001000031	287502	GO:0007186|GO:0050911|GO:0004984|GO:0016021	Rn.142084
A_44_P191683	0.00126741	2.4908	up	6.64109	6.99389	6.62847	8.26441	8.06586	7.883	P	P	P	P	P	P	Olr192	Rattus norvegicus olfactory receptor 192 (predicted) (Olr192_predicted), mRNA [NM_001000549]	NM_001000549	365336	GO:0007186|GO:0050911|GO:0004984|GO:0016021	Rn.141818
A_44_P125744	0.00161339	2.79436	up	3.40564	3.06256	3.24438	4.38583	4.85383	4.92047	A	A	A	P	M	P	Olr996	Rattus norvegicus olfactory receptor 996 (predicted) (Olr996_predicted), mRNA [NM_001000700]	NM_001000700	404924	GO:0007186|GO:0050911|GO:0004984|GO:0016021	Rn.143369
A_44_P391085	0.00175929	2.69386	up	2.89998	2.49233	2.27194	3.87367	4.01538	4.06422	A	A	A	P	P	P	Olr1126	Rattus norvegicus olfactory receptor 1126 (predicted) (Olr1126_predicted), mRNA [NM_001000880]	NM_001000880	405179	GO:0007186|GO:0050911|GO:0004984|GO:0016021	Rn.143609
A_43_P16093	0.00191212	2.48063	up	6.05981	6.50358	6.54201	7.63738	7.54301	7.85713	P	P	P	P	P	P	Olr837	Rattus norvegicus olfactory receptor 837 (Olr837), mRNA [NM_001000897]	NM_001000897	405207	GO:0007165|GO:0007186|GO:0007608|GO:0050896|GO:0050911|GO:0004872|GO:0004984|GO:0016020|GO:0016021	Rn.124670
A_44_P308827	0.0019141	2.97139	up	4.74238	4.37256	4.83564	6.04842	6.06655	6.54902	A	P	A	P	P	P	Olr74	Rattus norvegicus olfactory receptor 74 (predicted) (Olr74_predicted), mRNA [NM_001000134]	NM_001000134	293218	GO:0007186|GO:0050911|GO:0004984|GO:0016021	Rn.141911
A_44_P484730	0.00218126	5.29685	up	3.13086	2.10793	2.1189	4.84591	4.77402	4.95317	A	A	A	P	P	P	Olr526	Rattus norvegicus olfactory receptor 526 (predicted) (Olr526_predicted), mRNA [NM_001001375]	NM_001001375	295781	GO:0007186|GO:0050911|GO:0004984|GO:0016021	Rn.142930
A_44_P407292	0.0026694	2.43893	up	4.81078	5.46489	5.09943	6.34758	6.39772	6.48854	A	P	A	P	P	P	Olr1070	Rattus norvegicus olfactory receptor 1070 (predicted) (Olr1070_predicted), mRNA [NM_001000591]	NM_001000591	366816	GO:0007186|GO:0050911|GO:0004984|GO:0016021	Rn.143342
A_44_P184578	0.00378566	3.50098	up	2.985	2.12598	2.17949	4.03506	4.26098	4.4177	A	A	A	P	P	P	Olr1417	Rattus norvegicus olfactory receptor 1417 (predicted) (Olr1417_predicted), mRNA [NM_001001002]	NM_001001002	405368	GO:0007186|GO:0050911|GO:0004984|GO:0016021	Rn.142150
A_44_P512936	0.00378661	2.63135	up	2.68424	1.99621	2.03315	3.73094	3.64231	3.52776	A	A	A	P	P	A	Olr441	Rattus norvegicus olfactory receptor 441 (predicted) (Olr441_predicted), mRNA [NM_001000283]	NM_001000283	295712	GO:0007186|GO:0050911|GO:0004984|GO:0016021	Rn.142989
A_44_P400293	0.00491663	3.15163	up	4.78918	5.38233	4.39665	6.6173	6.38449	6.53467	A	P	A	P	P	P	Olr286	Rattus norvegicus olfactory receptor 286 (predicted) (Olr286_predicted), mRNA [NM_001000554]	NM_001000554	365384	GO:0007186|GO:0050911|GO:0004984|GO:0016021	Rn.141745
A_44_P243037	0.00502579	2.93887	up	5.44947	5.97066	6.33318	7.68095	7.31907	7.41908	P	P	A	P	P	P	Olr1657	Rattus norvegicus olfactory receptor 1657 (predicted) (Olr1657_predicted), mRNA [NM_001000536]	NM_001000536	364726	GO:0007186|GO:0050911|GO:0004984|GO:0016021	Rn.142507
A_44_P449663	0.00530888	2.11493	up	4.32327	4.27411	4.09098	5.32112	4.98753	5.62156	A	P	A	P	P	P	Olr1602	Rattus norvegicus olfactory receptor 1602 (predicted) (Olr1602_predicted), mRNA [NM_001000909]	NM_001000909	405219	GO:0007186|GO:0050911|GO:0004984|GO:0016021	Rn.142328
A_44_P372317	0.00561439	2.06602	up	5.46795	5.51129	4.94643	6.22789	6.38967	6.44866	A	P	A	P	P	P	Olr174	Rattus norvegicus olfactory receptor 174 (predicted) (Olr174_predicted), mRNA [NM_001001028]	NM_001001028	405914	GO:0007186|GO:0050911|GO:0004984|GO:0016021	Rn.141832
A_44_P259867	0.00562569	4.22057	up	3.11945	2.10548	1.99606	4.31661	4.75889	4.3778	A	A	A	P	P	P	Olr262	Rattus norvegicus olfactory receptor 262 (predicted) (Olr262_predicted), mRNA [NM_001000221]	NM_001000221	293400	GO:0007186|GO:0050911|GO:0004984|GO:0016021	Rn.141770
A_44_P287977	0.00588162	2.43847	up	6.22424	6.97788	6.77827	7.81842	7.91732	8.10258	P	P	P	P	P	P	Olr1522	Rattus norvegicus olfactory receptor 1522 (predicted) (Olr1522_predicted), mRNA [NM_001000040]	NM_001000040	287614	GO:0007186|GO:0050911|GO:0004984|GO:0016021	Rn.142057
A_44_P210268	0.00613226	2.59277	up	6.66174	7.21676	7.42071	8.2579	8.4674	8.6974	P	P	P	P	P	P	Olr1108	Rattus norvegicus olfactory receptor 1108 (predicted) (Olr1108_predicted), mRNA [NM_001000993]	NM_001000993	405353	GO:0007165|GO:0007186|GO:0007608|GO:0050896|GO:0050911|GO:0004872|GO:0004984|GO:0016020|GO:0016021	Rn.143285
A_44_P402559	0.00637633	3.9238	up	3.36161	2.54488	2.07466	4.67946	4.63438	4.58406	A	A	A	P	P	P	Olr1598	Rattus norvegicus olfactory receptor 1598 (predicted) (Olr1598_predicted), mRNA [NM_001000910]	NM_001000910	405221	GO:0007186|GO:0050911|GO:0004984|GO:0016021	Rn.142331
A_44_P292547	0.00741789	7.61144	up	3.90824	2.909	2.20565	5.84932	5.44458	6.5135	A	A	A	P	P	P	Olr463	Rattus norvegicus olfactory receptor 463 (predicted) (Olr463_predicted), mRNA [NM_001000934]	NM_001000934	405255	GO:0007186|GO:0050911|GO:0004984|GO:0016021	Rn.142972
A_44_P355958	0.00811353	2.73929	up	1.92285	2.80931	2.16304	3.69226	3.55307	4.01128	A	A	A	P	P	P	Olr1199	Rattus norvegicus olfactory receptor 1199 (predicted) (Olr1199_predicted), mRNA [NM_001000819]	NM_001000819	405107	GO:0007186|GO:0050911|GO:0004984|GO:0016021	Rn.143558
A_44_P229007	0.00856864	3.09233	up	2.3748	3.3546	3.05222	4.4592	4.31296	4.89553	A	A	A	P	P	P	Olr736	Rattus norvegicus olfactory receptor 736 (predicted) (Olr736_predicted), mRNA [NM_001001384]	NM_001001384	366118	GO:0007186|GO:0050911|GO:0004984|GO:0016021	Rn.142784
A_43_P12642	0.00898261	2.32369	up	3.45134	3.14344	3.96565	4.72011	4.58945	4.90013	A	A	A	P	P	P	Olr226	Rattus norvegicus olfactory receptor 226 (Olr226), mRNA [NM_031710]	NM_031710	65140	GO:0007165|GO:0007186|GO:0007608|GO:0050896|GO:0004872|GO:0004984|GO:0016020|GO:0016021	Rn.144601
A_44_P269184	0.00945814	2.36517	up	4.09032	4.80977	3.98958	5.43834	5.65024	5.52692	A	A	A	P	P	P	Olr295	Rattus norvegicus olfactory receptor 295 (predicted) (Olr295_predicted), mRNA [NM_001000233]	NM_001000233	293595	GO:0007186|GO:0050911|GO:0001584|GO:0004984|GO:0016021	Rn.141741
A_44_P153879	0.00960962	2.39601	up	3.34514	3.23046	2.88163	4.18693	4.17512	4.87708	A	A	A	P	P	P	Olr1505	Rattus norvegicus olfactory receptor 1505 (predicted) (Olr1505_predicted), mRNA [NM_001000032]	NM_001000032	287506	GO:0007186|GO:0050911|GO:0004984|GO:0016021	Rn.142081
A_43_P16370	0.0100318	2.34637	up	4.41697	4.45195	5.18435	6.04677	5.73121	5.96658	A	P	A	P	P	P	Olr728	Rattus norvegicus olfactory receptor 728 (Olr728), mRNA [NM_001000363]	NM_001000363	295917	GO:0007165|GO:0007186|GO:0007608|GO:0050896|GO:0050911|GO:0004872|GO:0004984|GO:0016020|GO:0016021	Rn.109351
A_44_P550273	0.0100487	4.13368	up	3.90029	2.5914	2.56151	4.99766	5.18325	5.01456	A	A	A	P	P	P	Olr1261	Rattus norvegicus olfactory receptor 1261 (predicted) (Olr1261_predicted), mRNA [NM_001000804]	NM_001000804	405090	GO:0007186|GO:0050911|GO:0004984|GO:0016021	Rn.143511
A_44_P519978	0.0103978	3.95811	up	3.30459	2.20147	2.11534	4.94121	4.29042	4.34421	A	A	A	P	P	P	Olr544	Rattus norvegicus olfactory receptor 544 (predicted) (Olr544_predicted), mRNA [NM_001001052]	NM_001001052	405940	GO:0007186|GO:0050911|GO:0004984|GO:0016021	Rn.142915
A_44_P306454	0.0109192	2.84816	up	3.6243	4.72902	3.9578	5.51022	5.56329	5.76771	A	A	A	P	P	P	Olr434	Rattus norvegicus olfactory receptor 434 (predicted) (Olr434_predicted), mRNA [NM_001000397]	NM_001000397	296694	GO:0007186|GO:0050911|GO:0004984|GO:0016021	Rn.143012
A_44_P278539	0.0116979	4.58239	up	3.54285	2.15202	2.07114	4.7944	4.52886	5.03104	A	A	A	P	P	P	Olr1409	Rattus norvegicus olfactory receptor 1409 (predicted) (Olr1409_predicted), mRNA [NM_001000004]	NM_001000004	287259	GO:0007186|GO:0050911|GO:0001584|GO:0004984|GO:0016021	Rn.142161
A_44_P500975	0.0123971	2.65056	up	3.09155	2.07042	2.23177	3.93426	3.72596	3.95242	A	A	A	P	P	P	Olr1639	Rattus norvegicus olfactory receptor 1639 (predicted) (Olr1639_predicted), mRNA [NM_001000833]	NM_001000833	405122	GO:0007186|GO:0050911|GO:0004984|GO:0016021	Rn.142433
A_44_P500965	0.0141641	2.1048	up	4.49025	5.24254	4.64099	5.75803	5.73671	6.10008	A	P	A	P	P	P	Olr1515	Rattus norvegicus olfactory receptor 1515 (predicted) (Olr1515_predicted), mRNA [NM_001001098]	NM_001001098	405994	GO:0007186|GO:0050911|GO:0004984|GO:0016021	Rn.142075
A_44_P245443	0.0145656	3.58359	up	3.70365	2.36495	2.3807	4.64064	4.57994	4.75293	A	A	A	P	P	P	Olr482	Rattus norvegicus olfactory receptor 482 (predicted) (Olr482_predicted), mRNA [NM_001000561]	NM_001000561	366099	GO:0007186|GO:0050911|GO:0004984|GO:0016021	Rn.142956
A_44_P334881	0.0146066	3.9277	up	1.90154	2.02564	1.98745	3.07229	4.04591	4.71748	A	A	A	P	A	P	Olr1071	Rattus norvegicus olfactory receptor 1071 (predicted) (Olr1071_predicted), mRNA [NM_001000063]	NM_001000063	288823	GO:0007186|GO:0050911|GO:0004984|GO:0016021	Rn.138131
A_44_P107204	0.0150864	2.27751	up	7.42048	7.7501	7.99456	9.3603	8.8191	8.5481	P	P	P	P	P	P	Olr791	Rattus norvegicus olfactory receptor 791 (predicted) (Olr791_predicted), mRNA [NM_001000580]	NM_001000580	366152	GO:0007186|GO:0050911|GO:0004984|GO:0016021	Rn.145326
A_44_P113963	0.0191754	2.06753	up	4.58268	4.1216	4.08529	4.86365	5.4946	5.57504	A	P	A	P	P	P	Olr812	Rattus norvegicus olfactory receptor 812 (predicted) (Olr812_predicted), mRNA [NM_001000847]	NM_001000847	405137	GO:0007186|GO:0050911|GO:0004984|GO:0016021	Rn.143110
A_44_P311216	0.0191866	2.56624	up	3.75663	2.69405	3.21779	4.28037	4.5482	4.91886	A	A	A	P	P	P	Olr801	Rattus norvegicus olfactory receptor 801 (predicted) (Olr801_predicted), mRNA [NM_001001004]	NM_001001004	405372	GO:0007186|GO:0050911|GO:0004984|GO:0016021	Rn.143121
A_44_P536247	0.02061	2.77177	up	3.78579	4.59266	5.13223	5.99675	6.0696	5.85676	A	A	A	P	P	P	Olr128	Rattus norvegicus olfactory receptor 128 (predicted) (Olr128_predicted), mRNA [NM_001000159]	NM_001000159	293263	GO:0007186|GO:0050911|GO:0004984|GO:0016021	Rn.141867
A_44_P151533	0.0209321	2.52718	up	1.96542	3.17522	2.45694	3.74327	4.03789	3.82901	A	A	A	P	P	P	Olr150	Rattus norvegicus olfactory receptor 150 (predicted) (Olr150_predicted), mRNA [NM_001000739]	NM_001000739	405001	GO:0007186|GO:0050911|GO:0003676|GO:0004984|GO:0008270|GO:0005622|GO:0016021	Rn.141850
A_44_P517713	0.021328	3.25428	up	3.82594	4.01066	2.65763	5.38428	4.82451	5.39246	A	A	A	P	P	P	Olr1369	Rattus norvegicus olfactory receptor 1369 (predicted) (Olr1369_predicted), mRNA [NM_001000494]	NM_001000494	302958	GO:0007186|GO:0050911|GO:0004984|GO:0016021	Rn.142199
A_44_P487000	0.0242153	4.85085	up	1.90848	1.9317	1.97528	5.503	3.48953	3.65764	A	A	A	A	P	P	Olr623	Rattus norvegicus olfactory receptor 623 (predicted) (Olr623_predicted), mRNA [NM_001000651]	NM_001000651	404848	GO:0007186|GO:0050911|GO:0004984|GO:0016021	Rn.142866
A_44_P130380	0.0244098	3.0498	up	2.2487	2.54739	3.718	4.35815	4.36065	4.62142	A	A	A	P	P	P	Olr1250	Rattus norvegicus olfactory receptor 1250 (predicted) (Olr1250_predicted), mRNA [NM_001000806]	NM_001000806	405092	GO:0007186|GO:0050911|GO:0004984|GO:0016021	Rn.143520
A_44_P442648	0.0248903	3.43402	up	3.94553	2.41803	2.48289	4.76847	4.54028	4.8774	A	A	A	P	P	P	Olr1501	Rattus norvegicus olfactory receptor 1501 (predicted) (Olr1501_predicted), mRNA [NM_001000715]	NM_001000715	404967	GO:0007186|GO:0050911|GO:0004984|GO:0016021	Rn.142082
A_44_P285662	0.0258257	2.48758	up	1.94938	3.16031	2.10814	3.72901	3.70708	3.72596	A	A	A	P	P	P	Olr1428	Rattus norvegicus olfactory receptor 1428 (predicted) (Olr1428_predicted), mRNA [NM_001000011]	NM_001000011	287318	GO:0007186|GO:0050911|GO:0004984|GO:0016021	Rn.142143
A_44_P377018	0.0277181	2.51425	up	4.68335	3.46488	4.23873	5.34585	5.24361	5.78787	A	P	A	P	P	P	Olr1519	Rattus norvegicus olfactory receptor 1519 (predicted) (Olr1519_predicted), mRNA [NM_001000037]	NM_001000037	287517	GO:0007186|GO:0050911|GO:0004984|GO:0016021	Rn.142072
A_44_P547934	0.0296239	2.45954	up	3.30848	2.16082	2.1832	3.70433	4.04378	3.79956	A	A	A	P	P	P	Olr833	Rattus norvegicus olfactory receptor 833 (predicted) (Olr833_predicted), mRNA [NM_001000408]	NM_001000408	298397	GO:0007186|GO:0007608|GO:0050911|GO:0001584|GO:0004984|GO:0016021	Rn.143215
A_44_P374718	0.0314472	2.69625	up	3.30302	2.01145	1.9887	4.00628	3.75586	3.83389	A	A	A	P	P	P	Olr1587	Rattus norvegicus olfactory receptor 1587 (predicted) (Olr1587_predicted), mRNA [NM_001000913]	NM_001000913	405224	GO:0007186|GO:0050911|GO:0004984|GO:0016021	Rn.122838
A_44_P410516	0.0342889	2.13379	up	3.14771	2.21215	2.09833	3.70564	3.38834	3.64446	A	A	A	A	P	P	Olr1493	Rattus norvegicus olfactory receptor gene Olr1493 (Olr1493), mRNA [NM_001006609]	NM_001006609	363640	GO:0007165|GO:0007186|GO:0007608|GO:0050896|GO:0004872|GO:0004984|GO:0016020|GO:0016021	Rn.111156
A_44_P508142	0.0361209	2.39379	up	3.91999	5.02054	4.34195	5.32633	5.56969	6.16435	A	A	A	P	P	P	Olr152	Rattus norvegicus olfactory receptor 152 (predicted) (Olr152_predicted), mRNA [NM_001000546]	NM_001000546	365332	GO:0007186|GO:0050911|GO:0004984|GO:0016021	Rn.138176
A_44_P452032	0.0364021	2.16205	up	4.29112	4.14396	3.36328	4.91197	4.75739	5.4662	A	A	A	P	P	P	Olr209	Rattus norvegicus olfactory receptor 209 (predicted) (Olr209_predicted), mRNA [NM_001000736]	NM_001000736	404995	GO:0007186|GO:0050911|GO:0004984|GO:0016021	Rn.141803
A_44_P299303	0.036663	3.47453	up	3.92437	2.14485	2.22931	4.48003	4.5494	4.65955	A	A	A	P	P	P	Olr1271	Rattus norvegicus olfactory receptor 1271 (Olr1271), mRNA [NM_173300]	NM_173300	286959	GO:0007165|GO:0007186|GO:0007608|GO:0050896|GO:0004872|GO:0004984|GO:0016020|GO:0016021	Rn.10385
A_44_P498726	0.0405972	2.95677	up	6.04063	4.4461	4.77876	6.99469	6.31106	6.65179	A	P	A	P	P	P	Olr50	Rattus norvegicus olfactory receptor 50 (predicted) (Olr50_predicted), mRNA [NM_001000131]	NM_001000131	293210	GO:0007186|GO:0050911|GO:0004984|GO:0016021	Rn.141924
A_44_P454264	0.0409001	2.30124	up	3.66971	2.35418	3.37636	4.46289	4.29887	4.24573	A	A	A	P	P	P	Olr1064	Rattus norvegicus olfactory receptor 1064 (predicted) (Olr1064_predicted), mRNA [NM_001001076]	NM_001001076	405966	GO:0007186|GO:0050911|GO:0004984|GO:0016021	Rn.143347
A_44_P182296	0.0412998	3.5321	up	1.91175	1.93226	3.75239	4.23835	4.35128	4.46834	A	A	A	P	P	P	Olr529	Rattus norvegicus olfactory receptor 529 (predicted) (Olr529_predicted), mRNA [NM_001000674]	NM_001000674	404877	GO:0007186|GO:0050911|GO:0004984|GO:0016021	Rn.142927
A_44_P271529	0.0419226	2.71537	up	4.1185	2.54852	2.81422	4.64756	4.49056	4.66657	A	A	A	P	P	P	Olr1479	Rattus norvegicus olfactory receptor 1479 (predicted) (Olr1479_predicted), mRNA [NM_001000721]	NM_001000721	404973	GO:0007186|GO:0050911|GO:0004984|GO:0016021	Rn.142093
A_44_P194029	0.0487614	3.73158	up	4.00628	2.01649	1.98205	4.36557	4.58974	4.74886	A	A	A	P	P	P	Olr799	Rattus norvegicus olfactory receptor 799 (predicted) (Olr799_predicted), mRNA [NM_001000854]	NM_001000854	405144	GO:0007186|GO:0050911|GO:0004984|GO:0016021	Rn.143125
A_44_P367591	0.0495238	3.78068	up	4.21809	3.41543	1.95835	5.49885	4.89681	4.95215	A	P	A	P	P	P	Olr1481	Rattus norvegicus olfactory receptor 1481 (Olr1481), mRNA [NM_001000527]	NM_001000527	363639	GO:0007186|GO:0050911|GO:0004984|GO:0016021	Rn.111155
A_44_P177590	0.002976	3.19885	down	6.75756	7.4217	7.51774	5.47375	5.75876	5.43183	P	P	P	P	P	P	Olr1337	Rattus norvegicus olfactory receptor 1337 (predicted) (Olr1337_predicted), mRNA [NM_001000480]	NM_001000480	300637	GO:0007186|GO:0050911|GO:0004984|GO:0016021	Rn.143465
A_44_P262199	0.0183179	2.28494	down	5.7292	5.12455	6.06354	4.23328	4.3893	4.71823	P	P	A	P	P	P	Olr1581	Rattus norvegicus olfactory receptor 1581 (predicted) (Olr1581_predicted), mRNA [NM_001000533]	NM_001000533	364054	GO:0007186|GO:0050911|GO:0004984|GO:0016021	Rn.142345
A_44_P238286	0.0202061	2.19914	down	4.7366	4.9559	4.96563	3.701	3.2638	4.28252	A	P	A	A	P	P	Olr287	Rattus norvegicus olfactory receptor 287 (Olr287), mRNA [NM_173334]	NM_173334	287001	GO:0007165|GO:0007186|GO:0007608|GO:0050896|GO:0004872|GO:0004984|GO:0005549|GO:0016020|GO:0016021	Rn.44382

## Sheet: S2.7
Table S2.7. The olfactory receptors differentially expressed in DRGs at 7 d post nerve injury (PNI) compared to control (at 0 h PNI)
ProbeName	p-value	Fold change	regulation	0h_DRG_1	0h_DRG_2	0h_DRG_3	7d_DRG_1	7d_DRG_2	7d_DRG_3	0h_DRG_1	0h_DRG_2	0h_DRG_3	7d_DRG_1	7d_DRG_2	7d_DRG_3	GeneSymbol	Description	GenbankAccession	EntrezGene	GO(Avadis)	UniGene
A_44_P487000	1.19e-05	3.66138	up	1.90848	1.9317	1.97528	3.94553	3.73309	3.754	A	A	A	P	P	P	Olr623	Rattus norvegicus olfactory receptor 623 (predicted) (Olr623_predicted), mRNA [NM_001000651]	NM_001000651	404848	GO:0007186|GO:0050911|GO:0004984|GO:0016021	Rn.142866
A_43_P16265	3.59e-05	4.2788	up	5.86402	6.14743	6.02159	8.21753	8.11209	7.99504	P	P	P	P	P	P	Olr1078	Rattus norvegicus olfactory receptor 1078 (Olr1078), mRNA [NM_207597]	NM_207597	299593	GO:0007165|GO:0007186|GO:0007608|GO:0050896|GO:0050911|GO:0004872|GO:0004984|GO:0016020|GO:0016021	Rn.120045
A_44_P259851	0.000128	4.25176	up	2.05508	2.01094	2.0048	4.32475	4.1683	3.84194	A	A	A	P	P	P	Olr735	Rattus norvegicus olfactory receptor 735 (predicted) (Olr735_predicted), mRNA [NM_001000922]	NM_001000922	405238	GO:0007186|GO:0050911|GO:0004984|GO:0016021	Rn.142785
A_44_P292568	0.000181	2.42725	up	6.02434	5.87692	6.03958	7.41932	7.19625	7.16325	P	P	A	P	P	P	Olr233	Rattus norvegicus olfactory receptor 233 (predicted) (Olr233_predicted), mRNA [NM_001000207]	NM_001000207	293377	GO:0007186|GO:0050911|GO:0004984|GO:0016021	Rn.141786
A_44_P191683	0.000265	2.99565	up	6.64109	6.99389	6.62847	8.41993	8.35047	8.24166	P	P	P	P	P	P	Olr192	Rattus norvegicus olfactory receptor 192 (predicted) (Olr192_predicted), mRNA [NM_001000549]	NM_001000549	365336	GO:0007186|GO:0050911|GO:0004984|GO:0016021	Rn.141818
A_44_P472855	0.000291	4.12348	up	3.5647	3.18572	3.07901	5.30539	5.48272	5.17291	A	A	A	P	P	P	Olr1279	Rattus norvegicus olfactory receptor 1279 (predicted) (Olr1279_predicted), mRNA [NM_001000961]	NM_001000961	405313	GO:0007186|GO:0050911|GO:0004984|GO:0016021	Rn.143503
A_44_P231337	0.000322	3.36034	up	1.98745	1.99043	1.92082	3.99415	3.48134	3.66903	A	A	A	A	P	P	Olr637	Rattus norvegicus olfactory receptor 637 (predicted) (Olr637_predicted), mRNA [NM_001001126]	NM_001001126	406053	GO:0007186|GO:0050911|GO:0004984|GO:0016021	Rn.142856
A_44_P412075	0.00034	3.14903	up	2.0764	2.08955	2.01108	3.93426	3.76272	3.44476	A	A	A	P	P	A	Olr484	Rattus norvegicus olfactory receptor 484 (predicted) (Olr484_predicted), mRNA [NM_001000306]	NM_001000306	295750	GO:0007186|GO:0050911|GO:0004984|GO:0016021	Rn.142954
A_44_P440351	0.000655	5.81475	up	2.08955	2.04815	2.04445	5.12595	4.37957	4.29578	A	A	A	P	P	P	Olr40	Rattus norvegicus olfactory receptor 40 (predicted) (Olr40_predicted), mRNA [NM_001000127]	NM_001000127	293197	GO:0007186|GO:0050911|GO:0004984|GO:0016021	Rn.141934
A_44_P475320	0.000682	5.69152	up	1.89743	2.09021	2.08099	5.0233	4.41072	4.16105	A	A	A	P	P	P	Olr1589	Rattus norvegicus olfactory receptor 1589 (predicted) (Olr1589_predicted), mRNA [NM_001000083]	NM_001000083	289251	GO:0007186|GO:0050911|GO:0004984|GO:0016021	Rn.142339
A_44_P243048	0.000879	2.83528	up	4.88056	4.95356	4.95657	6.75933	6.20652	6.3353	A	P	A	P	P	P	Olr1293	Rattus norvegicus olfactory receptor 1293 (predicted) (Olr1293_predicted), mRNA [NM_001000460]	NM_001000460	300599	GO:0007186|GO:0050911|GO:0004984|GO:0016021	Rn.143497
A_44_P252549	0.000962	3.37628	up	3.10795	2.42424	2.67668	4.52957	4.51292	4.43268	A	A	A	P	P	P	Olr186	Rattus norvegicus olfactory receptor 186 (predicted) (Olr186_predicted), mRNA [NM_001001031]	NM_001001031	405917	GO:0007186|GO:0050911|GO:0004984|GO:0016021	Rn.141822
A_44_P130420	0.001348	3.43233	up	2.02032	2.03163	2.08086	4.14762	3.92587	3.39689	A	A	A	P	P	A	Olr1327	Rattus norvegicus olfactory receptor 1327 (predicted) (Olr1327_predicted), mRNA [NM_001000475]	NM_001000475	300627	GO:0007186|GO:0050911|GO:0004984|GO:0016021	Rn.143473
A_44_P102465	0.00135523	5.22365	up	1.86718	1.90236	1.92587	4.86062	4.13387	3.85607	A	A	A	P	P	P	Olr1107	Rattus norvegicus olfactory receptor 1107 (predicted) (Olr1107_predicted), mRNA [NM_001000424]	NM_001000424	300202	GO:0007165|GO:0007186|GO:0007608|GO:0050896|GO:0050911|GO:0004872|GO:0004984|GO:0016020|GO:0016021	Rn.143286
A_44_P325571	0.00138293	7.87078	up	1.94197	1.94079	2.46299	5.72869	4.94643	4.60015	A	A	A	P	P	P	Olr349	Rattus norvegicus olfactory receptor 349 (predicted) (Olr349_predicted), mRNA [NM_001001019]	NM_001001019	405393	GO:0007186|GO:0050911|GO:0004984|GO:0016021	Rn.141689
A_44_P449663	0.00159871	3.2259	up	4.32327	4.27411	4.09098	6.33998	5.70401	5.71349	A	P	A	P	P	P	Olr1602	Rattus norvegicus olfactory receptor 1602 (predicted) (Olr1602_predicted), mRNA [NM_001000909]	NM_001000909	405219	GO:0007186|GO:0050911|GO:0004984|GO:0016021	Rn.142328
A_44_P438024	0.00166656	2.53134	up	4.13653	4.06017	3.92743	5.71119	5.26312	5.16951	A	A	A	P	P	P	Olr542	Rattus norvegicus olfactory receptor 542 (predicted) (Olr542_predicted), mRNA [NM_001000566]	NM_001000566	366105	GO:0007186|GO:0050911|GO:0004984|GO:0016021	Rn.142916
A_44_P121136	0.00171355	4.84175	up	2.1266	2.35334	2.16821	4.23797	4.15437	5.0824	A	A	A	P	P	P	Olr108	Rattus norvegicus olfactory receptor 108 (predicted) (Olr108_predicted), mRNA [NM_001000149]	NM_001000149	293247	GO:0007186|GO:0050911|GO:0004984|GO:0016021	Rn.141883
A_44_P484730	0.00183499	6.51597	up	3.13086	2.10793	2.1189	5.44268	5.04029	4.98666	A	A	A	P	P	P	Olr526	Rattus norvegicus olfactory receptor 526 (predicted) (Olr526_predicted), mRNA [NM_001001375]	NM_001001375	295781	GO:0007186|GO:0050911|GO:0004984|GO:0016021	Rn.142930
A_44_P353541	0.00198069	2.96381	up	4.7168	4.84068	4.39981	6.55293	6.14066	5.96607	A	P	A	P	P	P	Olr779	Rattus norvegicus olfactory receptor 779 (predicted) (Olr779_predicted), mRNA [NM_001000917]	NM_001000917	405232	GO:0007186|GO:0050911|GO:0004984|GO:0016021	Rn.142752
A_44_P440343	0.00214316	3.63999	up	2.37511	1.92154	1.93425	4.37812	3.71298	3.7316	A	A	A	P	P	P	Olr399	Rattus norvegicus olfactory receptor 399 (predicted) (Olr399_predicted), mRNA [NM_001000560]	NM_001000560	366026	GO:0007186|GO:0050911|GO:0004984|GO:0016021	Rn.143039
A_44_P360600	0.00220161	3.23051	up	1.87303	1.90397	1.91991	4.0052	3.5985	3.16849	A	A	A	P	P	A	Olr803	Rattus norvegicus olfactory receptor 803 (predicted) (Olr803_predicted), mRNA [NM_001000853]	NM_001000853	405143	GO:0007186|GO:0050911|GO:0004984|GO:0016021	Rn.143119
A_44_P512936	0.00221553	3.04091	up	2.68424	1.99621	2.03315	3.86341	3.74018	3.92351	A	A	A	P	P	P	Olr441	Rattus norvegicus olfactory receptor 441 (predicted) (Olr441_predicted), mRNA [NM_001000283]	NM_001000283	295712	GO:0007186|GO:0050911|GO:0004984|GO:0016021	Rn.142989
A_44_P557273	0.0023105	4.51329	up	2.28386	2.04322	1.98735	4.86825	3.87295	4.09577	A	A	A	P	P	P	Olr1316	Rattus norvegicus olfactory receptor 1316 (predicted) (Olr1316_predicted), mRNA [NM_001000793]	NM_001000793	405077	GO:0007186|GO:0050911|GO:0004984|GO:0016021	Rn.143481
A_44_P334881	0.00259198	4.38467	up	1.90154	2.02564	1.98745	4.64855	3.55227	4.11122	A	A	A	A	P	P	Olr1071	Rattus norvegicus olfactory receptor 1071 (predicted) (Olr1071_predicted), mRNA [NM_001000063]	NM_001000063	288823	GO:0007186|GO:0050911|GO:0004984|GO:0016021	Rn.138131
A_44_P259867	0.00259274	5.44938	up	3.11945	2.10548	1.99606	4.83533	4.99174	4.73219	A	A	A	P	P	P	Olr262	Rattus norvegicus olfactory receptor 262 (predicted) (Olr262_predicted), mRNA [NM_001000221]	NM_001000221	293400	GO:0007186|GO:0050911|GO:0004984|GO:0016021	Rn.141770
A_44_P306454	0.00303054	4.30406	up	3.6243	4.72902	3.9578	6.21685	6.16215	6.24922	A	A	A	P	P	P	Olr434	Rattus norvegicus olfactory receptor 434 (predicted) (Olr434_predicted), mRNA [NM_001000397]	NM_001000397	296694	GO:0007186|GO:0050911|GO:0004984|GO:0016021	Rn.143012
A_44_P262227	0.0030715	2.35952	up	5.28184	5.1795	5.23086	6.84979	6.31513	6.24275	A	P	A	P	P	P	Olr1198	Rattus norvegicus olfactory receptor 1198 (predicted) (Olr1198_predicted), mRNA [NM_001000436]	NM_001000436	300525	GO:0007186|GO:0050911|GO:0004984|GO:0016021	Rn.143559
A_44_P487003	0.00326045	2.11869	up	3.95465	4.04417	3.6152	4.74823	5.13376	4.98154	A	A	A	P	P	P	Olr807	Rattus norvegicus olfactory receptor 807 (predicted) (Olr807_predicted), mRNA [NM_001000851]	NM_001000851	405141	GO:0007165|GO:0007186|GO:0050911|GO:0004984|GO:0005887|GO:0016021	Rn.143115
A_44_P318403	0.00327067	6.00104	up	3.07077	1.92795	1.94561	5.22198	4.76877	4.70922	A	A	A	P	P	P	Olr196	Rattus norvegicus olfactory receptor 196 (predicted) (Olr196_predicted), mRNA [NM_001000187]	NM_001000187	293338	GO:0007186|GO:0050911|GO:0004984|GO:0016021	Rn.141815
A_44_P557302	0.00333246	3.11762	up	6.08382	6.21989	6.08809	8.28728	7.53568	7.49018	P	P	P	P	P	P	Olr1744	Rattus norvegicus olfactory receptor 1744 (predicted) (Olr1744_predicted), mRNA [NM_001001426]	NM_001001426	294198	GO:0006355|GO:0006464|GO:0006512|GO:0006955|GO:0007165|GO:0007186|GO:0007608|GO:0019882|GO:0050896|GO:0050911|GO:0003676|GO:0004872|GO:0004984|GO:0008270|GO:0046872|GO:0005622|GO:0016020|GO:0016021|GO:0042612	Rn.142660
A_44_P344205	0.0035247	2.40854	up	4.60552	4.87484	5.17772	6.39251	5.98406	6.08598	A	P	A	P	P	P	Olr868	Rattus norvegicus olfactory receptor 868 (predicted) (Olr868_predicted), mRNA [NM_001000821]	NM_001000821	405110	GO:0007186|GO:0050911|GO:0004984|GO:0016021	Rn.143172
A_44_P395673	0.00357609	2.74275	up	4.08529	4.10056	4.31428	6.06866	5.45428	5.34405	A	A	A	P	P	P	Olr857	Rattus norvegicus olfactory receptor 857 (predicted) (Olr857_predicted), mRNA [NM_001000583]	NM_001000583	366456	GO:0007165|GO:0007186|GO:0007608|GO:0050896|GO:0050911|GO:0004872|GO:0004984|GO:0016020|GO:0016021	Rn.143179
A_44_P440302	0.00358859	4.59148	up	1.90944	2.09796	2.018	4.90888	3.76696	3.94644	A	A	A	P	P	P	Olr629	Rattus norvegicus olfactory receptor 629 (predicted) (Olr629_predicted), mRNA [NM_001001058]	NM_001001058	405946	GO:0007186|GO:0050911|GO:0004984|GO:0016021	Rn.142863
A_44_P226752	0.00370541	4.0795	up	1.9248	1.92255	1.94958	4.59602	3.46611	3.81999	A	A	A	A	P	P	Olr1006	Rattus norvegicus olfactory receptor 1006 (predicted) (Olr1006_predicted), mRNA [NM_001000075]	NM_001000075	288886	GO:0007186|GO:0050911|GO:0004984|GO:0016021	Rn.143366
A_44_P257419	0.00398104	2.75121	up	4.96375	4.78117	4.87646	5.8576	6.61253	6.53145	A	P	A	P	P	P	Olr132	Rattus norvegicus olfactory receptor 132 (predicted) (Olr132_predicted), mRNA [NM_001001273]	NM_001001273	293271	GO:0007186|GO:0050911|GO:0004984|GO:0016021	Rn.141863
A_44_P243037	0.00409675	3.79264	up	5.44947	5.97066	6.33318	8.2183	7.76759	7.53703	P	P	A	P	P	P	Olr1657	Rattus norvegicus olfactory receptor 1657 (predicted) (Olr1657_predicted), mRNA [NM_001000536]	NM_001000536	364726	GO:0007186|GO:0050911|GO:0004984|GO:0016021	Rn.142507
A_44_P407292	0.00427142	3.27621	up	4.81078	5.46489	5.09943	7.20861	6.86658	6.436	A	P	A	P	P	P	Olr1070	Rattus norvegicus olfactory receptor 1070 (predicted) (Olr1070_predicted), mRNA [NM_001000591]	NM_001000591	366816	GO:0007186|GO:0050911|GO:0004984|GO:0016021	Rn.143342
A_44_P468293	0.00454411	2.28285	up	4.95871	5.41466	5.5509	6.45547	6.344	6.6973	A	P	A	P	P	P	Olr115	Rattus norvegicus olfactory receptor 115 (predicted) (Olr115_predicted), mRNA [NM_001000152]	NM_001000152	293253	GO:0007186|GO:0050911|GO:0004984|GO:0016021	Rn.141876
A_44_P292587	0.00466106	2.2481	up	6.98594	7.07666	7.42195	8.63199	8.1116	8.24709	P	P	P	P	P	P	Olr1454	Rattus norvegicus olfactory receptor 1454 (predicted) (Olr1454_predicted), mRNA [NM_001000020]	NM_001000020	287343	GO:0007186|GO:0050911|GO:0004984|GO:0016021	Rn.142124
A_44_P400293	0.00520934	3.93248	up	4.78918	5.38233	4.39665	7.25473	6.66007	6.57968	A	P	A	P	P	P	Olr286	Rattus norvegicus olfactory receptor 286 (predicted) (Olr286_predicted), mRNA [NM_001000554]	NM_001000554	365384	GO:0007186|GO:0050911|GO:0004984|GO:0016021	Rn.141745
A_44_P165612	0.00546295	2.17719	up	6.98023	6.9958	6.9933	8.52214	7.88252	7.93206	P	P	P	P	P	P	Olr1415	Rattus norvegicus olfactory receptor 1415 (predicted) (Olr1415_predicted), mRNA [NM_001000781]	NM_001000781	405059	GO:0007186|GO:0050911|GO:0004984|GO:0016021	Rn.142152
A_44_P184578	0.00554759	4.14	up	2.985	2.12598	2.17949	4.93449	4.05395	4.45092	A	A	A	P	P	P	Olr1417	Rattus norvegicus olfactory receptor 1417 (predicted) (Olr1417_predicted), mRNA [NM_001001002]	NM_001001002	405368	GO:0007186|GO:0050911|GO:0004984|GO:0016021	Rn.142150
A_44_P353583	0.00563037	2.37901	up	5.02171	4.66628	4.95623	6.46019	6.17539	5.75973	A	P	A	P	P	P	Olr917	Rattus norvegicus olfactory receptor 917 (predicted) (Olr917_predicted), mRNA [NM_001001354]	NM_001001354	288795	GO:0007186|GO:0050911|GO:0004984|GO:0016021	Rn.143391
A_44_P210268	0.00592146	3.07932	up	6.66174	7.21676	7.42071	9.12109	8.58103	8.46493	P	P	P	P	P	P	Olr1108	Rattus norvegicus olfactory receptor 1108 (predicted) (Olr1108_predicted), mRNA [NM_001000993]	NM_001000993	405353	GO:0007165|GO:0007186|GO:0007608|GO:0050896|GO:0050911|GO:0004872|GO:0004984|GO:0016020|GO:0016021	Rn.143285
A_44_P517713	0.00595571	5.96368	up	3.82594	4.01066	2.65763	6.15153	5.63885	6.43245	A	A	A	P	P	P	Olr1369	Rattus norvegicus olfactory receptor 1369 (predicted) (Olr1369_predicted), mRNA [NM_001000494]	NM_001000494	302958	GO:0007186|GO:0050911|GO:0004984|GO:0016021	Rn.142199
A_44_P397962	0.00595785	2.38031	up	5.22617	5.35316	5.10863	6.92637	6.29077	6.22424	A	P	A	P	P	P	Olr62	Rattus norvegicus olfactory receptor 62 (predicted) (Olr62_predicted), mRNA [NM_001000129]	NM_001000129	293201	GO:0007165|GO:0007186|GO:0007608|GO:0050896|GO:0050911|GO:0001584|GO:0004872|GO:0004984|GO:0016020|GO:0016021	Rn.141917
A_44_P306465	0.00597437	3.19446	up	3.11495	2.3473	2.18899	4.24014	3.99244	4.44538	A	A	A	P	P	P	Olr932	Rattus norvegicus olfactory receptor 932 (predicted) (Olr932_predicted), mRNA [NM_001001386]	NM_001001386	366802	GO:0007186|GO:0050911|GO:0004984|GO:0016021	Rn.143385
A_44_P308827	0.00603166	3.77847	up	4.74238	4.37256	4.83564	7.21426	6.1123	6.37742	A	P	A	P	P	P	Olr74	Rattus norvegicus olfactory receptor 74 (predicted) (Olr74_predicted), mRNA [NM_001000134]	NM_001000134	293218	GO:0007186|GO:0050911|GO:0004984|GO:0016021	Rn.141911
A_44_P372317	0.00614562	2.28909	up	5.46795	5.51129	4.94643	6.76885	6.41022	6.33092	A	P	A	P	P	P	Olr174	Rattus norvegicus olfactory receptor 174 (predicted) (Olr174_predicted), mRNA [NM_001001028]	NM_001001028	405914	GO:0007186|GO:0050911|GO:0004984|GO:0016021	Rn.141832
A_43_P12642	0.00660841	3.28551	up	3.45134	3.14344	3.96565	5.68269	5.09852	4.92758	A	A	A	P	P	P	Olr226	Rattus norvegicus olfactory receptor 226 (Olr226), mRNA [NM_031710]	NM_031710	65140	GO:0007165|GO:0007186|GO:0007608|GO:0050896|GO:0004872|GO:0004984|GO:0016020|GO:0016021	Rn.144601
A_44_P520025	0.00661517	2.73919	up	5.0943	5.21892	4.65435	6.85927	6.37076	6.09878	A	P	A	P	P	P	Olr420	Rattus norvegicus olfactory receptor 420 (predicted) (Olr420_predicted), mRNA [NM_001000389]	NM_001000389	296682	GO:0007186|GO:0050911|GO:0004984|GO:0016021	Rn.143021
A_44_P391126	0.00681079	2.14259	up	5.58712	5.87129	5.75234	7.18744	6.81754	6.50383	P	P	A	P	P	P	Olr56	Rattus norvegicus olfactory receptor 56 (predicted) (Olr56_predicted), mRNA [NM_001000130]	NM_001000130	293205	GO:0007186|GO:0050911|GO:0004984|GO:0016021	Rn.141921
A_43_P16370	0.00703552	4.16265	up	4.41697	4.45195	5.18435	7.36872	6.33938	6.51768	A	P	A	P	M	P	Olr728	Rattus norvegicus olfactory receptor 728 (Olr728), mRNA [NM_001000363]	NM_001000363	295917	GO:0007165|GO:0007186|GO:0007608|GO:0050896|GO:0050911|GO:0004872|GO:0004984|GO:0016020|GO:0016021	Rn.109351
A_44_P292547	0.00709613	7.96665	up	3.90824	2.909	2.20565	6.64552	5.66072	5.69857	A	A	A	P	P	P	Olr463	Rattus norvegicus olfactory receptor 463 (predicted) (Olr463_predicted), mRNA [NM_001000934]	NM_001000934	405255	GO:0007186|GO:0050911|GO:0004984|GO:0016021	Rn.142972
A_44_P278539	0.00724685	5.76674	up	3.54285	2.15202	2.07114	5.41732	4.97944	4.95252	A	A	A	P	P	P	Olr1409	Rattus norvegicus olfactory receptor 1409 (predicted) (Olr1409_predicted), mRNA [NM_001000004]	NM_001000004	287259	GO:0007186|GO:0050911|GO:0001584|GO:0004984|GO:0016021	Rn.142161
A_43_P16093	0.00806479	2.63191	up	6.05981	6.50358	6.54201	8.24357	7.52341	7.52676	P	P	P	P	P	P	Olr837	Rattus norvegicus olfactory receptor 837 (Olr837), mRNA [NM_001000897]	NM_001000897	405207	GO:0007165|GO:0007186|GO:0007608|GO:0050896|GO:0050911|GO:0004872|GO:0004984|GO:0016020|GO:0016021	Rn.124670
A_44_P320764	0.00830246	2.61985	up	2.92239	2.85969	2.47959	4.48808	4.28578	3.65625	A	A	A	P	P	A	Olr1499	Rattus norvegicus olfactory receptor 1499 (predicted) (Olr1499_predicted), mRNA [NM_001000031]	NM_001000031	287502	GO:0007186|GO:0050911|GO:0004984|GO:0016021	Rn.142084
A_44_P442648	0.00846426	5.33896	up	3.94553	2.41803	2.48289	5.34585	5.30659	5.44368	A	A	A	P	P	P	Olr1501	Rattus norvegicus olfactory receptor 1501 (predicted) (Olr1501_predicted), mRNA [NM_001000715]	NM_001000715	404967	GO:0007186|GO:0050911|GO:0004984|GO:0016021	Rn.142082
A_44_P245443	0.00892142	4.81614	up	3.70365	2.36495	2.3807	5.4019	5.05055	4.80048	A	A	A	P	P	P	Olr482	Rattus norvegicus olfactory receptor 482 (predicted) (Olr482_predicted), mRNA [NM_001000561]	NM_001000561	366099	GO:0007186|GO:0050911|GO:0004984|GO:0016021	Rn.142956
A_44_P151533	0.00923937	5.27596	up	1.96542	3.17522	2.45694	5.66764	4.61357	4.51468	A	A	A	P	P	P	Olr150	Rattus norvegicus olfactory receptor 150 (predicted) (Olr150_predicted), mRNA [NM_001000739]	NM_001000739	405001	GO:0007186|GO:0050911|GO:0003676|GO:0004984|GO:0008270|GO:0005622|GO:0016021	Rn.141850
A_44_P229007	0.0094033	3.19223	up	2.3748	3.3546	3.05222	4.22209	4.94396	4.63926	A	A	A	M	P	P	Olr736	Rattus norvegicus olfactory receptor 736 (predicted) (Olr736_predicted), mRNA [NM_001001384]	NM_001001384	366118	GO:0007186|GO:0050911|GO:0004984|GO:0016021	Rn.142784
A_44_P125761	0.009668	2.76112	up	4.47722	5.22285	5.1884	6.4492	6.07037	6.76465	A	P	A	P	P	P	Olr7	Rattus norvegicus olfactory receptor 7 (predicted) (Olr7_predicted), mRNA [NM_001000768]	NM_001000768	405043	GO:0007186|GO:0050911|GO:0004984|GO:0016021	Rn.142002
A_44_P402559	0.0103419	4.52572	up	3.36161	2.54488	2.07466	5.42493	4.59668	4.49398	A	A	A	P	P	P	Olr1598	Rattus norvegicus olfactory receptor 1598 (predicted) (Olr1598_predicted), mRNA [NM_001000910]	NM_001000910	405221	GO:0007186|GO:0050911|GO:0004984|GO:0016021	Rn.142331
A_44_P290257	0.0113747	2.28479	up	4.66824	4.96159	4.35494	6.24599	5.75348	5.56148	A	P	A	P	P	P	Olr1565	Rattus norvegicus olfactory receptor 1565 (predicted) (Olr1565_predicted), mRNA [NM_001000908]	NM_001000908	405218	GO:0007186|GO:0050911|GO:0004984|GO:0016021	Rn.142231
A_44_P500975	0.0120911	3.80924	up	3.09155	2.07042	2.23177	4.96821	3.90746	4.30658	A	A	A	P	P	P	Olr1639	Rattus norvegicus olfactory receptor 1639 (predicted) (Olr1639_predicted), mRNA [NM_001000833]	NM_001000833	405122	GO:0007186|GO:0050911|GO:0004984|GO:0016021	Rn.142433
A_44_P531675	0.0121789	2.3225	up	4.2736	4.85191	4.74886	6.26107	5.71212	5.54821	A	P	A	P	P	P	Olr1471	Rattus norvegicus olfactory receptor 1471 (predicted) (Olr1471_predicted), mRNA [NM_001000722]	NM_001000722	404974	GO:0007186|GO:0050911|GO:0004984|GO:0016021	Rn.142097
A_44_P142043	0.0123569	2.14563	up	2.34509	2.57358	2.61532	3.8757	3.82929	3.13319	A	A	A	P	P	A	Olr1592	Rattus norvegicus olfactory receptor 1592 (predicted) (Olr1592_predicted), mRNA [NM_001000084]	NM_001000084	289254	GO:0007186|GO:0050911|GO:0004984|GO:0016021	Rn.142336
A_44_P203325	0.0124217	2.02415	up	4.69158	5.16641	4.91886	5.56086	6.11739	6.15057	A	P	A	P	P	P	Olr1252	Rattus norvegicus olfactory receptor 1252 (predicted) (Olr1252_predicted), mRNA [NM_001000454]	NM_001000454	300577	GO:0007186|GO:0050911|GO:0004984|GO:0016021	Rn.143518
A_44_P355958	0.0124496	3.08701	up	1.92285	2.80931	2.16304	4.40075	3.47455	3.89854	A	A	A	A	P	P	Olr1199	Rattus norvegicus olfactory receptor 1199 (predicted) (Olr1199_predicted), mRNA [NM_001000819]	NM_001000819	405107	GO:0007186|GO:0050911|GO:0004984|GO:0016021	Rn.143558
A_44_P107204	0.0134885	2.43015	up	7.42048	7.7501	7.99456	8.50288	9.33136	9.17403	P	P	P	P	P	P	Olr791	Rattus norvegicus olfactory receptor 791 (predicted) (Olr791_predicted), mRNA [NM_001000580]	NM_001000580	366152	GO:0007186|GO:0050911|GO:0004984|GO:0016021	Rn.145326
A_44_P402604	0.0136478	2.42431	up	3.89741	3.87635	4.28763	5.83902	5.08979	4.96532	A	A	A	P	P	P	Olr710	Rattus norvegicus olfactory receptor 710 (predicted) (Olr710_predicted), mRNA [NM_001000571]	NM_001000571	366113	GO:0007186|GO:0050911|GO:0004984|GO:0005529|GO:0016021	Rn.142805
A_44_P236051	0.0139208	2.52871	up	5.87152	5.8992	5.62504	7.75271	6.85118	6.80708	P	P	A	P	M	P	Olr1222	Rattus norvegicus olfactory receptor 1222 (predicted) (Olr1222_predicted), mRNA [NM_001000440]	NM_001000440	300548	GO:0007186|GO:0050911|GO:0004984|GO:0016021	Rn.143545
A_44_P240756	0.0156283	2.59372	up	4.2626	3.60437	4.45984	5.90582	5.15598	5.39008	A	P	A	P	M	P	Olr604	Rattus norvegicus olfactory receptor 604 (predicted) (Olr604_predicted), mRNA [NM_001000656]	NM_001000656	404855	GO:0007186|GO:0007608|GO:0050911|GO:0001584|GO:0004984|GO:0005549|GO:0016021	Rn.142877
A_44_P287977	0.0163345	2.44806	up	6.22424	6.97788	6.77827	8.4025	7.82821	7.6246	P	P	P	P	P	P	Olr1522	Rattus norvegicus olfactory receptor 1522 (predicted) (Olr1522_predicted), mRNA [NM_001000040]	NM_001000040	287614	GO:0007186|GO:0050911|GO:0004984|GO:0016021	Rn.142057
A_44_P452032	0.0165754	2.68731	up	4.29112	4.14396	3.36328	5.78851	5.16888	5.11947	A	A	A	P	P	P	Olr209	Rattus norvegicus olfactory receptor 209 (predicted) (Olr209_predicted), mRNA [NM_001000736]	NM_001000736	404995	GO:0007186|GO:0050911|GO:0004984|GO:0016021	Rn.141803
A_44_P501005	0.0166092	2.02648	up	4.6506	4.45263	4.94575	6.06795	5.70899	5.32896	A	P	A	P	P	P	Olr323	Rattus norvegicus olfactory receptor 323 (predicted) (Olr323_predicted), mRNA [NM_001000245]	NM_001000245	293761	GO:0007186|GO:0050911|GO:0004984|GO:0016021	Rn.141707
A_44_P278499	0.0167757	3.3984	up	3.16202	2.10429	2.11351	4.75293	4.09884	3.82262	A	A	A	P	P	P	Olr1541	Rattus norvegicus olfactory receptor 1541 (predicted) (Olr1541_predicted), mRNA [NM_001000728]	NM_001000728	404983	GO:0007186|GO:0050911|GO:0004984|GO:0016021	Rn.142267
A_44_P121110	0.0203267	2.65021	up	4.24763	3.3995	4.38793	5.06025	5.80831	5.38483	A	A	A	P	P	P	Olr332	Rattus norvegicus olfactory receptor 332 (predicted) (Olr332_predicted), mRNA [NM_001000250]	NM_001000250	293769	GO:0007186|GO:0050911|GO:0004984|GO:0016021	Rn.141699
A_44_P346557	0.0206028	2.58491	up	5.04061	5.49371	5.48484	7.38432	6.35819	6.387	A	P	A	P	P	P	Olr93	Rattus norvegicus olfactory receptor 93 (predicted) (Olr93_predicted), mRNA [NM_001000141]	NM_001000141	293234	GO:0007186|GO:0050911|GO:0004984|GO:0016021	Rn.141894
A_44_P236047	0.0213418	2.03294	up	4.16273	4.84408	4.01225	5.53718	5.39404	5.15855	A	A	A	P	P	P	Olr744	Rattus norvegicus olfactory receptor 744 (predicted) (Olr744_predicted), mRNA [NM_001000577]	NM_001000577	366122	GO:0007186|GO:0050911|GO:0004872|GO:0004984|GO:0016021	Rn.142781
A_44_P299303	0.0215765	4.97614	up	3.92437	2.14485	2.22931	5.58281	4.89002	4.77077	A	A	A	M	P	P	Olr1271	Rattus norvegicus olfactory receptor 1271 (Olr1271), mRNA [NM_173300]	NM_173300	286959	GO:0007165|GO:0007186|GO:0007608|GO:0050896|GO:0004872|GO:0004984|GO:0016020|GO:0016021	Rn.10385
A_44_P536247	0.0217047	2.80711	up	3.78579	4.59266	5.13223	6.17518	6.02051	5.78224	A	A	A	P	P	P	Olr128	Rattus norvegicus olfactory receptor 128 (predicted) (Olr128_predicted), mRNA [NM_001000159]	NM_001000159	293263	GO:0007186|GO:0050911|GO:0004984|GO:0016021	Rn.141867
A_44_P547934	0.0217454	2.73744	up	3.30848	2.16082	2.1832	4.2343	3.82202	3.95465	A	A	A	P	P	P	Olr833	Rattus norvegicus olfactory receptor 833 (predicted) (Olr833_predicted), mRNA [NM_001000408]	NM_001000408	298397	GO:0007186|GO:0007608|GO:0050911|GO:0001584|GO:0004984|GO:0016021	Rn.143215
A_44_P113963	0.0223535	2.23034	up	4.58268	4.1216	4.08529	5.96835	5.21388	5.07914	A	P	A	P	P	P	Olr812	Rattus norvegicus olfactory receptor 812 (predicted) (Olr812_predicted), mRNA [NM_001000847]	NM_001000847	405137	GO:0007186|GO:0050911|GO:0004984|GO:0016021	Rn.143110
A_44_P271529	0.0224748	3.64002	up	4.1185	2.54852	2.81422	5.37373	4.83136	4.86798	A	A	A	P	P	P	Olr1479	Rattus norvegicus olfactory receptor 1479 (predicted) (Olr1479_predicted), mRNA [NM_001000721]	NM_001000721	404973	GO:0007186|GO:0050911|GO:0004984|GO:0016021	Rn.142093
A_44_P269184	0.0232918	2.83116	up	4.09032	4.80977	3.98958	6.39303	5.75289	5.24793	A	A	A	P	P	P	Olr295	Rattus norvegicus olfactory receptor 295 (predicted) (Olr295_predicted), mRNA [NM_001000233]	NM_001000233	293595	GO:0007186|GO:0050911|GO:0001584|GO:0004984|GO:0016021	Rn.141741
A_44_P472877	0.0236126	2.05056	up	5.15211	5.53106	4.63548	5.89808	6.35062	6.17799	A	P	A	P	P	P	Olr276	Rattus norvegicus olfactory receptor 276 (predicted) (Olr276_predicted), mRNA [NM_001000227]	NM_001000227	293431	GO:0007186|GO:0050911|GO:0004984|GO:0016021	Rn.141763
A_44_P240790	0.0237478	3.03762	up	3.43965	1.93784	2.60493	4.50735	4.13116	4.15274	A	A	A	P	P	P	Olr371	Rattus norvegicus olfactory receptor 371 (predicted) (Olr371_predicted), mRNA [NM_001000258]	NM_001000258	293803	GO:0007186|GO:0050911|GO:0004984|GO:0016021	Rn.141680
A_44_P170573	0.0237979	2.93906	up	2.0827	2.11849	2.07768	4.06671	4.10551	2.77273	A	A	A	P	P	A	Olr1362	Rattus norvegicus olfactory receptor 1362 (Olr1362), mRNA [NM_001006598]	NM_001006598	363546	GO:0007165|GO:0007186|GO:0007608|GO:0050896|GO:0050911|GO:0004872|GO:0004984|GO:0016020|GO:0016021	Rn.113183
A_44_P285662	0.0239643	3.16481	up	1.94938	3.16031	2.10814	4.59201	3.95278	3.6594	A	A	A	P	P	A	Olr1428	Rattus norvegicus olfactory receptor 1428 (predicted) (Olr1428_predicted), mRNA [NM_001000011]	NM_001000011	287318	GO:0007186|GO:0050911|GO:0004984|GO:0016021	Rn.142143
A_44_P404921	0.0253192	2.05664	up	6.49605	6.83797	6.67637	8.27417	7.44417	7.41291	P	P	P	P	P	P	Olr1555	Rattus norvegicus olfactory receptor 1555 (predicted) (Olr1555_predicted), mRNA [NM_001000726]	NM_001000726	404980	GO:0007186|GO:0050911|GO:0004984|GO:0016021	Rn.142257
A_44_P194029	0.0253924	5.41685	up	4.00628	2.01649	1.98205	5.52195	4.91536	4.87987	A	A	A	P	P	P	Olr799	Rattus norvegicus olfactory receptor 799 (predicted) (Olr799_predicted), mRNA [NM_001000854]	NM_001000854	405144	GO:0007186|GO:0050911|GO:0004984|GO:0016021	Rn.143125
A_44_P363051	0.0262506	4.33111	up	3.62686	1.93601	1.90731	5.02475	4.57048	4.21917	A	A	A	P	P	P	Olr154	Rattus norvegicus olfactory receptor 154 (predicted) (Olr154_predicted), mRNA [NM_001000547]	NM_001000547	365333	GO:0007186|GO:0050911|GO:0004984|GO:0016021	Rn.141848
A_44_P395654	0.0266415	2.35088	up	6.51213	7.54773	7.21047	8.68792	8.24144	8.04057	P	P	P	P	P	P	Olr1516	Rattus norvegicus olfactory receptor 1516 (predicted) (Olr1516_predicted), mRNA [NM_001000038]	NM_001000038	287520	GO:0007186|GO:0050911|GO:0001584|GO:0004984|GO:0016021	Rn.142074
A_44_P435697	0.0266806	3.45389	up	3.84982	2.31731	3.86641	5.22642	5.22811	4.94367	A	A	A	P	P	P	Olr1223	Rattus norvegicus olfactory receptor 1223 (predicted) (Olr1223_predicted), mRNA [NM_001000441]	NM_001000441	300549	GO:0007186|GO:0050911|GO:0004984|GO:0016021	Rn.143544
A_44_P550273	0.0268347	3.49759	up	3.90029	2.5914	2.56151	4.35566	5.35668	4.75994	A	A	A	P	P	P	Olr1261	Rattus norvegicus olfactory receptor 1261 (predicted) (Olr1261_predicted), mRNA [NM_001000804]	NM_001000804	405090	GO:0007186|GO:0050911|GO:0004984|GO:0016021	Rn.143511
A_44_P508142	0.0269009	2.49064	up	3.91999	5.02054	4.34195	6.16133	5.61853	5.45217	A	A	A	P	P	P	Olr152	Rattus norvegicus olfactory receptor 152 (predicted) (Olr152_predicted), mRNA [NM_001000546]	NM_001000546	365332	GO:0007186|GO:0050911|GO:0004984|GO:0016021	Rn.138176
A_44_P388803	0.0272314	2.40213	up	4.68197	4.29856	5.34158	6.46188	5.86562	5.78755	A	P	A	P	P	P	Olr769	Rattus norvegicus olfactory receptor 769 (predicted) (Olr769_predicted), mRNA [NM_001000371]	NM_001000371	296022	GO:0007186|GO:0050911|GO:0004984|GO:0016021	Rn.142761
A_44_P540755	0.0274131	2.3435	up	7.18798	8.1624	8.01113	9.40671	8.76182	8.87897	P	P	P	P	P	P	Olr1455	Rattus norvegicus olfactory receptor 1455 (predicted) (Olr1455_predicted), mRNA [NM_001000771]	NM_001000771	405046	GO:0007186|GO:0050911|GO:0004984|GO:0016021	Rn.142123
A_44_P377076	0.0286956	3.06239	up	4.02221	3.70433	2.49233	5.25277	4.82219	4.98788	A	A	A	P	P	P	Olr130	Rattus norvegicus olfactory receptor 130 (predicted) (Olr130_predicted), mRNA [NM_001001272]	NM_001001272	293268	GO:0007186|GO:0050911|GO:0004984|GO:0016021	Rn.215179
A_44_P311216	0.0291389	3.2385	up	3.75663	2.69405	3.21779	5.59701	4.96629	4.19114	A	A	A	P	P	P	Olr801	Rattus norvegicus olfactory receptor 801 (predicted) (Olr801_predicted), mRNA [NM_001001004]	NM_001001004	405372	GO:0007186|GO:0050911|GO:0004984|GO:0016021	Rn.143121
A_44_P374756	0.0295483	2.95538	up	3.40415	2.45761	3.86228	5.18325	4.83233	4.3985	A	A	A	P	P	P	Olr1540	Rattus norvegicus olfactory receptor 1540 (predicted) (Olr1540_predicted), mRNA [NM_001001383]	NM_001001383	363762	GO:0007186|GO:0050911|GO:0004984|GO:0016021	Rn.142268
A_44_P179882	0.0298637	2.57963	up	3.1287	2.09634	2.01872	3.98907	3.99104	3.36516	A	A	A	P	P	A	Olr1292	Rattus norvegicus olfactory receptor 1292 (predicted) (Olr1292_predicted), mRNA [NM_001000960]	NM_001000960	405312	GO:0007186|GO:0050911|GO:0004984|GO:0016021	Rn.143498
A_44_P498726	0.0299421	3.73778	up	6.04063	4.4461	4.77876	7.60579	6.60821	6.75804	A	P	A	P	P	P	Olr50	Rattus norvegicus olfactory receptor 50 (predicted) (Olr50_predicted), mRNA [NM_001000131]	NM_001000131	293210	GO:0007186|GO:0050911|GO:0004984|GO:0016021	Rn.141924
A_44_P269216	0.0303797	2.64939	up	3.26196	2.79748	3.06018	3.63299	4.86399	4.83961	A	A	A	P	A	P	Olr1155	Rattus norvegicus olfactory receptor 1155 (predicted) (Olr1155_predicted), mRNA [NM_001000433]	NM_001000433	300414	GO:0007186|GO:0050911|GO:0004984|GO:0016021	Rn.143592
A_44_P487049	0.0310624	2.11124	up	5.3628	5.91404	5.34979	7.16373	6.40096	6.29621	A	P	A	P	P	P	Olr87	Rattus norvegicus olfactory receptor 87 (predicted) (Olr87_predicted), mRNA [NM_001000543]	NM_001000543	365329	GO:0007186|GO:0050911|GO:0004984|GO:0016021	Rn.141899
A_44_P182296	0.0313414	4.11889	up	1.91175	1.93226	3.75239	4.77945	4.65988	4.28383	A	A	A	P	P	P	Olr529	Rattus norvegicus olfactory receptor 529 (predicted) (Olr529_predicted), mRNA [NM_001000674]	NM_001000674	404877	GO:0007186|GO:0050911|GO:0004984|GO:0016021	Rn.142927
A_44_P351287	0.0316637	4.13502	up	3.79069	2.09911	2.01273	5.06184	4.78389	4.20048	A	A	A	P	P	P	Olr560	Rattus norvegicus olfactory receptor 560 (predicted) (Olr560_predicted), mRNA [NM_001000325]	NM_001000325	295801	GO:0007186|GO:0050911|GO:0004984|GO:0005529|GO:0016021	Rn.127862
A_44_P430807	0.033056	2.52517	up	3.80785	3.94103	2.67053	4.9772	4.85288	4.59847	A	A	A	P	P	P	Olr828	Rattus norvegicus olfactory receptor 828 (predicted) (Olr828_predicted), mRNA [NM_001000991]	NM_001000991	405351	GO:0007186|GO:0050911|GO:0004984|GO:0016021	Rn.143082
A_43_P16380	0.0370156	2.28583	up	1.92029	2.62025	2.99695	4.11988	3.34591	3.64986	A	A	A	A	P	P	Olr1356	Rattus norvegicus olfactory receptor 1356 (Olr1356), mRNA [NM_001000493]	NM_001000493	302954	GO:0007165|GO:0007186|GO:0007608|GO:0050896|GO:0050911|GO:0004872|GO:0004984|GO:0016020|GO:0016021	Rn.113181
A_44_P208067	0.0377318	2.50834	up	3.63465	4.06207	5.06882	5.51879	5.7532	5.47375	A	A	A	P	P	P	Olr153	Rattus norvegicus olfactory receptor 153 (predicted) (Olr153_predicted), mRNA [NM_001000167]	NM_001000167	293301	GO:0007186|GO:0050911|GO:0004984|GO:0016021	Rn.141849
A_44_P144316	0.0378681	3.45795	up	3.73524	2.26299	2.33685	5.24116	4.18055	4.28311	A	A	A	P	P	P	Olr1470	Rattus norvegicus olfactory receptor 1470 (Olr1470), mRNA [NM_001000723]	NM_001000723	404975	GO:0007165|GO:0007186|GO:0007608|GO:0050896|GO:0050911|GO:0004872|GO:0004984|GO:0016020|GO:0016021	Rn.129823
A_44_P503395	0.0384284	2.00423	up	6.31204	7.20783	6.76855	8.16576	7.64444	7.48736	P	P	P	P	P	P	Olr63	Rattus norvegicus olfactory receptor 63 (Olr63), mRNA [NM_001000542]	NM_001000542	365323	GO:0007165|GO:0007186|GO:0007608|GO:0050896|GO:0050911|GO:0004872|GO:0004984|GO:0016020|GO:0016021	Rn.129398
A_44_P538496	0.0409204	2.75226	up	3.10613	2.82495	2.97789	3.4632	4.8731	4.95451	A	A	A	P	A	P	Olr1434	Rattus norvegicus olfactory receptor 1434 (predicted) (Olr1434_predicted), mRNA [NM_001000013]	NM_001000013	287322	GO:0007186|GO:0050911|GO:0004984|GO:0016021	Rn.142139
A_44_P501035	0.0410426	2.12471	up	5.02576	5.6701	4.7675	6.73708	5.95871	6.02938	A	P	A	P	P	P	Olr1096	Rattus norvegicus olfactory receptor 1096 (predicted) (Olr1096_predicted), mRNA [NM_001000485]	NM_001000485	302027	GO:0007186|GO:0050911|GO:0004984|GO:0016021	Rn.143326
A_44_P377024	0.0412717	2.55812	up	2.84394	3.59705	2.41123	4.80907	3.7789	4.32949	A	A	A	P	P	P	Olr675	Rattus norvegicus olfactory receptor 675 (predicted) (Olr675_predicted), mRNA [NM_001000632]	NM_001000632	404825	GO:0007186|GO:0050911|GO:0004984|GO:0016021	Rn.142827
A_44_P367591	0.0416663	3.95695	up	4.21809	3.41543	1.95835	5.31897	5.26913	4.95694	A	P	A	P	P	P	Olr1481	Rattus norvegicus olfactory receptor 1481 (Olr1481), mRNA [NM_001000527]	NM_001000527	363639	GO:0007186|GO:0050911|GO:0004984|GO:0016021	Rn.111155
A_44_P139819	0.0423478	3.77619	up	3.85702	1.92695	1.88992	4.58101	4.43121	4.41246	A	A	A	P	P	P	Olr429	Rattus norvegicus olfactory receptor 429 (predicted) (Olr429_predicted), mRNA [NM_001000395]	NM_001000395	296690	GO:0007186|GO:0050911|GO:0004984|GO:0016021	Rn.143013
A_44_P480004	0.0437502	3.89537	up	3.87439	1.941	3.87406	5.54208	5.18074	4.85191	A	A	A	P	P	P	Olr780	Rattus norvegicus olfactory receptor 780 (predicted) (Olr780_predicted), mRNA [NM_001000606]	NM_001000606	404795	GO:0007186|GO:0050911|GO:0004984|GO:0016021	Rn.142751
A_44_P416685	0.0439373	2.09646	up	4.87082	5.70345	6.01052	6.86961	6.41593	6.50313	P	P	A	P	P	P	Olr1192	Rattus norvegicus olfactory receptor 1192 (predicted) (Olr1192_predicted), mRNA [NM_001000859]	NM_001000859	405152	GO:0007186|GO:0050911|GO:0004984|GO:0016021	Rn.143574
A_44_P397927	0.0445322	2.04434	up	5.15662	5.88224	5.30483	7.03934	6.20822	6.19104	A	P	A	P	P	P	Olr1734	Rattus norvegicus olfactory receptor 1734 (predicted) (Olr1734_predicted), mRNA [NM_001001119]	NM_001001119	406018	GO:0007186|GO:0050911|GO:0004984|GO:0016021	Rn.142667
A_44_P125764	0.0451279	3.34599	up	3.73094	2.24215	2.05508	5.00262	4.09779	4.15507	A	A	A	P	P	P	Olr499	Rattus norvegicus olfactory receptor 499 (predicted) (Olr499_predicted), mRNA [NM_001000931]	NM_001000931	405251	GO:0007186|GO:0050911|GO:0004984|GO:0016021	Rn.142945
A_44_P313618	0.0494394	2.84476	up	3.57247	2.17087	2.06215	4.57467	3.79443	3.96131	A	A	A	P	P	P	Olr1016	Rattus norvegicus olfactory receptor 1016 (predicted) (Olr1016_predicted), mRNA [NM_001000070]	NM_001000070	288858	GO:0007186|GO:0050911|GO:0004984|GO:0016021	Rn.143362
A_44_P404954	0.0495798	2.81159	up	3.78159	4.52008	3.13774	6.00934	4.85491	5.04932	A	A	A	P	P	P	Olr513	Rattus norvegicus olfactory receptor 513 (predicted) (Olr513_predicted), mRNA [NM_001000313]	NM_001000313	295766	GO:0007186|GO:0050911|GO:0004984|GO:0016021	Rn.142938
A_44_P153891	0.0499287	2.8517	up	3.61378	2.10656	2.03946	4.45286	3.87719	3.96522	A	A	A	P	P	P	Olr878	Rattus norvegicus olfactory receptor 878 (predicted) (Olr878_predicted), mRNA [NM_001000497]	NM_001000497	304610	GO:0007186|GO:0050911|GO:0004984|GO:0016021	Rn.143406

## Sheet: S2.8
Table S2.8. The olfactory receptors differentially expressed in DRGs at 14 d post nerve injury (PNI) compared to control (at 0 h PNI)
ProbeName	p-value	Fold change	regulation	0h_DRG_1	0h_DRG_2	0h_DRG_3	14d_DRG_1	14d_DRG_2	14d_DRG_3	0h_DRG_1	0h_DRG_2	0h_DRG_3	14d_DRG_1	14d_DRG_2	14d_DRG_3	GeneSymbol	Description	GenbankAccession	EntrezGene	GO(Avadis)	UniGene
A_43_P16265	1.16e-05	5.37142	up	5.86402	6.14743	6.02159	8.36125	8.45862	8.48907	P	P	P	P	P	P	Olr1078	Rattus norvegicus olfactory receptor 1078 (Olr1078), mRNA [NM_207597]	NM_207597	299593	GO:0007165|GO:0007186|GO:0007608|GO:0050896|GO:0050911|GO:0004872|GO:0004984|GO:0016020|GO:0016021	Rn.120045
A_44_P170573	1.69e-05	4.29916	up	2.0827	2.11849	2.07768	4.22904	4.03568	4.32633	A	A	A	P	P	P	Olr1362	Rattus norvegicus olfactory receptor 1362 (Olr1362), mRNA [NM_001006598]	NM_001006598	363546	GO:0007165|GO:0007186|GO:0007608|GO:0050896|GO:0050911|GO:0004872|GO:0004984|GO:0016020|GO:0016021	Rn.113183
A_44_P440351	1.93e-05	8.49612	up	2.08955	2.04815	2.04445	4.93934	5.11588	5.38734	A	A	A	P	P	P	Olr40	Rattus norvegicus olfactory receptor 40 (predicted) (Olr40_predicted), mRNA [NM_001000127]	NM_001000127	293197	GO:0007186|GO:0050911|GO:0004984|GO:0016021	Rn.141934
A_44_P428545	2.08e-05	8.43756	up	3.06051	3.00422	2.70376	5.90018	5.95459	6.14419	A	A	A	P	P	P	Olr1485	Rattus norvegicus olfactory receptor 1485 (predicted) (Olr1485_predicted), mRNA [NM_001000028]	NM_001000028	287489	GO:0007186|GO:0050911|GO:0004984|GO:0016021	Rn.142091
A_44_P271559	2.09e-05	6.41557	up	2.10656	2.15255	2.10997	4.97526	4.58505	4.8535	A	A	A	P	P	P	Olr541	Rattus norvegicus olfactory receptor 541 (predicted) (Olr541_predicted), mRNA [NM_001000565]	NM_001000565	366104	GO:0007186|GO:0050911|GO:0004984|GO:0016021	Rn.142917
A_44_P313549	3.04e-05	3.46833	up	1.95706	1.92704	1.88967	3.56215	3.74873	3.84562	A	A	A	P	P	P	Olr552	Rattus norvegicus olfactory receptor 552 (predicted) (Olr552_predicted), mRNA [NM_001001055]	NM_001001055	405943	GO:0007186|GO:0050911|GO:0004984|GO:0016021	Rn.142910
A_44_P334881	3.9e-05	8.71376	up	1.90154	2.02564	1.98745	5.32266	4.80116	5.16069	A	A	A	P	P	P	Olr1071	Rattus norvegicus olfactory receptor 1071 (predicted) (Olr1071_predicted), mRNA [NM_001000063]	NM_001000063	288823	GO:0007186|GO:0050911|GO:0004984|GO:0016021	Rn.138131
A_44_P226752	3.99e-05	8.04378	up	1.9248	1.92255	1.94958	4.67074	4.94865	5.20117	A	A	A	P	P	P	Olr1006	Rattus norvegicus olfactory receptor 1006 (predicted) (Olr1006_predicted), mRNA [NM_001000075]	NM_001000075	288886	GO:0007186|GO:0050911|GO:0004984|GO:0016021	Rn.143366
A_44_P325571	4.38e-05	13.077	up	1.94197	1.94079	2.46299	5.78519	5.69989	5.98754	A	A	A	P	P	P	Olr349	Rattus norvegicus olfactory receptor 349 (predicted) (Olr349_predicted), mRNA [NM_001001019]	NM_001001019	405393	GO:0007186|GO:0050911|GO:0004984|GO:0016021	Rn.141689
A_44_P540785	4.96e-05	3.22837	up	2.05519	2.0088	1.98908	3.57104	3.67936	3.87509	A	A	A	P	P	P	Olr326	Rattus norvegicus olfactory receptor 326 (predicted) (Olr326_predicted), mRNA [NM_001000248]	NM_001000248	293764	GO:0007186|GO:0007608|GO:0050911|GO:0004984|GO:0016021	Rn.141704
A_44_P344197	5.14e-05	4.25587	up	4.81736	4.97459	4.6936	6.9093	6.78514	7.05948	A	P	A	P	P	P	Olr1410	Rattus norvegicus olfactory receptor 1410 (predicted) (Olr1410_predicted), mRNA [NM_001000784]	NM_001000784	405062	GO:0007186|GO:0050911|GO:0004984|GO:0016021	Rn.142160
A_44_P153879	5.16e-05	6.52824	up	3.34514	3.23046	2.88163	5.82118	5.80246	5.95367	A	A	A	P	P	P	Olr1505	Rattus norvegicus olfactory receptor 1505 (predicted) (Olr1505_predicted), mRNA [NM_001000032]	NM_001000032	287506	GO:0007186|GO:0050911|GO:0004984|GO:0016021	Rn.142081
A_44_P231337	6.26e-05	5.24229	up	1.98745	1.99043	1.92082	4.12489	4.35303	4.59138	A	A	A	P	P	P	Olr637	Rattus norvegicus olfactory receptor 637 (predicted) (Olr637_predicted), mRNA [NM_001001126]	NM_001001126	406053	GO:0007186|GO:0050911|GO:0004984|GO:0016021	Rn.142856
A_44_P266908	6.51e-05	3.25085	up	2.03401	2.06953	1.96881	3.67302	3.59511	3.90667	A	A	A	P	P	P	Olr143	Rattus norvegicus olfactory receptor 143 (predicted) (Olr143_predicted), mRNA [NM_001000163]	NM_001000163	293281	GO:0007186|GO:0050911|GO:0004984|GO:0016021	Rn.141855
A_44_P138276	7.49e-05	2.67649	up	5.07583	5.28607	5.1492	6.50927	6.55883	6.70403	A	P	A	P	P	P	Olr1102	PREDICTED: Rattus norvegicus olfactory receptor 1102 (predicted) (Olr1102_predicted), mRNA [XM_235620]		300194	GO:0007186|GO:0050911|GO:0004984|GO:0016021
A_44_P245433	7.62e-05	2.79302	up	5.61655	5.75949	5.70211	7.14027	7.05864	7.32472	P	P	A	P	P	P	Olr221	Rattus norvegicus olfactory receptor 221 (predicted) (Olr221_predicted), mRNA [NM_001000200]	NM_001000200	293367	GO:0007186|GO:0050911|GO:0004984|GO:0016021	Rn.141794
A_44_P125744	8.24e-05	4.86393	up	3.40564	3.06256	3.24438	5.32329	5.60205	5.63361	A	A	A	P	P	P	Olr996	Rattus norvegicus olfactory receptor 996 (predicted) (Olr996_predicted), mRNA [NM_001000700]	NM_001000700	404924	GO:0007186|GO:0050911|GO:0004984|GO:0016021	Rn.143369
A_44_P557273	9.3e-05	7.25306	up	2.28386	2.04322	1.98735	4.72286	4.91171	5.25562	A	A	A	P	P	P	Olr1316	Rattus norvegicus olfactory receptor 1316 (predicted) (Olr1316_predicted), mRNA [NM_001000793]	NM_001000793	405077	GO:0007186|GO:0050911|GO:0004984|GO:0016021	Rn.143481
A_44_P158692	0.000101	5.19814	up	3.10918	3.04448	3.11056	5.22126	5.43274	5.74422	A	A	A	P	P	P	Olr493	Rattus norvegicus olfactory receptor 493 (predicted) (Olr493_predicted), mRNA [NM_001000309]	NM_001000309	295758	GO:0007186|GO:0050911|GO:0004984|GO:0016021	Rn.142948
A_44_P543137	0.000111	5.43417	up	2.09377	2.13436	2.08955	4.34018	4.43969	4.86399	A	A	A	P	P	P	Olr824	Rattus norvegicus olfactory receptor 824 (predicted) (Olr824_predicted), mRNA [NM_001000905]	NM_001000905	405215	GO:0007186|GO:0050911|GO:0004984|GO:0016021	Rn.143086
A_44_P191683	0.000121	3.70599	up	6.64109	6.99389	6.62847	8.55804	8.70147	8.67352	P	P	P	P	P	P	Olr192	Rattus norvegicus olfactory receptor 192 (predicted) (Olr192_predicted), mRNA [NM_001000549]	NM_001000549	365336	GO:0007186|GO:0050911|GO:0004984|GO:0016021	Rn.141818
A_44_P515305	0.000121	4.08536	up	5.33017	5.54042	5.29517	7.27755	7.33542	7.64418	A	P	A	P	M	P	Olr120	Rattus norvegicus olfactory receptor 120 (predicted) (Olr120_predicted), mRNA [NM_001000154]	NM_001000154	293256	GO:0007186|GO:0050911|GO:0004984|GO:0016021	Rn.141874
A_44_P116381	0.000124	4.04067	up	5.37716	5.70575	5.54884	7.44492	7.47541	7.7552	A	P	A	P	P	P	Olr687	Rattus norvegicus olfactory receptor 687 (predicted) (Olr687_predicted), mRNA [NM_001000356]	NM_001000356	295892	GO:0007186|GO:0050911|GO:0004984|GO:0016021	Rn.142820
A_44_P259851	0.000126	8.06164	up	2.05508	2.01094	2.0048	5.4039	4.69632	5.00382	A	A	A	P	P	P	Olr735	Rattus norvegicus olfactory receptor 735 (predicted) (Olr735_predicted), mRNA [NM_001000922]	NM_001000922	405238	GO:0007186|GO:0050911|GO:0004984|GO:0016021	Rn.142785
A_44_P334810	0.000132	2.29012	up	7.3495	7.427	7.427	8.55621	8.4857	8.74785	P	P	P	P	P	P	Olr862	Rattus norvegicus olfactory receptor 862 (predicted) (Olr862_predicted), mRNA [NM_001001071]	NM_001001071	405961	GO:0007186|GO:0050911|GO:0004984|GO:0016021	Rn.143176
A_44_P121136	0.000137	5.46623	up	2.1266	2.35334	2.16821	4.68233	4.3893	4.92816	A	A	A	P	P	P	Olr108	Rattus norvegicus olfactory receptor 108 (predicted) (Olr108_predicted), mRNA [NM_001000149]	NM_001000149	293247	GO:0007186|GO:0050911|GO:0004984|GO:0016021	Rn.141883
A_44_P360600	0.000157	4.71902	up	1.87303	1.90397	1.91991	3.85774	4.1397	4.41493	A	A	A	P	P	P	Olr803	Rattus norvegicus olfactory receptor 803 (predicted) (Olr803_predicted), mRNA [NM_001000853]	NM_001000853	405143	GO:0007186|GO:0050911|GO:0004984|GO:0016021	Rn.143119
A_44_P550294	0.000177	3.19229	up	2.03889	2.01427	2.0361	3.45922	3.86341	3.79039	A	A	A	P	M	P	Olr170	Rattus norvegicus olfactory receptor 170 (predicted) (Olr170_predicted), mRNA [NM_001000175]	NM_001000175	293316	GO:0007186|GO:0050911|GO:0004984|GO:0016021	Rn.141835
A_44_P501005	0.000191	3.74464	up	4.6506	4.45263	4.94575	6.56039	6.57857	6.62449	A	P	A	P	P	P	Olr323	Rattus norvegicus olfactory receptor 323 (predicted) (Olr323_predicted), mRNA [NM_001000245]	NM_001000245	293761	GO:0007186|GO:0050911|GO:0004984|GO:0016021	Rn.141707
A_44_P102465	0.000196	7.13681	up	1.86718	1.90236	1.92587	4.44221	4.60429	5.15475	A	A	A	P	P	P	Olr1107	Rattus norvegicus olfactory receptor 1107 (predicted) (Olr1107_predicted), mRNA [NM_001000424]	NM_001000424	300202	GO:0007165|GO:0007186|GO:0007608|GO:0050896|GO:0050911|GO:0004872|GO:0004984|GO:0016020|GO:0016021	Rn.143286
A_44_P165612	0.000203	3.48578	up	6.98023	6.9958	6.9933	8.58547	8.73336	9.05495	P	P	P	P	P	P	Olr1415	Rattus norvegicus olfactory receptor 1415 (predicted) (Olr1415_predicted), mRNA [NM_001000781]	NM_001000781	405059	GO:0007186|GO:0050911|GO:0004984|GO:0016021	Rn.142152
A_44_P320764	0.00021	4.43262	up	2.92239	2.85969	2.47959	5.05324	4.92167	4.73123	A	A	A	P	P	P	Olr1499	Rattus norvegicus olfactory receptor 1499 (predicted) (Olr1499_predicted), mRNA [NM_001000031]	NM_001000031	287502	GO:0007186|GO:0050911|GO:0004984|GO:0016021	Rn.142084
A_44_P285601	0.000212	2.45252	up	5.27134	5.06218	5.15908	6.33265	6.434	6.60876	A	P	A	P	P	P	Olr94	Rattus norvegicus olfactory receptor 94 (predicted) (Olr94_predicted), mRNA [NM_001001023]	NM_001001023	405908	GO:0007186|GO:0050911|GO:0004984|GO:0016021	Rn.141893
A_44_P536192	0.000223	3.96719	up	4.40628	4.81615	4.84165	6.59637	6.61928	6.81278	A	A	A	P	P	P	Olr704	Rattus norvegicus olfactory receptor 704 (predicted) (Olr704_predicted), mRNA [NM_001000626]	NM_001000626	404818	GO:0007186|GO:0050911|GO:0004984|GO:0005529|GO:0016021	Rn.142809
A_44_P236051	0.000233	3.70329	up	5.87152	5.8992	5.62504	7.52633	7.60731	7.92855	P	P	A	P	P	P	Olr1222	Rattus norvegicus olfactory receptor 1222 (predicted) (Olr1222_predicted), mRNA [NM_001000440]	NM_001000440	300548	GO:0007186|GO:0050911|GO:0004984|GO:0016021	Rn.143545
A_44_P393316	0.000241	3.96922	up	1.93534	1.90781	1.90371	3.63587	3.88892	4.18864	A	A	A	P	P	P	Olr25	Rattus norvegicus olfactory receptor 25 (predicted) (Olr25_predicted), mRNA [NM_001000692]	NM_001000692	404897	GO:0007186|GO:0050911|GO:0004984|GO:0016021	Rn.141945
A_44_P325589	0.000261	2.98769	up	5.65135	5.68983	5.49772	7.0082	7.16252	7.40528	A	P	A	P	P	P	Olr164	Rattus norvegicus olfactory receptor 164 (predicted) (Olr164_predicted), mRNA [NM_001000737]	NM_001000737	404998	GO:0007186|GO:0050911|GO:0004984|GO:0016021	Rn.141839
A_44_P163290	0.000262	3.46425	up	4.97526	4.9949	4.83299	6.65623	6.53094	6.99361	A	P	A	P	P	P	Olr691	Rattus norvegicus olfactory receptor 691 (predicted) (Olr691_predicted), mRNA [NM_001000630]	NM_001000630	404822	GO:0007186|GO:0050911|GO:0004984|GO:0016021	Rn.142817
A_44_P487000	0.000263	4.15182	up	1.90848	1.9317	1.97528	3.68726	4.02336	4.26608	A	A	A	P	P	P	Olr623	Rattus norvegicus olfactory receptor 623 (predicted) (Olr623_predicted), mRNA [NM_001000651]	NM_001000651	404848	GO:0007186|GO:0050911|GO:0004984|GO:0016021	Rn.142866
A_44_P182367	0.000275	5.50657	up	2.08816	2.23057	2.11175	4.55296	4.28693	4.97404	A	A	A	P	P	P	Olr1217	Rattus norvegicus olfactory receptor 1217 (predicted) (Olr1217_predicted), mRNA [NM_001000439]	NM_001000439	300540	GO:0007186|GO:0050911|GO:0004984|GO:0016021	Rn.138154
A_44_P550263	0.000285	2.87006	up	5.75372	5.6793	5.53582	7.03909	7.09688	7.3961	A	P	A	P	P	P	Olr1720	Rattus norvegicus olfactory receptor 1720 (predicted) (Olr1720_predicted), mRNA [NM_001001116]	NM_001001116	406015	GO:0007186|GO:0050911|GO:0004984|GO:0016021	Rn.142671
A_44_P259828	0.000315	2.82214	up	2.15381	2.40853	2.21394	3.66159	3.64264	3.96242	A	A	A	P	P	P	Olr344	Rattus norvegicus olfactory receptor 344 (predicted) (Olr344_predicted), mRNA [NM_001001043]	NM_001001043	405929	GO:0007186|GO:0050911|GO:0004984|GO:0016021	Rn.145383
A_44_P252592	0.000321	3.58711	up	2.2159	2.71696	2.38332	4.37146	4.16406	4.30913	A	A	A	P	P	P	Olr234	Rattus norvegicus olfactory receptor 234 (predicted) (Olr234_predicted), mRNA [NM_001000208]	NM_001000208	293379	GO:0007186|GO:0050911|GO:0004984|GO:0016021	Rn.141785
A_44_P290283	0.00034	3.56881	up	4.91631	4.63986	4.87419	6.42561	6.61579	6.89529	A	P	A	P	P	P	Olr1186	Rattus norvegicus olfactory receptor 1186 (predicted) (Olr1186_predicted), mRNA [NM_001000862]	NM_001000862	405155	GO:0007186|GO:0050911|GO:0004984|GO:0016021	Rn.143576
A_44_P132743	0.000358	3.42299	up	3.67579	3.86024	3.42747	5.58627	5.25469	5.44831	A	A	A	P	P	P	Olr1486	Rattus norvegicus olfactory receptor 1486 (predicted) (Olr1486_predicted), mRNA [NM_001000720]	NM_001000720	404972	GO:0007186|GO:0050911|GO:0004984|GO:0016021	Rn.142090
A_44_P280799	0.000364	4.30686	up	2.11825	2.09134	2.10026	3.83749	4.34939	4.44288	A	A	A	P	P	P	Olr613	Rattus norvegicus olfactory receptor 613 (predicted) (Olr613_predicted), mRNA [NM_001000654]	NM_001000654	404852	GO:0007186|GO:0050911|GO:0004984|GO:0016021	Rn.142870
A_44_P353583	0.00037	3.09535	up	5.02171	4.66628	4.95623	6.41209	6.41593	6.70651	A	P	A	P	P	P	Olr917	Rattus norvegicus olfactory receptor 917 (predicted) (Olr917_predicted), mRNA [NM_001001354]	NM_001001354	288795	GO:0007186|GO:0050911|GO:0004984|GO:0016021	Rn.143391
A_44_P351289	0.000381	3.53865	up	5.55504	5.34275	5.20291	7.04141	7.08115	7.44775	A	P	A	P	P	P	Olr1368	Rattus norvegicus olfactory receptor 1368 (predicted) (Olr1368_predicted), mRNA [NM_214825]	NM_214825	287082	GO:0007186|GO:0050911|GO:0004984|GO:0016021	Rn.142200
A_44_P391085	0.000392	4.10563	up	2.89998	2.49233	2.27194	4.63482	4.5485	4.59374	A	A	A	P	P	M	Olr1126	Rattus norvegicus olfactory receptor 1126 (predicted) (Olr1126_predicted), mRNA [NM_001000880]	NM_001000880	405179	GO:0007186|GO:0050911|GO:0004984|GO:0016021	Rn.143609
A_44_P292568	0.00042	3.37258	up	6.02434	5.87692	6.03958	7.4668	7.73456	8.00104	P	P	A	P	P	P	Olr233	Rattus norvegicus olfactory receptor 233 (predicted) (Olr233_predicted), mRNA [NM_001000207]	NM_001000207	293377	GO:0007186|GO:0050911|GO:0004984|GO:0016021	Rn.141786
A_44_P179925	0.000427	3.07509	up	4.56386	4.48184	4.34483	5.9846	5.9132	6.35462	A	P	A	P	P	P	Olr43	Rattus norvegicus olfactory receptor 43 (predicted) (Olr43_predicted), mRNA [NM_001000541]	NM_001000541	365322	GO:0007186|GO:0050911|GO:0004984|GO:0016021	Rn.141931
A_44_P297057	0.00043	3.71584	up	3.31462	3.05458	2.91634	4.83564	4.87796	5.25301	A	A	A	P	P	P	Olr1605	Rattus norvegicus olfactory receptor 1605 (predicted) (Olr1605_predicted), mRNA [NM_001000088]	NM_001000088	289923	GO:0007186|GO:0050911|GO:0004984|GO:0016021	Rn.142463
A_44_P113963	0.000442	3.95955	up	4.58268	4.1216	4.08529	6.05911	6.3684	6.31808	A	P	A	P	P	P	Olr812	Rattus norvegicus olfactory receptor 812 (predicted) (Olr812_predicted), mRNA [NM_001000847]	NM_001000847	405137	GO:0007186|GO:0050911|GO:0004984|GO:0016021	Rn.143110
A_44_P407292	0.000447	4.7219	up	4.81078	5.46489	5.09943	7.19942	7.3709	7.5229	A	P	A	P	P	P	Olr1070	Rattus norvegicus olfactory receptor 1070 (predicted) (Olr1070_predicted), mRNA [NM_001000591]	NM_001000591	366816	GO:0007186|GO:0050911|GO:0004984|GO:0016021	Rn.143342
A_44_P184599	0.000476	3.1364	up	5.66161	6.07681	5.97537	7.46327	7.45099	7.74686	P	P	P	P	P	P	Olr137	Rattus norvegicus olfactory receptor 137 (predicted) (Olr137_predicted), mRNA [NM_001001283]	NM_001001283	405003	GO:0007186|GO:0050911|GO:0004984|GO:0016021	Rn.141860
A_44_P334830	0.000505	3.26458	up	4.83101	4.76317	4.67197	6.32773	6.27899	6.78013	A	P	A	P	P	P	Olr894	Rattus norvegicus olfactory receptor 894 (predicted) (Olr894_predicted), mRNA [NM_001000940]	NM_001000940	405277	GO:0007186|GO:0050911|GO:0004984|GO:0016021	Rn.143399
A_44_P412075	0.000508	4.09036	up	2.0764	2.08955	2.01108	3.7063	4.35233	4.21508	A	A	A	P	P	P	Olr484	Rattus norvegicus olfactory receptor 484 (predicted) (Olr484_predicted), mRNA [NM_001000306]	NM_001000306	295750	GO:0007186|GO:0050911|GO:0004984|GO:0016021	Rn.142954
A_44_P419069	0.000527	3.16583	up	4.79117	5.29669	5.11169	6.68217	6.63806	6.86708	A	P	A	P	P	P	Olr235	Rattus norvegicus olfactory receptor 235 (predicted) (Olr235_predicted), mRNA [NM_001000209]	NM_001000209	293381	GO:0007186|GO:0050911|GO:0004984|GO:0016021	Rn.141784
A_44_P280840	0.000545	2.46348	up	6.52731	6.83005	6.90754	7.95668	8.05804	8.15228	P	P	P	P	P	P	Olr1509	Rattus norvegicus olfactory receptor 1509 (predicted) (Olr1509_predicted), mRNA [NM_001000528]	NM_001000528	363642	GO:0007186|GO:0050911|GO:0004984|GO:0016021	Rn.142079
A_44_P313608	0.000562	3.40472	up	5.49742	5.71349	5.85893	7.25427	7.38686	7.73133	P	P	A	P	P	P	Olr901	Rattus norvegicus olfactory receptor 901 (predicted) (Olr901_predicted), mRNA [NM_001000057]	NM_001000057	288810	GO:0007186|GO:0050911|GO:0004984|GO:0016021	Rn.138130
A_44_P381764	0.000574	3.1192	up	5.13559	5.5324	5.45545	6.85535	6.96119	7.23041	A	P	A	P	P	M	Olr82	Rattus norvegicus olfactory receptor 82 (predicted) (Olr82_predicted), mRNA [NM_001001282]	NM_001001282	365328	GO:0007186|GO:0050911|GO:0004984|GO:0016021	Rn.141904
A_44_P118775	0.000591	3.11881	up	2.068	2.02155	2.00557	3.56075	3.45955	3.99781	A	A	A	P	P	P	Olr485	Rattus norvegicus olfactory receptor 485 (predicted) (Olr485_predicted), mRNA [NM_001000307]	NM_001000307	295751	GO:0007186|GO:0050911|GO:0004984|GO:0016021	Rn.142953
A_44_P339594	0.000601	3.331	up	7.46483	7.77638	7.79217	9.35404	9.2051	9.68211	M	P	M	P	M	M	Olr60	Rattus norvegicus olfactory receptor 60 (predicted) (Olr60_predicted), mRNA [NM_001000748]	NM_001000748	405017	GO:0007186|GO:0050911|GO:0004984|GO:0016021	Rn.141919
A_44_P158659	0.000625	2.83714	up	6.94289	7.19008	6.94313	8.29799	8.54042	8.75101	P	P	P	P	P	P	Olr213	Rattus norvegicus olfactory receptor 213 (predicted) (Olr213_predicted), mRNA [NM_001000735]	NM_001000735	404994	GO:0007186|GO:0050911|GO:0004984|GO:0016021	Rn.141801
A_44_P112162	0.000626	2.7826	up	4.15166	4.40831	4.37216	5.57359	5.76882	6.01903	A	A	A	P	P	P	Olr1611	PREDICTED: Rattus norvegicus olfactory receptor 1611 (predicted) (Olr1611_predicted), mRNA [XM_223954]		290009	GO:0007186|GO:0050911|GO:0004984|GO:0016021
A_44_P346557	0.00069	4.27801	up	5.04061	5.49371	5.48484	7.15566	7.4345	7.71982	A	P	A	P	P	P	Olr93	Rattus norvegicus olfactory receptor 93 (predicted) (Olr93_predicted), mRNA [NM_001000141]	NM_001000141	293234	GO:0007186|GO:0050911|GO:0004984|GO:0016021	Rn.141894
A_44_P423775	0.000693	2.85827	up	2.12221	2.18753	2.31319	4.01678	3.62575	3.52582	A	A	A	P	A	P	Olr1326	Rattus norvegicus olfactory receptor 1326 (predicted) (Olr1326_predicted), mRNA [NM_001000474]	NM_001000474	300626	GO:0007186|GO:0050911|GO:0004984|GO:0016021	Rn.143474
A_44_P198648	0.000705	3.30017	up	2.5984	2.21195	2.1513	3.87925	4.27038	3.97963	A	A	A	P	P	P	Olr1323	Rattus norvegicus olfactory receptor 1323 (predicted) (Olr1323_predicted), mRNA [NM_001000472]	NM_001000472	300624	GO:0007186|GO:0050911|GO:0004984|GO:0016021	Rn.143476
A_44_P545577	0.000739	2.68086	up	4.19369	4.1025	3.99973	5.29848	5.48012	5.7854	A	A	A	P	P	P	Olr57	Rattus norvegicus olfactory receptor 57 (predicted) (Olr57_predicted), mRNA [NM_001000749]	NM_001000749	405018	GO:0007186|GO:0050911|GO:0004984|GO:0016021	Rn.141920
A_44_P243037	0.000749	5.77148	up	5.44947	5.97066	6.33318	8.51876	8.26441	8.55696	P	P	A	P	P	P	Olr1657	Rattus norvegicus olfactory receptor 1657 (predicted) (Olr1657_predicted), mRNA [NM_001000536]	NM_001000536	364726	GO:0007186|GO:0050911|GO:0004984|GO:0016021	Rn.142507
A_44_P494061	0.000752	3.21655	up	4.94673	4.41806	4.76877	6.30131	6.30336	6.58542	A	P	A	P	P	P	Olr450	Rattus norvegicus olfactory receptor 450 (predicted) (Olr450_predicted), mRNA [NM_001000288]	NM_001000288	295721	GO:0007186|GO:0050911|GO:0004984|GO:0016021	Rn.142981
A_44_P440302	0.000769	7.18277	up	1.90944	2.09796	2.018	4.67342	4.44041	5.44519	A	A	A	P	P	P	Olr629	Rattus norvegicus olfactory receptor 629 (predicted) (Olr629_predicted), mRNA [NM_001001058]	NM_001001058	405946	GO:0007186|GO:0050911|GO:0004984|GO:0016021	Rn.142863
A_44_P255068	0.000782	4.18375	up	5.29577	5.81301	5.95642	7.69097	7.61658	7.95204	P	P	A	P	P	P	Olr1124	Rattus norvegicus olfactory receptor 1124 (predicted) (Olr1124_predicted), mRNA [NM_001000426]	NM_001000426	300392	GO:0007186|GO:0050911|GO:0004984|GO:0016021	Rn.143611
A_44_P210307	0.00079	3.54751	up	3.09449	2.99813	2.5879	4.48325	4.76847	4.90921	A	A	A	P	P	P	Olr1687	Rattus norvegicus olfactory receptor 1687 (Olr1687), mRNA [NM_001000508]	NM_001000508	309574	GO:0007165|GO:0007186|GO:0007608|GO:0050896|GO:0050911|GO:0004872|GO:0004984|GO:0016020|GO:0016021	Rn.107054
A_44_P402604	0.000827	3.16579	up	3.89741	3.87635	4.28763	5.59652	5.52121	5.93135	A	A	A	P	P	P	Olr710	Rattus norvegicus olfactory receptor 710 (predicted) (Olr710_predicted), mRNA [NM_001000571]	NM_001000571	366113	GO:0007186|GO:0050911|GO:0004984|GO:0005529|GO:0016021	Rn.142805
A_44_P545605	0.000841	3.33809	up	3.67302	3.6061	3.12036	5.14835	5.09852	5.36969	A	A	A	P	P	P	Olr462	Rattus norvegicus olfactory receptor 462 (predicted) (Olr462_predicted), mRNA [NM_001000295]	NM_001000295	295732	GO:0007186|GO:0050911|GO:0004984|GO:0016021	Rn.142973
A_44_P337207	0.000847	3.43418	up	3.31562	3.33334	3.91807	5.31081	5.29913	5.29699	A	A	A	P	P	P	Olr168	Rattus norvegicus olfactory receptor 168 (predicted) (Olr168_predicted), mRNA [NM_001000174]	NM_001000174	293315	GO:0007186|GO:0050911|GO:0004984|GO:0016021	Rn.141836
A_44_P379441	0.000852	3.42003	up	4.68812	5.18046	5.12328	6.65956	6.63937	7.01496	A	P	A	P	P	P	Olr409	Rattus norvegicus olfactory receptor 409 (predicted) (Olr409_predicted), mRNA [NM_001000827]	NM_001000827	405116	GO:0007186|GO:0050911|GO:0004984|GO:0016021	Rn.143030
A_44_P400272	0.000871	2.60118	up	6.04233	6.37338	6.29077	7.42245	7.59155	7.82999	P	P	P	P	P	P	Olr771	Rattus norvegicus olfactory receptor 771 (predicted) (Olr771_predicted), mRNA [NM_001000610]	NM_001000610	404799	GO:0007186|GO:0050911|GO:0004984|GO:0005529|GO:0016021	Rn.142759
A_44_P475331	0.000882	4.37827	up	4.77945	5.4953	5.32778	7.22111	7.23548	7.53703	A	P	A	P	P	P	Olr750	Rattus norvegicus olfactory receptor 750 (predicted) (Olr750_predicted), mRNA [NM_001000366]	NM_001000366	296003	GO:0007186|GO:0050911|GO:0004984|GO:0016021	Rn.142772
A_44_P440343	0.000924	4.69459	up	2.37511	1.92154	1.93425	3.94144	4.33059	4.65187	A	A	A	P	P	P	Olr399	Rattus norvegicus olfactory receptor 399 (predicted) (Olr399_predicted), mRNA [NM_001000560]	NM_001000560	366026	GO:0007186|GO:0050911|GO:0004984|GO:0016021	Rn.143039
A_44_P531675	0.000946	3.4801	up	4.2736	4.85191	4.74886	6.53253	6.21716	6.52206	A	P	A	P	P	P	Olr1471	Rattus norvegicus olfactory receptor 1471 (predicted) (Olr1471_predicted), mRNA [NM_001000722]	NM_001000722	404974	GO:0007186|GO:0050911|GO:0004984|GO:0016021	Rn.142097
A_44_P104801	0.000954	2.86157	up	6.10544	6.47114	6.52663	7.7686	7.77401	8.11102	P	P	P	P	P	P	Olr1349	Rattus norvegicus olfactory receptor 1349 (predicted) (Olr1349_predicted), mRNA [NM_001000484]	NM_001000484	301611	GO:0007186|GO:0050911|GO:0004984|GO:0016021	Rn.143632
A_44_P369925	0.000987	3.08426	up	2.95911	3.43097	3.09949	4.60251	4.73398	5.02786	A	A	A	P	P	P	Olr1162	Rattus norvegicus olfactory receptor 1162 (predicted) (Olr1162_predicted), mRNA [NM_001000870]	NM_001000870	405167	GO:0007186|GO:0050911|GO:0004984|GO:0016021	Rn.143587
A_44_P200998	0.00102683	2.39243	up	4.88184	5.05648	4.75831	6.06141	6.01657	6.3941	A	P	A	P	P	P	Olr921	Rattus norvegicus olfactory receptor 921 (predicted) (Olr921_predicted), mRNA [NM_001001385]	NM_001001385	366798	GO:0007186|GO:0050911|GO:0004984|GO:0016021	Rn.143389
A_44_P306414	0.00104716	3.2113	up	5.74703	6.21106	6.1241	7.44104	7.7994	7.89123	P	P	P	P	P	P	Olr1679	Rattus norvegicus olfactory receptor 1679 (predicted) (Olr1679_predicted), mRNA [NM_001000892]	NM_001000892	405193	GO:0007186|GO:0050911|GO:0004984|GO:0016021	Rn.142696
A_44_P372317	0.00105599	3.52193	up	5.46795	5.51129	4.94643	6.91938	7.14491	7.31047	A	P	A	P	P	P	Olr174	Rattus norvegicus olfactory receptor 174 (predicted) (Olr174_predicted), mRNA [NM_001001028]	NM_001001028	405914	GO:0007186|GO:0050911|GO:0004984|GO:0016021	Rn.141832
A_44_P409574	0.0010795	2.65694	up	3.42244	3.85876	3.33423	4.86884	4.97822	4.99766	A	A	A	P	P	M	Olr1388	Rattus norvegicus olfactory receptor 1388 (predicted) (Olr1388_predicted), mRNA [NM_001000788]	NM_001000788	405066	GO:0007186|GO:0050911|GO:0004984|GO:0016021	Rn.142177
A_44_P229005	0.00109016	2.84137	up	1.88773	1.91886	1.95639	3.34124	3.17189	3.76961	A	A	A	A	P	P	Olr1601	Rattus norvegicus olfactory receptor 1601 (predicted) (Olr1601_predicted), mRNA [NM_001000087]	NM_001000087	289261	GO:0007186|GO:0050911|GO:0004984|GO:0016021	Rn.142329
A_44_P184578	0.00109029	5.56884	up	2.985	2.12598	2.17949	4.74568	4.89582	5.0811	A	A	A	P	P	P	Olr1417	Rattus norvegicus olfactory receptor 1417 (predicted) (Olr1417_predicted), mRNA [NM_001001002]	NM_001001002	405368	GO:0007186|GO:0050911|GO:0004984|GO:0016021	Rn.142150
A_44_P445074	0.00115736	2.73595	up	2.02099	2.4236	2.08186	3.6737	3.39611	3.81277	A	A	A	P	A	P	Olr283	Rattus norvegicus olfactory receptor 283 (predicted) (Olr283_predicted), mRNA [NM_001001010]	NM_001001010	405384	GO:0007186|GO:0050911|GO:0004984|GO:0016021	Rn.141758
A_44_P311216	0.00116635	6.1134	up	3.75663	2.69405	3.21779	5.87307	5.68983	5.94149	A	A	A	P	P	P	Olr801	Rattus norvegicus olfactory receptor 801 (predicted) (Olr801_predicted), mRNA [NM_001001004]	NM_001001004	405372	GO:0007186|GO:0050911|GO:0004984|GO:0016021	Rn.143121
A_44_P482420	0.00119035	2.88579	up	6.27921	6.83125	6.59873	7.99259	8.01622	8.28728	P	P	P	P	P	P	Olr1235	Rattus norvegicus olfactory receptor 1235 (predicted) (Olr1235_predicted), mRNA [NM_001000447]	NM_001000447	300560	GO:0007186|GO:0050911|GO:0004984|GO:0016021	Rn.163012
A_44_P391126	0.00120762	3.09055	up	5.58712	5.87129	5.75234	7.165	7.20378	7.72555	P	P	A	P	P	P	Olr56	Rattus norvegicus olfactory receptor 56 (predicted) (Olr56_predicted), mRNA [NM_001000130]	NM_001000130	293205	GO:0007186|GO:0050911|GO:0004984|GO:0016021	Rn.141921
A_44_P287977	0.00121954	4.04024	up	6.22424	6.97788	6.77827	8.60602	8.54697	8.87073	P	P	P	P	P	P	Olr1522	Rattus norvegicus olfactory receptor 1522 (predicted) (Olr1522_predicted), mRNA [NM_001000040]	NM_001000040	287614	GO:0007186|GO:0050911|GO:0004984|GO:0016021	Rn.142057
A_44_P208081	0.00126162	2.87014	up	5.49171	5.77719	6.10192	7.38997	7.18324	7.36098	P	P	A	P	P	P	Olr1092	Rattus norvegicus olfactory receptor 1092 (predicted) (Olr1092_predicted), mRNA [NM_001001380]	NM_001001380	299570	GO:0007186|GO:0050911|GO:0004984|GO:0016021	Rn.143328
A_44_P536210	0.0013412	2.93	up	5.12944	4.92592	4.71977	6.29723	6.3471	6.78349	A	P	A	P	P	P	Olr110	Rattus norvegicus olfactory receptor 110 (predicted) (Olr110_predicted), mRNA [NM_001000743]	NM_001000743	405007	GO:0007186|GO:0050911|GO:0004984|GO:0016021	Rn.141881
A_44_P111754	0.00135596	2.19599	up	3.43005	3.58506	3.12331	4.49654	4.44789	4.5986	A	A	A	P	P	P	Olr1405	Rattus norvegicus olfactory receptor 1405 (predicted) (Olr1405_predicted), mRNA [NM_001001012]	NM_001001012	405386	GO:0007186|GO:0050911|GO:0004984|GO:0016021	Rn.142165
A_44_P503396	0.00139173	2.78218	up	3.00222	2.76621	2.41404	4.0768	4.19518	4.33913	A	A	A	P	P	P	Olr1314	Rattus norvegicus olfactory receptor 1314 (predicted) (Olr1314_predicted), mRNA [NM_001000468]	NM_001000468	300615	GO:0007186|GO:0050911|GO:0004984|GO:0016021	Rn.143483
A_44_P498719	0.00142271	3.1776	up	2.50994	3.11327	2.79125	4.71205	4.31625	4.38996	A	A	A	P	P	P	Olr208	Rattus norvegicus olfactory receptor 208 (predicted) (Olr208_predicted), mRNA [NM_001000194]	NM_001000194	293355	GO:0007186|GO:0050911|GO:0004984|GO:0016021	Rn.141804
A_44_P208021	0.00142985	2.39333	up	6.08941	6.20511	6.07766	7.11761	7.37597	7.65567	P	P	P	P	P	P	Olr1452	Rattus norvegicus olfactory receptor 1452 (predicted) (Olr1452_predicted), mRNA [NM_001000773]	NM_001000773	405048	GO:0007186|GO:0050911|GO:0004984|GO:0016021	Rn.142126
A_44_P555055	0.00144297	2.02059	up	4.87484	5.08043	5.14191	5.86435	6.0619	6.21526	A	P	A	P	P	P	Olr1196	Rattus norvegicus olfactory receptor 1196 (predicted) (Olr1196_predicted), mRNA [NM_001000435]	NM_001000435	300524	GO:0007186|GO:0007608|GO:0050911|GO:0001584|GO:0004930|GO:0004984|GO:0016020|GO:0016021	Rn.143561
A_44_P512936	0.00146207	4.00272	up	2.68424	1.99621	2.03315	4.04591	4.47694	4.19369	A	A	A	P	P	P	Olr441	Rattus norvegicus olfactory receptor 441 (predicted) (Olr441_predicted), mRNA [NM_001000283]	NM_001000283	295712	GO:0007186|GO:0050911|GO:0004984|GO:0016021	Rn.142989
A_44_P109490	0.00146358	3.91467	up	2.24715	3.07229	2.78255	4.64028	4.55897	4.80942	A	A	A	P	P	P	Olr1160	Rattus norvegicus olfactory receptor 1160 (predicted) (Olr1160_predicted), mRNA [NM_001000985]	NM_001000985	405341	GO:0007186|GO:0050911|GO:0004984|GO:0016021	Rn.143588
A_44_P236001	0.00147075	2.566	up	5.54446	5.72023	5.68788	6.73107	6.99412	7.30596	P	P	A	P	P	P	Olr715	Rattus norvegicus olfactory receptor 715 (predicted) (Olr715_predicted), mRNA [NM_001000623]	NM_001000623	404815	GO:0007186|GO:0050911|GO:0004984|GO:0016021	Rn.142800
A_44_P123412	0.00152278	3.94295	up	3.12458	3.03871	3.77024	5.30008	5.09143	5.47985	A	A	A	P	P	P	Olr1652	Rattus norvegicus olfactory receptor 1652 (predicted) (Olr1652_predicted), mRNA [NM_001001122]	NM_001001122	406035	GO:0007186|GO:0050911|GO:0004984|GO:0016021	Rn.142517
A_44_P318403	0.00154173	8.3046	up	3.07077	1.92795	1.94561	5.36864	5.15662	5.5808	A	A	A	P	P	P	Olr196	Rattus norvegicus olfactory receptor 196 (predicted) (Olr196_predicted), mRNA [NM_001000187]	NM_001000187	293338	GO:0007186|GO:0050911|GO:0004984|GO:0016021	Rn.141815
A_44_P510528	0.0015647	3.22309	up	4.58505	4.76388	4.29646	5.90634	6.31081	6.49359	A	P	A	M	P	P	Olr1635	Rattus norvegicus olfactory receptor 1635 (predicted) (Olr1635_predicted), mRNA [NM_001000970]	NM_001000970	405325	GO:0007186|GO:0050911|GO:0004867|GO:0004984|GO:0016021	Rn.142438
A_44_P269184	0.00159115	4.64171	up	4.09032	4.80977	3.98958	6.33723	6.42348	6.77293	A	A	A	P	P	P	Olr295	Rattus norvegicus olfactory receptor 295 (predicted) (Olr295_predicted), mRNA [NM_001000233]	NM_001000233	293595	GO:0007186|GO:0050911|GO:0001584|GO:0004984|GO:0016021	Rn.141741
A_44_P306454	0.00165719	6.63401	up	3.6243	4.72902	3.9578	7.14148	6.71245	6.64684	A	A	A	P	P	P	Olr434	Rattus norvegicus olfactory receptor 434 (predicted) (Olr434_predicted), mRNA [NM_001000397]	NM_001000397	296694	GO:0007186|GO:0050911|GO:0004984|GO:0016021	Rn.143012
A_44_P259867	0.00167327	6.48163	up	3.11945	2.10548	1.99606	5.05829	5.10576	5.146	A	A	A	P	P	P	Olr262	Rattus norvegicus olfactory receptor 262 (predicted) (Olr262_predicted), mRNA [NM_001000221]	NM_001000221	293400	GO:0007186|GO:0050911|GO:0004984|GO:0016021	Rn.141770
A_44_P228972	0.00169802	4.49525	up	4.78425	5.67435	5.45002	7.4372	7.29817	7.67846	A	P	A	P	P	P	Olr358	Rattus norvegicus olfactory receptor 358 (predicted) (Olr358_predicted), mRNA [NM_001000756]	NM_001000756	405027	GO:0007186|GO:0050911|GO:0004984|GO:0016021	Rn.141685
A_44_P494031	0.00172308	2.37067	up	6.45523	6.59085	6.60506	7.59875	7.67594	8.11234	P	P	P	P	P	P	Olr733	Rattus norvegicus olfactory receptor 733 (predicted) (Olr733_predicted), mRNA [NM_001000618]	NM_001000618	404810	GO:0007186|GO:0050911|GO:0004984|GO:0016021	Rn.142787
A_44_P341915	0.00178674	2.7614	up	4.5753	4.98993	4.89681	6.11481	6.15127	6.59217	A	P	A	P	P	P	Olr360	Rattus norvegicus olfactory receptor 360 (predicted) (Olr360_predicted), mRNA [NM_001000755]	NM_001000755	405026	GO:0007186|GO:0050911|GO:0004984|GO:0016021	Rn.141684
A_44_P487049	0.00182667	3.26478	up	5.3628	5.91404	5.34979	7.02481	7.21855	7.50422	A	P	A	P	P	P	Olr87	Rattus norvegicus olfactory receptor 87 (predicted) (Olr87_predicted), mRNA [NM_001000543]	NM_001000543	365329	GO:0007186|GO:0050911|GO:0004984|GO:0016021	Rn.141899
A_44_P554985	0.00182778	2.9924	up	2.52484	3.25187	2.83291	4.53797	4.39517	4.42039	A	A	A	P	P	P	Olr1391	Rattus norvegicus olfactory receptor 1391 (predicted) (Olr1391_predicted), mRNA [NM_001001089]	NM_001001089	405983	GO:0007186|GO:0050911|GO:0004984|GO:0016021	Rn.142175
A_44_P397927	0.00190142	3.38903	up	5.15662	5.88224	5.30483	7.16603	7.06391	7.39637	A	P	A	P	P	P	Olr1734	Rattus norvegicus olfactory receptor 1734 (predicted) (Olr1734_predicted), mRNA [NM_001001119]	NM_001001119	406018	GO:0007186|GO:0050911|GO:0004984|GO:0016021	Rn.142667
A_44_P519978	0.00195787	7.51689	up	3.30459	2.20147	2.11534	5.41011	5.25357	5.68813	A	A	A	P	P	P	Olr544	Rattus norvegicus olfactory receptor 544 (predicted) (Olr544_predicted), mRNA [NM_001001052]	NM_001001052	405940	GO:0007186|GO:0050911|GO:0004984|GO:0016021	Rn.142915
A_44_P527033	0.00200684	2.4136	up	5.95047	6.27872	6.36892	7.34374	7.35005	7.71789	P	P	P	P	P	P	Olr230	Rattus norvegicus olfactory receptor 230 (predicted) (Olr230_predicted), mRNA [NM_001000205]	NM_001000205	293374	GO:0007186|GO:0050911|GO:0004984|GO:0016021	Rn.141788
A_44_P334875	0.0020546	2.52079	up	6.16435	6.44055	6.22895	7.30567	7.64632	7.88349	P	P	P	P	P	P	Olr859	Rattus norvegicus olfactory receptor 859 (predicted) (Olr859_predicted), mRNA [NM_001000585]	NM_001000585	366458	GO:0007186|GO:0050911|GO:0004984|GO:0016021	Rn.112083
A_44_P482413	0.00212463	3.04065	up	5.67247	6.21256	6.2552	7.56548	7.48426	7.90364	P	P	P	P	P	P	Olr725	Rattus norvegicus olfactory receptor 725 (predicted) (Olr725_predicted), mRNA [NM_001000514]	NM_001000514	311180	GO:0007186|GO:0050911|GO:0004984|GO:0016021	Rn.142792
A_44_P151574	0.00219184	2.72396	up	6.55769	7.05122	7.06955	8.20445	8.23191	8.5792	P	P	P	P	P	P	Olr1401	Rattus norvegicus olfactory receptor 1401 (predicted) (Olr1401_predicted), mRNA [NM_001000003]	NM_001000003	287247	GO:0007186|GO:0050911|GO:0004984|GO:0016021	Rn.142166
A_44_P158699	0.00220641	2.30661	up	9.51721	10.0508	9.87167	10.9231	10.9738	11.1601	P	P	P	P	P	P	Olr1423	Rattus norvegicus olfactory receptor 1423 (predicted) (Olr1423_predicted), mRNA [NM_001000006]	NM_001000006	287309	GO:0007186|GO:0050911|GO:0004984|GO:0016021	Rn.142146
A_44_P533916	0.00226153	2.69959	up	5.74965	5.95487	6.31731	7.30923	7.32559	7.68524	P	P	P	P	P	P	Olr1072	Rattus norvegicus olfactory receptor 1072 (predicted) (Olr1072_predicted), mRNA [NM_001000062]	NM_001000062	288822	GO:0007186|GO:0050911|GO:0004984|GO:0016021	Rn.143341
A_44_P226726	0.0024205	2.79698	up	6.90559	7.48309	7.43796	8.664	8.62781	8.98644	P	P	P	P	P	P	Olr288	Rattus norvegicus olfactory receptor 288 (predicted) (Olr288_predicted), mRNA [NM_001000231]	NM_001000231	293590	GO:0007186|GO:0050911|GO:0004984|GO:0016021	Rn.141744
A_44_P503350	0.00249096	3.36138	up	5.60205	6.30286	6.20533	7.61714	7.68275	8.05751	P	P	P	P	P	P	Olr1142	Rattus norvegicus olfactory receptor 1142 (predicted) (Olr1142_predicted), mRNA [NM_001000877]	NM_001000877	405175	GO:0007186|GO:0050911|GO:0004984|GO:0016021	Rn.143600
A_44_P219679	0.00249451	2.34089	up	5.7096	6.03855	5.59235	6.82976	6.94881	7.2431	P	P	P	P	P	P	Olr367	Rattus norvegicus olfactory receptor 367 (predicted) (Olr367_predicted), mRNA [NM_001001047]	NM_001001047	405933	GO:0007186|GO:0050911|GO:0004984|GO:0016021	Rn.141681
A_44_P445136	0.00253598	2.73764	up	5.3879	5.05152	4.86365	6.50579	6.31835	6.83772	A	P	A	P	P	P	Olr13	Rattus norvegicus olfactory receptor 13 (predicted) (Olr13_predicted), mRNA [NM_001000116]	NM_001000116	293075	GO:0007186|GO:0050911|GO:0004984|GO:0016021	Rn.141953
A_44_P203324	0.00254077	2.26247	up	4.2897	4.27547	4.73188	5.69776	5.42922	5.70377	A	P	A	P	P	P	Olr70	Rattus norvegicus olfactory receptor 70 (predicted) (Olr70_predicted), mRNA [NM_001001269]	NM_001001269	293215	GO:0007186|GO:0050911|GO:0004984|GO:0016021	Rn.141913
A_44_P500965	0.00258274	3.96016	up	4.49025	5.24254	4.64099	6.44156	6.80025	7.08865	A	P	A	P	P	P	Olr1515	Rattus norvegicus olfactory receptor 1515 (predicted) (Olr1515_predicted), mRNA [NM_001001098]	NM_001001098	405994	GO:0007186|GO:0050911|GO:0004984|GO:0016021	Rn.142075
A_44_P501035	0.00269551	3.67458	up	5.02576	5.6701	4.7675	6.89447	6.9968	7.20483	A	P	A	P	P	P	Olr1096	Rattus norvegicus olfactory receptor 1096 (predicted) (Olr1096_predicted), mRNA [NM_001000485]	NM_001000485	302027	GO:0007186|GO:0050911|GO:0004984|GO:0016021	Rn.143326
A_44_P179932	0.00288083	2.71915	up	6.06842	6.51079	6.67108	7.70414	7.75893	8.11669	P	P	P	P	M	P	Olr937	Rattus norvegicus olfactory receptor 937 (predicted) (Olr937_predicted), mRNA [NM_001001387]	NM_001001387	366803	GO:0007186|GO:0050911|GO:0004984|GO:0016021	Rn.143383
A_44_P522416	0.00293738	2.86686	up	2.01416	1.96278	1.94774	3.05549	3.57342	3.85419	A	A	A	A	P	P	Olr1144	Rattus norvegicus olfactory receptor 1144 (predicted) (Olr1144_predicted), mRNA [NM_001000876]	NM_001000876	405174	GO:0007165|GO:0007186|GO:0050911|GO:0004872|GO:0004984|GO:0016020|GO:0016021	Rn.143598
A_44_P547882	0.00299585	2.66728	up	5.81768	6.55634	6.19916	7.57668	7.53235	7.71025	P	P	P	P	P	P	Olr569	Rattus norvegicus olfactory receptor 569 (predicted) (Olr569_predicted), mRNA [NM_001000664]	NM_001000664	404866	GO:0007186|GO:0050911|GO:0004984|GO:0016021	Rn.142898
A_44_P374771	0.00309948	3.61199	up	2.26003	3.08655	2.82222	4.32402	4.53593	4.86722	A	A	A	P	P	P	Olr848	Rattus norvegicus olfactory receptor 848 (predicted) (Olr848_predicted), mRNA [NM_001000402]	NM_001000402	298044	GO:0007186|GO:0050911|GO:0004984|GO:0016021	Rn.143205
A_44_P402559	0.00319374	5.49966	up	3.36161	2.54488	2.07466	5.18753	4.9253	5.24635	A	A	A	P	P	M	Olr1598	Rattus norvegicus olfactory receptor 1598 (predicted) (Olr1598_predicted), mRNA [NM_001000910]	NM_001000910	405221	GO:0007186|GO:0050911|GO:0004984|GO:0016021	Rn.142331
A_44_P278499	0.00325197	4.92646	up	3.16202	2.10429	2.11351	4.55897	4.84195	4.88056	A	A	A	P	P	P	Olr1541	Rattus norvegicus olfactory receptor 1541 (predicted) (Olr1541_predicted), mRNA [NM_001000728]	NM_001000728	404983	GO:0007186|GO:0050911|GO:0004984|GO:0016021	Rn.142267
A_44_P360650	0.00334363	3.10328	up	4.0275	3.44767	4.18828	5.26585	5.58424	5.71474	A	A	A	P	P	P	Olr1058	Rattus norvegicus olfactory receptor 1058 (predicted) (Olr1058_predicted), mRNA [NM_001000066]	NM_001000066	288832	GO:0007186|GO:0050911|GO:0004984|GO:0016021	Rn.143352
A_44_P503395	0.00340426	3.19228	up	6.31204	7.20783	6.76855	8.35535	8.36946	8.58738	P	P	P	P	P	P	Olr63	Rattus norvegicus olfactory receptor 63 (Olr63), mRNA [NM_001000542]	NM_001000542	365323	GO:0007165|GO:0007186|GO:0007608|GO:0050896|GO:0050911|GO:0004872|GO:0004984|GO:0016020|GO:0016021	Rn.129398
A_43_P12642	0.00344039	4.39756	up	3.45134	3.14344	3.96565	5.22779	5.65782	6.08494	A	A	A	P	P	P	Olr226	Rattus norvegicus olfactory receptor 226 (Olr226), mRNA [NM_031710]	NM_031710	65140	GO:0007165|GO:0007186|GO:0007608|GO:0050896|GO:0004872|GO:0004984|GO:0016020|GO:0016021	Rn.144601
A_44_P400260	0.00349687	3.25125	up	2.5284	3.18849	2.8531	4.90241	4.21299	4.55758	A	A	A	P	P	P	Olr396	Rattus norvegicus olfactory receptor 396 (predicted) (Olr396_predicted), mRNA [NM_001000831]	NM_001000831	405120	GO:0007186|GO:0050911|GO:0004984|GO:0016021	Rn.143042
A_44_P334860	0.00351184	3.43537	up	5.11748	5.12716	4.55859	6.41726	6.58487	7.1425	A	P	A	P	P	P	Olr1513	Rattus norvegicus olfactory receptor 1513 (predicted) (Olr1513_predicted), mRNA [NM_001000035]	NM_001000035	287513	GO:0007186|GO:0007608|GO:0050911|GO:0001584|GO:0004984|GO:0016021	Rn.142077
A_44_P498735	0.0035667	2.94612	up	6.81068	7.53649	7.40052	8.69461	8.67814	9.0514	P	P	P	P	P	P	Olr1418	Rattus norvegicus olfactory receptor 1418 (predicted) (Olr1418_predicted), mRNA [NM_001000008]	NM_001000008	287313	GO:0007186|GO:0050911|GO:0004984|GO:0016021	Rn.142149
A_44_P388813	0.0037492	2.4057	up	5.34158	6.02682	5.62927	6.87594	6.85879	7.06232	P	P	P	P	P	P	Olr11	Rattus norvegicus olfactory receptor 11 (predicted) (Olr11_predicted), mRNA [NM_001000114]	NM_001000114	293070	GO:0007186|GO:0050911|GO:0004984|GO:0016021	Rn.141955
A_44_P508142	0.00394977	3.9672	up	3.91999	5.02054	4.34195	6.34347	6.30924	6.59413	A	A	A	P	P	P	Olr152	Rattus norvegicus olfactory receptor 152 (predicted) (Olr152_predicted), mRNA [NM_001000546]	NM_001000546	365332	GO:0007186|GO:0050911|GO:0004984|GO:0016021	Rn.138176
A_44_P372358	0.00395871	2.47152	up	3.67549	3.19575	3.88398	4.97459	4.73151	4.96532	A	A	A	P	P	P	Olr223	Rattus norvegicus olfactory receptor 223 (predicted) (Olr223_predicted), mRNA [NM_001000202]	NM_001000202	293369	GO:0007186|GO:0050911|GO:0004984|GO:0016021	Rn.141792
A_44_P139828	0.00406194	3.35411	up	2.60652	3.392	3.02758	5.04029	4.82313	4.40048	A	A	A	P	P	P	Olr92	Rattus norvegicus olfactory receptor 92 (predicted) (Olr92_predicted), mRNA [NM_001000140]	NM_001000140	293233	GO:0007186|GO:0050911|GO:0004984|GO:0016021	Rn.141895
A_44_P179893	0.00417982	3.33046	up	2.68182	3.62196	3.18735	4.98822	4.67039	5.0397	A	A	A	P	P	P	Olr757	Rattus norvegicus olfactory receptor 757 (predicted) (Olr757_predicted), mRNA [NM_001000613]	NM_001000613	404802	GO:0007186|GO:0050911|GO:0004984|GO:0005529|GO:0016021	Rn.142767
A_43_P16266	0.00420007	3.52207	up	4.57123	5.31262	4.42627	6.51079	6.38622	6.86237	A	P	A	P	P	P	Olr1077	Rattus norvegicus olfactory receptor 1077 (Olr1077), mRNA [NM_001000941]	NM_001000941	405280	GO:0007186|GO:0050911|GO:0004984|GO:0016021	Rn.124681
A_44_P339626	0.00422338	2.29233	up	5.95588	5.82719	6.11361	6.88745	7.08138	7.51828	P	P	A	P	P	P	Olr1475	Rattus norvegicus olfactory receptor 1475 (predicted) (Olr1475_predicted), mRNA [NM_001000027]	NM_001000027	287487	GO:0007186|GO:0050911|GO:0004984|GO:0016021	Rn.142094
A_44_P118734	0.00428513	2.71197	up	6.13291	6.6366	6.43518	7.51074	7.81577	8.19621	P	P	P	P	P	P	Olr95	Rattus norvegicus olfactory receptor 95 (predicted) (Olr95_predicted), mRNA [NM_001001024]	NM_001001024	405909	GO:0007186|GO:0050911|GO:0004984|GO:0016021	Rn.141892
A_44_P339614	0.00435116	3.36305	up	2.73313	3.76878	3.32633	5.0571	4.98224	5.03821	A	A	A	P	P	P	Olr245	Rattus norvegicus olfactory receptor 245 (predicted) (Olr245_predicted), mRNA [NM_001000215]	NM_001000215	293390	GO:0007186|GO:0050911|GO:0004984|GO:0016021	Rn.141778
A_44_P220334	0.00447829	2.18641	up	4.16234	4.52405	3.97924	5.34216	5.16003	5.54915	A	A	A	P	P	P	Olr1729	PREDICTED: Rattus norvegicus olfactory receptor 1729 (predicted) (Olr1729_predicted), mRNA [XM_227932]		294186	GO:0007186|GO:0050911|GO:0004984|GO:0016021
A_44_P107190	0.00449426	4.37665	up	2.72113	3.87094	3.33884	5.39464	5.18565	5.74011	A	A	A	P	P	M	Olr662	Rattus norvegicus olfactory receptor 662 (predicted) (Olr662_predicted), mRNA [NM_001001060]	NM_001001060	405948	GO:0007186|GO:0050911|GO:0004984|GO:0016021	Rn.142839
A_43_P16095	0.0045643	2.28487	up	4.97045	5.4333	5.22313	6.08461	6.5352	6.5834	A	P	A	P	P	P	Olr1280	Rattus norvegicus olfactory receptor 1280 (Olr1280), mRNA [NM_001000517]	NM_001000517	315571	GO:0007165|GO:0007186|GO:0007608|GO:0050896|GO:0050911|GO:0004872|GO:0004984|GO:0016020|GO:0016021	Rn.85601
A_44_P346513	0.00473035	4.66967	up	4.88467	5.16391	4.87555	6.64579	7.92519	7.0231	A	P	A	M	M	M	Olr398	Rattus norvegicus olfactory receptor 398 (predicted) (Olr398_predicted), mRNA [NM_001000830]	NM_001000830	405119	GO:0007186|GO:0050911|GO:0004984|GO:0016021	Rn.143040
A_44_P503356	0.00476863	2.36808	up	5.43457	6.01246	5.69481	6.78695	6.8464	7.23965	P	P	A	P	P	P	Olr1236	Rattus norvegicus olfactory receptor 1236 (predicted) (Olr1236_predicted), mRNA [NM_001000812]	NM_001000812	405098	GO:0007186|GO:0050911|GO:0004984|GO:0016021	Rn.143534
A_44_P224459	0.00496968	2.72195	up	5.27861	6.11606	5.86751	7.31604	7.07804	7.20203	P	P	P	P	P	P	Olr1750	Rattus norvegicus olfactory receptor 1750 (predicted) (Olr1750_predicted), mRNA [NM_212493]	NM_212493	294204	GO:0006355|GO:0006464|GO:0006512|GO:0006955|GO:0007165|GO:0007186|GO:0007608|GO:0019882|GO:0050896|GO:0050911|GO:0003676|GO:0004872|GO:0004984|GO:0008270|GO:0046872|GO:0005622|GO:0016020|GO:0016021|GO:0042612	Rn.142656
A_44_P404954	0.00498236	4.88897	up	3.78159	4.52008	3.13774	6.05784	5.98036	6.2698	A	A	A	P	P	P	Olr513	Rattus norvegicus olfactory receptor 513 (predicted) (Olr513_predicted), mRNA [NM_001000313]	NM_001000313	295766	GO:0007186|GO:0050911|GO:0004984|GO:0016021	Rn.142938
A_44_P531665	0.00513859	4.65565	up	2.30392	3.2302	2.95261	4.87521	4.65435	5.61411	A	A	A	P	P	P	Olr330	Rattus norvegicus olfactory receptor 330 (predicted) (Olr330_predicted), mRNA [NM_001000761]	NM_001000761	405034	GO:0007186|GO:0050911|GO:0004984|GO:0016021	Rn.141701
A_44_P252549	0.00518809	2.15999	up	3.10795	2.42424	2.67668	3.87958	3.8135	3.84886	A	A	A	P	P	P	Olr186	Rattus norvegicus olfactory receptor 186 (predicted) (Olr186_predicted), mRNA [NM_001001031]	NM_001001031	405917	GO:0007186|GO:0050911|GO:0004984|GO:0016021	Rn.141822
A_44_P102438	0.00546145	3.84116	up	4.79545	4.81048	4.53683	6.27368	6.35104	7.34266	A	P	A	P	P	M	Olr319	Rattus norvegicus olfactory receptor 319 (predicted) (Olr319_predicted), mRNA [NM_001000506]	NM_001000506	309222	GO:0007186|GO:0050911|GO:0004984|GO:0016021	Rn.141710
A_44_P156364	0.00557828	3.34083	up	5.58658	6.67184	6.13862	7.75152	7.88198	7.98415	P	P	P	P	P	P	Olr1273	Rattus norvegicus olfactory receptor 1273 (predicted) (Olr1273_predicted), mRNA [NM_001000458]	NM_001000458	300589	GO:0007186|GO:0050911|GO:0004984|GO:0016021	Rn.143506
A_44_P304169	0.00558673	2.40646	up	5.41186	6.13756	6.04537	7.03535	7.19911	7.16106	P	P	P	P	P	P	Olr1341	Rattus norvegicus olfactory receptor 1341 (predicted) (Olr1341_predicted), mRNA [NM_001000482]	NM_001000482	300643	GO:0007186|GO:0050911|GO:0004984|GO:0016021	Rn.143462
A_44_P280813	0.00565689	2.54195	up	4.19691	5.02816	4.48223	6.01023	5.89048	5.8444	A	A	A	P	P	P	Olr811	Rattus norvegicus olfactory receptor 811 (predicted) (Olr811_predicted), mRNA [NM_001000848]	NM_001000848	405138	GO:0007186|GO:0050911|GO:0004984|GO:0016021	Rn.143111
A_44_P393325	0.00571732	3.01768	up	3.27062	3.26138	2.49907	4.85044	4.33852	4.62242	A	A	A	P	P	P	Olr1642	Rattus norvegicus olfactory receptor 1642 (predicted) (Olr1642_predicted), mRNA [NM_001000832]	NM_001000832	405121	GO:0007186|GO:0050911|GO:0004984|GO:0016021	Rn.142430
A_44_P194079	0.00573117	2.76017	up	3.30946	2.90306	2.58909	4.05924	4.49948	4.63716	A	A	A	P	P	P	Olr1057	Rattus norvegicus olfactory receptor 1057 (predicted) (Olr1057_predicted), mRNA [NM_001000072]	NM_001000072	288866	GO:0007186|GO:0050911|GO:0004984|GO:0016021	Rn.143353
A_44_P334851	0.00592088	2.01426	up	5.89163	5.32749	5.58876	6.43148	6.75781	6.64936	A	P	A	P	P	M	Olr357	Rattus norvegicus olfactory receptor 357 (predicted) (Olr357_predicted), mRNA [NM_001000257]	NM_001000257	293794	GO:0007186|GO:0050911|GO:0004984|GO:0016021	Rn.141686
A_44_P114004	0.00614712	3.63819	up	2.60795	3.75119	3.36827	5.28152	5.12264	4.91292	A	A	A	P	P	P	Olr867	Rattus norvegicus olfactory receptor 867 (predicted) (Olr867_predicted), mRNA [NM_001000412]	NM_001000412	298476	GO:0007186|GO:0050911|GO:0004984|GO:0016021	Rn.143173
A_44_P395654	0.00621835	3.27879	up	6.51213	7.54773	7.21047	8.65877	8.72533	9.02572	P	P	P	P	P	P	Olr1516	Rattus norvegicus olfactory receptor 1516 (predicted) (Olr1516_predicted), mRNA [NM_001000038]	NM_001000038	287520	GO:0007186|GO:0050911|GO:0001584|GO:0004984|GO:0016021	Rn.142074
A_44_P125761	0.00624752	3.0575	up	4.47722	5.22285	5.1884	6.309	6.48151	6.93501	A	P	A	P	P	P	Olr7	Rattus norvegicus olfactory receptor 7 (predicted) (Olr7_predicted), mRNA [NM_001000768]	NM_001000768	405043	GO:0007186|GO:0050911|GO:0004984|GO:0016021	Rn.142002
A_44_P172712	0.00643797	2.16652	up	6.58077	6.94543	7.05093	7.74686	7.89481	8.28159	P	P	P	P	P	P	Olr304	Rattus norvegicus olfactory receptor 304 (predicted) (Olr304_predicted), mRNA [NM_001001039]	NM_001001039	405925	GO:0007186|GO:0050911|GO:0004984|GO:0016021	Rn.141734
A_44_P438024	0.00652537	3.81646	up	4.13653	4.06017	3.92743	5.54941	5.66764	6.70378	A	A	A	P	P	P	Olr542	Rattus norvegicus olfactory receptor 542 (predicted) (Olr542_predicted), mRNA [NM_001000566]	NM_001000566	366105	GO:0007186|GO:0050911|GO:0004984|GO:0016021	Rn.142916
A_44_P522461	0.00659676	2.64936	up	6.11069	6.9426	6.61151	7.92322	7.76887	8.18965	P	P	P	P	P	P	Olr1229	Rattus norvegicus olfactory receptor 1229 (predicted) (Olr1229_predicted), mRNA [NM_001000444]	NM_001000444	300554	GO:0007186|GO:0050911|GO:0004984|GO:0016021	Rn.143540
A_44_P285662	0.00676864	4.21605	up	1.94938	3.16031	2.10814	4.5026	4.23696	4.70595	A	A	A	P	P	P	Olr1428	Rattus norvegicus olfactory receptor 1428 (predicted) (Olr1428_predicted), mRNA [NM_001000011]	NM_001000011	287318	GO:0007186|GO:0050911|GO:0004984|GO:0016021	Rn.142143
A_44_P480030	0.00677566	3.03918	up	4.13116	5.14569	4.75768	6.43518	6.09579	6.31462	A	A	A	P	P	P	Olr400	Rattus norvegicus olfactory receptor 400 (predicted) (Olr400_predicted), mRNA [NM_001000379]	NM_001000379	296661	GO:0007186|GO:0050911|GO:0004984|GO:0016021	Rn.143038
A_44_P520036	0.00681806	2.74974	up	4.74715	5.51322	4.972	6.30954	6.42997	6.87075	A	P	A	P	P	P	Olr916	Rattus norvegicus olfactory receptor 916 (predicted) (Olr916_predicted), mRNA [NM_001000587]	NM_001000587	366797	GO:0007186|GO:0050911|GO:0004984|GO:0016021	Rn.143392
A_44_P377018	0.00686387	3.60274	up	4.68335	3.46488	4.23873	6.01268	5.8634	6.05816	A	P	A	P	P	P	Olr1519	Rattus norvegicus olfactory receptor 1519 (predicted) (Olr1519_predicted), mRNA [NM_001000037]	NM_001000037	287517	GO:0007186|GO:0050911|GO:0004984|GO:0016021	Rn.142072
A_44_P508149	0.00710056	3.7688	up	3.05549	3.59546	4.19447	5.3558	5.33415	5.89778	A	A	A	P	P	P	Olr1395	Rattus norvegicus olfactory receptor 1395 (predicted) (Olr1395_predicted), mRNA [NM_001001092]	NM_001001092	405986	GO:0007186|GO:0050911|GO:0004984|GO:0016021	Rn.142171
A_44_P116329	0.0071465	2.92085	up	6.0645	6.99655	6.88508	8.12441	8.10155	8.35933	P	P	P	P	P	P	Olr1431	Rattus norvegicus olfactory receptor 1431 (predicted) (Olr1431_predicted), mRNA [NM_001000778]	NM_001000778	405054	GO:0007186|GO:0050911|GO:0004984|GO:0016021	Rn.142142
A_44_P316046	0.00716816	2.39116	up	7.57063	8.20679	8.14341	9.06076	9.11523	9.51797	P	P	P	P	P	P	Olr1234	Rattus norvegicus olfactory receptor 1234 (predicted) (Olr1234_predicted), mRNA [NM_001000446]	NM_001000446	300558	GO:0007186|GO:0050911|GO:0004984|GO:0016021	Rn.143535
A_44_P297059	0.00719627	2.21127	up	7.76453	8.4083	8.26333	9.15095	9.20127	9.51857	P	P	P	P	P	P	Olr741	Rattus norvegicus olfactory receptor 741 (predicted) (Olr741_predicted), mRNA [NM_001000575]	NM_001000575	366120	GO:0007186|GO:0050911|GO:0004984|GO:0016021	Rn.142783
A_44_P449656	0.00720832	3.39128	up	4.09577	4.94367	4.46289	5.8902	6.16656	6.73107	A	A	A	P	P	P	Olr419	Rattus norvegicus olfactory receptor 419 (predicted) (Olr419_predicted), mRNA [NM_001000968]	NM_001000968	405321	GO:0007186|GO:0050911|GO:0004984|GO:0016021	Rn.143022
A_44_P299303	0.00735162	7.92185	up	3.92437	2.14485	2.22931	5.49371	5.85494	5.90739	A	A	A	P	P	P	Olr1271	Rattus norvegicus olfactory receptor 1271 (Olr1271), mRNA [NM_173300]	NM_173300	286959	GO:0007165|GO:0007186|GO:0007608|GO:0050896|GO:0004872|GO:0004984|GO:0016020|GO:0016021	Rn.10385
A_44_P144336	0.00741779	2.36021	up	3.42515	4.23731	4.04556	5.0883	5.13935	5.1971	A	A	A	P	P	P	Olr176	Rattus norvegicus olfactory receptor 176 (predicted) (Olr176_predicted), mRNA [NM_001000178]	NM_001000178	293321	GO:0007186|GO:0050911|GO:0004984|GO:0016021	Rn.141830
A_44_P484727	0.00742633	2.44611	up	6.97891	7.76836	7.36621	8.43022	8.72371	8.83103	P	P	P	P	P	P	Olr197	Rattus norvegicus olfactory receptor 197 (predicted) (Olr197_predicted), mRNA [NM_001000188]	NM_001000188	293339	GO:0007186|GO:0050911|GO:0004984|GO:0016021	Rn.141814
A_44_P358308	0.00750436	5.30196	up	3.76027	2.43619	2.28014	5.01897	5.35455	5.32266	A	A	A	P	P	P	Olr530	Rattus norvegicus olfactory receptor 530 (predicted) (Olr530_predicted), mRNA [NM_001001376]	NM_001001376	295786	GO:0007186|GO:0050911|GO:0004984|GO:0016021	Rn.142926
A_44_P480042	0.00764007	3.77108	up	3.40447	4.4639	4.49528	5.98914	5.8193	6.30015	A	A	A	P	M	P	Olr903	Rattus norvegicus olfactory receptor 903 (predicted) (Olr903_predicted), mRNA [NM_001001361]	NM_001001361	288808	GO:0007186|GO:0050911|GO:0004984|GO:0016021	Rn.143396
A_44_P536247	0.00815385	3.8366	up	3.78579	4.59266	5.13223	6.33938	6.41467	6.57611	A	A	A	P	P	P	Olr128	Rattus norvegicus olfactory receptor 128 (predicted) (Olr128_predicted), mRNA [NM_001000159]	NM_001000159	293263	GO:0007186|GO:0050911|GO:0004984|GO:0016021	Rn.141867
A_44_P351252	0.00819529	2.33537	up	4.5561	4.50415	3.86265	5.46826	5.37066	5.75494	A	P	A	P	P	P	Olr1353	Rattus norvegicus olfactory receptor 1353 (predicted) (Olr1353_predicted), mRNA [NM_001000750]	NM_001000750	405020	GO:0007186|GO:0050911|GO:0004984|GO:0016021	Rn.143628
A_44_P498726	0.00831763	5.54802	up	6.04063	4.4461	4.77876	7.83701	7.30713	7.53727	A	P	A	P	P	P	Olr50	Rattus norvegicus olfactory receptor 50 (predicted) (Olr50_predicted), mRNA [NM_001000131]	NM_001000131	293210	GO:0007186|GO:0050911|GO:0004984|GO:0016021	Rn.141924
A_44_P240790	0.00832089	4.50848	up	3.43965	1.93784	2.60493	4.64727	4.83136	5.02171	A	A	A	P	P	P	Olr371	Rattus norvegicus olfactory receptor 371 (predicted) (Olr371_predicted), mRNA [NM_001000258]	NM_001000258	293803	GO:0007186|GO:0050911|GO:0004984|GO:0016021	Rn.141680
A_44_P130380	0.00848812	4.4882	up	2.2487	2.54739	3.718	5.03909	4.96434	5.00907	A	A	A	P	P	P	Olr1250	Rattus norvegicus olfactory receptor 1250 (predicted) (Olr1250_predicted), mRNA [NM_001000806]	NM_001000806	405092	GO:0007186|GO:0050911|GO:0004984|GO:0016021	Rn.143520
A_44_P410516	0.00860605	3.11648	up	3.14771	2.21215	2.09833	4.05134	4.04734	4.27926	A	A	A	P	P	P	Olr1493	Rattus norvegicus olfactory receptor gene Olr1493 (Olr1493), mRNA [NM_001006609]	NM_001006609	363640	GO:0007165|GO:0007186|GO:0007608|GO:0050896|GO:0004872|GO:0004984|GO:0016020|GO:0016021	Rn.111156
A_44_P184567	0.00888676	2.20985	up	7.46805	8.1038	8.01362	8.82742	8.91921	9.27068	P	P	P	P	P	P	Olr1384	Rattus norvegicus olfactory receptor gene Olr1384 (Olr1384), mRNA [NM_001002291]	NM_001002291	405398	GO:0007186|GO:0004984|GO:0016021	Rn.142181
A_44_P151558	0.00893175	2.41803	up	3.59999	3.22634	3.95667	4.67001	4.73834	5.19614	A	A	A	P	P	P	Olr199	Rattus norvegicus olfactory receptor 199 (predicted) (Olr199_predicted), mRNA [NM_001001034]	NM_001001034	405920	GO:0007186|GO:0050911|GO:0004984|GO:0016021	Rn.141812
A_44_P269147	0.00907291	3.9487	up	2.08597	2.04243	2.039	3.3256	4.77369	4.01225	A	A	A	A	P	P	Olr533	Rattus norvegicus olfactory receptor 533 (predicted) (Olr533_predicted), mRNA [NM_001000673]	NM_001000673	404876	GO:0007186|GO:0050911|GO:0004984|GO:0016021	Rn.142923
A_44_P552604	0.00930532	4.7327	up	4.25219	5.48012	5.31539	6.95585	6.99763	7.8222	A	P	A	P	P	P	Olr734	Rattus norvegicus olfactory receptor 734 (predicted) (Olr734_predicted), mRNA [NM_001000617]	NM_001000617	404809	GO:0007186|GO:0050911|GO:0004984|GO:0016021	Rn.142786
A_44_P552624	0.00933931	2.0248	up	4.94894	5.28213	5.46237	5.98353	6.23927	6.52399	A	P	A	P	P	P	Olr259	Rattus norvegicus olfactory receptor 259 (predicted) (Olr259_predicted), mRNA [NM_001000222]	NM_001000222	293402	GO:0007186|GO:0050911|GO:0004984|GO:0016021	Rn.141772
A_44_P341952	0.00959979	3.67282	up	2.1308	2.22839	2.15825	3.62363	3.67191	4.85257	A	A	A	P	P	P	Olr1568	Rattus norvegicus olfactory receptor 1568 (predicted) (Olr1568_predicted), mRNA [NM_001000532]	NM_001000532	363826	GO:0007186|GO:0050911|GO:0004984|GO:0016021	Rn.142228
A_44_P217352	0.00962661	4.39803	up	4.05195	4.33107	3.37754	5.65811	5.73447	6.77855	A	A	A	P	P	P	Olr1265	Rattus norvegicus olfactory receptor 1265 (predicted) (Olr1265_predicted), mRNA [NM_001000457]	NM_001000457	300584	GO:0007186|GO:0050911|GO:0004984|GO:0016021	Rn.143508
A_44_P365318	0.00980127	2.03951	up	4.40481	4.97077	4.58162	5.47353	5.60556	5.96278	A	P	A	P	P	P	Olr1313	Rattus norvegicus olfactory receptor 1313 (predicted) (Olr1313_predicted), mRNA [NM_001000794]	NM_001000794	405078	GO:0007186|GO:0050911|GO:0004984|GO:0016021	Rn.143484
A_44_P416685	0.00995903	3.31654	up	4.87082	5.70345	6.01052	7.16526	7.04309	7.56548	P	P	A	P	P	P	Olr1192	Rattus norvegicus olfactory receptor 1192 (predicted) (Olr1192_predicted), mRNA [NM_001000859]	NM_001000859	405152	GO:0007186|GO:0050911|GO:0004984|GO:0016021	Rn.143574
A_44_P465990	0.00999256	2.58433	up	4.99148	5.60235	5.796	6.67131	6.65032	7.17756	P	P	A	P	P	P	Olr227	Rattus norvegicus olfactory receptor 227 (predicted) (Olr227_predicted), mRNA [NM_001000203]	NM_001000203	293370	GO:0007186|GO:0050911|GO:0004984|GO:0016021	Rn.141790
A_44_P342085	0.0100779	2.65182	up	2.88543	2.05562	1.95431	3.54964	3.73601	3.83066	A	A	A	P	P	P	Olr1571	Putative gustatory receptor clone PTE58 (Fragment). [Source:Uniprot/SWISSPROT;Acc:P35899] [ENSRNOT00000034210]		363838	GO:0007165|GO:0007186|GO:0050911|GO:0001584|GO:0004872|GO:0004984|GO:0016020|GO:0016021
A_44_P351287	0.0101041	7.21621	up	3.79069	2.09911	2.01273	5.03821	5.65982	5.75823	A	A	A	P	P	P	Olr560	Rattus norvegicus olfactory receptor 560 (predicted) (Olr560_predicted), mRNA [NM_001000325]	NM_001000325	295801	GO:0007186|GO:0050911|GO:0004984|GO:0005529|GO:0016021	Rn.127862
A_44_P182306	0.0101144	2.01762	up	5.31539	5.87832	5.88503	6.54878	6.63993	6.92798	P	P	A	P	M	P	Olr563	Rattus norvegicus olfactory receptor 563 (predicted) (Olr563_predicted), mRNA [NM_001000666]	NM_001000666	404868	GO:0007186|GO:0050911|GO:0004984|GO:0016021	Rn.142901
A_44_P212602	0.0102044	2.56567	up	5.78037	6.37715	6.12269	7.16031	7.26613	7.93177	P	P	P	P	P	P	Olr232	Rattus norvegicus olfactory receptor 232 (predicted) (Olr232_predicted), mRNA [NM_001001035]	NM_001001035	405921	GO:0007186|GO:0050911|GO:0004984|GO:0016021	Rn.141787
A_44_P107204	0.0104073	2.02932	up	7.42048	7.7501	7.99456	8.68473	9.02753	8.51585	P	P	P	P	P	M	Olr791	Rattus norvegicus olfactory receptor 791 (predicted) (Olr791_predicted), mRNA [NM_001000580]	NM_001000580	366152	GO:0007186|GO:0050911|GO:0004984|GO:0016021	Rn.145326
A_44_P348901	0.0113102	3.13923	up	4.12059	5.32086	4.72353	6.444	6.11258	6.55963	A	A	A	P	P	P	Olr1638	Rattus norvegicus olfactory receptor 1638 (predicted) (Olr1638_predicted), mRNA [NM_001000834]	NM_001000834	405123	GO:0007186|GO:0050911|GO:0004984|GO:0016021	Rn.142434
A_44_P491732	0.0113423	3.11246	up	5.42614	6.41888	6.59637	7.71487	7.73639	7.90429	P	P	P	P	P	P	Olr20	Rattus norvegicus olfactory receptor 20 (predicted) (Olr20_predicted), mRNA [NM_001000118]	NM_001000118	293083	GO:0007186|GO:0050911|GO:0004984|GO:0016021	Rn.141948
A_44_P386437	0.0116189	2.69933	up	3.8754	2.91206	2.95741	4.59339	4.59945	4.84983	A	A	A	P	P	P	Olr1697	Rattus norvegicus olfactory receptor 1697 (predicted) (Olr1697_predicted), mRNA [NM_001001111]	NM_001001111	406010	GO:0007186|GO:0050911|GO:0004984|GO:0016021	Rn.142681
A_44_P191692	0.0116504	5.77377	up	3.84194	2.22318	3.90155	5.54085	5.90634	6.10802	A	A	A	P	P	P	Olr528	Rattus norvegicus olfactory receptor 528 (predicted) (Olr528_predicted), mRNA [NM_001000319]	NM_001000319	295776	GO:0007186|GO:0050911|GO:0004984|GO:0016021	Rn.142928
A_44_P381690	0.0116688	2.44429	up	5.5442	6.47487	5.83457	7.08939	7.20028	7.43222	P	P	P	P	P	P	Olr522	Rattus norvegicus olfactory receptor 522 (predicted) (Olr522_predicted), mRNA [NM_001000562]	NM_001000562	366100	GO:0007186|GO:0050911|GO:0004984|GO:0016021	Rn.127929
A_44_P179882	0.0117329	3.02184	up	3.1287	2.09634	2.01872	3.95848	4.13214	3.93942	A	A	A	P	P	P	Olr1292	Rattus norvegicus olfactory receptor 1292 (predicted) (Olr1292_predicted), mRNA [NM_001000960]	NM_001000960	405312	GO:0007186|GO:0050911|GO:0004984|GO:0016021	Rn.143498
A_44_P348912	0.012529	2.28577	up	2.8877	2.12221	2.02129	3.45848	3.55259	3.59818	A	A	A	P	A	P	Olr260	Rattus norvegicus olfactory receptor 260 (predicted) (Olr260_predicted), mRNA [NM_001000946]	NM_001000946	405290	GO:0007186|GO:0050911|GO:0004984|GO:0016021	Rn.141771
A_44_P363051	0.0126252	5.82147	up	3.62686	1.93601	1.90731	4.73291	5.07759	5.28384	A	A	A	P	P	P	Olr154	Rattus norvegicus olfactory receptor 154 (predicted) (Olr154_predicted), mRNA [NM_001000547]	NM_001000547	365333	GO:0007186|GO:0050911|GO:0004984|GO:0016021	Rn.141848
A_44_P332568	0.0126655	2.3987	up	6.51701	7.28475	7.43034	8.24758	8.27795	8.49334	P	P	P	P	P	P	Olr1381	Rattus norvegicus olfactory receptor 1381 (predicted) (Olr1381_predicted), mRNA [NM_001000523]	NM_001000523	363549	GO:0007186|GO:0050911|GO:0004984|GO:0016021	Rn.142191
A_44_P419056	0.0127186	2.99687	up	2.23461	2.5284	2.32276	3.54084	3.63508	4.66021	A	A	A	P	P	P	Olr491	Rattus norvegicus olfactory receptor 491 (predicted) (Olr491_predicted), mRNA [NM_001000932]	NM_001000932	405252	GO:0007186|GO:0050911|GO:0004984|GO:0016021	Rn.142949
A_44_P125764	0.0128826	5.73698	up	3.73094	2.24215	2.05508	4.99174	4.88978	5.70753	A	A	A	P	P	P	Olr499	Rattus norvegicus olfactory receptor 499 (predicted) (Olr499_predicted), mRNA [NM_001000931]	NM_001000931	405251	GO:0007186|GO:0050911|GO:0004984|GO:0016021	Rn.142945
A_44_P440372	0.013028	3.69702	up	3.30982	2.07305	2.00282	4.23982	4.20685	4.59812	A	A	A	P	P	P	Olr1024	Rattus norvegicus olfactory receptor 1024 (predicted) (Olr1024_predicted), mRNA [NM_001000068]	NM_001000068	288851	GO:0007186|GO:0050911|GO:0004984|GO:0016021	Rn.143359
A_44_P454264	0.013703	3.42061	up	3.66971	2.35418	3.37636	4.65327	4.93449	5.13526	A	A	A	P	P	P	Olr1064	Rattus norvegicus olfactory receptor 1064 (predicted) (Olr1064_predicted), mRNA [NM_001001076]	NM_001001076	405966	GO:0007186|GO:0050911|GO:0004984|GO:0016021	Rn.143347
A_44_P198598	0.0138733	2.62281	up	4.01504	5.07949	4.40171	5.71013	5.84903	6.11042	A	A	A	P	P	P	Olr348	Rattus norvegicus olfactory receptor 348 (predicted) (Olr348_predicted), mRNA [NM_001000757]	NM_001000757	405030	GO:0007186|GO:0050911|GO:0004984|GO:0016021	Rn.141690
A_44_P269216	0.0139954	2.04364	up	3.26196	2.79748	3.06018	3.67969	4.14806	4.38527	A	A	A	P	P	P	Olr1155	Rattus norvegicus olfactory receptor 1155 (predicted) (Olr1155_predicted), mRNA [NM_001000433]	NM_001000433	300414	GO:0007186|GO:0050911|GO:0004984|GO:0016021	Rn.143592
A_44_P194029	0.014858	6.96031	up	4.00628	2.01649	1.98205	5.25252	5.43009	5.71967	A	A	A	P	P	P	Olr799	Rattus norvegicus olfactory receptor 799 (predicted) (Olr799_predicted), mRNA [NM_001000854]	NM_001000854	405144	GO:0007186|GO:0050911|GO:0004984|GO:0016021	Rn.143125
A_44_P257400	0.0150518	2.01652	up	3.83216	3.89376	3.36404	4.40145	4.6902	5.03393	A	A	A	P	P	P	Olr1704	Rattus norvegicus olfactory receptor 1704 (predicted) (Olr1704_predicted), mRNA [NM_001000271]	NM_001000271	294155	GO:0007186|GO:0050911|GO:0004984|GO:0016021	Rn.142677
A_44_P224466	0.0150656	2.15992	up	9.05495	9.78766	9.91328	10.781	10.6107	10.6971	P	P	P	P	P	P	Olr567	Rattus norvegicus olfactory receptor 567 (predicted) (Olr567_predicted), mRNA [NM_001000326]	NM_001000326	295806	GO:0007186|GO:0050911|GO:0004984|GO:0016021	Rn.142899
A_44_P503326	0.0161433	6.13814	up	3.57342	2.0371	4.19411	5.62639	5.97155	6.06007	A	A	A	P	P	P	Olr486	Rattus norvegicus olfactory receptor 486 (predicted) (Olr486_predicted), mRNA [NM_001000682]	NM_001000682	404887	GO:0007186|GO:0050911|GO:0004984|GO:0016021	Rn.142952
A_44_P292587	0.0164046	2.00445	up	6.98594	7.07666	7.42195	7.95924	8.59309	7.94182	P	P	P	P	P	P	Olr1454	Rattus norvegicus olfactory receptor 1454 (predicted) (Olr1454_predicted), mRNA [NM_001000020]	NM_001000020	287343	GO:0007186|GO:0050911|GO:0004984|GO:0016021	Rn.142124
A_44_P278479	0.0170423	2.93575	up	3.20128	2.03762	2.04093	3.84063	3.99385	4.10654	A	A	A	P	P	P	Olr1084	Rattus norvegicus olfactory receptor 1084 (predicted) (Olr1084_predicted), mRNA [NM_001000709]	NM_001000709	404958	GO:0007186|GO:0050911|GO:0004984|GO:0016021	Rn.143334
A_44_P458961	0.0171038	2.71898	up	3.12381	4.03402	3.45955	5.15263	4.48364	5.31031	A	A	A	P	P	P	Olr470	Rattus norvegicus olfactory receptor 470 (predicted) (Olr470_predicted), mRNA [NM_001000300]	NM_001000300	295741	GO:0007186|GO:0050911|GO:0004984|GO:0016021	Rn.142966
A_44_P480004	0.0178149	5.85191	up	3.87439	1.941	3.87406	5.55146	5.79742	5.98729	A	A	A	P	P	P	Olr780	Rattus norvegicus olfactory receptor 780 (predicted) (Olr780_predicted), mRNA [NM_001000606]	NM_001000606	404795	GO:0007186|GO:0050911|GO:0004984|GO:0016021	Rn.142751
A_44_P100139	0.0179338	2.09655	up	9.69067	10.4373	10.5688	11.2847	11.2487	11.3674	P	P	P	P	P	P	Olr4	Rattus norvegicus olfactory receptor 4 (predicted) (Olr4_predicted), mRNA [NM_001000111]	NM_001000111	292560	GO:0007186|GO:0050911|GO:0004984|GO:0016021	Rn.142005
A_44_P494047	0.0180492	5.58344	up	3.34591	4.31895	2.12682	5.89377	5.55913	5.78224	A	A	A	P	P	P	Olr252	Rattus norvegicus olfactory receptor 252 (predicted) (Olr252_predicted), mRNA [NM_001000219]	NM_001000219	293398	GO:0007186|GO:0050911|GO:0004984|GO:0016021	Rn.141775
A_44_P294785	0.0191294	5.71116	up	4.01825	2.15223	2.04805	4.92655	5.34768	5.48565	A	A	A	P	P	P	Olr1121	Rattus norvegicus olfactory receptor 1121 (predicted) (Olr1121_predicted), mRNA [NM_001000516]	NM_001000516	315452	GO:0007186|GO:0050911|GO:0001584|GO:0004984|GO:0016021	Rn.143613
A_44_P475320	0.019561	7.14722	up	1.89743	2.09021	2.08099	3.506	4.98091	6.09387	A	A	A	P	P	P	Olr1589	Rattus norvegicus olfactory receptor 1589 (predicted) (Olr1589_predicted), mRNA [NM_001000083]	NM_001000083	289251	GO:0007186|GO:0050911|GO:0004984|GO:0016021	Rn.142339
A_44_P182296	0.0198616	5.11131	up	1.91175	1.93226	3.75239	4.78087	4.70681	5.1698	A	A	A	P	P	P	Olr529	Rattus norvegicus olfactory receptor 529 (predicted) (Olr529_predicted), mRNA [NM_001000674]	NM_001000674	404877	GO:0007186|GO:0050911|GO:0004984|GO:0016021	Rn.142927
A_43_P16064	0.0209161	2.51932	up	3.27504	2.47993	2.0834	3.87367	3.84703	4.11678	A	A	A	P	P	P	Olr1696	Rattus norvegicus olfactory receptor 1696 (Olr1696), mRNA [NM_206850]	NM_206850	294158	GO:0007165|GO:0007186|GO:0007608|GO:0050896|GO:0050911|GO:0004872|GO:0004984|GO:0016020|GO:0016021	Rn.215727
A_44_P146773	0.0211382	3.2536	up	3.84373	2.58279	3.92949	4.84657	5.27429	5.34127	A	A	A	P	P	P	Olr8	Rattus norvegicus olfactory receptor 8 (predicted) (Olr8_predicted), mRNA [NM_001000113]	NM_001000113	292563	GO:0007186|GO:0050911|GO:0004984|GO:0005529|GO:0016021	Rn.142001
A_44_P153891	0.0218827	3.73028	up	3.61378	2.10656	2.03946	4.31553	4.54543	4.59668	A	A	A	P	P	P	Olr878	Rattus norvegicus olfactory receptor 878 (predicted) (Olr878_predicted), mRNA [NM_001000497]	NM_001000497	304610	GO:0007186|GO:0050911|GO:0004984|GO:0016021	Rn.143406
A_44_P113954	0.0220185	3.20415	up	3.72261	2.43533	2.26675	4.43623	4.57567	4.45263	A	A	A	P	P	P	Olr608	Rattus norvegicus olfactory receptor 608 (predicted) (Olr608_predicted), mRNA [NM_001000655]	NM_001000655	404853	GO:0007186|GO:0050911|GO:0004984|GO:0016021	Rn.142874
A_44_P170462	0.0225964	3.02042	up	2.84732	4.02155	3.75548	5.45992	4.61595	5.33273	A	A	A	P	P	P	Olr674	Rattus norvegicus olfactory receptor 674 (predicted) (Olr674_predicted), mRNA [NM_001000352]	NM_001000352	295881	GO:0007186|GO:0050911|GO:0004984|GO:0016021	Rn.142828
A_44_P423715	0.0231223	2.01188	up	3.45646	3.31633	3.40021	3.95433	4.91226	4.33204	A	A	A	P	P	P	Olr826	Rattus norvegicus olfactory receptor 826 (predicted) (Olr826_predicted), mRNA [NM_001000903]	NM_001000903	405213	GO:0007165|GO:0007186|GO:0007608|GO:0050896|GO:0050911|GO:0004872|GO:0004984|GO:0016020|GO:0016021	Rn.143084
A_44_P512906	0.0235492	3.05511	up	5.64451	7.09178	6.39137	8.25244	7.66134	8.04755	P	P	P	P	P	P	Olr756	Rattus norvegicus olfactory receptor 756 (predicted) (Olr756_predicted), mRNA [NM_001000614]	NM_001000614	404803	GO:0007186|GO:0050911|GO:0004984|GO:0016021	Rn.142768
A_44_P118752	0.0237626	2.99324	up	3.14621	1.92195	1.88534	3.73692	3.73557	4.22612	A	A	A	P	P	P	Olr241	Rattus norvegicus olfactory receptor 241 (predicted) (Olr241_predicted), mRNA [NM_001000734]	NM_001000734	404992	GO:0007186|GO:0050911|GO:0004984|GO:0016021	Rn.141781
A_44_P139819	0.0241544	5.00906	up	3.85702	1.92695	1.88992	4.87614	4.70595	5.06542	A	A	A	P	P	P	Olr429	Rattus norvegicus olfactory receptor 429 (predicted) (Olr429_predicted), mRNA [NM_001000395]	NM_001000395	296690	GO:0007186|GO:0050911|GO:0004984|GO:0016021	Rn.143013
A_44_P116332	0.0242755	2.8184	up	5.274	4.77468	5.73016	7.04508	6.1123	7.1061	P	P	A	P	P	P	Olr1338	Rattus norvegicus olfactory receptor 1338 (predicted) (Olr1338_predicted), mRNA [NM_001000789]	NM_001000789	405073	GO:0007186|GO:0050911|GO:0004984|GO:0016021	Rn.143464
A_44_P498648	0.0244883	2.28678	up	5.25382	5.57174	6.18829	6.64354	6.68749	7.26277	P	P	A	P	P	P	Olr1361	Rattus norvegicus olfactory receptor 1361 (Olr1361), mRNA [NM_173333]	NM_173333	287000	GO:0007165|GO:0007186|GO:0007608|GO:0050896|GO:0050911|GO:0004872|GO:0004984|GO:0016020|GO:0016021	Rn.44381
A_44_P271529	0.0245296	3.8153	up	4.1185	2.54852	2.81422	5.23432	4.59201	5.4503	A	A	A	P	P	P	Olr1479	Rattus norvegicus olfactory receptor 1479 (predicted) (Olr1479_predicted), mRNA [NM_001000721]	NM_001000721	404973	GO:0007186|GO:0050911|GO:0004984|GO:0016021	Rn.142093
A_44_P484730	0.0246823	5.94406	up	3.13086	2.10793	2.1189	5.44162	3.75	5.88042	A	A	A	P	P	P	Olr526	Rattus norvegicus olfactory receptor 526 (predicted) (Olr526_predicted), mRNA [NM_001001375]	NM_001001375	295781	GO:0007186|GO:0050911|GO:0004984|GO:0016021	Rn.142930
A_44_P259882	0.0248	5.66134	up	1.96046	3.72564	2.34889	6.12243	4.7404	4.6756	A	A	A	P	P	P	Olr448	Rattus norvegicus olfactory receptor 448 (predicted) (Olr448_predicted), mRNA [NM_001000287]	NM_001000287	295720	GO:0007186|GO:0050911|GO:0004984|GO:0016021	Rn.142982
A_44_P121127	0.0252949	2.81939	up	3.07275	1.94041	1.92856	3.74907	3.49513	4.18367	A	A	A	P	P	P	Olr852	Rattus norvegicus olfactory receptor 852 (predicted) (Olr852_predicted), mRNA [NM_001000399]	NM_001000399	298039	GO:0007186|GO:0050911|GO:0004984|GO:0016021	Rn.143202
A_44_P245443	0.0254081	5.28394	up	3.70365	2.36495	2.3807	5.43646	4.21185	6.00583	A	A	A	P	P	P	Olr482	Rattus norvegicus olfactory receptor 482 (predicted) (Olr482_predicted), mRNA [NM_001000561]	NM_001000561	366099	GO:0007186|GO:0050911|GO:0004984|GO:0016021	Rn.142956
A_44_P170423	0.0258785	2.22809	up	2.41366	3.20044	2.74636	4.04896	3.47618	4.30275	A	A	A	P	P	P	Olr695	Rattus norvegicus olfactory receptor 695 (predicted) (Olr695_predicted), mRNA [NM_001000628]	NM_001000628	404820	GO:0007186|GO:0050911|GO:0004984|GO:0016021	Rn.142815
A_44_P130420	0.0264243	3.94726	up	2.02032	2.03163	2.08086	4.07949	3.00063	4.99525	A	A	A	P	P	A	Olr1327	Rattus norvegicus olfactory receptor 1327 (predicted) (Olr1327_predicted), mRNA [NM_001000475]	NM_001000475	300627	GO:0007186|GO:0050911|GO:0004984|GO:0016021	Rn.143473
A_44_P367591	0.0270704	4.80802	up	4.21809	3.41543	1.95835	5.39639	5.39666	5.59514	A	P	A	P	P	P	Olr1481	Rattus norvegicus olfactory receptor 1481 (Olr1481), mRNA [NM_001000527]	NM_001000527	363639	GO:0007186|GO:0050911|GO:0004984|GO:0016021	Rn.111155
A_44_P374718	0.0279935	2.82704	up	3.30302	2.01145	1.9887	4.03435	3.74373	4.02297	A	A	A	P	P	P	Olr1587	Rattus norvegicus olfactory receptor 1587 (predicted) (Olr1587_predicted), mRNA [NM_001000913]	NM_001000913	405224	GO:0007186|GO:0050911|GO:0004984|GO:0016021	Rn.122838
A_44_P132783	0.0281219	2.21109	up	4.78518	5.81401	5.06286	6.38674	6.10352	6.60608	A	P	A	P	P	P	Olr1385	Rattus norvegicus olfactory receptor 1385 (predicted) (Olr1385_predicted), mRNA [NM_214833]	NM_214833	287236	GO:0007186|GO:0050911|GO:0004984|GO:0016021	Rn.142180
A_44_P442695	0.0284981	2.90583	up	3.29218	1.93292	1.97422	3.99781	3.73094	4.08743	A	A	A	P	P	P	Olr721	Rattus norvegicus olfactory receptor 721 (predicted) (Olr721_predicted), mRNA [NM_001000362]	NM_001000362	295914	GO:0007186|GO:0050911|GO:0004984|GO:0016021	Rn.142795
A_44_P538496	0.0285486	3.33676	up	3.10613	2.82495	2.97789	5.61	3.83567	4.67865	A	A	A	P	P	P	Olr1434	Rattus norvegicus olfactory receptor 1434 (predicted) (Olr1434_predicted), mRNA [NM_001000013]	NM_001000013	287322	GO:0007186|GO:0050911|GO:0004984|GO:0016021	Rn.142139
A_44_P500975	0.0290327	4.04011	up	3.09155	2.07042	2.23177	4.47853	3.58774	5.37066	A	A	A	P	P	P	Olr1639	Rattus norvegicus olfactory receptor 1639 (predicted) (Olr1639_predicted), mRNA [NM_001000833]	NM_001000833	405122	GO:0007186|GO:0050911|GO:0004984|GO:0016021	Rn.142433
A_44_P210268	0.0297356	3.52948	up	6.66174	7.21676	7.42071	7.96475	9.1308	9.66204	P	P	P	P	P	P	Olr1108	Rattus norvegicus olfactory receptor 1108 (predicted) (Olr1108_predicted), mRNA [NM_001000993]	NM_001000993	405353	GO:0007165|GO:0007186|GO:0007608|GO:0050896|GO:0050911|GO:0004872|GO:0004984|GO:0016020|GO:0016021	Rn.143285
A_44_P383994	0.0299631	4.79198	up	3.2064	1.87927	4.16234	5.44741	4.99795	5.58452	A	A	A	P	P	P	Olr255	Rattus norvegicus olfactory receptor 255 (predicted) (Olr255_predicted), mRNA [NM_001000947]	NM_001000947	405291	GO:0007186|GO:0050911|GO:0004984|GO:0016021	Rn.141774
A_44_P557302	0.0307289	2.48915	up	6.08382	6.21989	6.08809	6.91117	8.22789	7.19969	P	P	P	P	P	P	Olr1744	Rattus norvegicus olfactory receptor 1744 (predicted) (Olr1744_predicted), mRNA [NM_001001426]	NM_001001426	294198	GO:0006355|GO:0006464|GO:0006512|GO:0006955|GO:0007165|GO:0007186|GO:0007608|GO:0019882|GO:0050896|GO:0050911|GO:0003676|GO:0004872|GO:0004984|GO:0008270|GO:0046872|GO:0005622|GO:0016020|GO:0016021|GO:0042612	Rn.142660
A_44_P388763	0.0321518	2.30986	up	6.42643	7.59379	7.435	8.3144	8.24573	8.51851	P	P	P	P	P	P	Olr1535	Rattus norvegicus olfactory receptor 1535 (predicted) (Olr1535_predicted), mRNA [NM_001000945]	NM_001000945	405287	GO:0007186|GO:0050911|GO:0004984|GO:0016021	Rn.142273
A_44_P141996	0.0321821	2.93769	up	4.12203	5.7208	5.02203	6.38599	6.36146	6.78146	A	A	A	P	P	P	Olr1450	Rattus norvegicus olfactory receptor 1450 (predicted) (Olr1450_predicted), mRNA [NM_001000774]	NM_001000774	405049	GO:0007186|GO:0050911|GO:0004984|GO:0016021	Rn.142128
A_44_P330282	0.0333284	2.69183	up	1.9316	3.28775	2.03044	3.71332	3.77571	4.04651	A	A	A	P	P	P	Olr775	Rattus norvegicus olfactory receptor 775 (predicted) (Olr775_predicted), mRNA [NM_001000374]	NM_001000374	296028	GO:0007186|GO:0050911|GO:0004984|GO:0016021	Rn.142755
A_44_P397962	0.0335508	2.3354	up	5.22617	5.35316	5.10863	6.53284	5.76144	7.06469	A	P	A	P	P	P	Olr62	Rattus norvegicus olfactory receptor 62 (predicted) (Olr62_predicted), mRNA [NM_001000129]	NM_001000129	293201	GO:0007165|GO:0007186|GO:0007608|GO:0050896|GO:0050911|GO:0001584|GO:0004872|GO:0004984|GO:0016020|GO:0016021	Rn.141917
A_43_P15879	0.0344312	4.93445	up	4.29473	2.21433	2.10449	4.90113	5.16179	5.45931	A	P	A	P	P	P	Olr1079	Rattus norvegicus olfactory receptor 1079 (Olr1079), mRNA [NM_001000711]	NM_001000711	404960	GO:0007186|GO:0050911|GO:0004984|GO:0016021	Rn.124682
A_44_P547934	0.0354079	2.62343	up	3.30848	2.16082	2.1832	4.08835	3.48361	4.2549	A	A	A	P	P	P	Olr833	Rattus norvegicus olfactory receptor 833 (predicted) (Olr833_predicted), mRNA [NM_001000408]	NM_001000408	298397	GO:0007186|GO:0007608|GO:0050911|GO:0001584|GO:0004984|GO:0016021	Rn.143215
A_44_P306465	0.0355142	2.63266	up	3.11495	2.3473	2.18899	3.27214	4.16558	4.40309	A	A	A	A	P	P	Olr932	Rattus norvegicus olfactory receptor 932 (predicted) (Olr932_predicted), mRNA [NM_001001386]	NM_001001386	366802	GO:0007186|GO:0050911|GO:0004984|GO:0016021	Rn.143385
A_44_P472855	0.0359958	4.5471	up	3.5647	3.18572	3.07901	5.88015	4.11738	6.38674	A	A	A	P	P	P	Olr1279	Rattus norvegicus olfactory receptor 1279 (predicted) (Olr1279_predicted), mRNA [NM_001000961]	NM_001000961	405313	GO:0007186|GO:0050911|GO:0004984|GO:0016021	Rn.143503
A_44_P545594	0.0360832	4.26199	up	4.04295	2.06482	2.06113	4.69971	4.65859	5.08517	A	A	A	M	P	P	Olr239	Rattus norvegicus olfactory receptor 239 (predicted) (Olr239_predicted), mRNA [NM_001000211]	NM_001000211	293383	GO:0007186|GO:0050911|GO:0004984|GO:0016021	Rn.141782
A_44_P313618	0.0383586	3.52631	up	3.57247	2.17087	2.06215	3.77477	4.96728	4.51792	A	A	A	P	P	P	Olr1016	Rattus norvegicus olfactory receptor 1016 (predicted) (Olr1016_predicted), mRNA [NM_001000070]	NM_001000070	288858	GO:0007186|GO:0050911|GO:0004984|GO:0016021	Rn.143362
A_44_P278539	0.0386847	5.53846	up	3.54285	2.15202	2.07114	3.7663	5.47325	5.9349	A	A	A	P	P	P	Olr1409	Rattus norvegicus olfactory receptor 1409 (predicted) (Olr1409_predicted), mRNA [NM_001000004]	NM_001000004	287259	GO:0007186|GO:0050911|GO:0001584|GO:0004984|GO:0016021	Rn.142161
[truncated: 11 more rows]
