# Supplementary material for: The transcriptional landscape of dorsal root ganglia after sciatic nerve transection
Source: Sci Rep. 2015 Nov 18;5:16888. doi: 10.1038/srep16888 (PMC4649668; doi:10.1038/srep16888)
Supplement: Supplementary Table 3 [file srep16888-s3.xls]

## Sheet: S3
Table S3.The classification of differentially expressed genes in terms of their expression profiles
Profile 1:		Down-regulation over four time-points
ProbeName	p-value	0.5h (Fold change)	3h (Fold change)	6h (Fold change)	9h (Fold change)	1d (Fold change)	4d (Fold change)	7d (Fold change)	14d (Fold change)	GeneSymbol	Profile	Description	GenbankAccession	EntrezGene	GO(Avadis)	UniGene
A_44_P103337	0.00429235	-8	-7	-6	-4	-6	-5	-5	-6	RGD1307851	1	Rattus norvegicus similar to RIKEN cDNA 4933439F11 (RGD1307851), mRNA [NM_001013861]	NM_001013861	287741		Rn.108311
A_44_P714812	0.0145055	-4	-2	-2	-3	-3	-3	-3	-5	LOC365972	1	Rattus norvegicus similar to betaine-homocysteine methyltransferase 2 (LOC365972), mRNA [NM_001014256]	NM_001014256	365972	GO:0008168|GO:0008270|GO:0008898|GO:0016740|GO:0046872|GO:0047150	Rn.8494
A_44_P1003508	0.00111982	-3	-3	-3	-3	-3	-3	-3	-3	LOC353306	1	Rattus norvegicus vitamin A-deficient testicular protein 11-like (LOC353306), mRNA [NM_001008359]	NM_001008359	353306		Rn.96432
A_44_P390223	0.0154071	-2	-2	-2	-2	-2	-2	-2	-2	Apoc2	1	BM385272 UI-R-EB1-clf-j-08-0-UI.s1 UI-R-EB1 Rattus norvegicus cDNA clone UI-R-EB1-clf-j-08-0-UI 3', mRNA sequence [BM385272]	BM385272	292697	GO:0006869|GO:0042157|GO:0042493|GO:0042953|GO:0051004|GO:0051006|GO:0051100|GO:0003674|GO:0004857|GO:0008289|GO:0005575|GO:0005576|GO:0005615|GO:0042627	Rn.16843
A_44_P267254	0.0147342	-3	-2	-2	-2	-2	-2	-2	-3	RGD1563065	1	PREDICTED: Rattus norvegicus similar to 3110047P20Rik protein (predicted) (RGD1563065_predicted), mRNA [XM_223426]	XM_223426	289633		Rn.198367
A_44_P487788	0.00582165	-4	-2	-2	-2	-2	-2	-2	-3	RGD1305627	1	PREDICTED: Rattus norvegicus hypothetical LOC314467 (predicted) (RGD1305627_predicted), mRNA [XM_234558]	XM_234558	314467		Rn.22347
A_44_P680622	0.00126286	-3	-2	-2	-2	-3	-2	-2	-2	Clspn	1	PREDICTED: Rattus norvegicus claspin homolog (Xenopus laevis) (predicted) (Clspn_predicted), mRNA [XM_233524]	XM_233524	298534	GO:0005515	Rn.6720
A_44_P433147	0.0390893	-4	-2	-2	-2	-2	-2	-4	-3	Gnat3	1	Rattus norvegicus guanine nucleotide binding protein, alpha transducing 3 (Gnat3), mRNA [NM_173139]	NM_173139	286924	GO:0007165|GO:0007186|GO:0007601|GO:0050896|GO:0050909|GO:0000166|GO:0004871|GO:0005525|GO:0005834	Rn.10456
A_44_P133162	7.67071e-06	-2	-8		-11		-7	-4	-9	Rnase11	1	Rattus norvegicus ribonuclease 11 (Rnase11), mRNA [NM_001012476]	NM_001012476	497651	GO:0003676|GO:0004522	Rn.198273
A_44_P544256	0.00718496	-3			-2	-2	-2	-2	-3	Rab6ip2	1	Rattus norvegicus Rab6 interacting protein 2 (Rab6ip2), mRNA [NM_170788]	NM_170788	266806	GO:0015031|GO:0042147|GO:0005515|GO:0017137|GO:0030165|GO:0005737	Rn.207836
A_44_P219680	1.20875e-07		-2	-2	-2	-2	-2	-2	-2	Olr367	1	Rattus norvegicus olfactory receptor 367 (predicted) (Olr367_predicted), mRNA [NM_001001047]	NM_001001047	405933	GO:0007186|GO:0050911|GO:0004984|GO:0016021	Rn.141681
A_44_P539867	1.24573e-07		-2	-2	-2	-2	-2	-2	-2	Amelx	1	Rattus norvegicus amelogenin X chromosome (Amelx), mRNA [NM_019154]	NM_019154	29160	GO:0001503|GO:0007275|GO:0007584|GO:0042493|GO:0005515|GO:0030345|GO:0042802|GO:0005578|GO:0005615|GO:0005737|GO:0005794|GO:0030139|GO:0031012	Rn.11368
A_44_P402655	5.39165e-06		-2	-2	-2	-2	-2	-2	-2	Itgal	1	Rattus norvegicus integrin mRNA, partial cds [AY256462]	AY256462	308995	GO:0006928|GO:0006954|GO:0007155|GO:0007165|GO:0007229|GO:0050798|GO:0004872|GO:0005515|GO:0046982|GO:0008305|GO:0016021	Rn.14655
A_43_P22868	0.00193025		-2		-2	-2	-2	-2	-3	Sgol2	1	Rattus norvegicus similar to tripin (LOC316425), mRNA [XM_237176]	XM_237176	316425		Rn.55827
A_44_P454890	3.22402e-06		-4		-3	-2	-4	-2	-3	RGD1561911	1	PREDICTED: Rattus norvegicus similar to Glyceraldehyde-3-phosphate dehydrogenase (GAPDH) (predicted) (RGD1561911_predicted), mRNA [XR_008902]	XR_008902	288898		Rn.195464
A_44_P475564	0.000294593		-3		-3	-2	-4	-2	-3	Glycam1	1	Rattus norvegicus glycosylation dependent cell adhesion molecule 1 (Glycam1), mRNA [NM_012794]	NM_012794	25258	GO:0007155|GO:0005515|GO:0005615	Rn.10939
A_44_P325175	2.65503e-05		-2		-3	-2	-3	-2	-3	RGD1307947	1	Rattus norvegicus similar to RIKEN cDNA C430008C19 (RGD1307947), mRNA [NM_001014083]	NM_001014083	314788		Rn.79019
A_44_P253023	1.63301e-05		-2		-2	-2	-2	-3	-3	RGD1565516	1	PREDICTED: Rattus norvegicus similar to heterogeneous nuclear ribonucleoprotein K (predicted) (RGD1565516_predicted), mRNA [XR_007823]	XR_007823	294952		Rn.195492
A_44_P513472	9.5341e-06		-2		-2	-2	-2	-2	-2	RGD1564243	1	PREDICTED: Rattus norvegicus similar to brain Zn-finger protein (predicted) (RGD1564243_predicted), mRNA [XM_225362]		291174
A_44_P231269	0.0778074	-2			-2	-2	-2	-2		Pdk4	1	Rattus norvegicus pyruvate dehydrogenase kinase, isoenzyme 4 (Pdk4), mRNA [NM_053551]	NM_053551	89813	GO:0005975|GO:0006006|GO:0006086|GO:0006468|GO:0016310|GO:0018106|GO:0004673|GO:0004712|GO:0004740|GO:0005524|GO:0016301|GO:0005739|GO:0005743	Rn.30070
A_44_P480120	0.008908	-3			-2	-2	-5	-10	-24	Actc1	1	Rattus norvegicus actin alpha cardiac 1 (Actc1), mRNA [NM_019183]	NM_019183	29275	GO:0006936|GO:0007517|GO:0008016|GO:0030041|GO:0042493|GO:0045471|GO:0000166|GO:0003774|GO:0005198|GO:0005515|GO:0005524|GO:0008307|GO:0042802|GO:0042805|GO:0005575|GO:0005625|GO:0005856|GO:0005884|GO:0015629|GO:0030017	Rn.3114
A_44_P511128	0.00224082	-2			-2	-2	-2	-2	-2	Nusap1	1	PREDICTED: Rattus norvegicus nucleolar and spindle associated protein 1 (predicted) (Nusap1_predicted), mRNA [XM_230478]	XM_230478	311336	GO:0008017|GO:0005730|GO:0005876	Rn.106933
A_44_P423921	0.000197486				-2	-2	-2	-2	-2	Dll1	1	Rattus norvegicus delta-like 1 (Drosophila) (Dll1), mRNA [NM_032063]	NM_032063	84010	GO:0001701|GO:0001709|GO:0001756|GO:0001757|GO:0007154|GO:0007219|GO:0007275|GO:0007368|GO:0007386|GO:0007399|GO:0009887|GO:0009912|GO:0030097|GO:0030154|GO:0030155|GO:0042472|GO:0042475|GO:0045596|GO:0045608|GO:0005112|GO:0005509|GO:0005515|GO:0005576|GO:0005615|GO:0005886|GO:0005887|GO:0016021|GO:0031410	Rn.10628
A_44_P366142	0.000730829			-2	-2	-3	-2	-3	-3	Zbtb16	1	Rattus norvegicus zinc finger and BTB domain containing 16 (Zbtb16), mRNA [NM_001013181]	NM_001013181	353227	GO:0000122|GO:0001501|GO:0006350|GO:0006355|GO:0006915|GO:0007155|GO:0008285|GO:0009880|GO:0009952|GO:0030099|GO:0030326|GO:0035110|GO:0035116|GO:0035136|GO:0043065|GO:0045449|GO:0045892|GO:0045944|GO:0048133|GO:0003676|GO:0003677|GO:0003690|GO:0003700|GO:0005055|GO:0005515|GO:0008022|GO:0008270|GO:0016563|GO:0016564|GO:0016566|GO:0042803|GO:0046872|GO:0005622|GO:0005634|GO:0005829|GO:0005886|GO:…	Rn.214576
A_44_P1046615	0.000609851				-2	-2	-2	-3	-3	Muc3	1	Rattus norvegicus mucin Muc3 mRNA, partial cds [U76551]	U76551	687030	GO:0030277|GO:0030197|GO:0005576|GO:0016324	Rn.10848
A_44_P258225	0.000164995					-2	-2	-3	-2	Ly6h	1	PREDICTED: Rattus norvegicus lymphocyte antigen 6 complex, locus H (predicted) (Ly6h_predicted), mRNA [XM_235426]		300025	GO:0006968|GO:0007399|GO:0009887|GO:0005615|GO:0005887	Rn.7534
A_44_P899127	3.65797e-07			-2	-2	-2	-2	-4	-2	LOC500300	1	Rattus norvegicus similar to hypothetical protein MGC6835 (LOC500300), mRNA [NM_001024334]	NM_001024334	500300	GO:0005739	Rn.22047
A_44_P1056100	9.43285e-06				-2	-3	-2	-2	-3	Ttk	1	Q3TPW2_MOUSE (Q3TPW2) 12 days embryo spinal cord cDNA, RIKEN full-length enriched library, clone:C530012F18 product:Ttk protein kinase, full insert sequence, partial (43%) [TC638355]		315852	GO:0000074|GO:0006468|GO:0007052|GO:0007094|GO:0008284|GO:0004674|GO:0004713|GO:0005524|GO:0005819	Rn.107533
A_44_P332744	0.0267818				-2	-3	-2	-2	-2	Oas1b	1	Rattus norvegicus 2-5 oligoadenylate synthetase 1B (Oas1b), mRNA [NM_144752]	NM_144752	246268	GO:0006955|GO:0001730|GO:0003723|GO:0005524|GO:0016740	Rn.14530
A_44_P533786	1.69499e-05				-2	-3	-2	-2	-2	Aurkb	1	Rattus norvegicus aurora kinase B (Aurkb), mRNA [NM_053749]	NM_053749	114592	GO:0000910|GO:0006306|GO:0006468|GO:0007049|GO:0007067|GO:0000166|GO:0003677|GO:0004672|GO:0004674|GO:0004713|GO:0005515|GO:0005524|GO:0008170|GO:0016740|GO:0000775|GO:0005634|GO:0005694|GO:0005819|GO:0030496	Rn.10865
A_44_P899616	1.03444e-05				-2	-3	-2	-2	-2	RGD1560913	1	AGENCOURT_50143251 NCI_CGAP_Pr50 Rattus norvegicus cDNA clone IMAGE:7939308 5', mRNA sequence [DN932465]		499322		Rn.112856
A_44_P979417	3.66822e-05				-2		-2	-2	-4	LOC680282	1	AMGNNUC:NRHY4-00180-E9-A W Rat hypothalamus (10464) Rattus norvegicus cDNA clone nrhy4-00180-e9 5', mRNA sequence [CB713545]	CB713545	680282		Rn.181498
A_44_P173224	0.00171329				-2		-2	-2	-4	Tigd4	1	PREDICTED: Rattus norvegicus tigger transposable element derived 4 (predicted) (Tigd4_predicted), mRNA [XM_227318]		295162
A_44_P1071228	0.00596926	-3			-2		-2	-2	-3	Papss2	1	PREDICTED: Rattus norvegicus 3'-phosphoadenosine 5'-phosphosulfate synthase 2 (predicted) (Papss2_predicted), mRNA [XM_215288]	XM_215288	294103	GO:0000103|GO:0006139|GO:0008150|GO:0003674|GO:0004020|GO:0004781|GO:0005524|GO:0016301|GO:0005575	Rn.164424
A_44_P113088	0.00957275	-2			-2		-2	-2	-2	Slc34a2	1	Rattus norvegicus solute carrier family 34 (sodium phosphate), member 2 (Slc34a2), mRNA [NM_053380]	NM_053380	84395	GO:0006796|GO:0006811|GO:0006814|GO:0006817|GO:0015293|GO:0015321|GO:0031402|GO:0005624|GO:0005887|GO:0016020|GO:0016021|GO:0016324	Rn.16933
A_44_P454413	6.15898e-06				-2		-2	-2	-3	Agtr1b	1	Rattus norvegicus angiotensin receptor 1b (Agtr1b), mRNA [NM_031009]	NM_031009	81638	GO:0001568|GO:0001666|GO:0001822|GO:0006950|GO:0007165|GO:0007186|GO:0007584|GO:0042493|GO:0042756|GO:0001584|GO:0001596|GO:0004872|GO:0004945|GO:0004947|GO:0017046|GO:0016020|GO:0016021	Rn.9815
A_44_P184938	4.4093e-05			-2	-3		-2	-2	-3	Rlbp1	1	PREDICTED: Rattus norvegicus retinaldehyde binding protein 1 (predicted) (Rlbp1_predicted), mRNA [XM_214973]		293049	GO:0006776|GO:0007601|GO:0008150|GO:0003674|GO:0005488|GO:0005502|GO:0005575|GO:0005625	Rn.73355
A_44_P468519	6.26547e-06				-2		-2	-2	-2	Papolb	1	Rattus norvegicus poly (A) polymerase beta (testis specific) (Papolb), mRNA [NM_001012020]	NM_001012020	304300	GO:0006350|GO:0003723|GO:0004652|GO:0005634|GO:0005737	Rn.210888
A_43_P18264	8.28309e-05				-2		-2	-2	-2	Zfhx2	1	Retina zinc finger homeodomain protein. [Source:Uniprot/SPTREMBL;Acc:Q6XDB6] [ENSRNOT00000034133]		305888	GO:0006355|GO:0003700|GO:0008270|GO:0046872|GO:0005622|GO:0005634	Rn.161359
A_44_P287908	0.000529928				-2		-2	-2	-2	Lgr7	1	Rattus norvegicus leucine-rich repeat-containing G protein-coupled receptor 7 (Lgr7), mRNA [NM_201417]	NM_201417	295144	GO:0007165|GO:0007186|GO:0007188|GO:0007189|GO:0007567|GO:0030198|GO:0030879|GO:0001584|GO:0004872|GO:0004930|GO:0005515|GO:0042562|GO:0016020|GO:0016021	Rn.109230
A_44_P590256	0.000507559				-2		-2	-2	-2	Galntl5	1	Rattus norvegicus UDP-N-acetyl-alpha-D-galactosamine:polypeptide N-acetylgalactosaminyltransferase-like 5 (Galntl5), mRNA [NM_001025148]	NM_001025148	499968	GO:0016740	Rn.215017
A_44_P410016	0.00634516				-2	-2	-2	-2	-2	Ifit2	1	Rattus norvegicus interferon-induced protein with tetratricopeptide repeats 2 (Ifit2), mRNA [NM_001024753]	NM_001024753	294091	GO:0005488	Rn.6175
A_44_P1009354	4.24763e-07					-3	-3	-4	-4	Cpn1	1	Rattus norvegicus carboxypeptidase N, polypeptide 1, 50kD (Cpn1), mRNA [NM_053526]	NM_053526	365466	GO:0006508|GO:0051384|GO:0004180|GO:0004182|GO:0004184|GO:0004187|GO:0008237|GO:0008270|GO:0046872|GO:0005615	Rn.145303
A_44_P103309	5.87578e-05					-2	-6	-4	-4	RGD1565739	1	Rattus norvegicus similar to sphingosine 1-phosphate phosphohydrolase 2 (LOC301543), mRNA [XM_237343]	XM_237343	301543		Rn.105022
A_44_P402980	1.77934e-07					-2	-3	-3	-3	Nkx6-2	1	Rattus norvegicus similar to homeotic protein Gtx - mouse (LOC309095), mRNA [XM_219447]		309095	GO:0006355|GO:0030154|GO:0031018|GO:0045686|GO:0045687|GO:0003700|GO:0005634	Rn.8618
A_44_P215575	2.09296e-08					-2	-3	-2	-3	Kcng1	1	Rattus norvegicus K+ channel mRNA, sequence [M81784]	M81784	296395	GO:0005267	Rn.91149
A_44_P233932	0.00014235					-2	-3	-2	-2	Notch1	1	Neurogenic locus notch homolog protein 1 precursor (Notch 1) [Contains: Notch 1 extracellular truncation; Notch 1 intracellular domain]. [Source:Uniprot/SWISSPROT;Acc:Q07008] [ENSRNOT00000026212]		25496	GO:0001708|GO:0001837|GO:0006350|GO:0006355|GO:0006357|GO:0006955|GO:0007219|GO:0007221|GO:0007275|GO:0007368|GO:0007386|GO:0007409|GO:0007440|GO:0007492|GO:0007507|GO:0008284|GO:0008544|GO:0009790|GO:0010001|GO:0030154|GO:0030216|GO:0030324|GO:0030326|GO:0030900|GO:0031069|GO:0035116|GO:0042246|GO:0042640|GO:0043065|GO:0043066|GO:0045165|GO:0045596|GO:0045662|GO:0045665|GO:0045687|GO:0045944|GO:…	Rn.25046
A_43_P21282	1.50231e-05					-2	-2	-2	-3	RGD1560932	1	PREDICTED: Rattus norvegicus similar to RIKEN cDNA 8430415E04 (predicted) (RGD1560932_predicted), mRNA [XM_001066988]	XM_001066988	500711	GO:0005488
A_42_P708068	1.55296e-05					-2	-2	-2	-2	Egr4	1	Rattus norvegicus early growth response 4 (Egr4), mRNA [NM_019137]	NM_019137	25129	GO:0006350|GO:0006355|GO:0008284|GO:0045941|GO:0003677|GO:0003700|GO:0008270|GO:0016563|GO:0046872|GO:0005622|GO:0005634	Rn.31998
A_44_P576822	2.90607e-08					-2	-2	-2	-2	Inhbb	1	PREDICTED: Rattus norvegicus inhibin beta-B (Inhbb), mRNA [XM_344130]	XM_344130	25196	GO:0001541|GO:0006952|GO:0009605|GO:0030154|GO:0040007|GO:0046881|GO:0046882|GO:0048178|GO:0005125|GO:0005179|GO:0008083|GO:0042803|GO:0046789|GO:0005576	Rn.35074
A_44_P279379	9.3805e-07					-2	-2	-2	-2	Krt25A	1	Rattus norvegicus keratin 25A (Krt25A), mRNA [NM_001008822]	NM_001008822	303519	GO:0005198|GO:0005515|GO:0005882|GO:0045095	Rn.144931
A_43_P12695	5.32545e-05					-2	-2	-2	-2	Ncoa2	1	Rattus norvegicus nuclear receptor coactivator 2 (Ncoa2), mRNA [NM_031822]	NM_031822	83724	GO:0000122|GO:0006355|GO:0007165|GO:0045944|GO:0003713|GO:0004871|GO:0005102|GO:0005509|GO:0005515|GO:0016564|GO:0030374|GO:0030375|GO:0030528|GO:0005634|GO:0005737	Rn.49136
A_44_P489841	1.02377e-07					-2	-2	-2	-2	Slitrk3	1	PREDICTED: Rattus norvegicus SLIT and NTRK-like family, member 3 (predicted) (Slitrk3_predicted), mRNA [XM_227282]		310519	GO:0007409	Rn.68333
A_43_P11531	3.06618e-06					-2	-2	-2	-2	Sstr1	1	Rattus norvegicus somatostatin receptor 1 (Sstr1), mRNA [NM_012719]	NM_012719	25033	GO:0007165|GO:0007186|GO:0007187|GO:0007215|GO:0007218|GO:0007267|GO:0007584|GO:0007586|GO:0008285|GO:0030217|GO:0001584|GO:0004872|GO:0004983|GO:0004994|GO:0045028|GO:0005624|GO:0005886|GO:0005887|GO:0016021	Rn.42915
A_43_P18842	1.97858e-05					-2	-2	-2	-2	Arrdc3	1	Rattus norvegicus arrestin domain containing 3 (Arrdc3), mRNA [NM_001007797]	NM_001007797	309945		Rn.161886
A_44_P513101	7.742e-06		-2			-2	-2	-2	-2	Htr2a	1	Rattus norvegicus serotonin 5-HT2a receptor gene, partial sequence; alternatively spliced product [AF203812]	AF203812	29595	GO:0001659|GO:0006950|GO:0007165|GO:0007186|GO:0007208|GO:0007210|GO:0007268|GO:0007568|GO:0007613|GO:0008219|GO:0008284|GO:0019233|GO:0030431|GO:0042493|GO:0043267|GO:0043406|GO:0045907|GO:0001584|GO:0004872|GO:0004993|GO:0005737|GO:0005887|GO:0016020|GO:0016021|GO:0030425	Rn.214221
A_43_P11875	2.67306e-07					-2	-2	-2	-2	Grik1	1	Rattus norvegicus glutamate receptor, ionotropic, kainate 1 (Grik1), mRNA [NM_017241]	NM_017241	29559	GO:0006811|GO:0007215|GO:0007268|GO:0007399|GO:0007417|GO:0048167|GO:0004872|GO:0004970|GO:0005216|GO:0005234|GO:0005261|GO:0015277|GO:0042802|GO:0005886|GO:0005887|GO:0008328|GO:0016021|GO:0043235|GO:0045211	Rn.10449
A_44_P492025	0.00255503					-2	-2	-2	-2	Oasl1	1	Rattus norvegicus 2'-5' oligoadenylate synthetase-like 1 (Oasl1), mRNA [NM_001009681]	NM_001009681	304545	GO:0006464|GO:0006955|GO:0003677|GO:0003723|GO:0003725|GO:0005524|GO:0016740|GO:0046966|GO:0005730|GO:0005737	Rn.7429
A_44_P466577	0.00714074					-2	-2	-2	-2	Cxxc6	1	PREDICTED: Rattus norvegicus CXXC finger 6 (predicted) (Cxxc6_predicted), mRNA [XM_228363]	XM_228363	309902	GO:0003677|GO:0008270	Rn.163430
A_44_P361276	0.0273405	-2					-2	-2	-2	LOC680899	1	PREDICTED: Rattus norvegicus hypothetical protein LOC680899 (LOC680899), mRNA [XM_001059384]	XM_001059384	680899		Rn.139795
A_44_P499022	0.00761822	-2					-2	-2	-2	E2f8	1	E2f8 protein (Fragment). [Source:Uniprot/SPTREMBL;Acc:Q4FZV5] [ENSRNOT00000035512]		308607	GO:0000074|GO:0006350|GO:0006355|GO:0008283|GO:0003677|GO:0003700|GO:0042803|GO:0005634|GO:0005667	Rn.15287
Profile 2:		Down-regulation at the middle time points,e means early,m means middle,l means late
ProbeName	p-value	0.5h (Fold change)	3h (Fold change)	6h (Fold change)	9h (Fold change)	1d (Fold change)	4d (Fold change)	7d (Fold change)	14d (Fold change)	GeneSymbol	Profile	Description	GenbankAccession	EntrezGene	GO(Avadis)	UniGene
A_44_P1027964	0.000742977	-10	-3	-3	-5	-4	-4	-5	-7	RGD1305311	2e	Q4G164_HUMAN (Q4G164) IQCA protein, partial (21%) [TC637617]		316616	GO:0000166|GO:0005524|GO:0017111	Rn.163088
A_44_P546445	0.00598662	-10	-2		-3	-2	-3	-2	-3	RGD1559709	2e	PREDICTED: Rattus norvegicus similar to F-box protein 47 (predicted) (RGD1559709_predicted), mRNA [XM_001081385]	XM_001081385	360615
A_44_P539081	0.00904982	-10	-2	-2	-3	-3	-2	-2	-2	Plxna4	2e	PREDICTED: Rattus norvegicus plexin A4 (predicted) (Plxna4_predicted), mRNA [XM_231590]		312213	GO:0007165|GO:0007275|GO:0007399|GO:0004872|GO:0017154|GO:0016020	Rn.212457
A_44_P438718	4.57849e-07	-6			-2		-2		-2	Stil	2e	PREDICTED: Rattus norvegicus Scl [XM_233429]		313506	GO:0008283	Rn.214077
A_44_P192211	0.0199841	-6			-2	-2	-2	-2	-2	Lyzl1	2e	PREDICTED: Rattus norvegicus lysozyme-like 1 (predicted) (Lyzl1_predicted), mRNA [XM_344612]		364745		Rn.124844
A_44_P227604	6.54114e-08	-6			-2	-2				Eme1	2e	PREDICTED: Rattus norvegicus essential meiotic endonuclease 1 homolog 1 (S. pombe) (predicted) (Eme1_predicted), mRNA [XM_220879]		287634		Rn.144707
A_44_P496880	0.00619	-6					-2			LOC689486	2e	PREDICTED: Rattus norvegicus hypothetical protein LOC689486 (LOC689486), mRNA [XM_001070970]	XM_001070970	689486		Rn.207927
A_44_P409662	0.000449463	-5			-2					B3gnt5	2e	Beta1,3-N-acetylglucosaminyltransferase 5 (Fragment). [Source:Uniprot/SPTREMBL;Acc:Q99NB2] [ENSRNOT00000002616]		116740	GO:0006486|GO:0007417|GO:0009247|GO:0030148|GO:0008375|GO:0008378|GO:0008457|GO:0008917|GO:0016757|GO:0005622|GO:0016020|GO:0016021	Rn.144639
A_44_P105749	0.000141415	-5			-2	-2				RGD1563657	2e	PREDICTED: Rattus norvegicus similar to hypothetical protein DKFZp434H177.1 - human (fragment) (predicted) (RGD1563657_predicted), mRNA [XM_221302]		303785
A_44_P445244	0.0119629	-5								Artn	2e	Rattus norvegicus artemin (Artn), mRNA [NM_053397]	NM_053397	362572	GO:0007411|GO:0007422|GO:0050930|GO:0005102|GO:0005515|GO:0008083|GO:0005615	Rn.154711
A_42_P791512	0.0210761	-4					-2		-2	Mep1a	2e	Rattus norvegicus meprin 1 alpha (Mep1a), mRNA [NM_013143]	NM_013143	25684	GO:0006508|GO:0007586|GO:0004238|GO:0008237|GO:0008270|GO:0008533|GO:0046872|GO:0005615|GO:0005625|GO:0005887|GO:0005902|GO:0016020|GO:0016021|GO:0017090	Rn.16265
A_44_P225005	0.00766342	-5		-2	-3	-3	-2	-2		Elac1	2e	PREDICTED: Rattus norvegicus elaC homolog 1 (E. coli) (predicted) (Elac1_predicted), mRNA [XM_226184]		307604
A_44_P367698	0.0134556	-3		-2	-2					Dio2	2e	Rattus norvegicus deiodinase, iodothyronine, type II (Dio2), mRNA [NM_031720]	NM_031720	65162	GO:0001514|GO:0006590|GO:0009409|GO:0042403|GO:0042404|GO:0042446|GO:0004800|GO:0008430|GO:0005615|GO:0016020|GO:0016021	Rn.88380
A_44_P145300	0.00242516	-2		-2	-2	-2				Lamp3	2e	Rattus norvegicus lysosomal-associated membrane protein 3 (Lamp3), mRNA [NM_001012015]	NM_001012015	303801	GO:0005764|GO:0005765|GO:0016020|GO:0016021	Rn.19784
A_44_P389200	0.00216237	-2	-2		-2					Abca13	2e	PREDICTED: Rattus norvegicus ATP-binding cassette, sub-family A (ABC1), member 13 (predicted) (Abca13_predicted), mRNA [XM_223625]		289797	GO:0006605|GO:0008150|GO:0000166|GO:0003674|GO:0005524|GO:0016887|GO:0031177|GO:0005575	Rn.214144
A_44_P232205	5.12847e-05	-2	-2							Bin2	2e	Rattus norvegicus bridging integrator 2 (Bin2), mRNA [NM_001012223]	NM_001012223	366988	GO:0005515|GO:0005737	Rn.47919
A_44_P116369	0.0322823	-2			-2					Smoc1	2e	Rattus norvegicus SPARC-related modular calcium binding protein 1 (Smoc1), mRNA [NM_001002835]	NM_001002835	314280	GO:0005509|GO:0005604|GO:0031012	Rn.55639
A_44_P398612	0.0329731	-2			-2					Slc26a7	2e	PREDICTED: Rattus norvegicus solute carrier family 26, member 7 (predicted) (Slc26a7_predicted), mRNA [XM_232793]		297910	GO:0006810|GO:0006820|GO:0006821|GO:0005215|GO:0005253|GO:0005254|GO:0016021	Rn.109484
A_44_P344807	0.0424064	-2					-2			RGD1564708	2e	PREDICTED: Rattus norvegicus similar to RIKEN cDNA 3110023G01 (predicted) (RGD1564708_predicted), mRNA [XM_225707]		307253	GO:0000166|GO:0005524|GO:0017111
A_44_P295494	0.113788		-2					-2		LOC366780	2e	PREDICTED: Rattus norvegicus similar to H39E23.3 (LOC366780), mRNA [XM_345764]	XM_345764	366780
A_44_P128062	1.8373e-06		-2							Bk	2e	Rattus norvegicus brain and kidney protein (Bk), mRNA [NM_138849]	NM_138849	192189	GO:0006810|GO:0019933|GO:0005215|GO:0005802|GO:0008021|GO:0016020	Rn.31973
A_44_P137717	2.98039e-05		-2							RGD1308124	2e	PREDICTED: Rattus norvegicus similar to KIAA1357 protein (predicted) (RGD1308124_predicted), mRNA [XR_008811]	XR_008811	308631		Rn.22580
A_44_P532686	4.32314e-05		-2							Efnb1	2e	Rattus norvegicus ephrin B1 (Efnb1), mRNA [NM_017089]	NM_017089	25186	GO:0001755|GO:0007155|GO:0007267|GO:0007275|GO:0007399|GO:0007411|GO:0009880|GO:0030154|GO:0042102|GO:0048013|GO:0005515|GO:0046875|GO:0005615|GO:0005625|GO:0005887|GO:0016020|GO:0016021|GO:0045121|GO:0045202	Rn.44398
A_44_P991459	0.000221552		-2							RGD1305156	2e	Rattus norvegicus similar to RIKEN cDNA 1110014D18 (RGD1305156), mRNA [NM_001024876]	NM_001024876	299957	GO:0006281|GO:0006310|GO:0016567|GO:0004842|GO:0008270|GO:0016874|GO:0046872|GO:0000151|GO:0005634	Rn.203454
A_44_P171689	0.000641087		-2							Dnah7	2e	PREDICTED: Rattus norvegicus dynein, axonemal, heavy polypeptide 7 (Dnah7), mRNA [XM_001065965]	XM_001065965	252893	GO:0007018|GO:0008152|GO:0000166|GO:0003777|GO:0005509|GO:0005524|GO:0016491|GO:0016887|GO:0005868|GO:0030286	Rn.203821
A_44_P401035	0.00065561		-2							RGD1560824	2e	PREDICTED: Rattus norvegicus similar to Phospholipase A2 precursor (Phosphatidylcholine 2-acylhydrolase) (predicted) (RGD1560824_predicted), mRNA [XR_007343]	XR_007343	299178		Rn.195865
A_43_P15216	0.00255503		-2							Dolpp1	2e	PREDICTED: Rattus norvegicus dolichyl pyrophosphate phosphatase 1 (predicted) (Dolpp1_predicted), mRNA [XM_231129]	XM_231129	296624	GO:0016021	Rn.93101
A_44_P998060	0.00310382		-2							Prei3	2e	Rattus norvegicus preimplantation protein 3 (Prei3), mRNA [NM_133528]	NM_133528	171050	GO:0006810|GO:0005515|GO:0008270|GO:0046872|GO:0005624|GO:0016020	Rn.12262
A_44_P291264	0.00335247		-2							Sele	2e	Rattus norvegicus selectin, endothelial cell (Sele), mRNA [NM_138879]	NM_138879	25544	GO:0006954|GO:0007155|GO:0007157|GO:0050900|GO:0005509|GO:0005515|GO:0005529|GO:0005886|GO:0016020|GO:0016021	Rn.10359
A_43_P22034	0.00351246		-2							RGD1560158	2e	PREDICTED: Rattus norvegicus RGD1560158 (predicted) (RGD1560158_predicted), mRNA [XM_342191]		361894		Rn.103613
A_43_P12450	0.000381275			-2						Fabp7	2e	Rattus norvegicus fatty acid binding protein 7, brain (Fabp7), mRNA [NM_030832]	NM_030832	80841	GO:0006810|GO:0050673|GO:0005504|GO:0008289|GO:0005634|GO:0005737|GO:0042995|GO:0043025	Rn.10014
A_44_P348244	1.27604e-05		-3		-3					Nadsyn1	2m	Glutamine-dependent NAD(+) synthetase (EC 6.3.5.1) (NAD(+) synthase [glutamine-hydrolyzing]) (NAD(+) synthetase 1). [Source:Uniprot/SWISSPROT;Acc:Q812E8] [ENSRNOT00000028175]		353255	GO:0006807|GO:0009435|GO:0000166|GO:0003952|GO:0005524|GO:0016810|GO:0016874	Rn.22886
A_44_P1027493	4.33767e-06		-3		-2					LOC499677	2m	Rattus norvegicus similar to Lix1 homolog (mouse) like (LOC499677), mRNA [NM_001024303]	NM_001024303	499677		Rn.3632
A_44_P354229	2.65339e-05		-3		-2					LOC503452	2m	PREDICTED: Rattus norvegicus similar to karyopherin (importin) alpha 2 (LOC503452), mRNA [XR_005779]	XR_005779	503452		Rn.196862
A_44_P560070	0.000158332		-2		-3			-2		LOC364268	2m	PREDICTED: Rattus norvegicus similar to Tu translation elongation factor, mitochondrial (LOC364268), mRNA [XM_001059018]	XM_001059018	364268	GO:0006414|GO:0003746|GO:0003924|GO:0005525|GO:0005622
A_44_P360478	2.05606e-05		-2		-3					Norp	2m	Rattus norvegicus nucleolin-related protein (Norp), mRNA [NM_022621]	NM_022621	64556	GO:0000166|GO:0003676|GO:0005509|GO:0005624|GO:0016324	Rn.7735
A_44_P435596	0.000162927		-2		-3					Zfp36	2m	Rattus norvegicus zinc finger protein 36 (Zfp36), mRNA [NM_133290]	NM_133290	79426	GO:0006402|GO:0007243|GO:0045638|GO:0045893|GO:0050728|GO:0050779|GO:0003677|GO:0003727|GO:0003729|GO:0005515|GO:0008270|GO:0016563|GO:0046872|GO:0005634|GO:0005737|GO:0005829	Rn.82737
A_44_P489366	0.00195296		-2		-3					Oit3	2m	Rattus norvegicus oncoprotein induced transcript 3 (Oit3), mRNA [NM_001001507]	NM_001001507	294559	GO:0005509|GO:0005635|GO:0016020	Rn.109174
A_44_P221980	2.38802e-05		-2		-2					Cdc2l1	2m	Rattus norvegicus cell division cycle 2 homolog (S.pombe)-like 1 (Cdc2l1), mRNA [NM_145766]	NM_145766	252879	GO:0001824|GO:0006468|GO:0006915|GO:0007049|GO:0007088|GO:0000166|GO:0004674|GO:0004693|GO:0005524|GO:0016740|GO:0005634	Rn.10204
A_44_P445556	3.52169e-05		-2		-2					LOC310579	2m	PREDICTED: Rattus norvegicus similar to Annexin A7 (Annexin VII) (Synexin) (LOC310579), mRNA [XR_006339]	XR_006339	310579		Rn.197814
A_44_P270016	5.93106e-05		-2		-2					LOC299943	2m	PREDICTED: Rattus norvegicus similar to beta-catenin (LOC299943), mRNA [XR_006732]	XR_006732	299943		Rn.197424
A_44_P1052387	6.06887e-05		-2		-2					Hnrpll	2m	PREDICTED: Rattus norvegicus heterogeneous nuclear ribonucleoprotein L-like (predicted) (Hnrpll_predicted), mRNA [XM_233805]		313842	GO:0006397|GO:0006520|GO:0000166|GO:0003723|GO:0030170|GO:0005634	Rn.161893
A_44_P1009603	7.49345e-05		-2		-2					RGD1563164	2m	PREDICTED: Rattus norvegicus similar to B99 protein (predicted) (RGD1563164_predicted), mRNA [XM_217016]		300126		Rn.162961
A_44_P456342	0.000159861		-2		-2					Dyrk2	2m	PREDICTED: Rattus norvegicus dual-specificity tyrosine-(Y)-phosphorylation regulated kinase 2 (predicted) (Dyrk2_predicted), mRNA [XM_235179]	XM_235179	314862	GO:0006468|GO:0004674|GO:0005524|GO:0005737	Rn.23189
A_44_P1004645	0.00201173		-2		-2					Pde3b	2m	Rattus norvegicus phosphodiesterase 3B (Pde3b), mRNA [NM_017229]	NM_017229	29516	GO:0007165|GO:0031018|GO:0042593|GO:0050796|GO:0004114|GO:0004115|GO:0004119|GO:0016787|GO:0016020|GO:0016021	Rn.10322
A_44_P415021	0.0136049		-2		-2					LOC302759	2m	PREDICTED: Rattus norvegicus similar to muscle protein684 (LOC302759), mRNA [XR_006063]	XR_006063	302759		Rn.196880
A_44_P240696	0.0409974		-2		-2					Nppc	2m	Rattus norvegicus natriuretic peptide precursor type C (Nppc), mRNA [NM_053750]	NM_053750	114593	GO:0006182|GO:0030828|GO:0050880|GO:0051053|GO:0005102|GO:0005179|GO:0005184|GO:0042803|GO:0051428|GO:0005576|GO:0005615	Rn.10637
A_42_P532505	0.000857111		-2		-4		-2		-2	Ccl11	2m	Rattus norvegicus chemokine (C-C motif) ligand 11 (Ccl11), mRNA [NM_019205]	NM_019205	29397	GO:0006468|GO:0006874|GO:0006935|GO:0006954|GO:0006955|GO:0006968|GO:0007155|GO:0007165|GO:0007267|GO:0009314|GO:0009615|GO:0008009|GO:0005576|GO:0005615	Rn.10632
A_44_P553480	0.0075681				-3					LOC367333	2m	PREDICTED: Rattus norvegicus hypothetical LOC367333 (LOC367333), mRNA [XR_006646]	XR_006646	367333		Rn.197355
A_44_P1002440	1.15633e-05				-3					Xrn1	2m	PREDICTED: Rattus norvegicus 5'-3' exoribonuclease 1 (predicted) (Xrn1_predicted), mRNA [XM_217233]		300944	GO:0003676|GO:0004527|GO:0005622|GO:0005634	Rn.13214
A_44_P459702	0.00610311				-2		-2			L2hgdh	2m	PREDICTED: Rattus norvegicus L-2-hydroxyglutarate dehydrogenase (predicted) (L2hgdh_predicted), mRNA [XM_234264]		314196	GO:0044267|GO:0047545|GO:0005739|GO:0016021	Rn.127193
A_44_P124335	0.000186671				-2		-2			RGD1559936	2m	PREDICTED: Rattus norvegicus similar to Flj37300-A-prov protein (predicted) (RGD1559936_predicted), mRNA [XM_221082]	XM_221082	303659	GO:0007018|GO:0003777|GO:0005524|GO:0005875	Rn.198896
A_44_P245295	3.78661e-05				-2		-2			Tac4	2m	Rattus norvegicus tachykinin 4 (Tac4), mRNA [NM_172328]	NM_172328	282829	GO:0007217|GO:0007268|GO:0046878|GO:0005102|GO:0005615	Rn.91139
A_44_P206844	0.213801				-2	-2				Hcrtr2	2m	Rattus norvegicus hypocretin (orexin) receptor 2 (Hcrtr2), mRNA [NM_013074]	NM_013074	25605	GO:0007165|GO:0007200|GO:0007218|GO:0007631|GO:0001584|GO:0004872|GO:0004930|GO:0016499|GO:0016020|GO:0016021	Rn.9893
A_42_P673011	0.00291571				-2	-2				LOC299339	2m	PREDICTED: Rattus norvegicus similar to Tumor necrosis factor, alpha-induced protein 2 (Primary response gene B94 protein) (LOC299339), mRNA [XM_216791]		299339		Rn.34387
A_44_P511262	0.0009549				-2	-2				LOC301816	2m	PREDICTED: Rattus norvegicus similar to Spindlin-like protein 2 (SPIN-2) (LOC301816), mRNA [XM_229292]	XM_229292	301816	GO:0007276	Rn.196759
A_44_P501139	0.0219531				-2	-2				Mtnr1a	2m	Melatonin receptor type 1A (Mel-1A-R) (Mel1a melatonin receptor) (Fragment). [Source:Uniprot/SWISSPROT;Acc:P49218] [ENSRNOT00000039331]		114211	GO:0007165|GO:0007186|GO:0007623|GO:0004872|GO:0004983|GO:0008502|GO:0016020|GO:0016021	Rn.92357
A_44_P178631	0.0200338				-2					Aytl2	2m	1-acylglycerophosphocholine O-acyltransferase 1 (EC 2.3.1.23) (Lung- type acyl-coa:lysophosphatidylcholine acyltransferase 1) (Acyltransferase-like 2). [Source:Uniprot/SWISSPROT;Acc:Q1HAQ0] [ENSRNOT00000024111]		361467	GO:0008152|GO:0008654|GO:0005509|GO:0008415|GO:0016740|GO:0047184|GO:0005783|GO:0005794|GO:0016020|GO:0016021	Rn.16547
A_44_P499372	0.00186611				-2					Brwd3	2m	Rattus norvegicus similar to WD repeat domain 9 isoform A; cAMP response element binding and beta-tranducin family-like (LOC317213), mRNA [XM_228518]	XM_228518	317213		Rn.159642
A_44_P126730	0.00651058				-2					Cml2	2m	Rattus norvegicus Camello-like 2 (Cml2), mRNA [NM_021668]	NM_021668	59300	GO:0007275|GO:0007369|GO:0008152|GO:0048276|GO:0008080|GO:0008415|GO:0016740|GO:0005743|GO:0016020|GO:0016021	Rn.205093
A_43_P11836	0.0049492				-2					Drd3	2m	Rattus norvegicus dopamine receptor D3 (Drd3), mRNA [NM_017140]	NM_017140	29238	GO:0000122|GO:0007165|GO:0007186|GO:0007212|GO:0008284|GO:0040012|GO:0042493|GO:0045187|GO:0045944|GO:0001584|GO:0004872|GO:0004952|GO:0005515|GO:0008144|GO:0017155|GO:0019904|GO:0035240|GO:0005886|GO:0016020|GO:0016021|GO:0030139|GO:0042995|GO:0045177	Rn.10356
A_43_P16998	0.0881313				-2					Foxo3a	2m	PREDICTED: Rattus norvegicus forkhead box O3a (predicted) (Foxo3a_predicted), mRNA [XM_215421]		294515	GO:0001542|GO:0001544|GO:0001547|GO:0001556|GO:0006355|GO:0006366|GO:0006810|GO:0006915|GO:0006917|GO:0006974|GO:0042593|GO:0045648|GO:0045944|GO:0003677|GO:0003700|GO:0005355|GO:0016563|GO:0019901|GO:0005624|GO:0005634|GO:0005737|GO:0016020	Rn.24593
A_44_P285534	0.00119601				-2					Igfbp5	2m	Rattus norvegicus insulin-like growth factor binding protein 5 (Igfbp5), mRNA [NM_012817]	NM_012817	25285	GO:0001558|GO:0007165|GO:0007242|GO:0005520|GO:0005576|GO:0005615|GO:0016942	Rn.1593
A_44_P338118	0.0199809				-2					Ing5	2m	Rattus norvegicus similar to inhibitor of growth family, member 5 (LOC363292), mRNA [XM_343634]	XM_343634	363292	GO:0006473|GO:0008285|GO:0045926|GO:0005515	Rn.214030
A_43_P19669	0.00126286				-2					Itga4	2m	Rattus norvegicus Integrin, alpha 4 (Itga4), mRNA [XM_230033]		311144	GO:0007155|GO:0008305	Rn.12704
A_42_P833096	0.29372				-2					Kcnj16	2m	Rattus norvegicus potassium inwardly-rectifying channel, subfamily J, member 16 (Kcnj16), mRNA [NM_053314]	NM_053314	29719	GO:0006811|GO:0006813|GO:0005242|GO:0005244|GO:0030955|GO:0016020|GO:0016021	Rn.1989
A_44_P197783	0.000920232				-2					LOC290549	2m	UI-R-DZ1-cni-f-16-0-UI.s1 UI-R-DZ1 Rattus norvegicus cDNA clone UI-R-DZ1-cni-f-16-0-UI 3', mRNA sequence [BQ205389]	BQ205389	290549	GO:0008430	Rn.156559
A_44_P464169	0.000202194				-2					LOC311352	2m	Similar to Adenosine deaminase CG11994-PA. [Source:Uniprot/SPTREMBL;Acc:Q5FVI8] [ENSRNOT00000016529]		311352	GO:0009168|GO:0019239
A_44_P621338	5.84585e-05				-2					LOC499563	2m	Rattus norvegicus similar to zinc finger protein 458 (LOC499563), mRNA [NM_001024299]	NM_001024299	499563	GO:0006355|GO:0003676|GO:0008270|GO:0046872|GO:0005622	Rn.122959
A_44_P867959	6.88013e-05				-2					LOC500607	2m	PREDICTED: Rattus norvegicus similar to eukaryotic translation initiation factor 4A2 (LOC500607), mRNA [XR_005608]	XR_005608	500607		Rn.149000
A_44_P748197	0.00124017				-2					LOC500705	2m	Rattus norvegicus similar to chromosome 14 open reading frame 143 (LOC500705), mRNA [NM_001024350]	NM_001024350	500705	GO:0005509	Rn.119809
A_44_P487753	0.158315				-2					LOC681811	2m	PREDICTED: Rattus norvegicus zinc finger, MYM-type 4 (predicted) (Zmym4_predicted), mRNA [XM_233529]		681811	GO:0005179|GO:0008270|GO:0005576|GO:0005634	Rn.3185
A_42_P811021	0.00361456				-2					Lrrc7	2m	Rattus norvegicus leucine rich repeat containing 7 (Lrrc7), mRNA [NM_057142]	NM_057142	117284	GO:0005515|GO:0019901|GO:0016021|GO:0045211	Rn.89629
A_44_P956938	3.7553e-05				-2					Lsg1	2m	Rattus norvegicus synaptogenesis-related mRNA sequence 3 [AF452729]	AF452729	288029	GO:0005525|GO:0005622	Rn.41256
A_44_P382264	0.0391251				-2					Megf10	2m	Rattus norvegicus (clone REM4) ORF (Fragment). [Source:Uniprot/SPTREMBL;Acc:Q63404] [ENSRNOT00000037901]		291445	GO:0042552	Rn.206377
A_43_P16060	0.00486557				-2					Mitf	2m	Microphthalmia-associated transcription factor (Fragment). [Source:Uniprot/SWISSPROT;Acc:O88368] [ENSRNOT00000011531]		25094	GO:0006355|GO:0007275|GO:0008150|GO:0016055|GO:0030154|GO:0030318|GO:0042127|GO:0042981|GO:0045165|GO:0045449|GO:0045670|GO:0045893|GO:0045944|GO:0003674|GO:0003677|GO:0003682|GO:0003700|GO:0003705|GO:0016563|GO:0030528|GO:0005575|GO:0005634	Rn.207359
A_44_P196532	1.53337e-05				-2					Mk1	2m	Rattus norvegicus Mk1 protein (Mk1), mRNA [NM_134399]	NM_134399	171436	GO:0007010|GO:0030036|GO:0003779|GO:0015629	Rn.201717
A_44_P216674	0.00465973				-2					Npat	2m	PREDICTED: Rattus norvegicus nuclear protein in the AT region (predicted) (Npat_predicted), mRNA [XM_236292]	XM_236292	315666		Rn.18968
A_43_P12619	0.00174179				-2					Nr4a3	2m	Rattus norvegicus nuclear receptor subfamily 4, group A, member 3 (Nr4a3), transcript variant 1, mRNA [NM_031628]	NM_031628	58853	GO:0001707|GO:0006350|GO:0006355|GO:0031100|GO:0043434|GO:0003677|GO:0003700|GO:0003707|GO:0004879|GO:0008270|GO:0046872|GO:0005575|GO:0005634	Rn.62694
A_44_P414345	1.53471e-05				-2					Olr559	2m	Rattus norvegicus olfactory receptor 559 (predicted) (Olr559_predicted), mRNA [NM_001000668]	NM_001000668	404870	GO:0007186|GO:0050911|GO:0004984|GO:0016021	Rn.142904
A_44_P149588	0.0470824				-2					Papolg	2m	PREDICTED: Rattus norvegicus poly(A) polymerase gamma (predicted) (Papolg_predicted), mRNA [XM_223690]		305586	GO:0006350|GO:0003676|GO:0003723|GO:0004652|GO:0005634	Rn.27992
A_43_P12739	0.0478252				-2					Pawr	2m	Rattus norvegicus PRKC, apoptosis, WT1, regulator (Pawr), mRNA [NM_033485]	NM_033485	64513	GO:0006350|GO:0006355|GO:0006915|GO:0030889|GO:0042094|GO:0042130|GO:0042986|GO:0050860|GO:0005515|GO:0019899|GO:0005634|GO:0005737	Rn.9127
A_44_P555107	0.00325784				-2					Pcbd1	2m	Rat cofactor mRNA sequence [M83740]	M83740	29700	GO:0006558|GO:0006729|GO:0008150|GO:0051289|GO:0051291|GO:0003674|GO:0003713|GO:0004505|GO:0005515|GO:0008124|GO:0016829|GO:0042802|GO:0005575|GO:0005634|GO:0005737	Rn.81180
A_44_P501623	0.00939475				-2					Pcmtd2	2m	Rattus norvegicus similar to RIKEN cDNA 5330414D10 (LOC311726), mRNA [XM_230971]		311726	GO:0006464|GO:0004719|GO:0008757	Rn.96446
A_44_P236738	0.113442				-2					Pole2	2m	PREDICTED: Rattus norvegicus polymerase (DNA directed), epsilon 2 (p59 subunit) (predicted) (Pole2_predicted), mRNA [XM_216727]		299112	GO:0006260|GO:0006281|GO:0003893	Rn.34652
A_44_P1033684	0.000230409				-2					Prpf4b	2m	Rattus norvegicus PRP4 pre-mRNA processing factor 4 homolog B (yeast) (Prpf4b), mRNA [NM_001011923]	NM_001011923	291078	GO:0006468|GO:0008380|GO:0004674|GO:0004713|GO:0005515|GO:0005524|GO:0005694	Rn.32654
A_44_P213100	0.00380879				-2					Ptpn22	2m	PREDICTED: Rattus norvegicus protein tyrosine phosphatase, non-receptor type 22 (lymphoid) (predicted) (Ptpn22_predicted), mRNA [XM_001068074]	XM_001068074	295338	GO:0006470|GO:0007165|GO:0007275|GO:0030217|GO:0050852|GO:0004725|GO:0016791	Rn.22891
A_44_P431572	0.424711				-2					Rasgrp3	2m	PREDICTED: Rattus norvegicus RAS, guanyl releasing protein 3 (predicted) (Rasgrp3_predicted), mRNA [XM_233873]		313874	GO:0007265|GO:0043087|GO:0051056|GO:0005085|GO:0005088|GO:0005509|GO:0017016|GO:0005622|GO:0005737	Rn.129170
A_44_P328397	0.00817733				-2					Rb1	2m	Retinoblastoma-associated protein (PP105) (RB) (Fragment). [Source:Uniprot/SWISSPROT;Acc:P33568] [ENSRNOT00000021752]		24708	GO:0000074|GO:0000075|GO:0000082|GO:0000122|GO:0000279|GO:0006350|GO:0006469|GO:0007049|GO:0007050|GO:0008285|GO:0016568|GO:0030308|GO:0030521|GO:0045786|GO:0045892|GO:0045893|GO:0045944|GO:0051146|GO:0051301|GO:0051318|GO:0003677|GO:0003700|GO:0003713|GO:0005515|GO:0008134|GO:0016564|GO:0019900|GO:0050681|GO:0000785|GO:0005634|GO:0005667|GO:0005819|GO:0016605	Rn.55115
A_44_P332928	3.01932e-05				-2					RGD1306820	2m	PREDICTED: Rattus norvegicus similar to erythroid differentiation-related factor 1 (predicted) (RGD1306820_predicted), mRNA [XM_219414]		309069		Rn.102186
A_44_P102189	0.0393405				-2					RGD1309656	2m	BF287246 EST451823 Rat Gene Index, normalized rat, Rattus norvegicus cDNA Rattus norvegicus cDNA clone RGIGD37 3' sequence, mRNA sequence [BF287246]		305386		Rn.204285
A_44_P201646	0.00601885				-2					RGD1561708	2m	PREDICTED: Rattus norvegicus similar to cDNA sequence AK129302 (predicted) (RGD1561708_predicted), mRNA [XM_001067100]		367838		Rn.12889
A_44_P883408	0.019161				-2					RGD1561995	2m	PREDICTED: Rattus norvegicus similar to hypothetical protein LOC340351 (predicted) (RGD1561995_predicted), mRNA [XM_575426]		500076	GO:0006508|GO:0004182	Rn.203554
A_44_P206138	0.0208196				-2					RGD1562119	2m	PREDICTED: Rattus norvegicus similar to Hypothetical MGC86034 (predicted) (RGD1562119_predicted), mRNA [XM_341433]		361147	GO:0005515|GO:0005634|GO:0005737	Rn.145160
A_44_P199107	0.000507164				-2					RGD1562545	2m	PREDICTED: Rattus norvegicus similar to TDPOZ2 (predicted) (RGD1562545_predicted), mRNA [XM_345241]	XM_345241	365857	GO:0005515
A_44_P389265	3.09572e-05				-2					RGD1563462	2m	PREDICTED: Rattus norvegicus similar to glyceraldehyde-3-phosphate dehydrogenase (phosphorylating) (EC 1.2.1.12) (predicted) (RGD1563462_predicted), mRNA [XR_007559]	XR_007559	312544		Rn.195629
A_42_P763720	0.000314249				-2					RGD1563994	2m	Acyltransferase-like 1-A (EC 2.3.1.-). [Source:Uniprot/SWISSPROT;Acc:P0C1Q3] [ENSRNOT00000022359]		307713	GO:0008152|GO:0008654|GO:0005509|GO:0008415|GO:0016740|GO:0016020|GO:0016021	Rn.81758
A_44_P265278	1.00148e-05				-2					RGD1564913	2m	PREDICTED: Rattus norvegicus similar to Aldose reductase (AR) (Aldehyde reductase) (predicted) (RGD1564913_predicted), mRNA [XR_009584]	XR_009584	298931		Rn.195855
A_44_P140277	0.000463688				-2					RGD1566247	2m	Rattus norvegicus similar to 40S ribosomal protein S2 (LOC295554), mRNA [XM_227823]	XM_227823	295554	GO:0006412|GO:0003723|GO:0003735|GO:0005622|GO:0005840
A_44_P529934	0.00245421				-2					RGD1566269	2m	PREDICTED: Rattus norvegicus similar to Neuropilin- and tolloid-like protein 1 (predicted) (RGD1566269_predicted), mRNA [XM_225661]		307206		Rn.132678
A_44_P286837	0.00105076				-2					RGD1566309	2m	CB606312 AMGNNUC:SRPB2-00249-F7-A srpb2 (10220) Rattus norvegicus cDNA clone srpb2-00249-f7 5', mRNA sequence [CB606312]		501506	GO:0005515|GO:0005634	Rn.169266
A_44_P256345	0.00112115				-2					Smarcad1	2m	Rattus norvegicus similar to mKIAA1122 protein (LOC312398), mRNA [XM_231860]		312398	GO:0000018|GO:0009117|GO:0016568|GO:0045941|GO:0051260|GO:0003677|GO:0004386|GO:0005515|GO:0005524|GO:0005634|GO:0016363	Rn.7758
A_44_P442060	0.00102177				-2					Smurf2	2m	PREDICTED: Rattus norvegicus SMAD specific E3 ubiquitin protein ligase 2 (predicted) (Smurf2_predicted), mRNA [XM_001081579]	XM_001081579	303614	GO:0006464|GO:0006511|GO:0006512|GO:0016481|GO:0017015|GO:0004842|GO:0005515|GO:0000151|GO:0005622|GO:0005634	Rn.92843
A_44_P263015	0.0420169				-2					Sntb1	2m	PREDICTED: Rattus norvegicus syntrophin, basic 1 (predicted) (Sntb1_predicted), mRNA [XM_235312]		299940	GO:0006936|GO:0030165|GO:0016010|GO:0045202
A_44_P483712	0.000114706				-2					Sox17	2m	PREDICTED: Rattus norvegicus SRY-box containing gene 17 (predicted) (Sox17_predicted), mRNA [XM_232640]		312936	GO:0003677	Rn.7884
A_44_P450124	3.63974e-06				-2					Spetex-2F	2m	Rattus norvegicus Spetex-2F protein (Spetex-2F), mRNA [NM_001009968]	NM_001009968	316940		Rn.110794
A_44_P468618	0.00031066				-2					Spfh1	2m	Rattus norvegicus similar to band 7 protein (35.3 kD) (4N53) (LOC293939), mRNA [XM_219858]		293939		Rn.36741
A_42_P667564	0.000438742				-2					Srebf1	2m	PREDICTED: Rattus norvegicus sterol regulatory element binding factor 1 (Srebf1), mRNA [XM_213329]	XM_213329	78968	GO:0006355|GO:0006357|GO:0006629|GO:0008202|GO:0008203|GO:0008610|GO:0009267|GO:0045449|GO:0003677|GO:0003700|GO:0003702|GO:0005634|GO:0005635|GO:0005783|GO:0005789|GO:0016020|GO:0016021	Rn.198857
A_44_P412816	0.0036145				-2					Stag2	2m	PREDICTED: Rattus norvegicus stromal antigen 2 (predicted) (Stag2_predicted), mRNA [XM_233108]		313304		Rn.29288
A_44_P188047	0.000206333				-2					Tmprss11d	2m	Rattus norvegicus transmembrane protease, serine 11d (Tmprss11d), transcript variant 2, mRNA [NM_022630]	NM_022630	64565	GO:0006508|GO:0040008|GO:0004252|GO:0008233|GO:0008236|GO:0005576|GO:0009986|GO:0016020|GO:0016021	Rn.48747
A_44_P335755	0.0308475				-2					Twsg1	2m	PREDICTED: Rattus norvegicus twisted gastrulation homolog 1 (Drosophila) (predicted) (Twsg1_predicted), mRNA [XM_343637]		363294	GO:0001503|GO:0001707|GO:0009790|GO:0009888|GO:0030097|GO:0030154|GO:0030509|GO:0030513|GO:0030514|GO:0030900|GO:0045668|GO:0005515|GO:0005615	Rn.214021
A_42_P506826	0.000275129				-2					Whsc2	2m	Rattus norvegicus Wolf-Hirschhorn syndrome candidate 2 (human) (Whsc2), mRNA [NM_001008339]	NM_001008339	305455	GO:0007275	Rn.9138
A_44_P271423	0.000670209				-2					Zc3hav1	2m	Rattus norvegicus zinc finger CCCH type, antiviral 1 (Zc3hav1), mRNA [NM_173045]	NM_173045	252832	GO:0050691|GO:0003676|GO:0008270|GO:0046872|GO:0005634	Rn.42053
A_42_P773675	0.0202056					-2		-2		Edg8	2m	Rattus norvegicus endothelial differentiation, sphingolipid G-protein-coupled receptor, 8 (Edg8), mRNA [NM_021775]	NM_021775	60399	GO:0007165|GO:0007186|GO:0045664|GO:0001584|GO:0001619|GO:0004872|GO:0004930|GO:0005886|GO:0016020|GO:0016021	Rn.45601
A_43_P21205	0.045243					-2		-2		Scrt1	2m	PREDICTED: Rattus norvegicus scratch homolog 1, zinc finger protein (Drosophila) (predicted) (Scrt1_predicted), mRNA [XM_345848]		366951	GO:0006355|GO:0003700|GO:0005634	Rn.9529
A_44_P489688	0.000727188					-2				B3galt7	2m	PREDICTED: Rattus norvegicus UDP-Gal:betaGal beta 1,3-galactosyltransferase polypeptide 7 (predicted) (B3galt7_predicted), mRNA [XM_218342]		308440	GO:0030311|GO:0016262
A_44_P185355	0.00636531					-2				Bcl11b	2m	Rattus norvegicus similar to zinc finger protein mRit1 beta (LOC314423), mRNA [XM_234514]		314423	GO:0007409|GO:0008285|GO:0005634	Rn.162897
A_44_P386602	2.13288e-05					-2				Brca2	2m	Rattus norvegicus breast cancer 2 (Brca2), mRNA [NM_031542]	NM_031542	360254	GO:0000074|GO:0000724|GO:0006281|GO:0006310|GO:0006325|GO:0006338|GO:0006974|GO:0007090|GO:0007093|GO:0007283|GO:0007584|GO:0030879|GO:0035264|GO:0045449|GO:0003697|GO:0005515|GO:0016563|GO:0005575|GO:0005615|GO:0005634|GO:0005737|GO:0030141	Rn.103225
A_44_P311771	0.000227344					-2				Bub1b	2m	Rattus norvegicus similar to mitotic checkpoint protein kinase BUB1B (LOC362192), mRNA [XM_342494]	XM_342494	171576	GO:0006468|GO:0008150|GO:0003674|GO:0004672|GO:0005524|GO:0016301|GO:0005575	Rn.49845
A_42_P580844	3.71443e-05					-2				Cdc2a	2m	Rattus norvegicus cell division cycle 2 homolog A (S. pombe) (Cdc2a), mRNA [NM_019296]	NM_019296	54237	GO:0000080|GO:0006468|GO:0007049|GO:0007067|GO:0007095|GO:0051301|GO:0000166|GO:0004674|GO:0004713|GO:0005515|GO:0005524|GO:0016301|GO:0016740|GO:0030544|GO:0005634	Rn.6934
A_44_P374883	1.56688e-06					-2				Cdh10	2m	Cadherin-10 (Fragment). [Source:Uniprot/SPTREMBL;Acc:Q9JIW3] [ENSRNOT00000013152]		29181	GO:0007156|GO:0016337|GO:0005509|GO:0005515|GO:0016020|GO:0016021	Rn.83592
A_44_P730320	0.00018814					-2				Ect2	2m	PREDICTED: Rattus norvegicus ect2 oncogene (predicted) (Ect2_predicted), mRNA [XM_342220]	XM_342220	361921	GO:0043123|GO:0004871|GO:0005515	Rn.168292
A_43_P15495	2.75246e-07					-2				Edn2	2m	Rattus norvegicus endothelin 2 (Edn2), mRNA [NM_012549]	NM_012549	24324	GO:0001543|GO:0007169|GO:0007205|GO:0007267|GO:0008217|GO:0009405|GO:0019229|GO:0042310|GO:0045987|GO:0046887|GO:0046888|GO:0008083|GO:0005576|GO:0005615|GO:0005625	Rn.10642
A_44_P187674	0.000319023					-2				Insm2	2m	PREDICTED: Rattus norvegicus insulinoma-associated 2 (predicted) (Insm2_predicted), mRNA [XM_234255]		314131	GO:0045449|GO:0003676|GO:0005515|GO:0008270|GO:0005622|GO:0005634|GO:0005737	Rn.47300
A_44_P1042711	2.47537e-06					-2				Kif20a	2m	Rattus norvegicus similar to rabkinesin-6 (LOC361308), mRNA [XM_341592]		361308	GO:0016192|GO:0005215|GO:0005794	Rn.101107
A_44_P480285	0.000372392					-2				Kif2c	2m	Rattus norvegicus kinesin family member 2C (Kif2c), transcript variant 2, mRNA [NM_134472]	NM_134472	171529	GO:0007018|GO:0007067|GO:0007126|GO:0008283|GO:0000166|GO:0003774|GO:0003777|GO:0005515|GO:0005524|GO:0019237|GO:0005634|GO:0005871|GO:0005874|GO:0005875
A_44_P291175	0.00037256					-2				Kntc2	2m	PREDICTED: Rattus norvegicus kinetochore associated 2 (predicted) (Kntc2_predicted), mRNA [XM_217489]	XM_217489	301701	GO:0000070|GO:0007049|GO:0007051|GO:0048015|GO:0005515|GO:0000775|GO:0005634	Rn.65219
A_43_P21665	0.135093					-2				LOC502774	2m	Rattus norvegicus similar to Probable serine carboxypeptidase CPVL precursor (Carboxypeptidase, vitellogenic-like) (Vitellogenic carboxypeptidase-like protein) (VCP-like protein) (LOC502774), mRNA [NM_001029927]	NM_001029927	502774	GO:0006508|GO:0004185	Rn.162752
A_43_P20126	0.000384654					-2				LOC684611	2m	PREDICTED: Rattus norvegicus similar to centromere autoantigen H (LOC684611), mRNA [XM_001071235]		684611	GO:0005515|GO:0000776|GO:0005634	Rn.199259
A_44_P516063	0.966892					-2				Lrrc35	2m	Rattus norvegicus leucine rich repeat containing 35 (Lrrc35), mRNA [NM_001014089]	NM_001014089	315591	GO:0006464|GO:0005515|GO:0005856	Rn.214544
A_43_P12070	0.00109062					-2				Ly6c	2m	Rattus norvegicus Ly6-C antigen (Ly6c), mRNA [NM_020103]	NM_020103	56778		Rn.40119
A_44_P995681	1.3623e-05					-2				Melk	2m	PREDICTED: Rattus norvegicus maternal embryonic leucine zipper kinase (predicted) (Melk_predicted), mRNA [XM_342828]	XM_342828	362510	GO:0004672|GO:0004713|GO:0005737	Rn.28232
A_44_P477555	0.013966					-2				Ns5atp9	2m	Rattus norvegicus NS5A (hepatitis C virus) transactivated protein 9 (Ns5atp9), mRNA [NM_201418]	NM_201418	300795	GO:0005634|GO:0005739	Rn.7233
A_42_P701060	1.55467e-06					-2				Onecut1	2m	Rattus norvegicus one cut domain, family member 1 (Onecut1), mRNA [NM_022671]	NM_022671	25231	GO:0006006|GO:0006355|GO:0007492|GO:0030154|GO:0045944|GO:0003677|GO:0003700|GO:0016563|GO:0005634	Rn.48812
A_44_P309266	9.18023e-05					-2				Pbk	2m	Rattus norvegicus PDZ binding kinase (predicted) (Pbk_predicted), mRNA [NM_001079937]	NM_001079937	290326	GO:0006468|GO:0007067|GO:0004672|GO:0004674|GO:0004713|GO:0005515|GO:0005524	Rn.137333
A_42_P472304	1.8812e-05					-2				Phf15	2m	PREDICTED: Rattus norvegicus PHD finger protein 15 (predicted) (Phf15_predicted), mRNA [XM_220398]		303113		Rn.99384
A_44_P116300	0.0277799					-2				Ppargc1b	2m	Rattus norvegicus peroxisome proliferative activated receptor, gamma, coactivator 1 beta (Ppargc1b), mRNA [NM_176075]	NM_176075	291567	GO:0006350|GO:0006355|GO:0030520|GO:0045944|GO:0000166|GO:0003676|GO:0003723|GO:0030374|GO:0050682|GO:0005634	Rn.163382
A_44_P518500	5.36004e-10					-2				Racgap1	2m	PREDICTED: Rattus norvegicus Rac GTPase-activating protein 1 (predicted) (Racgap1_predicted), mRNA [XM_235650]		315298	GO:0000910|GO:0000915|GO:0006118|GO:0007108|GO:0007242|GO:0007283|GO:0007405|GO:0009790|GO:0005096|GO:0005506|GO:0005515|GO:0009055|GO:0043014|GO:0043015|GO:0048487|GO:0005634	Rn.101301
A_44_P1010816	0.00321651					-2				RGD1310784	2m	PREDICTED: Rattus norvegicus similar to RIKEN cDNA 2810433K01 (predicted) (RGD1310784_predicted), mRNA [XM_214527]		291441		Rn.106906
A_44_P114282	0.000165962					-2				RGD1559588	2m	PREDICTED: Rattus norvegicus similar to cell surface receptor FDFACT (predicted) (RGD1559588_predicted), mRNA [XM_221990]	XM_221990	304349
A_44_P257953	0.680441					-2				RGD1560744	2m	Rattus norvegicus similar to ring finger protein (LOC307251), mRNA [XM_225701]		307251	GO:0005515|GO:0008270	Rn.124795
A_44_P185215	1.31183e-05					-2				Sycp2	2m	Rattus norvegicus synaptonemal complex protein 2 (Sycp2), mRNA [NM_130735]	NM_130735	83820	GO:0007049|GO:0007126|GO:0007128|GO:0007130|GO:0051301|GO:0003677|GO:0000795|GO:0005634	Rn.14527
A_44_P295626	0.00366647					-2				Tbx4	2m	PREDICTED: Rattus norvegicus T-box 4 (predicted) (Tbx4_predicted), mRNA [XM_220811]		303399	GO:0001525|GO:0002009|GO:0006355|GO:0007275|GO:0008150|GO:0030324|GO:0030326|GO:0035110|GO:0003674|GO:0003700|GO:0005515|GO:0005575|GO:0005634	Rn.163159
A_44_P867852	0.000117868					-2				Tcrb	2m	Rattus norvegicus T-cell receptor beta chain, mRNA (cDNA clone MGC:109620 IMAGE:7367078), complete cds. [BC091428]	BC091428	24820	GO:0006968|GO:0050731|GO:0050850|GO:0050852|GO:0050870|GO:0009897|GO:0016020|GO:0016021|GO:0042105	Rn.34871
A_42_P626008	4.6915e-06					-2				Traf4af1	2m	Rattus norvegicus TRAF4 associated factor 1 (Traf4af1), mRNA [NM_001004264]	NM_001004264	311325	GO:0005634	Rn.20235
A_44_P177747	0.790129					-2				Ap1gbp1	2m	Rattus norvegicus AP1 gamma subunit binding protein 1 (Ap1gbp1), mRNA [NM_053419]	NM_053419	84479	GO:0006886|GO:0006897|GO:0015031|GO:0005509|GO:0005737|GO:0005794|GO:0016020|GO:0030121|GO:0030130	Rn.122513
A_44_P395757	1.86374e-07						-2	-2		Grm4	2l	Rattus norvegicus glutamate receptor, metabotropic 4 (Grm4), mRNA [NM_022666]	NM_022666	24417	GO:0000187|GO:0007165|GO:0007186|GO:0007194|GO:0007196|GO:0007216|GO:0007268|GO:0007269|GO:0007612|GO:0008285|GO:0031175|GO:0035249|GO:0043066|GO:0043410|GO:0050805|GO:0001642|GO:0004872|GO:0008067|GO:0005622|GO:0005887|GO:0016020|GO:0016021|GO:0031410|GO:0043195|GO:0043198	Rn.89046
A_43_P12995	5.56848e-07						-2	-2		Kcns1	2l	Rattus norvegicus K+ voltage-gated channel, subfamily S, 1 (Kcns1), mRNA [NM_053954]	NM_053954	117023	GO:0006811|GO:0006813|GO:0005251|GO:0005515|GO:0015459|GO:0030955|GO:0005886|GO:0008076|GO:0016021	Rn.30012
A_42_P488000	9.17593e-07						-2	-2		RGD1306235	2l	PREDICTED: Rattus norvegicus similar to contains transmembrane (TM) region (predicted) (RGD1306235_predicted), mRNA [XM_341845]		361560		Rn.65503
A_44_P226697	0.000497716						-2			P4ha3	2l	Rattus norvegicus procollagen-proline, 2-oxoglutarate 4-dioxygenase (proline 4-hydroxylase), alpha polypeptide III (P4ha3), mRNA [NM_198775]	NM_198775	361612	GO:0019538|GO:0004656|GO:0005488|GO:0005506|GO:0016491|GO:0016702|GO:0016706|GO:0031418|GO:0046872|GO:0005783|GO:0016222	Rn.37765
A_42_P559038	0.00836718						-2			Plekhg2	2l	PREDICTED: Rattus norvegicus pleckstrin homology domain containing, family G (with RhoGef domain) member 2 (predicted) (Plekhg2_predicted), mRNA [XM_214862]		292750	GO:0035023|GO:0005089|GO:0005622	Rn.140555
A_44_P419710	4.50524e-07						-2			Ppef1	2l	Rattus norvegicus protein phosphatase with EF hand calcium-binding domain 1 (Ppef1), mRNA [NM_001034935]	NM_001034935	317498	GO:0005509|GO:0016787	Rn.103108
A_43_P11661	6.18929e-05						-2			Rab3a	2l	Rattus norvegicus RAB3A, member RAS oncogene family (Rab3a), mRNA [NM_013018]	NM_013018	25531	GO:0006886|GO:0007264|GO:0007269|GO:0015031|GO:0017157|GO:0000166|GO:0003924|GO:0005515|GO:0005525|GO:0008565|GO:0008021|GO:0016020	Rn.44409
A_44_P405679	0.0141361						-2			Rap1ga1	2l	PREDICTED: Rattus norvegicus RAP1, GTPase activating protein 1 (Rap1ga1), mRNA [XM_233609]	XM_233609	313644	GO:0007165|GO:0051056|GO:0005096|GO:0005622	Rn.18036
A_44_P436240	0.00754608						-2			RGD1304731	2l	PREDICTED: Rattus norvegicus similar to RIKEN cDNA 5330437I02 gene (predicted) (RGD1304731_predicted), mRNA [XM_214556]		291549	GO:0004866|GO:0016021	Rn.70441
A_44_P245741	0.0015723						-2			RGD1305013	2l	PREDICTED: Rattus norvegicus similar to hypothetical protein MGC27699 (predicted), transcript variant 1 (RGD1305013_predicted), mRNA [XM_001078112]		308593	GO:0016021	Rn.48200
A_44_P321352	0.000162795						-2			RGD1305725	2l	PREDICTED: Rattus norvegicus similar to chromosome 20 open reading frame 102 (predicted) (RGD1305725_predicted), mRNA [XM_342561]	XM_342561	362255		Rn.38631
A_43_P20861	0.000192976						-2			RGD1305779	2l	Rattus norvegicus similar to NSE1 (LOC313969), mRNA [XM_234036]		313969		Rn.21319
A_44_P117142	0.0100925						-2			RGD1308559	2l	PREDICTED: Rattus norvegicus similar to hypothetical protein FLJ32784 (predicted) (RGD1308559_predicted), mRNA [XM_233587]		313653	GO:0005615
A_44_P272327	0.000279855						-2			RGD1308796	2l	PREDICTED: Rattus norvegicus similar to RIKEN cDNA 4732474A20 gene (predicted) (RGD1308796_predicted), mRNA [XM_234837]		299566	GO:0006118|GO:0006605|GO:0004497|GO:0005506|GO:0020037|GO:0016021	Rn.214133
A_44_P492897	0.00669573						-2			RGD1559605	2l	PREDICTED: Rattus norvegicus similar to hypothetical protein FLJ25477 isoform 2 (predicted) (RGD1559605_predicted), mRNA [XM_573799]	XM_573799	498529		Rn.20259
A_44_P490231	0.00396825						-2			RGD1561662	2l	Rattus norvegicus similar to hypothetical protein BC006605 (LOC301232), mRNA [XM_236949]		301232		Rn.198833
A_42_P750340	1.83744e-06						-2			RGD1563319	2l	PREDICTED: Rattus norvegicus similar to RIKEN cDNA 6330512M04 gene (predicted) (RGD1563319_predicted), mRNA [XM_215129]		293632	GO:0009607|GO:0016021	Rn.14618
A_44_P264785	0.000277092						-2			Slc38a1	2l	Rattus norvegicus solute carrier family 38, member 1 (Slc38a1), mRNA [NM_138832]	NM_138832	170567	GO:0006865|GO:0006868|GO:0005279|GO:0015186|GO:0005624|GO:0005886|GO:0016020|GO:0016021|GO:0030424	Rn.162022
A_44_P278960	0.000195229						-2			Sprr3	2l	PREDICTED: Rattus norvegicus small proline-rich protein 3 (predicted) (Sprr3_predicted), mRNA [XM_227339]		310575	GO:0008544|GO:0030216|GO:0042060|GO:0005198|GO:0005515|GO:0001533
A_44_P161882	0.00946						-2			Stfa2	2l	PREDICTED: Rattus norvegicus stefin A2 (predicted) (Stfa2_predicted), mRNA [XM_221411]		288070	GO:0004869|GO:0005622	Rn.214186
A_44_P379342	0.0604068						-2			Syt10	2l	Rattus norvegicus synaptotagmin X (Syt10), mRNA [NM_031666]	NM_031666	60567	GO:0006810|GO:0006950|GO:0050803|GO:0005215|GO:0005509|GO:0008021|GO:0016020|GO:0016021|GO:0045202	Rn.212261
A_43_P12765	1.06278e-05						-2			Syt9	2l	Rattus norvegicus synaptotagmin IX (Syt9), mRNA [NM_053324]	NM_053324	60564	GO:0006810|GO:0005215|GO:0005509|GO:0005515|GO:0008021|GO:0016020|GO:0016021|GO:0045202	Rn.10194
A_43_P11604	6.24219e-05						-2			Timp3	2l	Rattus norvegicus tissue inhibitor of metalloproteinase 3 (Sorsby fundus dystrophy, pseudoinflammatory) (Timp3), mRNA [NM_012886]	NM_012886	25358	GO:0006917|GO:0007169|GO:0042246|GO:0004857|GO:0008191|GO:0005575|GO:0005578|GO:0005604	Rn.119634
A_44_P304082	9.79477e-05						-2			Tresk-2	2l	Rattus norvegicus tandem-pore K+ (K(2P)) channel (Tresk-2), mRNA [NM_001003820]	NM_001003820	445371	GO:0006811|GO:0006813|GO:0005216|GO:0005267|GO:0015269|GO:0005886|GO:0016020|GO:0016021	Rn.124394
A_43_P12160	0.0234373						-2			Unc5b	2l	Rattus norvegicus unc-5 homolog B (C. elegans) (Unc5b), mRNA [NM_022207]	NM_022207	60630	GO:0006915|GO:0007165|GO:0007275|GO:0007411|GO:0004872|GO:0005042|GO:0005515|GO:0016020|GO:0016021	Rn.34617
A_44_P184564	0.00284843						-2			Uncx4.1	2l	Rattus norvegicus Unc4.1 homeobox (C. elegans) (Uncx4.1), mRNA [NM_017179]	NM_017179	29375	GO:0006355|GO:0003700|GO:0005634	Rn.10710
A_44_P187152	0.00101923					-2	-2			Gp5	2l	Rattus norvegicus glycoprotein 5, platelet (Gp5), mRNA [NM_012795]	NM_012795	25259	GO:0007155|GO:0007596|GO:0005515|GO:0005615|GO:0005886|GO:0005887|GO:0016020|GO:0016021	Rn.138111
A_42_P838347	9.99387e-05						-2			Cacng2	2l	Rattus norvegicus calcium channel, voltage-dependent, gamma subunit 2 (Cacng2), mRNA [NM_053351]	NM_053351	84347	GO:0006816|GO:0019226|GO:0005198|GO:0005245|GO:0005246|GO:0005615|GO:0005624|GO:0005891|GO:0005923|GO:0016020|GO:0016021	Rn.72939
A_44_P168159	1.93734e-06						-2			Daf1	2l	Rattus norvegicus decay accelarating factor 1 (Daf1), mRNA [NM_022269]	NM_022269	64036	GO:0004857|GO:0005615|GO:0005625|GO:0005887|GO:0016021	Rn.18841
A_42_P754888	0.000938364						-2			Dlk1	2l	Rattus norvegicus delta-like 1 homolog (Drosophila) (Dlk1), mRNA [NM_053744]	NM_053744	114587	GO:0007275|GO:0030154|GO:0005509|GO:0005615|GO:0005625|GO:0016021	Rn.14547
A_44_P241575	0.0148842						-2			Dzip1l	2l	Rattus norvegicus DAZ interacting protein 1-like (Dzip1l), mRNA [NM_001014095]	NM_001014095	315952	GO:0007281|GO:0003676|GO:0005515|GO:0008270|GO:0046872|GO:0005622|GO:0005634|GO:0005737|GO:0043234	Rn.104060
A_44_P399203	6.95392e-07						-2			Efna3	2l	PREDICTED: Rattus norvegicus ephrin A3, transcript variant 2 (Efna3), mRNA [XM_001072657]	XM_001072657	170901	GO:0045664|GO:0048013|GO:0046875|GO:0016020	Rn.15175
A_44_P235926	0.0259443						-2			Gng7	2l	Rattus norvegicus guanine nucleotide binding protein, gamma 7 (Gng7), mRNA [NM_024138]	NM_024138	58979	GO:0001662|GO:0007165|GO:0007168|GO:0007186|GO:0007626|GO:0004871|GO:0005834|GO:0016020	Rn.11335
A_44_P450846	0.101135						-2			Hemgn	2l	Rattus norvegicus hemogen (Hemgn), mRNA [NM_133294]	NM_133294	113882	GO:0007275|GO:0030154|GO:0045667|GO:0005634|GO:0005654	Rn.22633
A_42_P780613	4.73471e-09						-2			Hs3st2	2l	Rattus norvegicus heparan sulfate (glucosamine) 3-O-sulfotransferase 2 (Hs3st2), mRNA [NM_181370]	NM_181370	293451	GO:0007623|GO:0008146|GO:0008467|GO:0016740|GO:0016020|GO:0016021	Rn.49010
A_44_P416938	1.12913e-08						-2			Kcns3	2l	Rattus norvegicus potassium voltage-gated channel, delayed-rectifier, subfamily S, member 3 (Kcns3), mRNA [NM_031778]	NM_031778	83588	GO:0006811|GO:0006812|GO:0006813|GO:0005249|GO:0005251|GO:0005261|GO:0005267|GO:0005515|GO:0015459|GO:0030955|GO:0005624|GO:0008076|GO:0016020|GO:0016021	Rn.10878
A_43_P21451	0.00467361						-2			LOC362015	2l	AMP deaminase 2 (EC 3.5.4.6) (AMP deaminase isoform L) (Fragment). [Source:Uniprot/SWISSPROT;Acc:Q02356] [ENSRNOT00000026051]		362015	GO:0009117|GO:0009168|GO:0003876|GO:0016787	Rn.104557
A_44_P868087	0.000164987						-2			LOC363224	2l	PREDICTED: Rattus norvegicus similar to heat shock protein 1, beta (LOC363224), mRNA [XR_005982]	XR_005982	363224		Rn.156905
A_44_P347149	0.00193725						-2			Aass	2l	PREDICTED: Rattus norvegicus aminoadipate-semialdehyde synthase (predicted) (Aass_predicted), mRNA [XM_231524]	XM_231524	296925	GO:0006118|GO:0006979|GO:0008150|GO:0003674|GO:0004601|GO:0016491|GO:0005575|GO:0005739	Rn.198671
A_44_P262199	0.0126819						-2			Olr1581	2l	Rattus norvegicus olfactory receptor 1581 (predicted) (Olr1581_predicted), mRNA [NM_001000533]	NM_001000533	364054	GO:0007186|GO:0050911|GO:0004984|GO:0016021	Rn.142345
A_42_P822588	0.0114702						-2			Alox15	2l	Rattus norvegicus arachidonate 15-lipoxygenase (Alox15), mRNA [NM_031010]	NM_031010	81639	GO:0005975|GO:0006118|GO:0006800|GO:0006916|GO:0008284|GO:0019369|GO:0019370|GO:0019372|GO:0019395|GO:0030307|GO:0042391|GO:0042554|GO:0045794|GO:0004052|GO:0004553|GO:0005506|GO:0016165|GO:0016491|GO:0019870|GO:0046872|GO:0047977|GO:0050473|GO:0005829|GO:0042383	Rn.11318
A_44_P400177	7.39976e-06						-2			Atp1a3	2l	Rattus norvegicus ATPase, Na+/K+ transporting, alpha 3 polypeptide (Atp1a3), mRNA [NM_012506]	NM_012506	24213	GO:0006813|GO:0006814|GO:0008152|GO:0015991|GO:0030317|GO:0030641|GO:0000166|GO:0000287|GO:0005391|GO:0005515|GO:0005524|GO:0015077|GO:0016787|GO:0016820|GO:0019829|GO:0030955|GO:0031402|GO:0005634|GO:0005737|GO:0005783|GO:0005794|GO:0005886|GO:0005890|GO:0030424|GO:0043209	Rn.87329
A_44_P504163	0.102479						-2			Ascl4	2l	PREDICTED: Rattus norvegicus achaete-scute complex-like 4 (Drosophila) (predicted) (Ascl4_predicted), mRNA [XM_235013]		299687	GO:0045449|GO:0030528|GO:0005634
A_44_P300137	0.0105073							-2		Atp8b3	2l	PREDICTED: Rattus norvegicus ATPase, Class I, type 8B, member 3 (predicted) (Atp8b3_predicted), mRNA [XM_234937]		299616	GO:0006810|GO:0006812|GO:0007339|GO:0008152|GO:0015914|GO:0045332|GO:0000287|GO:0003824|GO:0004012|GO:0005524|GO:0015662|GO:0016887|GO:0000299|GO:0001669|GO:0016020|GO:0016021	Rn.51791
A_44_P556895	0.000227988							-2		Ddit4	2l	Rattus norvegicus DNA-damage-inducible transcript 4 (Ddit4), mRNA [NM_080906]	NM_080906	140942	GO:0001666|GO:0006915	Rn.9775
A_44_P414242	0.0151351							-2		Grm6	2l	Rattus norvegicus glutamate receptor, metabotropic 6 (Grm6), mRNA [NM_022920]	NM_022920	24419	GO:0007165|GO:0007186|GO:0007196|GO:0007216|GO:0007268|GO:0007601|GO:0007626|GO:0009584|GO:0050896|GO:0001640|GO:0001642|GO:0004872|GO:0008067|GO:0005887|GO:0016020|GO:0016021	Rn.44615
A_43_P15445	3.29717e-08							-2		Htr1d	2l	Rattus norvegicus 5-hydroxytryptamine (serotonin) receptor 1D (Htr1d), mRNA [NM_012852]	NM_012852	25323	GO:0007165|GO:0007186|GO:0007187|GO:0007268|GO:0001584|GO:0004872|GO:0004935|GO:0004993|GO:0005887|GO:0016020|GO:0016021	Rn.34834
A_44_P426079	0.0019309							-2		Kcnc1	2l	Rattus norvegicus potassium voltage gated channel, Shaw-related subfamily, member 1 (Kcnc1), mRNA [NM_012856]	NM_012856	25327	GO:0006811|GO:0006813|GO:0005249|GO:0005515|GO:0030955|GO:0005624|GO:0008076|GO:0016020|GO:0016021	Rn.33095
A_44_P314087	9.15283e-05							-2		LOC681186	2l	PREDICTED: Rattus norvegicus hypothetical protein LOC681186 (LOC681186), mRNA [XM_001060674]	XM_001060674	681186		Rn.160979
A_43_P21945	0.00104966							-2		Ppl	2l	PREDICTED: Rattus norvegicus periplakin (predicted) (Ppl_predicted), mRNA [XM_220174]		302934	GO:0005200|GO:0005515|GO:0005856|GO:0019897	Rn.25259
A_44_P487021	0.000153349							-2		Rasl11b	2l	Rattus norvegicus RAS-like family 11 member B (Rasl11b), mRNA [NM_001002830]	NM_001002830	305302	GO:0007264|GO:0030308|GO:0000166|GO:0005525|GO:0005622|GO:0016020	Rn.36357
A_44_P192964	2.22283e-08							-2		Rcor2	2l	Rattus norvegicus REST corepressor 2 (Rcor2), mRNA [NM_001013994]	NM_001013994	305811	GO:0006350|GO:0006355|GO:0016481|GO:0003677|GO:0003714|GO:0005515|GO:0005634	Rn.209048
A_44_P238756	1.0882e-08							-2		Trpm6	2l	PREDICTED: Rattus norvegicus transient receptor potential cation channel, subfamily M, member 6 (predicted) (Trpm6_predicted), mRNA [XM_219747]	XM_219747	293874	GO:0006468|GO:0006811|GO:0008150|GO:0030001|GO:0004674|GO:0005216|GO:0005261|GO:0005524|GO:0005575|GO:0016020|GO:0016324|GO:0031526	Rn.104760
A_42_P525170	1.77011e-09							-2		Abcd2	2l	Rattus norvegicus ATP-binding cassette, sub-family D (ALD), member 2 (Abcd2), mRNA [NM_033352]	NM_033352	84356	GO:0006631|GO:0006810|GO:0000166|GO:0005515|GO:0005524|GO:0016887|GO:0042626|GO:0005777|GO:0005778|GO:0005887|GO:0016020|GO:0016021|GO:0043190	Rn.19678
A_42_P600215	0.0615725							-2		Abra	2l	Rattus norvegicus actin-binding Rho activating protein (Abra), mRNA [NM_175844]	NM_175844	286965	GO:0000060|GO:0006350|GO:0006355|GO:0006605|GO:0008104|GO:0015031|GO:0035025|GO:0045214|GO:0045941|GO:0051091|GO:0003713|GO:0003779|GO:0005886|GO:0015629|GO:0030017	Rn.21198
Profile 3:		Down-regulation at the last time points
ProbeName	p-value	0.5h (Fold change)	3h (Fold change)	6h (Fold change)	9h (Fold change)	1d (Fold change)	4d (Fold change)	7d (Fold change)	14d (Fold change)	GeneSymbol	Profile	Description	GenbankAccession	EntrezGene	GO(Avadis)	UniGene
A_44_P515717	8.83618e-06						-4	-2	-3	RGD1566350	3	PREDICTED: Rattus norvegicus similar to cadherin 12, type 2 preproprotein (predicted) (RGD1566350_predicted), mRNA [XM_229369]		301887
A_43_P19561	5.6685e-07						-3	-2	-3	Lypd1	3	Rattus norvegicus Ly6/Plaur domain containing 1 (Lypd1), mRNA [NM_001007727]	NM_001007727	360838	GO:0048503|GO:0016020	Rn.214513
A_44_P356215	3.9732e-05						-3	-2	-3	Kb18	3	Rattus norvegicus type II keratin Kb18 (Kb18), mRNA [NM_001008828]	NM_001008828	300247	GO:0005198|GO:0005882|GO:0045095	Rn.40975
A_43_P15981	9.00211e-06						-3	-2	-2	Treh	3	Alpha,alpha-trehalase (EC 3.2.1.28) (Fragment). [Source:Uniprot/SPTREMBL;Acc:O70282] [ENSRNOT00000018054]		60576	GO:0005991|GO:0005993|GO:0008152|GO:0009887|GO:0004555|GO:0016798|GO:0005615|GO:0005886|GO:0005903|GO:0046658	Rn.163015
A_44_P182220	1.47237e-07						-3	-2	-2	Amigo3	3	Rattus norvegicus amphoterin induced gene and ORF 3 (Amigo3), mRNA [NM_178144]	NM_178144	316003	GO:0007155|GO:0007157|GO:0007399|GO:0005515|GO:0016020|GO:0016021	Rn.203829
A_44_P557857	3.39683e-05						-2	-2	-3	Ccdc32	3	Rattus norvegicus coiled-coil domain containing 32 (Ccdc32), mRNA [NM_001024245]	NM_001024245	296081	GO:0020037|GO:0046914	Rn.154291
A_43_P16493	4.98789e-07						-2	-2	-3	LOC688790	3	PREDICTED: Rattus norvegicus similar to Myelin P2 protein (LOC688790), mRNA [XM_001068308]	XM_001068308	688790		Rn.68131
A_44_P173289	1.88738e-09						-2	-2	-3	Pkd2l2	3	PREDICTED: Rattus norvegicus polycystic kidney disease 2-like 2 (predicted) (Pkd2l2_predicted), mRNA [XM_226056]		291683	GO:0005509|GO:0005515|GO:0016020|GO:0016021
A_44_P323700	1.75023e-07						-2	-2	-3	Tll1	3	similar to tolloid-like (LOC678743), mRNA [Source:RefSeq_dna;Acc:XR_005487] [ENSRNOT00000044159]		290694	GO:0001501|GO:0006508|GO:0005509|GO:0008237|GO:0008270|GO:0008533	Rn.211880
A_42_P749184	0.000324436						-3	-3	-4	Penk1	1	Rattus norvegicus proenkephalin 1 (Penk1), mRNA [NM_017139]	NM_017139	29237	GO:0001662|GO:0007218|GO:0007610|GO:0019233|GO:0001515	Rn.10015
A_43_P16988	0.000108771						-2	-2	-3	Wdr59	3	Fatty acid 2-hydroxylase (Fragment). [Source:Uniprot/SPTREMBL;Acc:Q2LAM0] [ENSRNOT00000025625]		307855	GO:0006118|GO:0005198|GO:0009055|GO:0020037|GO:0046914	Rn.67886
A_43_P16999	0.000183474						-2	-2	-2	BC060737	3	PREDICTED: Rattus norvegicus cDNA BC060737 (predicted) (BC060737_predicted), mRNA [XM_233215]		313385		Rn.198279
A_43_P15460	3.36425e-07						-2	-2	-2	Cntn4	3	Rattus norvegicus contactin 4 (Cntn4), mRNA [NM_053879]	NM_053879	116658	GO:0007155|GO:0007158|GO:0007399|GO:0007411|GO:0007413|GO:0007420|GO:0031175|GO:0045665|GO:0048167|GO:0005515|GO:0048503|GO:0005886|GO:0030424	Rn.10117
A_42_P615191	4.92129e-07						-2	-2	-2	Csn1s1	3	Rattus norvegicus casein alpha s1 (Csn1s1), mRNA [NM_138874]	NM_138874	24284	GO:0006810|GO:0005215|GO:0005576|GO:0005615	Rn.10744
A_44_P120736	2.80113e-05						-2	-2	-2	Hapln1	3	Rattus norvegicus hyaluronan and proteoglycan link protein 1 (Hapln1), mRNA [NM_019189]	NM_019189	29331	GO:0007155|GO:0005198|GO:0005540|GO:0005578|GO:0005615	Rn.50531
A_43_P23118	3.55796e-06						-2	-2	-2	Igfbpl1	3	PREDICTED: Rattus norvegicus insulin-like growth factor binding protein-like 1 (predicted) (Igfbpl1_predicted), mRNA [XM_345529]		366366		Rn.32120
A_44_P367741	1.08755e-05						-2	-2	-2	Inadl	3	Rattus norvegicus INADL mRNA, partial cds [AF313483]	AF313483	140581	GO:0005515
A_42_P640175	1.08683e-06						-2	-2	-2	Kcnc3	3	Rattus norvegicus potassium voltage gated channel, Shaw-related subfamily, member 3 (Kcnc3), mRNA [NM_053997]	NM_053997	117101	GO:0006811|GO:0006813|GO:0005249|GO:0005515|GO:0030955|GO:0005624|GO:0008076|GO:0016020|GO:0016021	Rn.9885
A_44_P337077	1.78162e-07						-2	-2	-2	Lhfp	3	Rattus norvegicus lipoma HMGIC fusion partner (Lhfp), mRNA [NM_181085]	NM_181085	300286	GO:0016020|GO:0016021	Rn.92478
A_44_P255654	3.02142e-06						-2	-2	-2	LOC500105	3	PREDICTED: Rattus norvegicus similar to contactin associated protein-like 2 isoform a (LOC500105), mRNA [XM_575456]	XM_575456	500105	GO:0005179|GO:0005576	Rn.198148
A_44_P522384	0.000522632						-2	-2	-2	Mc4r	3	Rattus norvegicus melanocortin 4 receptor (Mc4r), mRNA [NM_013099]	NM_013099	25635	GO:0006112|GO:0007165|GO:0007186|GO:0007188|GO:0007631|GO:0019222|GO:0045780|GO:0001584|GO:0004872|GO:0004977|GO:0005515|GO:0017046|GO:0005886|GO:0016020|GO:0016021	Rn.10620
A_44_P486900	6.70228e-07						-2	-2	-2	Mrgprx1	3	Rattus norvegicus MAS-related GPR, member X1 (Mrgprx1), mRNA [NM_172158]	NM_172158	282547	GO:0007165|GO:0007186|GO:0001584|GO:0004872|GO:0016020|GO:0016021	Rn.138128
A_44_P210804	3.67194e-07						-2	-2	-2	Ndst4	3	PREDICTED: Rattus norvegicus N-deacetylase [XM_342336]		362035	GO:0008146	Rn.162619
A_44_P409493	8.23589e-05						-2	-2	-2	Pdgfd	3	Rattus norvegicus platelet-derived growth factor, D polypeptide (Pdgfd), mRNA [NM_023962]	NM_023962	66018	GO:0000074|GO:0008283|GO:0050730|GO:0008083|GO:0005615|GO:0016020	Rn.64493
A_44_P520909	0.00113138						-2	-2	-2	Phospho1	3	Rattus norvegicus similar to phosphatase, orphan 1 (LOC287644), mRNA [XM_220877]		287644		Rn.162166
A_44_P149161	0.000599533						-2	-2	-2	Psat1	3	Rattus norvegicus phosphoserine aminotransferase 1 (Psat1), mRNA [NM_198738]	NM_198738	293820	GO:0006564|GO:0008152|GO:0004648|GO:0008483|GO:0016740|GO:0030170	Rn.100813
A_44_P236468	6.88718e-07						-2	-2	-2	RGD1307225	3	PREDICTED: Rattus norvegicus similar to MEGF6 (predicted) (RGD1307225_predicted), mRNA [XM_226983]		310269	GO:0005509|GO:0005615
A_44_P426989	0.000189461						-2	-2	-2	RGD1307461	3	PREDICTED: Rattus norvegicus similar to RIKEN cDNA 6430571L13 gene; similar to g20 protein (predicted) (RGD1307461_predicted), mRNA [XM_236620]		300990		Rn.198211
A_44_P550992	3.06853e-12						-2	-2	-2	RGD1310117	3	PREDICTED: Rattus norvegicus hypothetical LOC298591 (predicted) (RGD1310117_predicted), mRNA [XM_216568]		298591		Rn.38448
A_44_P267454	0.000224764						-2	-2	-2	RGD1311278	3	Rattus norvegicus similar to dJ842G6.2 (novel protein imilar to SEL1L (sel-1 (suppressor of lin-12, C.elegans)-like)) (RGD1311278), mRNA [NM_001014049]	NM_001014049	311470	GO:0005488	Rn.110539
A_44_P244197	1.53193e-05						-2	-2	-2	RGD1561116	3	Rattus norvegicus similar to CG2747-PA (LOC362737), mRNA [XM_343061]		362737		Rn.7269
A_43_P20013	0.00893102						-2	-2	-2	RGD1561371	3	Rattus norvegicus similar to macroH2A2 (LOC361844), mRNA [XM_342138]		361844	GO:0006334|GO:0007001|GO:0007549|GO:0003677|GO:0000786|GO:0001740|GO:0005634	Rn.163432
A_44_P243456	1.81685e-05						-2	-2	-2	RGD1561955	3	AMGNNUC:SRPB2-00235-D11-A srpb2 (10220) Rattus norvegicus cDNA clone srpb2-00235-d11 5', mRNA sequence [CB547277]		361076	GO:0007205|GO:0007242|GO:0004143	Rn.200706
A_44_P161702	0.000161547						-3	-3	-3	RGD1305820	3	PREDICTED: Rattus norvegicus similar to KIAA1337 protein (predicted) (RGD1305820_predicted), mRNA [XM_233671]	XM_233671	313705	GO:0008158|GO:0016020	Rn.103010
A_44_P638614	5.23515e-05						-2	-2	-2	RGD1563465	3	PREDICTED: Rattus norvegicus similar to netrin G1 (predicted) (RGD1563465_predicted), mRNA [XM_227605]	XM_227605	295382		Rn.162628
A_44_P142401	0.00934521						-2	-2	-2	RGD1564950	3	PREDICTED: Rattus norvegicus similar to Hypothetical protein, MNCb-2622 (predicted) (RGD1564950_predicted), mRNA [XM_223466]		289671
A_43_P17003	2.0466e-05						-2	-2	-2	RGD727788	3	Rattus norvegicus hypothetical protein LOC313453 (RGD727788), mRNA [NM_182822]	NM_182822	313453	GO:0016020|GO:0016021	Rn.163441
A_43_P11794	3.69445e-07						-2	-2	-2	Tacr3	3	Rattus norvegicus tachykinin receptor 3 (Tacr3), mRNA [NM_017053]	NM_017053	24808	GO:0007165|GO:0007186|GO:0007217|GO:0001584|GO:0004872|GO:0004930|GO:0004983|GO:0004995|GO:0005886|GO:0005887|GO:0016021	Rn.9702
A_42_P618274	3.31303e-05						-2	-2	-2	Tm9sf1	3	Rattus norvegicus transmembrane 9 superfamily member 1 (Tm9sf1), mRNA [NM_001012155]	NM_001012155	361043	GO:0005615|GO:0005624|GO:0016020|GO:0016021	Rn.12071
A_44_P180604	0.304301						-2	-2	-2	Tscot	3	PREDICTED: Rattus norvegicus thymic stromal cotransporter (predicted) (Tscot_predicted), mRNA [XM_232946]		298034	GO:0009986|GO:0016021	Rn.198724
A_44_P219356	3.32116e-07						-2	-2	-2	Tyrp1	3	Rattus norvegicus Tyrosine phosphatase 1 (Tyrp1), mRNA [XM_238398]		298182	GO:0006582|GO:0008150|GO:0008152|GO:0030318|GO:0003674|GO:0005515|GO:0016491|GO:0042803|GO:0046982|GO:0005575|GO:0042470	Rn.40774
A_44_P121063	0.00181282						-2	-2	-2	Aqp7	3	Rattus norvegicus aquaporin 7 (Aqp7), mRNA [NM_019157]	NM_019157	29171	GO:0006091|GO:0006810|GO:0006833|GO:0007588|GO:0015793|GO:0005215|GO:0015250|GO:0015254|GO:0005887|GO:0016020|GO:0016021	Rn.11111
A_44_P361144	0.00242415						-2		-2	Btbd14a	3	BTB/POZ domain-containing protein 14A. [Source:Uniprot/SWISSPROT;Acc:Q562B4] [ENSRNOT00000024786]		296583	GO:0005515	Rn.27698
A_43_P10656	8.48926e-05						-2		-2	Casc4	3	PREDICTED: Rattus norvegicus cancer susceptibility candidate 4 (predicted) (Casc4_predicted), mRNA [XM_342506]	XM_342506	362204		Rn.55346
A_43_P11765	8.94162e-06						-2		-2	Casr	3	Rattus norvegicus calcium-sensing receptor (Casr), mRNA [NM_016996]	NM_016996	24247	GO:0001503|GO:0005513|GO:0006816|GO:0006874|GO:0007165|GO:0007186|GO:0007254|GO:0007635|GO:0008284|GO:0009653|GO:0042311|GO:0004435|GO:0004872|GO:0004930|GO:0008067|GO:0005615|GO:0005886|GO:0005887|GO:0016020|GO:0016021	Rn.10019
A_44_P362954	0.017819						-2		-2	Cat	3	Rattus norvegicus catalase (Cat), mRNA [NM_012520]	NM_012520	24248	GO:0000302|GO:0006118|GO:0006979|GO:0042744|GO:0004096|GO:0005506|GO:0016684|GO:0046872|GO:0005739|GO:0005777|GO:0005778	Rn.3001
A_44_P485019	0.00653959						-3		-2	Auts2	3			304419		Rn.21257
A_44_P386689	2.89529e-06						-2		-2	Chrm2	3	Rattus norvegicus cholinergic receptor, muscarinic 2 (Chrm2), mRNA [NM_031016]	NM_031016	81645	GO:0006940|GO:0007165|GO:0007188|GO:0007197|GO:0007207|GO:0007213|GO:0007399|GO:0008016|GO:0001584|GO:0004872|GO:0004981|GO:0005624|GO:0005886|GO:0005887|GO:0016021|GO:0045211	Rn.10752
A_44_P910545	0.000149223						-2		-2	Cnnm1	3	PREDICTED: Rattus norvegicus cyclin M1 (predicted) (Cnnm1_predicted), mRNA [XM_219879]	XM_219879	309387	GO:0005886	Rn.87733
A_44_P311484	2.38257e-07						-2		-2	Cntn3	3	Rattus norvegicus contactin 3 (Cntn3), mRNA [NM_019329]	NM_019329	54279	GO:0007155|GO:0007399|GO:0016337|GO:0005515|GO:0048503|GO:0005615|GO:0016020|GO:0046658	Rn.10043
A_43_P13180	0.000377963						-2		-2	Cysltr2	3	Rattus norvegicus cysteinyl leukotriene receptor 2 (Cysltr2), mRNA [NM_133413]	NM_133413	170926	GO:0007165|GO:0007186|GO:0001631|GO:0004872|GO:0045028|GO:0016020|GO:0016021	Rn.74252
A_44_P496624	4.54535e-05						-2		-2	Efcbp1	3	Rattus norvegicus EF hand calcium binding protein 1 (Efcbp1), mRNA [NM_022302]	NM_022302	64169	GO:0017000|GO:0019722|GO:0005509|GO:0016491|GO:0005737	Rn.64485
A_44_P486909	5.85034e-06						-2		-2	Gabrg2	3	Rattus norvegicus gamma-aminobutyric acid A receptor, gamma 2 (Gabrg2), mRNA [NM_183327]	NM_183327	29709	GO:0006811|GO:0006821|GO:0007214|GO:0007268|GO:0004890|GO:0005216|GO:0005237|GO:0005254|GO:0005515|GO:0008144|GO:0008503|GO:0030594|GO:0031404|GO:0005737|GO:0005887|GO:0016021|GO:0045211	Rn.159942
A_43_P20927	2.23522e-08						-2		-2	Gpr22	3	Rattus norvegicus similar to Probable G protein-coupled receptor GPR22 (LOC298944), mRNA [XM_234041]		298944	GO:0007186|GO:0001584|GO:0005887|GO:0016021	Rn.59212
A_43_P12769	0.00484373						-2		-2	Igfals	3	Rattus norvegicus insulin-like growth factor binding protein, acid labile subunit (Igfals), mRNA [NM_053329]	NM_053329	79438	GO:0007155|GO:0007165|GO:0005515|GO:0005520|GO:0005576|GO:0005615|GO:0005625|GO:0005792|GO:0042567	Rn.7327
A_44_P452811	0.102781						-2		-2	Itga11	3	Rattus norvegicus similar to a11 integrin (LOC315744), mRNA [XM_236320]		315744	GO:0006929|GO:0007155|GO:0007160|GO:0007517|GO:0005518|GO:0008305	Rn.64478
A_44_P325525	5.09712e-05						-2		-2	Kcng3	3	Rattus norvegicus potassium voltage-gated channel, subfamily G, member 3 (Kcng3), transcript variant 1, mRNA [NM_133426]	NM_133426	171011	GO:0006811|GO:0006813|GO:0005249|GO:0005515|GO:0030955|GO:0005783|GO:0005886|GO:0008076|GO:0016021	Rn.82689
A_44_P118880	2.71306e-05						-2		-2	Kcnip4	3	Rattus norvegicus Kv channel interacting protein 4 (Kcnip4), mRNA [NM_181365]	NM_181365	259243	GO:0006811|GO:0006813|GO:0005244|GO:0005267|GO:0005509|GO:0030955	Rn.205864
A_43_P15328	1.59237e-06						-2		-2	Kcnma1	3	Rattus norvegicus potassium large conductance calcium-activated channel, subfamily M, alpha member 1 (Kcnma1), mRNA [NM_031828]	NM_031828	83731	GO:0001666|GO:0006118|GO:0006306|GO:0006811|GO:0006812|GO:0006813|GO:0009268|GO:0042312|GO:0000287|GO:0003677|GO:0005216|GO:0005244|GO:0005249|GO:0005261|GO:0005509|GO:0005515|GO:0008170|GO:0009055|GO:0015269|GO:0020037|GO:0030955|GO:0005783|GO:0005886|GO:0016020|GO:0016021|GO:0048471	Rn.30616
A_44_P381715	5.08505e-07						-2		-2	Kcnt2	3	Rattus norvegicus potassium channel, subfamily T, member 2 (Kcnt2), mRNA [NM_198762]	NM_198762	304827	GO:0006813|GO:0005216|GO:0005228|GO:0005524|GO:0015269|GO:0016020	Rn.212417
A_44_P445382	0.148746						-2		-2	LOC304725	3	PREDICTED: Rattus norvegicus similar to contactin associated protein-like 5 isoform 1 (LOC304725), mRNA [XR_007922]	XR_007922	304725		Rn.201257
A_44_P1010659	0.00105198						-2		-2	LOC368001	3	PREDICTED: Rattus norvegicus similar to B-cell CLL/lymphoma 7B isoform 1 (LOC368001), mRNA [XM_001077499]	XM_001077499	368001		Rn.37635
A_44_P368173	0.0278829						-2		-2	LOC499947	3	PREDICTED: Rattus norvegicus similar to cerebellin 4 precursor (LOC499947), mRNA [XM_575292]		499947		Rn.75276
A_44_P126465	0.000121147						-2		-2	LOC503009	3	PREDICTED: Rattus norvegicus similar to Cyclin-dependent kinase-like 4 (LOC503009), mRNA [XM_578522]		503009	GO:0006468|GO:0004674|GO:0005524	Rn.198188
A_44_P220519	1.28527e-05						-2		-2	Lrrn6a	3	Lrrn6a protein (Fragment). [Source:Uniprot/SPTREMBL;Acc:Q562A6] [ENSRNOT00000023084]		315691	GO:0005515	Rn.20269
A_44_P515029	0.0011533						-2		-2	Map1b	3	Microtubule-associated protein 1B (MAP 1B) (Neuraxin) [Contains: MAP1 light chain LC1]. [Source:Uniprot/SWISSPROT;Acc:P15205] [ENSRNOT00000023460]		29456	GO:0001578|GO:0007017|GO:0007026|GO:0016358|GO:0003779|GO:0005198|GO:0005515|GO:0005519|GO:0005874|GO:0005875	Rn.98152
A_44_P171183	0.0082774						-2		-2	MGC112775	3	Rattus norvegicus similar to map kinase interacting kinase (MGC112775), mRNA [NM_001044267]	NM_001044267	500526	GO:0006417|GO:0006468|GO:0007243|GO:0000166|GO:0004674|GO:0005515|GO:0005524|GO:0016740	Rn.7910
A_44_P288231	0.000543576						-2		-2	Ncam1	3	Rattus norvegicus neural cell adhesion molecule 1 (Ncam1), mRNA [NM_031521]	NM_031521	24586	GO:0007155|GO:0007267|GO:0007268|GO:0016338|GO:0005104|GO:0008092|GO:0008201|GO:0019902|GO:0030275|GO:0005615|GO:0005886|GO:0016021|GO:0030426	Rn.11283
A_44_P243145	1.06457e-05						-2		-2	Nsf	3	Rattus norvegicus N-ethylmaleimide sensitive fusion protein (Nsf), mRNA [NM_021748]	NM_021748	60355	GO:0006508|GO:0006906|GO:0007269|GO:0015031|GO:0000166|GO:0000287|GO:0004176|GO:0004252|GO:0005524|GO:0008022|GO:0016787|GO:0016887|GO:0019905|GO:0042623|GO:0005783|GO:0043198	Rn.13345
A_43_P13086	1.86798e-07						-2		-2	P2rx5	3	Rattus norvegicus purinergic receptor P2X, ligand-gated ion channel, 5 (P2rx5), mRNA [NM_080780]	NM_080780	113995	GO:0006811|GO:0006812|GO:0007165|GO:0007166|GO:0007399|GO:0043416|GO:0004872|GO:0004888|GO:0004931|GO:0005216|GO:0005524|GO:0005887|GO:0016020|GO:0016021	Rn.10257
A_44_P264477	0.000136614						-2		-2	Pacsin1	3	Rattus norvegicus protein kinase C and casein kinase substrate in neurons 1 (Pacsin1), mRNA [NM_017294]	NM_017294	29704	GO:0006897|GO:0007010|GO:0007165|GO:0045806|GO:0004672|GO:0005515|GO:0008092|GO:0005737|GO:0030137	Rn.161729
A_43_P18824	2.99958e-06						-2		-2	Pank1	3	PREDICTED: Rattus norvegicus pantothenate kinase 1 (predicted) (Pank1_predicted), mRNA [XM_215283]		294088	GO:0015937|GO:0004594	Rn.6581
A_44_P342908	1.23521e-05						-2		-2	Phyhipl	3	Rattus norvegicus phytanoyl-CoA hydroxylase interacting protein-like (Phyhipl), mRNA [NM_001012076]	NM_001012076	309901		Rn.161745
A_42_P757370	1.9082e-05						-2		-2	Prkce	3	Rattus norvegicus protein kinase C, epsilon (Prkce), mRNA [NM_017171]	NM_017171	29340	GO:0006468|GO:0006917|GO:0007242|GO:0007635|GO:0050730|GO:0000166|GO:0004674|GO:0004697|GO:0004699|GO:0004871|GO:0005524|GO:0008270|GO:0016740|GO:0019992|GO:0046872|GO:0005624|GO:0005634|GO:0005737	Rn.159093
A_44_P187181	1.69499e-05						-2		-2	Prlr	3	Rattus norvegicus prolactin receptor (Prlr), transcript variant 2, mRNA [NM_012630]	NM_012630	24684	GO:0006694|GO:0006916|GO:0007166|GO:0007171|GO:0007566|GO:0007595|GO:0030155|GO:0030856|GO:0042110|GO:0042977|GO:0004872|GO:0004925|GO:0005515|GO:0042803|GO:0042978|GO:0009986|GO:0016020|GO:0016021	Rn.9757
A_44_P400958	5.33331e-06						-2		-2	Rab9b	3	PREDICTED: Rattus norvegicus RAB9B, member RAS oncogene family (predicted) (Rab9b_predicted), mRNA [XM_346351]		367915	GO:0007264|GO:0015031|GO:0005525
A_44_P121656	8.499e-06						-2		-2	RGD1305239	3	PREDICTED: Rattus norvegicus similar to hypothetical protein (predicted) (RGD1305239_predicted), mRNA [XM_230042]	XM_230042	295695	GO:0003676|GO:0008270|GO:0005622	Rn.154491
A_44_P215393	0.000238075						-2		-2	RGD1306327	3	Rattus norvegicus similar to downregulated in renal cell carcinoma (RGD1306327), mRNA [NM_001025129]	NM_001025129	361018		Rn.1569
A_44_P243862	0.0039294						-2		-2	RGD1306941	3	Rattus norvegicus similar to CG31122-PA (LOC316406), mRNA [XM_237162]		316406		Rn.1149
A_44_P116831	0.0211284						-2		-2	RGD1308772	3	Rattus norvegicus similar to KIAA0564 protein (LOC290381), mRNA [XM_214237]	XM_214237	290381	GO:0000166|GO:0005524|GO:0016887|GO:0005615|GO:0005739	Rn.12947
A_44_P142790	2.87825e-05						-2		-2	RGD1310357	3	PREDICTED: Rattus norvegicus similar to RIKEN cDNA 2810457I06 (predicted) (RGD1310357_predicted), mRNA [XM_236104]		315579	GO:0008152|GO:0003824	Rn.11924
A_44_P340490	1.0127e-06						-2		-2	RGD1310429	3	Rattus norvegicus similar to Protein Njmu-R1 (LOC303764), mRNA [XM_221232]		303764		Rn.198882
A_44_P454580	0.00173406						-2		-2	RGD1310835	3	PREDICTED: Rattus norvegicus hypothetical LOC288447 (predicted) (RGD1310835_predicted), mRNA [XM_213702]		288447		Rn.86346
A_44_P419565	0.000665171						-2		-2	RGD1310887	3	Rattus norvegicus similar to CG12125-PA (LOC296623), mRNA [XM_231128]		296623		Rn.17259
A_44_P489721	0.000313082						-2		-2	RGD1562967	3	Rattus norvegicus similar to hypothetical protein FLJ11175 (LOC308742), mRNA [XM_218795]	XM_218795	308742
A_43_P16436	0.00125741						-2		-2	RGD1566282	3	Rattus norvegicus similar to hypothetical protein FLJ23516; gene related to anergy in lymphocytes (LOC315911), mRNA [XM_236533]		315911	GO:0006508|GO:0005515|GO:0008233|GO:0008270	Rn.7002
A_44_P173554	6.86645e-05						-2		-2	Sema7a	3	PREDICTED: Rattus norvegicus sema domain, immunoglobulin domain (Ig), and GPI membrane anchor, (semaphorin) 7A (predicted) (Sema7a_predicted), mRNA [XM_243863]		315711	GO:0006955|GO:0005615|GO:0016021	Rn.214059
A_44_P285838	0.00216753						-2		-2	Si	3	Rattus norvegicus Sucrase-isomaltase (Si), mRNA [NM_013061]	NM_013061	497756	GO:0005975|GO:0008152|GO:0004553|GO:0004574|GO:0004575|GO:0005515|GO:0005794|GO:0005903|GO:0016020|GO:0016021|GO:0045121	Rn.10057
A_44_P251051	1.74151e-05						-2		-2	Slc16a14	3	PREDICTED: Rattus norvegicus solute carrier family 16 (monocarboxylic acid transporters), member 14 (predicted) (Slc16a14_predicted), mRNA [XM_237359]		316578	GO:0006605|GO:0016021	Rn.214103
A_44_P520521	0.000186719						-2		-2	Slc17a2	3	Rattus norvegicus similar to RIKEN cDNA C730032N17 (LOC306950), mRNA [XM_225332]		306950	GO:0006796|GO:0006810|GO:0006814|GO:0005215|GO:0005436|GO:0005624|GO:0005887|GO:0016020|GO:0016021	Rn.28363
A_44_P183134	0.000364324						-2		-2	Smad6	3	PREDICTED: Rattus norvegicus MAD homolog 6 (Drosophila) (predicted) (Smad6_predicted), mRNA [XM_345947]		367100	GO:0006355|GO:0004871|GO:0005076|GO:0005515|GO:0030617|GO:0005622	Rn.42472
A_42_P552341	8.60151e-07						-2		-2	Sorl1	3	LR11 (Fragment). [Source:Uniprot/SPTREMBL;Acc:Q9R0N2] [ENSRNOT00000059971]		300652	GO:0006118|GO:0008283|GO:0016477|GO:0005507|GO:0009055|GO:0005771|GO:0016020|GO:0016021|GO:0043025	Rn.92871
A_44_P217833	0.000108743						-2		-2	Spock3	3	Rattus norvegicus similar to sparc/osteonectin, cwcv and kazal-like domains proteoglycan 3; testican 3 (LOC306404), mRNA [XM_224788]		306404	GO:0005615	Rn.76519
A_44_P266833	6.09619e-05						-2		-2	Syt3	3	Rattus norvegicus synaptotagmin III (Syt3), mRNA [NM_019122]	NM_019122	25731	GO:0006810|GO:0016079|GO:0017156|GO:0005215|GO:0005509|GO:0005515|GO:0005544|GO:0019905|GO:0008021|GO:0016020|GO:0016021|GO:0045202	Rn.48884
A_44_P379399	1.05569e-06						-2		-2	Unc13c	3	Rattus norvegicus unc-13 homolog C (C. elegans) (Unc13c), mRNA [NM_173146]	NM_173146	286931	GO:0006887|GO:0007242|GO:0007268|GO:0046928|GO:0001566|GO:0008270|GO:0019992|GO:0046872|GO:0005886|GO:0019717|GO:0045202	Rn.11278
A_44_P184273	0.000101887						-2		-2	Atp1a1	3	Rattus norvegicus ATPase, Na+/K+ transporting, alpha 1 polypeptide (Atp1a1), mRNA [NM_012504]	NM_012504	24211	GO:0006200|GO:0006810|GO:0006812|GO:0006813|GO:0006814|GO:0008152|GO:0010107|GO:0015988|GO:0015991|GO:0030317|GO:0030641|GO:0000166|GO:0000287|GO:0005391|GO:0005515|GO:0005524|GO:0015077|GO:0015662|GO:0016787|GO:0016820|GO:0019904|GO:0030955|GO:0031402|GO:0005624|GO:0005768|GO:0005792|GO:0005886|GO:0005887|GO:0005890|GO:0016020|GO:0016021|GO:0016323	Rn.2992
A_42_P723936	1.29819e-07						-2		-2	Atp2b3	3	Rat calmodulin-sensitive plasma membrane Ca2+-transporting ATPase (PMCA3) mRNA, complete cds. [J05087]	J05087	29599	GO:0006810|GO:0006812|GO:0006816|GO:0008152|GO:0000166|GO:0000287|GO:0005388|GO:0005509|GO:0005516|GO:0005524|GO:0015662|GO:0016787|GO:0016820|GO:0019829|GO:0030165|GO:0005886|GO:0016020|GO:0016021	Rn.11053
A_44_P321931	9.60372e-08						-2		-3	Ddx10	3	PREDICTED: Rattus norvegicus DEAD (Asp-Glu-Ala-Asp) box polypeptide 10 (predicted) (Ddx10_predicted), mRNA [XM_236263]		300710	GO:0003676|GO:0003724|GO:0005524|GO:0008026	Rn.99481
A_44_P496832	5.89679e-05						-2		-3	Xkr6	3	Rattus norvegicus X Kell blood group precursor related family member 6 homolog (Xkr6), mRNA [NM_001012042]	NM_001012042	305960	GO:0016020|GO:0016021	Rn.211412
A_44_P403350	0.000413244						-2		-3	LOC686006	3	PREDICTED: Rattus norvegicus hypothetical protein LOC686006 (LOC686006), mRNA [XM_001063375]	XM_001063375	686006		Rn.211907
A_43_P17213	2.0558e-09						-2		-2	Abhd1	3	Rattus norvegicus abhydrolase domain containing 1 (Abhd1), mRNA [NM_001008520]	NM_001008520	313917	GO:0004759|GO:0016787|GO:0016020|GO:0016021	Rn.162847
A_44_P222981	0.0014387						-2		-2	Abca6	3	PREDICTED: Rattus norvegicus ATP-binding cassette, sub-family A (ABC1), member 6 (predicted) (Abca6_predicted), mRNA [XM_001081607]	XM_001081607	303639	GO:0008150|GO:0000166|GO:0003674|GO:0005524|GO:0016887|GO:0005575|GO:0005783
A_43_P15439	3.02986e-06							-2	-2	Chrnb3	3	Rattus norvegicus cholinergic receptor, nicotinic, beta polypeptide 3 (Chrnb3), mRNA [NM_133597]	NM_133597	171131	GO:0006810|GO:0006811|GO:0007268|GO:0004889|GO:0004890|GO:0005216|GO:0005230|GO:0030594|GO:0005892|GO:0016020|GO:0016021|GO:0045211	Rn.9694
A_44_P477927	6.83679e-06							-2	-2	Cntn6	3	Rattus norvegicus contactin 6 (Cntn6), mRNA [NM_013225]	NM_013225	27256	GO:0006810|GO:0007155|GO:0007219|GO:0007417|GO:0005515|GO:0005524|GO:0042626|GO:0048503|GO:0005615|GO:0016020|GO:0046658	Rn.10644
A_43_P12786	0.16565							-2	-2	Fabp4	3	Rattus norvegicus fatty acid binding protein 4, adipocyte (Fabp4), mRNA [NM_053365]	NM_053365	79451	GO:0001816|GO:0006469|GO:0006810|GO:0016481|GO:0042632|GO:0050729|GO:0005504|GO:0005515|GO:0016564|GO:0005625|GO:0005737	Rn.4258
A_44_P484984	1.05547e-10							-2	-2	Gnmt	3	Rattus norvegicus glycine N-methyltransferase (Gnmt), mRNA [NM_017084]	NM_017084	25134	GO:0006464|GO:0046498|GO:0046500|GO:0046655|GO:0005542|GO:0008168|GO:0008757|GO:0016594|GO:0016740|GO:0017174|GO:0005634|GO:0005829	Rn.11142
A_44_P466089	3.36357e-05							-2	-2	Hoxb8	3	Hox2.4 homeobox homolog protein (Fragment). [Source:Uniprot/SPTREMBL;Acc:Q63988] [ENSRNOT00000009986]		24457	GO:0006355|GO:0007275|GO:0009952|GO:0003700|GO:0016563|GO:0005634	Rn.14746
A_43_P12258	1.5221e-10							-2	-2	Hpse	3	Rattus norvegicus heparanase (Hpse), mRNA [NM_022605]	NM_022605	64537	GO:0000287|GO:0005509|GO:0016787|GO:0030305|GO:0005578|GO:0005764|GO:0016020	Rn.6392
A_43_P12153	3.1037e-07							-2	-2	Htr3b	3	Rattus norvegicus 5-hydroxytryptamine (serotonin) receptor 3b (Htr3b), mRNA [NM_022189]	NM_022189	58963	GO:0006810|GO:0006811|GO:0007210|GO:0007268|GO:0004993|GO:0005216|GO:0005230|GO:0005232|GO:0030594|GO:0005615|GO:0005887|GO:0016020|GO:0016021|GO:0045211	Rn.87106
A_44_P179021	1.17543e-05							-2	-2	Ka39	3	Rattus norvegicus type I keratin KA39 (Ka39), mRNA [NM_001008823]	NM_001008823	407758	GO:0005198|GO:0005882|GO:0045095	Rn.215192
A_44_P130818	1.255e-07							-2	-2	Lgi3	3	Rattus norvegicus similar to leubrin/leucine-rich glioma inactivated 1-like protein (LOC306013), mRNA [XM_224337]	XM_224337	306013	GO:0006810|GO:0005215|GO:0005515	Rn.50862
A_44_P217967	0.0038998							-2	-2	LOC307783	3	PREDICTED: Rattus norvegicus similar to TGF beta-inducible nuclear protein 1 (L-name-related protein 42) (LNR42) (LOC307783), mRNA [XR_006677]	XR_006677	307783		Rn.196949
A_44_P157030	0.010558							-2	-2	LOC367597	3	PREDICTED: Rattus norvegicus similar to nidogen 2 (LOC367597), mRNA [XR_006428]	XR_006428	367597		Rn.162369
A_44_P515381	2.38802e-05							-2	-2	Nog	3	PREDICTED: Rattus norvegicus noggin (Nog), mRNA [XM_343954]	XM_343954	25495	GO:0001501|GO:0001657|GO:0007389|GO:0007399|GO:0007417|GO:0007420|GO:0030154|GO:0030509|GO:0030900|GO:0045596|GO:0045664|GO:0048570|GO:0051216|GO:0005515|GO:0005575|GO:0005615	Rn.10154
A_44_P1058932	9.25156e-06							-2	-2	Akr1b7	3	Rattus norvegicus aldo-keto reductase family 1, member B7 (Akr1b7), mRNA [NM_053781]	NM_053781	116463	GO:0044255|GO:0004032|GO:0004033|GO:0016491	Rn.32702
A_42_P708593	5.27729e-09							-2	-2	Per2	3	Rattus norvegicus period homolog 2 (Drosophila) (Per2), mRNA [NM_031678]	NM_031678	63840	GO:0006350|GO:0006355|GO:0007165|GO:0007623|GO:0004871|GO:0005515|GO:0005634|GO:0005737	Rn.25935
A_43_P22042	6.64084e-09							-2	-2	Pla2g7	3	Rattus norvegicus phospholipase A2, group VII (platelet-activating factor acetylhydrolase, plasma) (Pla2g7), mRNA [NM_001009353]	NM_001009353	301265	GO:0006954|GO:0008150|GO:0016042|GO:0003674|GO:0003847|GO:0005543|GO:0016787|GO:0005575|GO:0005576|GO:0005615|GO:0008247	Rn.90768
A_44_P702019	1.75843e-05							-2	-2	RGD1562092	3	PREDICTED: Rattus norvegicus similar to regulatory factor X 4 variant (predicted) (RGD1562092_predicted), mRNA [XR_009294]	XR_009294	500818	GO:0006355|GO:0003677	Rn.147753
A_44_P452540	1.84017e-06							-2	-2	Slc16a4	3	Rattus norvegicus solute carrier family 16 (monocarboxylic acid transporters), member 4 (Slc16a4), mRNA [NM_001013913]	NM_001013913	295356	GO:0006810|GO:0015718|GO:0005215|GO:0008028|GO:0005624|GO:0005887|GO:0016020|GO:0016021	Rn.72489
A_42_P809101	2.90793e-09							-2	-2	Tctex1d1	3	PREDICTED: Rattus norvegicus Tctex1 domain containing 1 (predicted) (Tctex1d1_predicted), mRNA [XM_342873]	XM_342873	362553		Rn.206137
A_44_P392482	0.290725							-2	-2	Uox	3	Rattus norvegicus urate oxidase (Uox), mRNA [NM_053768]	NM_053768	114768	GO:0006144|GO:0006145|GO:0004846|GO:0016491|GO:0005739|GO:0005777|GO:0005782	Rn.11330
A_44_P156690	0.000181682							-2	-2	Xlkd1	3	PREDICTED: Rattus norvegicus extracellular link domain-containing 1 (predicted) (Xlkd1_predicted), mRNA [XM_219001]		293186	GO:0006027|GO:0007155|GO:0004888|GO:0005540|GO:0005886	Rn.22111
A_42_P615837	0.00319467							-3	-2	Ckmt2	3	RRCKSM Rat mRNA for sarcomeric mitochondrial creatine kinase [X59736]	X59736	117001	GO:0006091|GO:0006603|GO:0006936|GO:0046314|GO:0000166|GO:0004111|GO:0005524|GO:0016301|GO:0016772|GO:0005739|GO:0030017
A_44_P280898	6.22569e-08							-2	-3	Dbp	3	Rattus norvegicus D site albumin promoter binding protein (Dbp), mRNA [NM_012543]	NM_012543	24309	GO:0006350|GO:0006355|GO:0006357|GO:0007623|GO:0042127|GO:0048511|GO:0003700|GO:0003702|GO:0016563|GO:0046983|GO:0005634	Rn.11274
A_44_P478413	0.879454								-2	Atp6v1e2	3	PREDICTED: Rattus norvegicus ATPase, H transporting, lysosomal V1 subunit E2 (predicted) (Atp6v1e2_predicted), mRNA [XM_345632]		366545	GO:0015986|GO:0015991|GO:0008553|GO:0046933|GO:0046961|GO:0001669|GO:0005753|GO:0016469	Rn.161896
A_44_P367952	3.5089e-07								-2	Atp8a1	3	PREDICTED: Rattus norvegicus ATPase, aminophospholipid transporter (APLT), class I, type 8A, member 1 (predicted) (Atp8a1_predicted), mRNA [XM_223390]	XM_223390	289615	GO:0006810|GO:0015914|GO:0015917|GO:0000287|GO:0003676|GO:0004012|GO:0005524|GO:0008270|GO:0015662|GO:0016820|GO:0019829|GO:0005622|GO:0016020|GO:0016021	Rn.204740
A_44_P372251	0.00251705								-2	Bcan	3	Rattus norvegicus brevican (Bcan), transcript variant 2, mRNA [NM_012916]	NM_012916	25393	GO:0007155|GO:0048168|GO:0005509|GO:0005529|GO:0005540|GO:0048503|GO:0016020|GO:0030672|GO:0045202	Rn.10315
A_44_P337733	0.00413119								-2	Bmpr1b	3	Rattus norvegicus bone morphogenetic protein receptor, type 1B (mapped) (Bmpr1b), mRNA [NM_001024259]	NM_001024259	310914	GO:0006468|GO:0007178|GO:0008150|GO:0000166|GO:0003674|GO:0004702|GO:0004872|GO:0005524|GO:0016740|GO:0005575|GO:0016020|GO:0016021	Rn.215592
A_44_P219695	2.44561e-05								-2	C11orf8h	3	Rattus norvegicus putative C11orf8 homolog (human) (C11orf8h), mRNA [NM_198778]	NM_198778	362185	GO:0007420|GO:0016787	Rn.206970
A_44_P424039	3.4169e-06								-2	Caln1	3	Rattus norvegicus calneuron 1 (predicted) (Caln1_predicted), mRNA [NM_001077201]	NM_001077201	363909	GO:0005509	Rn.202895
A_44_P452145	0.000154987								-2	Camk2b	3	Rattus norvegicus calcium/calmodulin-dependent protein kinase II, beta (Camk2b), transcript variant 2, mRNA [NM_021739]	NM_021739	24245	GO:0000082|GO:0006468|GO:0006816|GO:0007165|GO:0046777|GO:0000166|GO:0004674|GO:0004713|GO:0005516|GO:0005524|GO:0016301|GO:0016740|GO:0005954	Rn.9743
A_44_P449969	0.0189309								-2	Chfr	3	Rattus norvegicus checkpoint with forkhead and ring finger domains (Chfr), mRNA [NM_001009258]	NM_001009258	288734	GO:0000209|GO:0000278|GO:0006511|GO:0007049|GO:0004842|GO:0005515|GO:0008270|GO:0046872	Rn.15515
A_44_P472828	0.00808431								-2	Chm	3	Rattus norvegicus choroidermia (Chm), mRNA [NM_017067]	NM_017067	24942	GO:0001568|GO:0006886|GO:0007601|GO:0018348|GO:0043087|GO:0004663|GO:0005084|GO:0005096|GO:0005097|GO:0005515|GO:0005968	Rn.10191
A_44_P128573	0.00138188								-2	Chst9	3	PREDICTED: Rattus norvegicus carbohydrate (N-acetylgalactosamine 4-0) sulfotransferase 9 (predicted) (Chst9_predicted), mRNA [XM_226142]		291770	GO:0006790|GO:0001537	Rn.144765
A_42_P665084	9.11362e-05								-2	Cldn16	3	Rattus norvegicus claudin 16 (Cldn16), mRNA [NM_131905]	NM_131905	155268	GO:0006811|GO:0006816|GO:0015693|GO:0016338|GO:0000287|GO:0005198|GO:0005515|GO:0015085|GO:0015095|GO:0042802|GO:0005615|GO:0005923|GO:0016020|GO:0016021	Rn.43852
A_44_P138126	0.0047206								-2	Cova1	3	PREDICTED: Rattus norvegicus cytosolic ovarian carcinoma antigen 1 (predicted) (Cova1_predicted), mRNA [XM_229131]		302817		Rn.20175
A_44_P319238	6.92892e-06								-2	Cpne4	3	PREDICTED: Rattus norvegicus copine IV (predicted) (Cpne4_predicted), mRNA [XM_345977]	XM_345977	367160	GO:0006118|GO:0006810|GO:0004497|GO:0005488|GO:0005506|GO:0020037|GO:0005743	Rn.124862
A_43_P19741	4.0932e-06								-2	Crygn	3	PREDICTED: Rattus norvegicus crystallin, gamma N (predicted) (Crygn_predicted), mRNA [XM_216055]	XM_216055	296730		Rn.23610
A_43_P21308	5.08979e-05								-2	Dhx57	3	Dhx57 protein (Fragment). [Source:Uniprot/SPTREMBL;Acc:Q4G031] [ENSRNOT00000037705]		366532	GO:0004386	Rn.15951
A_44_P361755	0.000137187								-2	Dock11	3	Dedicator of cytokinesis 11 (Fragment). [Source:Uniprot/SPTREMBL;Acc:Q2PS60] [ENSRNOT00000032275]		313438	GO:0005085|GO:0005525|GO:0051020	Rn.22563
A_44_P165800	0.0048447								-2	Dspp	3	Rattus norvegicus dentin sialophosphoprotein (Dspp), mRNA [NM_012790]	NM_012790	25254	GO:0001503|GO:0007275|GO:0030154|GO:0042475|GO:0042476|GO:0003674|GO:0005201|GO:0005509|GO:0005518|GO:0005578|GO:0005615|GO:0031012	Rn.21392
A_43_P19435	0.00313992								-2	Egfl6	3	PREDICTED: Rattus norvegicus EGF-like-domain, multiple 6 (Egfl6), mRNA [XM_228918]		317470		Rn.21946
A_44_P428691	5.98933e-05								-2	Elovl6	3	Rattus norvegicus ELOVL family member 6, elongation of long chain fatty acids (yeast) (Elovl6), mRNA [NM_134383]	NM_134383	171402	GO:0006633|GO:0030497|GO:0009922|GO:0016747|GO:0005739|GO:0005783|GO:0016020|GO:0016021|GO:0030176	Rn.46942
A_44_P471853	2.98186e-05								-2	Epc1	3	PREDICTED: Rattus norvegicus enhancer of polycomb homolog 1 (Drosophila) (predicted) (Epc1_predicted), mRNA [XM_225457]		307042	GO:0006350|GO:0016563|GO:0016564|GO:0005634	Rn.15650
A_44_P441293	7.36578e-06								-2	Epha6	3	Ephrin type-A receptor 6 precursor (EC 2.7.10.1) (Tyrosine-protein kinase receptor EHK-2) (EPH homology kinase 2). [Source:Uniprot/SWISSPROT;Acc:P54758] [ENSRNOT00000047310]		29202	GO:0006468|GO:0007169|GO:0000166|GO:0004674|GO:0004713|GO:0004872|GO:0005003|GO:0005524|GO:0016740|GO:0005615|GO:0016020|GO:0016021	Rn.102933
A_43_P15978	2.73258e-05								-2	Fgf4	3	Rattus norvegicus fibroblast growth factor 4 (Fgf4), mRNA [NM_053809]	NM_053809	116499	GO:0008284|GO:0019827|GO:0030282|GO:0030326|GO:0035116|GO:0042475|GO:0043066|GO:0008083|GO:0005615	Rn.81223
A_44_P205376	0.00195625								-2	Fjx1	3	Rattus norvegicus similar to four jointed box 1 (LOC366140), mRNA [XM_345408]		366140	GO:0005615|GO:0005634	Rn.93503
A_44_P543303	6.61571e-05								-2	Frmd4b	3	Nitzin (Fragment). [Source:Uniprot/SPTREMBL;Acc:Q9Z259] [ENSRNOT00000010717]		252858	GO:0005488|GO:0005856	Rn.41044
A_44_P104821	2.12059e-06								-2	Fstl1	3	Rattus norvegicus follistatin-like 1 (Fstl1), mRNA [NM_024369]	NM_024369	79210	GO:0005509|GO:0008201|GO:0005615	Rn.95652
A_44_P300212	0.00281625								-2	Fstl4	3	PREDICTED: Rattus norvegicus follistatin-like 4 (predicted) (Fstl4_predicted), mRNA [XM_220408]		303130	GO:0005509	Rn.206178
A_44_P325534	0.000134033								-2	Fut11	3	Rattus norvegicus fucosyltransferase 11 (Fut11), mRNA [NM_173308]	NM_173308	286971	GO:0006486|GO:0008417|GO:0016757|GO:0046920|GO:0005615|GO:0016020|GO:0016021	Rn.24040
A_44_P424148	0.000137018								-2	Gldc	3	PREDICTED: Rattus norvegicus glycine decarboxylase (predicted) (Gldc_predicted), mRNA [XM_219785]	XM_219785	309312	GO:0006546|GO:0004375|GO:0009055	Rn.17101
A_44_P555002	1.44317e-05								-2	Gpr151	3	Rattus norvegicus G protein-coupled receptor 151 (Gpr151), mRNA [NM_181633]	NM_181633	307475	GO:0007165|GO:0007186|GO:0001584|GO:0004872|GO:0004930|GO:0016020|GO:0016021	Rn.57350
A_44_P464145	0.000155886								-2	Gpr155	3	PREDICTED: Rattus norvegicus G protein-coupled receptor 155 (predicted) (Gpr155_predicted), mRNA [XM_230989]		311730		Rn.76105
A_44_P449764	2.08994e-06								-2	Gria3	3	Rattus norvegicus glutamate receptor, ionotropic, AMPA3 (alpha 3) (Gria3), mRNA [NM_032990]	NM_032990	29628	GO:0001919|GO:0006810|GO:0006811|GO:0007215|GO:0010226|GO:0003824|GO:0004872|GO:0004970|GO:0004971|GO:0005215|GO:0005216|GO:0005234|GO:0005515|GO:0015277|GO:0030165|GO:0005886|GO:0008328|GO:0016021|GO:0043025|GO:0043197|GO:0043198|GO:0043234|GO:0045211	Rn.74049
A_44_P349199	1.67183e-05								-2	Gria4	3	Rattus norvegicus glutamate receptor, ionotropic, 4 (Gria4), mRNA [NM_017263]	NM_017263	29629	GO:0006811|GO:0007215|GO:0007268|GO:0050803|GO:0050804|GO:0004872|GO:0004971|GO:0005216|GO:0005234|GO:0005886|GO:0008328|GO:0016021|GO:0030425|GO:0043025|GO:0045202|GO:0045211	Rn.10938
A_44_P354078	2.67463e-06								-2	Hist1h1a	3	PREDICTED: Rattus norvegicus histone 1, H1a (predicted) (Hist1h1a_predicted), mRNA [XM_225330]		291145	GO:0007283|GO:0003677
A_43_P15558	0.000457331								-2	Htr1b	3	Rattus norvegicus 5-hydroxytryptamine (serotonin) receptor 1B (Htr1b), mRNA [NM_022225]	NM_022225	25075	GO:0007165|GO:0007186|GO:0007187|GO:0007268|GO:0001584|GO:0004872|GO:0004935|GO:0004983|GO:0004993|GO:0005886|GO:0005887|GO:0016020|GO:0016021	Rn.138109
A_44_P226802	0.000784899								-2	Htr4	3	Rattus norvegicus 5-hydroxytryptamine (serotonin) receptor 4 (Htr4), mRNA [NM_012853]	NM_012853	25324	GO:0007165|GO:0007186|GO:0007189|GO:0007214|GO:0050890|GO:0001584|GO:0004872|GO:0004935|GO:0004993|GO:0016020|GO:0016021	Rn.10094
A_44_P100584	7.47304e-06								-2	Il7r	3	PREDICTED: Rattus norvegicus interleukin 7 receptor (predicted) (Il7r_predicted), mRNA [XM_226824]		294797	GO:0000018|GO:0006955|GO:0007166|GO:0008150|GO:0048535|GO:0003674|GO:0003823|GO:0004917|GO:0005515|GO:0005575|GO:0009897|GO:0016021	Rn.103615
A_44_P154793	7.19806e-08								-2	Iqcg	3	Rattus norvegicus IQ motif containing G (Iqcg), mRNA [NM_001014230]	NM_001014230	363796		Rn.34337
A_44_P300788	0.000657623								-2	Kcna3	3	Potassium voltage-gated channel subfamily A member 3 (Voltage-gated potassium channel subunit Kv1.3) (RGK5) (RCK3) (KV3). [Source:Uniprot/SWISSPROT;Acc:P15384] [ENSRNOT00000024372]		29731	GO:0006811|GO:0006813|GO:0005249|GO:0005251|GO:0005515|GO:0015271|GO:0030955|GO:0005624|GO:0008076|GO:0016020|GO:0016021	Rn.44292
A_43_P15848	0.0814019								-2	Kcnf1	3	Rattus norvegicus K+ channel mRNA, sequence [M81783]		298908	GO:0006813|GO:0005267|GO:0005624	Rn.91148
A_44_P322590	6.85806e-05								-2	Klf9	3	Rattus norvegicus Kruppel-like factor 9 (Klf9), mRNA [NM_057211]	NM_057211	117560	GO:0006355|GO:0007566|GO:0045449|GO:0050847|GO:0003677|GO:0008270|GO:0030528|GO:0046872|GO:0005622|GO:0005634	Rn.19481
A_44_P135610	0.000723031								-2	Larp5	3	PREDICTED: Rattus norvegicus La ribonucleoprotein domain family, member 5 (predicted) (Larp5_predicted), mRNA [XM_225526]		307070	GO:0003676	Rn.11463
A_44_P1006977	1.29766e-05								-2	Lars	3	Rattus norvegicus leucyl-tRNA synthetase (Lars), mRNA [NM_001009637]	NM_001009637	291624	GO:0006418|GO:0018346|GO:0004823|GO:0005524|GO:0008318|GO:0005737	Rn.7687
A_44_P1016480	4.96922e-05								-2	Lpl	3	Rattus norvegicus lipoprotein lipase (Lpl), mRNA [NM_012598]	NM_012598	24539	GO:0006631|GO:0008015|GO:0016042|GO:0019432|GO:0004465|GO:0005319|GO:0008201|GO:0016787|GO:0017129|GO:0048503|GO:0005576|GO:0005615|GO:0016020|GO:0031012|GO:0042627	Rn.3834
A_44_P227384	3.22351e-05								-2	Magee2	3	PREDICTED: Rattus norvegicus melanoma antigen, family E, 2 (predicted) (Magee2_predicted), mRNA [XM_228532]		302392
A_44_P249990	0.00233952								-2	Mal2	3	Rattus norvegicus mal, T-cell differentiation protein 2 (Mal2), mRNA [NM_198786]	NM_198786	362911	GO:0045056|GO:0008565|GO:0016020|GO:0045121	Rn.103382
A_44_P182557	0.00373405								-2	Manea	3	Rattus norvegicus mannosidase, endo-alpha (Manea), mRNA [NM_080785]	NM_080785	140808	GO:0004559|GO:0004569|GO:0016787|GO:0016020|GO:0016021	Rn.10855
A_44_P511519	5.70966e-05								-2	Mcm4	3	similar to mcdc21 protein (predicted) (RGD1563943_predicted), mRNA [Source:RefSeq_dna;Acc:XR_007803] [ENSRNOT00000002510]		29728	GO:0006268|GO:0006270|GO:0003677|GO:0003678|GO:0003697|GO:0005515|GO:0005524|GO:0008094	Rn.8341
A_44_P716867	2.80447e-06								-2	MGC114440	3	Rattus norvegicus similar to RIKEN cDNA 4930555I21 (MGC114440), mRNA [NM_001025772]	NM_001025772	500566		Rn.211002
A_44_P1013872	9.43443e-05								-2	Mon1b	3	PREDICTED: Rattus norvegicus MON1 homolog b (yeast) (predicted) (Mon1b_predicted), mRNA [XM_226493]	XM_226493	307868		Rn.6337
A_44_P684874	0.00465628								-2	Mttp	3	PREDICTED: Rattus norvegicus microsomal triglyceride transfer protein (Mttp), mRNA [XM_227765]		310900	GO:0006497|GO:0006629|GO:0006641|GO:0006869|GO:0042158|GO:0042632|GO:0005319|GO:0008034|GO:0005625|GO:0005791|GO:0005792|GO:0005794|GO:0016323|GO:0031526|GO:0031528	Rn.81556
A_43_P22280	0.0151828								-2	Myom1	3	Myomesin 1 (Fragment). [Source:Uniprot/SPTREMBL;Acc:Q80UL1] [ENSRNOT00000029583]		316740	GO:0008307|GO:0005863	Rn.15504
A_44_P440868	0.00123581								-2	Ndst3	3	PREDICTED: Rattus norvegicus N-deacetylase/N-sulfotransferase (heparan glucosaminyl) 3 (predicted) (Ndst3_predicted), mRNA [XM_227665]		295430	GO:0008146
A_44_P477889	1.55374e-06								-2	Nefl	3	Rattus norvegicus neurofilament, light polypeptide (Nefl), mRNA [NM_031783]	NM_031783	83613	GO:0045104|GO:0005198|GO:0005515|GO:0019904|GO:0043274|GO:0005882|GO:0005883|GO:0043005	Rn.18568
A_44_P245616	0.0104807								-2	Nid1	3	Nidogen-1 (Entactin) (Fragment). [Source:Uniprot/SWISSPROT;Acc:P08460] [ENSRNOT00000003349]		25494	GO:0007155|GO:0007160|GO:0005201|GO:0005515|GO:0005578|GO:0005604|GO:0005615	Rn.105658
A_44_P513764	4.75102e-05								-2	Nudcd1	3	Rattus norvegicus similar to chronic myelogenous leukemia tumor antigen 66 (LOC362906), mRNA [XM_343235]		362906		Rn.3282
A_44_P263957	2.28716e-05								-2	Oxr1	3	OXR1_RAT Isoform 3 of Q4V8B0 - Rattus norvegicus (Rat) [Source:Uniprot/Varsplic;Acc:Q4V8B0-3] [ENSRNOT00000010856]		117520	GO:0006979|GO:0016998|GO:0005730|GO:0005739	Rn.4252
A_44_P438675	1.25135e-06								-2	Pappa	3	PREDICTED: Rattus norvegicus pregnancy-associated plasma protein A (predicted) (Pappa_predicted), mRNA [XM_233037]		313262	GO:0007565|GO:0030154|GO:0004175|GO:0008237|GO:0008270|GO:0005576|GO:0005615|GO:0016020	Rn.207940
A_43_P18467	0.00459944								-2	Pbef1	3	Rattus norvegicus pre-B-cell colony enhancing factor 1 (Pbef1), mRNA [NM_177928]	NM_177928	297508	GO:0007049|GO:0007165|GO:0007267|GO:0008284|GO:0009435|GO:0004516|GO:0005125|GO:0016757|GO:0047280|GO:0005634|GO:0005737	Rn.203508
A_44_P199806	0.000315922								-2	Pcdh7	3	Rattus norvegicus protocadherin 7 (Pcdh7), mRNA [NM_001004087]	NM_001004087	360942	GO:0007155|GO:0007156|GO:0005509|GO:0016020	Rn.150477
A_44_P467202	6.00068e-05								-2	Pcdh8	3	Rattus norvegicus protocadherin 8 (Pcdh8), mRNA [NM_022868]	NM_022868	64865	GO:0001756|GO:0007156|GO:0007267|GO:0007268|GO:0007616|GO:0016331|GO:0005509|GO:0005886|GO:0005887|GO:0016020	Rn.23337
A_43_P15462	8.91548e-08								-2	Pde11a	3	Rattus norvegicus phosphodiesterase 11A (Pde11a), mRNA [NM_080893]	NM_080893	140928	GO:0006118|GO:0006810|GO:0007165|GO:0004112|GO:0005506|GO:0009055|GO:0016787|GO:0020037|GO:0046872|GO:0047555|GO:0005739|GO:0005746	Rn.212754
A_44_P538328	1.08298e-05								-2	Pde1c	3	Rattus norvegicus phosphodiesterase 1C (Pde1c), mRNA [NM_031078]	NM_031078	81742	GO:0007165|GO:0007608|GO:0050896|GO:0004117|GO:0005516|GO:0016787|GO:0030552	Rn.10289
A_44_P102359	8.08998e-05								-2	Pde7b	3	Rattus norvegicus phosphodiesterase 7B (Pde7b), mRNA [NM_080894]	NM_080894	140929	GO:0007165|GO:0007268|GO:0019933|GO:0004115|GO:0016787	Rn.212624
A_44_P221588	1.56989e-05								-2	Ppp3ca	3	Rattus norvegicus clone UI-R-FJ0-cpy-k-11-0-UI unknown mRNA. [AY724517]	AY724517	24674	GO:0000082|GO:0006470|GO:0006606|GO:0006816|GO:0006950|GO:0016311|GO:0000158|GO:0000163|GO:0004721|GO:0004722|GO:0004723|GO:0005506|GO:0005509|GO:0005515|GO:0005516|GO:0008270|GO:0008420|GO:0015071|GO:0016787|GO:0017018|GO:0030145|GO:0046872|GO:0046982|GO:0005625|GO:0005626|GO:0005634|GO:0005829|GO:0005955|GO:0016020|GO:0030018	Rn.6866
A_44_P123381	0.000122294								-2	Prkg2	3	Rattus norvegicus protein kinase, cGMP-dependent, type II (Prkg2), mRNA [NM_013012]	NM_013012	25523	GO:0000074|GO:0006468|GO:0007165|GO:0000166|GO:0004674|GO:0004692|GO:0004713|GO:0005524|GO:0008603|GO:0016740|GO:0030553|GO:0005952	Rn.87721
A_44_P299268	0.00851815								-2	Pscd3	3	Rattus norvegicus pleckstrin homology, Sec7 and coiled-coil domains 3 (Pscd3), mRNA [NM_053912]	NM_053912	116693	GO:0006894|GO:0007155|GO:0007229|GO:0045785|GO:0005086|GO:0005178|GO:0005515|GO:0005547|GO:0001726|GO:0005622|GO:0005737|GO:0005886	Rn.10673
A_43_P12586	0.000260271								-2	Ptgis	3	Rattus norvegicus prostaglandin I2 (prostacyclin) synthase (Ptgis), mRNA [NM_031557]	NM_031557	25527	GO:0001516|GO:0001666|GO:0006118|GO:0006629|GO:0006633|GO:0004497|GO:0005506|GO:0008116|GO:0016853|GO:0020037|GO:0046872|GO:0005615|GO:0005783|GO:0016020|GO:0016021	Rn.73051
A_43_P11980	0.000717962								-2	Rasgrp1	3	Rattus norvegicus RAS guanyl releasing protein 1 (Rasgrp1), mRNA [NM_019211]	NM_019211	29434	GO:0007242|GO:0007264|GO:0007265|GO:0051056|GO:0005085|GO:0005088|GO:0005509|GO:0008289|GO:0017034|GO:0005622|GO:0005624	Rn.162685
A_44_P438750	0.000688632								-2	Rdh12	3	PREDICTED: Rattus norvegicus retinol dehydrogenase 12 (predicted) (Rdh12_predicted), mRNA [XM_234334]		314264	GO:0008150|GO:0008152|GO:0042572|GO:0003674|GO:0004745|GO:0016491|GO:0005575|GO:0005615|GO:0005622	Rn.148972
A_44_P512255	5.02222e-06								-2	Rgs4	3	Rattus norvegicus regulator of G-protein signaling 4 (Rgs4), mRNA [NM_017214]	NM_017214	29480	GO:0000188|GO:0007186|GO:0008277|GO:0009968|GO:0004871|GO:0005096|GO:0005516|GO:0005737	Rn.11065
A_44_P198550	0.00533108								-2	Ric8b	3	Rattus norvegicus resistance to inhibitors of cholinesterase 8 homolog B (C. elegans) (Ric8b), mRNA [NM_175598]	NM_175598	314681	GO:0005085	Rn.214039
A_44_P144765	0.00159084								-2	Rpgrip1	3	retinitis pigmentosa GTPase regulator interacting protein 1 [Source:RefSeq_peptide;Acc:NP_001025206] [ENSRNOT00000015694]		305850	GO:0007601|GO:0008150|GO:0042462|GO:0003674|GO:0005515|GO:0005575|GO:0005929|GO:0005930	Rn.204444
A_43_P21439	3.57302e-07								-2	Rps6ka5	3	Rattus norvegicus similar to ribosomal protein S6 kinase, polypeptide 4; mitogen- and stress-activated protein kinase-2; ribosomal protein S6 kinase, 90kD, polypeptide 4 (LOC314384), mRNA [XM_234468]		314384	GO:0006355|GO:0006468|GO:0006508|GO:0006950|GO:0007243|GO:0009605|GO:0016572|GO:0042221|GO:0003824|GO:0004672|GO:0004674|GO:0004713|GO:0005515|GO:0005524|GO:0008237|GO:0008270|GO:0005634	Rn.204093
A_43_P11444	1.18354e-06								-2	S100g	3	Rattus norvegicus S100 calcium binding protein G (S100g), mRNA [NM_012521]	NM_012521	24249	GO:0005499|GO:0005509|GO:0016323|GO:0016324	Rn.9974
A_42_P677354	0.000332608								-2	Scn8a	3	Rattus norvegicus sodium channel, voltage-gated, type VIII, alpha polypeptide (Scn8a), mRNA [NM_019266]	NM_019266	29710	GO:0006811|GO:0006814|GO:0006816|GO:0007517|GO:0007626|GO:0007628|GO:0019228|GO:0005216|GO:0005248|GO:0005262|GO:0031402|GO:0001518|GO:0016020|GO:0016021	Rn.91216
A_44_P292745	0.0730704								-2	Sfrp4	3	Rattus norvegicus secreted frizzled-related protein 4 (Sfrp4), mRNA [NM_053544]	NM_053544	89803	GO:0006355|GO:0007275|GO:0016055|GO:0030154|GO:0003677|GO:0004888|GO:0005615|GO:0005634|GO:0016020	Rn.10788
A_44_P344709	8.72986e-06								-2	Sgcz	3	PREDICTED: Rattus norvegicus sarcoglycan zeta (predicted) (Sgcz_predicted), mRNA [XM_344526]		364605	GO:0007010|GO:0016044|GO:0005515|GO:0005886|GO:0016012|GO:0016021
A_44_P496496	6.53962e-06								-2	Sh3gl2	3	SH3-containing GRB2-like protein 2 (EC 2.3.1.-) (Endophilin-1) (Endophilin-A1) (SH3 domain protein 2A) (SH3p4) (Fragment). [Source:Uniprot/SWISSPROT;Acc:O35179] [ENSRNOT00000008999]		116743	GO:0007165|GO:0007417|GO:0048489|GO:0005515|GO:0008289|GO:0008415|GO:0016740|GO:0042802|GO:0005737	Rn.10787
A_43_P12032	0.000189764								-2	Slc14a2	3	Rattus norvegicus solute carrier family 14 (urea transporter), member 2 (Slc14a2), transcript variant 1, mRNA [NM_019347]	NM_019347	54302	GO:0006810|GO:0009414|GO:0015840|GO:0005507|GO:0015204|GO:0005624|GO:0016020|GO:0016021	Rn.10157
A_44_P407200	9.81073e-06								-2	Slc16a2	3	Rattus norvegicus solute carrier family 16 (monocarboxylic acid transporters), member 2 (Slc16a2), mRNA [NM_147216]	NM_147216	259248	GO:0006810|GO:0009914|GO:0015718|GO:0005215|GO:0008028|GO:0015293|GO:0015349|GO:0005624|GO:0005887|GO:0016020|GO:0016021	Rn.208241
A_44_P867917	0.000662418								-2	Slc25a18	3	Rattus norvegicus solute carrier family 25 member 18 (Slc25a18), mRNA [NM_001044280]	NM_001044280	681896	GO:0006810|GO:0005488|GO:0015293|GO:0005739|GO:0005743|GO:0016020|GO:0016021	Rn.42043
A_43_P21762	9.85612e-05								-2	Slc25a30	3	Rattus norvegicus solute carrier family 25, member 30 (Slc25a30), mRNA [NM_001013187]	NM_001013187	361074	GO:0006810|GO:0006839|GO:0005215|GO:0005488|GO:0005739|GO:0005743|GO:0016020|GO:0016021	Rn.19440
A_44_P1017035	0.154102								-2	Slc26a4	3	Rattus norvegicus solute carrier family 26, member 4 (Slc26a4), mRNA [NM_019214]	NM_019214	29440	GO:0006810|GO:0007605|GO:0008272|GO:0015698|GO:0005215|GO:0008271|GO:0015108|GO:0015111|GO:0015116|GO:0031404|GO:0016020|GO:0016021	Rn.11792
A_44_P313684	3.15819e-05								-2	Slc7a2	3	cationic amino acid transporter-2A [Source:RefSeq_peptide;Acc:NP_072141] [ENSRNOT00000015127]		64554	GO:0006520|GO:0006810|GO:0006865|GO:0015807|GO:0015171|GO:0015174|GO:0015179|GO:0015181|GO:0015359|GO:0005624|GO:0005887|GO:0016020|GO:0016021	Rn.48707
A_44_P283176	9.64365e-05								-2	Spats1	3	Rattus norvegicus spermatogenesis associated, serine-rich 1 (Spats1), mRNA [NM_181376]	NM_181376	301255		Rn.40672
A_44_P370005	0.100919								-2	Spna1	3	Rattus norvegicus spectrin alpha 1 (Spna1), mRNA [NM_001011908]	NM_001011908	289257	GO:0007015|GO:0007186|GO:0008150|GO:0030097|GO:0001584|GO:0003674|GO:0005200|GO:0005509|GO:0005515|GO:0051015|GO:0005575|GO:0005624|GO:0008091|GO:0016021	Rn.44157
A_44_P527144	0.0168583								-2	St6gal2	3	PREDICTED: Rattus norvegicus beta galactoside alpha 2,6 sialyltransferase 2 (St6gal2), mRNA [XM_236826]	XM_236826	301155	GO:0006486|GO:0008373|GO:0030173	Rn.214119
A_43_P23283	0.00023956								-2	St8sia5	3	Rattus norvegicus ST8 alpha-N-acetyl-neuraminide alpha-2,8-sialyltransferase 5 (St8sia5), mRNA [NM_213628]	NM_213628	364901	GO:0006486|GO:0003828|GO:0008373|GO:0016021|GO:0030173	Rn.199050
A_44_P534351	0.00222174								-2	Stoml3	3	PREDICTED: Rattus norvegicus stomatin (Epb7.2)-like 3 (predicted) (Stoml3_predicted), mRNA [XM_227141]		295041	GO:0007165|GO:0005515|GO:0016020|GO:0045121
A_44_P292689	0.00103482								-2	Syt1	3	Rattus norvegicus partial mRNA for synaptotagmin 1 (syt1 gene), splice variant 4 [AJ617619]	AJ617619	25716	GO:0005513|GO:0006810|GO:0007268|GO:0007269|GO:0016079|GO:0017156|GO:0017157|GO:0051260|GO:0005215|GO:0005509|GO:0005515|GO:0005516|GO:0005543|GO:0005544|GO:0005545|GO:0017075|GO:0042802|GO:0050750|GO:0005737|GO:0008021|GO:0016021|GO:0030141|GO:0030672|GO:0042734|GO:0043005|GO:0045202	Rn.7596
A_44_P335636	0.000952174								-2	Traf3	3	Rattus norvegicus similar to CD40 receptor associated factor 1 (LOC362788), mRNA [XM_343113]		362788	GO:0007165|GO:0042981|GO:0005515|GO:0008270	Rn.204924
A_44_P227201	0.000339621								-2	Tubgcp3	3	Tubgcp3 protein (Fragment). [Source:Uniprot/SPTREMBL;Acc:Q5U3X6] [ENSRNOT00000023012]		306599	GO:0000226|GO:0007020|GO:0005200|GO:0005515|GO:0043015|GO:0000922|GO:0005737|GO:0005814|GO:0005815|GO:0005827	Rn.99777
A_44_P274167	0.00235919								-2	Vipr2	3	Rattus norvegicus vasoactive intestinal peptide receptor 2 (Vipr2), mRNA [NM_017238]	NM_017238	29555	GO:0007165|GO:0007186|GO:0007190|GO:0004872|GO:0004930|GO:0004999|GO:0016020|GO:0016021	Rn.10011
A_44_P236815	0.000686051								-2	Xylb	3	Rattus norvegicus xylulokinase homolog (H. influenzae) (Xylb), mRNA [NM_001033704]	NM_001033704	316067	GO:0005975|GO:0006091|GO:0042732|GO:0004856|GO:0016301|GO:0016740	Rn.8732
A_43_P17495	0.00329202								-2	Zfp346	3	PREDICTED: Rattus norvegicus zinc finger protein 346 (predicted) (Zfp346_predicted), mRNA [XM_225169]		306765	GO:0006396|GO:0006915|GO:0003723|GO:0003725|GO:0005515|GO:0005634|GO:0005730	Rn.208158
A_44_P180731	0.000730829								-2	Zfpm2	3	Rattus norvegicus zinc finger protein, multitype 2 (Zfpm2), mRNA [XM_235253]		314930	GO:0000122|GO:0045944|GO:0003676|GO:0003714|GO:0008270|GO:0005622|GO:0005634|GO:0005737	Rn.135463
A_44_P299977	3.49692e-05								-2	Akr1b10	3	Rattus norvegicus aldo-keto reductase family 1, member B10 (aldose reductase) (Akr1b10), mRNA [NM_001013084]	NM_001013084	296972	GO:0006081|GO:0007586|GO:0008202|GO:0004033|GO:0016491	Rn.8475
A_44_P1017367	0.000128873								-2	Alb	3	Rattus norvegicus albumin (Alb), mRNA [NM_134326]	NM_134326	24186	GO:0006810|GO:0007179|GO:0009267|GO:0010033|GO:0019836|GO:0030104|GO:0042311|GO:0043066|GO:0043072|GO:0046689|GO:0050891|GO:0003677|GO:0005160|GO:0005386|GO:0005504|GO:0005507|GO:0005515|GO:0008144|GO:0008270|GO:0015643|GO:0016209|GO:0019825|GO:0030170|GO:0046872|GO:0050824|GO:0005576|GO:0005615|GO:0005737|GO:0043234	Rn.202968
A_44_P546901	2.93052e-05								-2	Ar	3	Rattus norvegicus androgen receptor (Ar), mRNA [NM_012502]	NM_012502	24208	GO:0001701|GO:0006355|GO:0006810|GO:0007165|GO:0007267|GO:0007548|GO:0008283|GO:0008584|GO:0009987|GO:0016049|GO:0019102|GO:0030521|GO:0030850|GO:0045449|GO:0046661|GO:0003677|GO:0003700|GO:0004872|GO:0004882|GO:0005496|GO:0005497|GO:0005515|GO:0008270|GO:0008289|GO:0016563|GO:0046872|GO:0046983|GO:0005634|GO:0005737|GO:0030424|GO:0030425	Rn.9813
A_44_P323372	0.0144386								-2	Argbp2	3	AF396458 Rattus norvegicus sorbin polypeptide mRNA, partial cds [AF396458]	AF396458	114901	GO:0007242	Rn.24612
A_44_P536958	1.25327e-06								-2	Arhgap5	3	Rattus norvegicus similar to p190-B (LOC299012), mRNA [XM_216688]	XM_216688	299012	GO:0007155|GO:0007264|GO:0007266|GO:0008361|GO:0003924|GO:0005100|GO:0005525|GO:0042169|GO:0005737
A_44_P441166	0.000232958								-2	Atm	3	Rattus norvegicus ataxia telangiectasia mutated homolog (human) (Atm), mRNA [XM_236275]		300711	GO:0000075|GO:0000077|GO:0001666|GO:0001756|GO:0006281|GO:0006468|GO:0006915|GO:0006974|GO:0007292|GO:0007420|GO:0007507|GO:0008630|GO:0046777|GO:0003674|GO:0004674|GO:0005634|GO:0005737|GO:0005819	Rn.154529
A_43_P18768	0.00091327								-2	Ace2	3	Rattus norvegicus angiotensin I converting enzyme (peptidyl-dipeptidase A) 2 (Ace2), mRNA [NM_001012006]	NM_001012006	302668	GO:0006508|GO:0006936|GO:0042312|GO:0046718|GO:0001618|GO:0004180|GO:0004246|GO:0005515|GO:0008237|GO:0008270|GO:0017046|GO:0031404|GO:0042277|GO:0046872|GO:0005576|GO:0016020|GO:0016021	Rn.129779
A_44_P489500	7.64043e-05								-2	Acvr2a	3	Rattus norvegicus activin receptor IIA (Acvr2a), mRNA [NM_031571]	NM_031571	29263	GO:0006468|GO:0007178|GO:0007283|GO:0007368|GO:0007498|GO:0009952|GO:0042713|GO:0043084|GO:0045648|GO:0048276|GO:0050999|GO:0000166|GO:0000287|GO:0004675|GO:0004713|GO:0004872|GO:0005524|GO:0016362|GO:0016740|GO:0017002|GO:0019838|GO:0030145|GO:0048185|GO:0048186|GO:0005615|GO:0005737|GO:0005887|GO:0016020|GO:0016021|GO:0048179	Rn.161783
A_43_P11763	0.00332627								-2	Add1	3	RNAADCNHT R.norvegicus mRNA for alpha-adducin (hypertensive phenotype) [Z49081]	Z49081	24170	GO:0006811|GO:0007010|GO:0003779|GO:0005198|GO:0005200|GO:0005516|GO:0042608|GO:0046872|GO:0046982|GO:0005856|GO:0015629|GO:0016020|GO:0030425|GO:0043197|GO:0045202	Rn.5788
A_44_P146640	9.5341e-06								-2	Adrbk2	3	Rattus norvegicus adrenergic receptor kinase, beta 2 (Adrbk2), mRNA [NM_012897]	NM_012897	25372	GO:0006468|GO:0007165|GO:0045744|GO:0000166|GO:0004674|GO:0004703|GO:0004713|GO:0004871|GO:0005524|GO:0016740|GO:0005634|GO:0030424|GO:0043197|GO:0043198|GO:0045202	Rn.9861
A_44_P536922	7.08426e-06								-2	Aff2	3	PREDICTED: Rattus norvegicus AF4 [XM_219832]		293922	GO:0007611	Rn.74435
A_44_P449146	0.0383132								-2	Nlgn1	3	Rattus norvegicus neuroligin 1 (Nlgn1), mRNA [NM_053868]	NM_053868	116647	GO:0006605|GO:0007155|GO:0007416|GO:0016080|GO:0016339|GO:0045161|GO:0045664|GO:0004759|GO:0016789|GO:0042043|GO:0005615|GO:0005887|GO:0016020|GO:0045202	Rn.10173
Profile 4:		Down-regulation at early time points and up-regulation at later time points
ProbeName	p-value	0.5h (Fold change)	3h (Fold change)	6h (Fold change)	9h (Fold change)	1d (Fold change)	4d (Fold change)	7d (Fold change)	14d (Fold change)	GeneSymbol	Profile	Description	GenbankAccession	EntrezGene	GO(Avadis)	UniGene
A_42_P468712	1.80394e-10	-5				3	15	19	20	Tacstd2	4	Rattus norvegicus tumor-associated calcium signal transducer 2 (Tacstd2), mRNA [NM_001009540]	NM_001009540	494343	GO:0007166|GO:0007601|GO:0008150|GO:0008283|GO:0003674|GO:0004872|GO:0005575|GO:0005615|GO:0005829|GO:0005887|GO:0016020|GO:0016021	Rn.24809
A_44_P805574	5.23646e-05	-4						2		LOC689069	4	PREDICTED: Rattus norvegicus similar to Gamma-parvin (LOC689069), mRNA [XM_001069394]	XM_001069394	689069		Rn.120440
A_44_P187512	0.000294125	-4						2		Ptprt	4	PREDICTED: Rattus norvegicus protein tyrosine phosphatase, receptor type, T (predicted) (Ptprt_predicted), mRNA [XM_001069772]		362263	GO:0006470|GO:0007169|GO:0004721|GO:0004725|GO:0005001|GO:0005515|GO:0016791|GO:0005615|GO:0005887|GO:0016020|GO:0016021	Rn.198665
A_42_P774527	0.000569485	-4						2		Gzmc	4	Rattus norvegicus granzyme C (Gzmc), mRNA [NM_134332]	NM_134332	171290	GO:0006508|GO:0004252|GO:0008233|GO:0008236|GO:0005615	Rn.88335
A_44_P210502	2.96033e-05	-4							2	Chat	4	Choline O-acetyltransferase (EC 2.3.1.6) (CHOACTase) (Choline acetylase) (ChAT). [Source:Uniprot/SWISSPROT;Acc:P32738] [ENSRNOT00000034283]		290567	GO:0001547|GO:0001666|GO:0007268|GO:0007274|GO:0007517|GO:0007529|GO:0007584|GO:0007613|GO:0007622|GO:0007628|GO:0016358|GO:0030182|GO:0042136|GO:0042493|GO:0043179|GO:0045471|GO:0004102|GO:0008415|GO:0016740|GO:0005737|GO:0019717|GO:0043025	Rn.104846
A_43_P11478	1.00381e-08	-4				2	4	3	2	Lalba	4	Rattus norvegicus lactalbumin, alpha (Lalba), mRNA [NM_012594]	NM_012594	24528	GO:0005989|GO:0006917|GO:0007165|GO:0007267|GO:0042742|GO:0004461|GO:0005509|GO:0005576|GO:0005615	Rn.10479
A_44_P248248	2.22504e-05	-3	-2		-2	-4		2	2	Ptpns1l3	4	PREDICTED: Rattus norvegicus protein tyrosine phosphatase, non-receptor type substrate 1-like 3 (predicted) (Ptpns1l3_predicted), mRNA [XM_001067522]	XM_001067522	310213
A_44_P175495	7.75866e-05	-3		-2				6	4	Cxcl11	4	Rattus norvegicus chemokine (C-X-C motif) ligand 11 (Cxcl11), mRNA [NM_182952]	NM_182952	305236	GO:0006955|GO:0008009|GO:0042379|GO:0005576	Rn.13664
A_44_P281733	4.34285e-06	-3						2		Nlrp3	4	PREDICTED: Rattus norvegicus cold autoinflammatory syndrome 1 homolog (human) (predicted) (Cias1_predicted), mRNA [XM_220513]		287362	GO:0006917|GO:0006952|GO:0006954|GO:0007165|GO:0008150|GO:0009595|GO:0042347|GO:0043280|GO:0050718|GO:0051259|GO:0003674|GO:0005515|GO:0042834|GO:0005575|GO:0005737	Rn.214177
A_44_P240646	5.27992e-05	-3					3	3		Cacna1e	4	Rattus norvegicus calcium channel, voltage-dependent, L type, alpha 1E subunit (Cacna1e), mRNA [NM_019294]	NM_019294	54234	GO:0006811|GO:0006816|GO:0007268|GO:0042593|GO:0005245|GO:0005509|GO:0008332|GO:0005891|GO:0016020|GO:0016021|GO:0043204	Rn.10742
A_44_P100476	0.000266348	-3					2	2		Mael	4	PREDICTED: Rattus norvegicus maelstrom homolog (Drosophila) (predicted) (Mael_predicted), mRNA [XM_344169]		364039		Rn.111280
A_44_P238270	0.00037553	-3			-2			5	2	Klrk1	4	Rattus norvegicus killer cell lectin-like receptor subfamily K, member 1 (Klrk1), mRNA [NM_133512]	NM_133512	24934	GO:0004872|GO:0005515|GO:0005529|GO:0045233|GO:0016020|GO:0016021	Rn.14544
A_44_P431296	6.44947e-08	-3					2	5	3	Gpr18	4	Rattus norvegicus G protein-coupled receptor 18 (Gpr18), mRNA [NM_001079710]	NM_001079710	679957	GO:0007165|GO:0007186|GO:0001584|GO:0004872|GO:0045028|GO:0016020|GO:0016021	Rn.205907
A_44_P1057055	2.808e-06	-2	-3			3	4	15	5	Ccl12	4	PREDICTED: Rattus norvegicus chemokine (C-C motif) ligand 12 (predicted) (Ccl12_predicted), mRNA [XM_213425]	XM_213425	287562	GO:0005615	Rn.137780
A_44_P414404	1.12796e-06	-2	2		4	3		2		Olr851	4	Rattus norvegicus olfactory receptor 851 (predicted) (Olr851_predicted), mRNA [NM_001000400]	NM_001000400	298040	GO:0007186|GO:0050911|GO:0004984|GO:0016021	Rn.143203
A_44_P284753	2.22283e-08	-2				6	19	12	7	Ankrd1	4	Rattus norvegicus ankyrin repeat domain 1 (cardiac muscle) (Ankrd1), mRNA [NM_013220]	NM_013220	27064	GO:0006355|GO:0006357|GO:0006952|GO:0007165|GO:0016481|GO:0003677|GO:0003700|GO:0003712|GO:0003714|GO:0005634|GO:0005667|GO:0005737	Rn.3789
A_44_P516160	8.52623e-11	-2				2	19	17	13	Abca12	4	PREDICTED: Rattus norvegicus ATP-binding cassette, sub-family A (ABC1), member 12 (predicted) (Abca12_predicted), mRNA [XM_237242]		301482	GO:0006801|GO:0008150|GO:0003674|GO:0004785|GO:0046872|GO:0005575
A_44_P318318	2.8905e-08	-2				7	13	16	9	Mmp3	4	Rattus norvegicus matrix metallopeptidase 3 (Mmp3), mRNA [NM_133523]	NM_133523	171045	GO:0000270|GO:0006508|GO:0030574|GO:0004248|GO:0005509|GO:0008270|GO:0005578|GO:0005615	Rn.32086
A_44_P104985	4.38714e-09	-2				78	28	19	9	Serpinb2	4	Rattus norvegicus serine (or cysteine) proteinase inhibitor, clade B, member 2 (Serpinb2), mRNA [NM_021696]	NM_021696	60325	GO:0006916|GO:0042060|GO:0004867|GO:0008243	Rn.42912
A_44_P524765	0.0018014	-2			6	3				Olr1491	4	Rattus norvegicus olfactory receptor 1491 (predicted) (Olr1491_predicted), mRNA [NM_001000717]	NM_001000717	404969	GO:0007186|GO:0050911|GO:0004984|GO:0016021	Rn.142088
A_44_P363071	1.43146e-05	-2			2	2				Olr1106	4	Rattus norvegicus olfactory receptor 1106 (predicted) (Olr1106_predicted), mRNA [NM_001000423]	NM_001000423	300199	GO:0007186|GO:0050911|GO:0004984|GO:0016021	Rn.143287
A_44_P276271	1.54465e-05	-2			2	2				LOC499823	4	Rattus norvegicus LRRG00114 (LOC499823), mRNA [NM_001047952]	NM_001047952	499823
A_44_P163301	0.00347545	-2			2	2				Olr1177	4	Rattus norvegicus olfactory receptor 1177 (predicted) (Olr1177_predicted), mRNA [NM_001000865]	NM_001000865	405160	GO:0007186|GO:0050911|GO:0004984|GO:0016021	Rn.143578
A_44_P553424	0.0043983	-2			2					Pnpla5	4	PREDICTED: Rattus norvegicus patatin-like phospholipase domain containing 5 (predicted) (Pnpla5_predicted), mRNA [XM_235538]		300108	GO:0006629
A_43_P15521	1.20735e-08	-2			-2	-2	4	3	2	Fabp1	4	Rattus norvegicus fatty acid binding protein 1, liver (Fabp1), mRNA [NM_012556]	NM_012556	24360	GO:0006631|GO:0006810|GO:0007067|GO:0007267|GO:0008284|GO:0009887|GO:0003682|GO:0005319|GO:0005504|GO:0008289|GO:0005737	Rn.36412
A_43_P21714	0.0165933	-2					3	6	3	LOC684555	4	PREDICTED: Rattus norvegicus similar to glycoprotein VI (platelet) (LOC684555), mRNA [XM_001070959]	XM_001070959	684555	GO:0005524|GO:0016887
A_44_P448431	4.70831e-07	-2						3	4	Cd8a	4	Rattus norvegicus CD8 antigen, alpha chain (Cd8a), mRNA [NM_031538]	NM_031538	24930	GO:0006954|GO:0006955|GO:0006968|GO:0007166|GO:0007169|GO:0042110|GO:0045065|GO:0050850|GO:0005515|GO:0015026|GO:0042288|GO:0009897|GO:0009986|GO:0016020|GO:0016021|GO:0042101	Rn.10306
A_43_P11543	0.000346682	-2					2	3	4	Klrd1	4	Rattus norvegicus killer cell lectin-like receptor, subfamily D, member 1 (Klrd1), mRNA [NM_012745]	NM_012745	25110	GO:0007166|GO:0004872|GO:0004888|GO:0005529|GO:0005615|GO:0005886	Rn.6025
A_44_P132598	4.41275e-10	-2				2	6	4	4	Smagp	4	Rattus norvegicus small cell adhesion glycoprotein (Smagp), mRNA [NM_182817]	NM_182817	300236		Rn.162017
A_44_P255149	1.33059e-07	-2			-2		2	7	5	Klrc3	4	Rattus norvegicus killer cell lectin-like receptor subfamily C member 3 (Klrc3), mRNA [NM_001029908]	NM_001029908	500338	GO:0004872|GO:0005529	Rn.123175
A_44_P366157	5.18956e-10		-3	-2		51	69	60	43	RGD1311993	4	PREDICTED: Rattus norvegicus hypothetical LOC315072 (predicted) (RGD1311993_predicted), mRNA [XM_235415]		315072		Rn.46772
A_44_P236577	4.73788e-06		-3		-3	25	44	52	28	RGD1562761	4	Rattus norvegicus similar to putative polyA-binding protein PABPN2/ePABP2 (LOC307920), mRNA [XM_226547]	XM_226547	307920		Rn.154587
A_44_P288401	1.18346e-06		-3		-3	-4		2	2	RGD1559887	4	PREDICTED: Rattus norvegicus similar to Transducin-like enhancer protein 4 (Groucho-related protein 4) (Grg-4) (predicted) (RGD1559887_predicted), mRNA [XR_007290]	XR_007290	310214		Rn.201280
A_44_P141963	1.77374e-07		-2	-2			2	2		Sult1c2a	4	Rattus norvegicus sulfotransferase family, cytosolic, 1C, member 2a (Sult1c2a), mRNA [NM_001013177]	NM_001013177	316153	GO:0006790|GO:0009308|GO:0004062|GO:0008146|GO:0016740|GO:0005737|GO:0005764	Rn.205998
A_44_P393235	1.12913e-08		-2			11	29	34	25	Has1	4	Rattus norvegicus hyaluronan synthase 1 (Has1), mRNA [NM_172323]	NM_172323	282821	GO:0007186|GO:0009058|GO:0030213|GO:0001584|GO:0005506|GO:0016491|GO:0050501|GO:0005615|GO:0016021	Rn.91138
A_44_P407788	1.1402e-05		-2			2				LOC307084	4	PREDICTED: Rattus norvegicus similar to heat shock protein 8 (LOC307084), mRNA [XR_006798]	XR_006798	307084		Rn.197003
A_44_P206115	5.32408e-07		-2			2	2		2	RGD1559963	4	PREDICTED: Rattus norvegicus similar to 60S ribosomal protein L9 (predicted) (RGD1559963_predicted), mRNA [XM_227018]		310284
A_44_P574783	0.000211678		-2			2	2		2	Golph4	4	PREDICTED: Rattus norvegicus golgi phosphoprotein 4 (Golph4), mRNA [XM_227268]	XM_227268	310526	GO:0005796|GO:0005801|GO:0016021|GO:0030139	Rn.24186
A_44_P435782	2.61201e-06		-2						2	C2ta	4	Rattus norvegicus class II, major histocompatibility complex, transactivator (C2ta), mRNA [NM_053529]	NM_053529	85483	GO:0006954|GO:0006955|GO:0009595|GO:0016481|GO:0045348|GO:0045892|GO:0045893|GO:0000166|GO:0003702|GO:0003713|GO:0005515|GO:0005524|GO:0016563|GO:0016564|GO:0043130|GO:0005634	Rn.162013
A_42_P518855	1.48928e-05		-2				2	4	3	Bcl2a1	4	Rattus norvegicus B-cell leukemia/lymphoma 2 related protein A1 (Bcl2a1), mRNA [NM_133416]	NM_133416	170929	GO:0006916|GO:0042981|GO:0005622	Rn.19770
A_44_P555271	1.62091e-05			-2		3	8	8	6	Mmp12	4	Rattus norvegicus matrix metallopeptidase 12 (Mmp12), mRNA [NM_053963]	NM_053963	117033	GO:0000270|GO:0006508|GO:0042221|GO:0042493|GO:0050679|GO:0004234|GO:0005509|GO:0008133|GO:0008270|GO:0005578|GO:0005615	Rn.33193
A_44_P372810	3.46161e-05				-2		2			LOC306464	4	Rattus norvegicus similar to myeloid leukemia factor 1 interacting protein (LOC306464), mRNA [NM_001025673]	NM_001025673	306464	GO:0006350|GO:0006355|GO:0000775|GO:0005634|GO:0005694	Rn.128609
A_44_P227046	0.00719401					-2		2		Aim2	4	PREDICTED: Rattus norvegicus absent in melanoma 2 (predicted) (Aim2_predicted), mRNA [XM_222949]	XM_222949	304987	GO:0006955	Rn.48582
A_44_P393679	0.00204066				-2			2		RGD1562462	4	PREDICTED: Rattus norvegicus similar to Ifi204 protein (predicted) (RGD1562462_predicted), mRNA [XM_222950]	XM_222950	289245	GO:0006412|GO:0003735|GO:0005622|GO:0005840
A_44_P511114	0.0023977				-2			2		Spink5	4	PREDICTED: Rattus norvegicus serine protease inhibitor, Kazal type 5 (predicted) (Spink5_predicted), mRNA [XM_341607]	XM_341607	361319	GO:0008150|GO:0016525|GO:0030155|GO:0030198|GO:0030855|GO:0035315|GO:0042640|GO:0045580|GO:0045861|GO:0050777|GO:0003674|GO:0004867|GO:0030414|GO:0005575|GO:0005576|GO:0005737|GO:0005783|GO:0005789|GO:0005829|GO:0005938|GO:0042599|GO:0048471	Rn.106870
A_42_P732259	7.04457e-06					-2		2	2	RGD1304835	4	Rattus norvegicus similar to chromosome 6 open reading frame 188 (RGD1304835), mRNA [NM_001024976]	NM_001024976	294430	GO:0016020|GO:0016021	Rn.12813
A_44_P428642	0.000331596					-2		4		Zbp1	4	Rattus norvegicus partial mRNA for putative tumor stroma and activated macrophage protein DLM-1, (Dlm-1 gene). [AJ302054]	AJ302054	171091	GO:0003677|GO:0003692|GO:0003723|GO:0003726	Rn.67419
A_44_P652293	7.06516e-05				-2		2	3		Ly49i8	4	Rattus norvegicus Ly49 inhibitory receptor 8 (Ly49i8), mRNA [NM_001009486]	NM_001009486	494194	GO:0007166|GO:0004872|GO:0004888|GO:0005529|GO:0005886|GO:0016021	Rn.123178
A_44_P372358	0.00148163				-2				2	Olr223	4	Rattus norvegicus olfactory receptor 223 (predicted) (Olr223_predicted), mRNA [NM_001000202]	NM_001000202	293369	GO:0007186|GO:0050911|GO:0004984|GO:0016021	Rn.141792
A_44_P130829	7.33369e-09				-2	5	5	6	5	RGD1562700	4	PREDICTED: Rattus norvegicus similar to Natural killer cell protease 1 precursor (RNKP-1) (Granzyme B) (predicted) (RGD1562700_predicted), mRNA [XR_007732]	XR_007732	502007		Rn.201255
Profile 5:		Up-regulation over four time-points
ProbeName	p-value	0.5h (Fold change)	3h (Fold change)	6h (Fold change)	9h (Fold change)	1d (Fold change)	4d (Fold change)	7d (Fold change)	14d (Fold change)	GeneSymbol	Profile	Description	GenbankAccession	EntrezGene	GO(Avadis)	UniGene
A_44_P557273	0.0139437	8	4	2	5	5	3	4	7	Olr1316_predicted		Rattus norvegicus olfactory receptor 1316 (predicted) (Olr1316_predicted), mRNA [NM_001000793]	NM_001000793	405077	GO:0007186|GO:0050911|GO:0004984|GO:0016021	Rn.143481
A_44_P351413	0.00165951	8	3	2	3	2	2	2	3	Gja10		Gap junction channel protein connexin57 (Fragment). [Source:Uniprot/SPTREMBL;Acc:Q80XY0] [ENSRNOT00000008469]		313126	GO:0007154|GO:0015285|GO:0005922|GO:0016021	Rn.154630
A_44_P319128	0.00236796	6	6	3	6	4	6	5	11	LOC367418		PREDICTED: Rattus norvegicus similar to Spindlin-like protein 2 (SPIN-2) (LOC367418), mRNA [XR_006973]	XR_006973	367418		Rn.196781
A_44_P351287	0.00740271	6	4	4	2		3	4	7	Olr560_predicted		Rattus norvegicus olfactory receptor 560 (predicted) (Olr560_predicted), mRNA [NM_001000325]	NM_001000325	295801	GO:0007186|GO:0050911|GO:0004984|GO:0005529|GO:0016021	Rn.127862
A_44_P294785	0.000754662	5	5	2	7	5	2	3	5	Olr1121_predicted		Rattus norvegicus olfactory receptor 1121 (predicted) (Olr1121_predicted), mRNA [NM_001000516]	NM_001000516	315452	GO:0007186|GO:0050911|GO:0001584|GO:0004984|GO:0016021	Rn.143613
A_44_P297044	0.00502052	4	5	3	5	6	3	4	6	Enth		Rattus norvegicus enthoprotin (Enth), mRNA [NM_001002022]	NM_001002022	360515	GO:0048193|GO:0048268|GO:0030276|GO:0030136	Rn.101845
A_44_P503326	0.0181346	4	5	3	4	6	2	3	6	Olr486_predicted		Rattus norvegicus olfactory receptor 486 (predicted) (Olr486_predicted), mRNA [NM_001000682]	NM_001000682	404887	GO:0007186|GO:0050911|GO:0004984|GO:0016021	Rn.142952
A_44_P363051	0.00949001	4	6	3	4	7	2	4	5	Olr154_predicted		Rattus norvegicus olfactory receptor 154 (predicted) (Olr154_predicted), mRNA [NM_001000547]	NM_001000547	365333	GO:0007186|GO:0050911|GO:0004984|GO:0016021	Rn.141848
A_44_P386163	0.000467659	4	2	2	2	3	26	37	38	Hsd3b1_predicted		Rattus norvegicus hydroxysteroid dehydrogenase-1, delta<5>-3-beta (predicted) (Hsd3b1_predicted), mRNA [NM_001007719]	NM_001007719	360348	GO:0006700|GO:0006701|GO:0008202|GO:0003854|GO:0004769|GO:0005496|GO:0016491|GO:0016853|GO:0051287|GO:0005739|GO:0005783|GO:0005792|GO:0016020|GO:0016021	Rn.128814
A_44_P153879	0.0354609	4	4	2	2		2	2	6	Olr1505_predicted		Rattus norvegicus olfactory receptor 1505 (predicted) (Olr1505_predicted), mRNA [NM_001000032]	NM_001000032	287506	GO:0007186|GO:0050911|GO:0004984|GO:0016021	Rn.142081
A_44_P367591	0.00139423	3	3	2	5	5	3	3	4	Olr1481		Rattus norvegicus olfactory receptor 1481 (Olr1481), mRNA [NM_001000527]	NM_001000527	363639	GO:0007186|GO:0050911|GO:0004984|GO:0016021	Rn.111155
A_44_P461171	0.0206961	3	6	3	5	4	3	5	8	V1rb7		Rattus norvegicus vomeronasal 1 receptor, B7 (V1rb7), mRNA [NM_173112]	NM_173112	286892	GO:0007165|GO:0007186|GO:0007608|GO:0019236|GO:0001584|GO:0004872|GO:0004984|GO:0016503|GO:0016020|GO:0016021	Rn.10227
A_44_P407292	0.00225257	3	2	2	3	4	2	3	4	Olr1070_predicted		Rattus norvegicus olfactory receptor 1070 (predicted) (Olr1070_predicted), mRNA [NM_001000591]	NM_001000591	366816	GO:0007186|GO:0050911|GO:0004984|GO:0016021	Rn.143342
A_44_P536247	0.00190883	3	2	2	4	4	2	2	3	Olr128_predicted		Rattus norvegicus olfactory receptor 128 (predicted) (Olr128_predicted), mRNA [NM_001000159]	NM_001000159	293263	GO:0007186|GO:0050911|GO:0004984|GO:0016021	Rn.141867
A_44_P346557	0.000839481	3	3	2	4	4		2	4	Olr93_predicted		Rattus norvegicus olfactory receptor 93 (predicted) (Olr93_predicted), mRNA [NM_001000141]	NM_001000141	293234	GO:0007186|GO:0050911|GO:0004984|GO:0016021	Rn.141894
A_43_P16374	0.039025	3	4	2	2	2	2	4	5	Tpcr12		PREDICTED: Rattus norvegicus putative olfactory receptor (Tpcr12), mRNA [XM_001070532]	XM_001070532	641659	GO:0007165|GO:0007186|GO:0007608|GO:0050896|GO:0004872|GO:0004984|GO:0016020|GO:0016021
A_43_P15859	0.0143147	3		2		2	3		2	Ocm		Rattus norvegicus oncomodulin (Ocm), mRNA [NM_012995]	NM_012995	25503	GO:0005509	Rn.9719
A_44_P191692	0.00650033	3	3	2	2		2	3	5	Olr528_predicted		Rattus norvegicus olfactory receptor 528 (predicted) (Olr528_predicted), mRNA [NM_001000319]	NM_001000319	295776	GO:0007186|GO:0050911|GO:0004984|GO:0016021	Rn.142928
A_44_P358308	0.0236977	3	4	2	2		2	2	5	Olr530_predicted		Rattus norvegicus olfactory receptor 530 (predicted) (Olr530_predicted), mRNA [NM_001001376]	NM_001001376	295786	GO:0007186|GO:0050911|GO:0004984|GO:0016021	Rn.142926
A_44_P491674	0.00349475	2	3	2	4	5	2	4	5	Pdx1		Rattus norvegicus pancreatic and duodenal homeobox gene 1 (Pdx1), mRNA [NM_022852]	NM_022852	29535	GO:0006006|GO:0006091|GO:0006351|GO:0006355|GO:0006357|GO:0006366|GO:0009887|GO:0030154|GO:0031016|GO:0042127|GO:0045944|GO:0051291|GO:0003677|GO:0003700|GO:0003704|GO:0016563|GO:0042803|GO:0005634	Rn.54603
A_44_P530389	6.27771e-13	2		2	4	4	11	20	16	Ecel1		Rattus norvegicus endothelin converting enzyme-like 1 (Ecel1), mRNA [NM_021776]	NM_021776	60417	GO:0006508|GO:0007218|GO:0007242|GO:0004222|GO:0004245|GO:0008237|GO:0008270|GO:0046872|GO:0005887|GO:0016020|GO:0016021	Rn.45803
A_44_P325571	0.0121728	2	4	2	3	4	5	7	13	Olr349_predicted		Rattus norvegicus olfactory receptor 349 (predicted) (Olr349_predicted), mRNA [NM_001001019]	NM_001001019	405393	GO:0007186|GO:0050911|GO:0004984|GO:0016021	Rn.141689
A_44_P143715	0.00995523	2	6	3	8	4	3	3	6	Myl7_predicted		UI-R-AB0-vy-g-06-0-UI.s10 UI-R-AB0 Rattus norvegicus cDNA clone UI-R-AB0-vy-g-06-0-UI 3', mRNA sequence [CK838529]	CK838529	289759	GO:0006939|GO:0030048|GO:0000146|GO:0005509|GO:0042623|GO:0016459	Rn.3843
A_44_P243037	0.0226374	2	2	2	3	4	2	3	5	Olr1657_predicted		Rattus norvegicus olfactory receptor 1657 (predicted) (Olr1657_predicted), mRNA [NM_001000536]	NM_001000536	364726	GO:0007186|GO:0050911|GO:0004984|GO:0016021	Rn.142507
A_43_P16211	0.00184239	2	2	2	5	4	3	3	3	Dnahc3		PREDICTED: Rattus norvegicus dynein, axonemal, heavy chain 3 (Dnahc3), mRNA [XM_001065872]	XM_001065872	117249	GO:0005868	Rn.92386
A_44_P534049	0.00116169	2	3	2	3	3	2	3	2	Plin		Rattus norvegicus perilipin (Plin), mRNA [NM_013094]	NM_013094	25629	GO:0006629|GO:0008150|GO:0016042|GO:0003674|GO:0005515|GO:0008289|GO:0005811	Rn.9737
A_43_P11966	0.00527014	2	4	2	4	3	2	3	4	Msmb		Rattus norvegicus beta-microseminoprotein (Msmb), mRNA [NM_019188]	NM_019188	29311	GO:0005615|GO:0005634	Rn.10615
A_44_P276120	0.000405249	2		2	3	3	2	3	2	Kiss1r		Rattus norvegicus KISS1 receptor (Kiss1r), mRNA [NM_023992]	NM_023992	78976	GO:0000186|GO:0007165|GO:0007186|GO:0007610|GO:0008285|GO:0019722|GO:0030336|GO:0046887|GO:0050482|GO:0050806|GO:0051496|GO:0001584|GO:0004872|GO:0004983|GO:0005515|GO:0008188|GO:0008528|GO:0042923|GO:0009986|GO:0016020|GO:0016021	Rn.48681
A_44_P529845	0.00298087	2	2	2	4	3	5	3	4	RGD1564276_predicted		PREDICTED: Rattus norvegicus similar to MAP [XM_577533]	XM_577533	502093	GO:0006468|GO:0004674|GO:0005524	Rn.215051
A_44_P1052006	0.000869103	2	2	2	4	3	2	2	3	Prss21		Rattus norvegicus protease, serine, 21 (Prss21), mRNA [NM_181477]	NM_181477	353251	GO:0006508|GO:0007283|GO:0004252|GO:0008233|GO:0008236	Rn.60786
A_44_P433593	3.20322e-06	2	2	2	4	3	2	2	3	Phox2b_predicted		Rattus norvegicus similar to Paired mesoderm homeobox protein 2B (Paired-like homeobox 2B) (PHOX2B homeodomain protein) (Neuroblastoma Phox) (NBPhox) (LOC364152), mRNA [XM_344239]	XM_344239	364152	GO:0006355|GO:0008150|GO:0003674|GO:0003700|GO:0005575|GO:0005634	Rn.106225
A_44_P262690	0.0298346	2	3	2	4	3	3	2	4	RGD1563581_predicted		PREDICTED: Rattus norvegicus similar to S100 calcium binding protein A11 (calizzarin) (predicted) (RGD1563581_predicted), mRNA [XM_225088]	XM_225088	502110	GO:0005509	Rn.155044
A_44_P487049	4.86732e-05	2	2	2	3	3		2	3	Olr87_predicted		Rattus norvegicus olfactory receptor 87 (predicted) (Olr87_predicted), mRNA [NM_001000543]	NM_001000543	365329	GO:0007186|GO:0050911|GO:0004984|GO:0016021	Rn.141899
A_44_P231824	0.0063633	2	2	2	2	3			3	Rgr_predicted		PREDICTED: Rattus norvegicus retinal G protein coupled receptor (predicted) (Rgr_predicted), mRNA [XM_224673]		306307	GO:0007186|GO:0007601|GO:0008150|GO:0003674|GO:0005515|GO:0005575|GO:0005615|GO:0005887|GO:0016021	Rn.26828
A_44_P165653	0.0188099	2		2	3	3			2	Olr576_predicted		Rattus norvegicus olfactory receptor 576 (predicted) (Olr576_predicted), mRNA [NM_001000328]	NM_001000328	295814	GO:0007186|GO:0050911|GO:0004984|GO:0016021	Rn.142896
A_44_P359188	0.000566633	2	3	2		2	6	7	10	Krt1-5		Rattus norvegicus keratin complex 1, acidic, gene 5 (Krt1-5), mRNA [NM_001008759]	NM_001008759	287698	GO:0005198|GO:0030280|GO:0005882	Rn.2873
A_44_P360600	0.0197436	2	3	2	5	2	3	3	4	Olr803_predicted		Rattus norvegicus olfactory receptor 803 (predicted) (Olr803_predicted), mRNA [NM_001000853]	NM_001000853	405143	GO:0007186|GO:0050911|GO:0004984|GO:0016021	Rn.143119
A_44_P224810	1.83395e-05	2				2	3	3	3	Nalp10_predicted		PREDICTED: Rattus norvegicus NACHT, leucine rich repeat and PYD containing 10 (predicted) (Nalp10_predicted), mRNA [XM_219247]		293426	GO:0006952
A_44_P605947	0.0043233	2	4	2	2	2	4	3	5	LOC498940		Rattus norvegicus similar to Carboxylesterase 2 (LOC498940), mRNA [NM_001044258]	NM_001044258	498940	GO:0004759|GO:0016787	Rn.126854
A_43_P12655	0.000120135	2	3	2	4	2	2	2	3	Slc27a2		Rattus norvegicus solute carrier family 27 (fatty acid transporter), member 2 (Slc27a2), mRNA [NM_031736]	NM_031736	65192	GO:0000038|GO:0001676|GO:0006629|GO:0006631|GO:0008152|GO:0004467|GO:0015245|GO:0016874|GO:0005615|GO:0005739|GO:0005777|GO:0005778|GO:0005782|GO:0005783|GO:0005792|GO:0016020|GO:0016021	Rn.3608
A_44_P110120	0.000126385	2		2	3	2	2	2	2	RGD1563818_predicted		PREDICTED: Rattus norvegicus similar to secretory leukocyte protease inhibitor (predicted) (RGD1563818_predicted), mRNA [XM_215940]	XM_215940	296356		Rn.144851
A_44_P508583	0.0216523	2	2	2	2	2	2	2	2	LOC684642		PREDICTED: Rattus norvegicus hypothetical protein LOC684642 (LOC684642), mRNA [XM_001071381]	XM_001071381	684642
A_44_P969565	0.0060371	2	2	2	2	2	3	2	3	LOC501403		PREDICTED: Rattus norvegicus similar to Chromobox protein homolog 4 (Polycomb 2 homolog) (Pc2) (MPc2) (LOC501403), mRNA [XM_001081757]	XM_001081757	501403	GO:0006333|GO:0003682|GO:0000785|GO:0005634	Rn.124378
A_43_P11759	0.0130958	2		2		2	2		2	Rps26		Rattus norvegicus ribosomal protein S26 (Rps26), mRNA [NM_013224]	NM_013224	27139	GO:0006412|GO:0003735|GO:0005622|GO:0005840	Rn.144566
A_44_P366026	0.00371582	2		2	4	2	2		4	LOC291478		PREDICTED: Rattus norvegicus similar to Y-linked testis-specific protein (LOC291478), mRNA [XR_006221]	XR_006221	291478		Rn.196758
A_44_P116532	1.55905e-07	2		2	4	2			3	Cdh22		Rattus norvegicus cadherin 22 (Cdh22), mRNA [NM_019161]	NM_019161	29182	GO:0007155|GO:0007156|GO:0007420|GO:0016339|GO:0005509|GO:0005515|GO:0005615|GO:0016020|GO:0016021	Rn.108785
A_44_P146675	0.0392118	2	3	2	2	2	2	3	4	Fgf23		Rattus norvegicus fibroblast growth factor 23 (Fgf23), mRNA [NM_130754]	NM_130754	170583	GO:0006796|GO:0006817|GO:0030500|GO:0030643|GO:0042359|GO:0005104|GO:0008083|GO:0015114|GO:0005615	Rn.154421
A_44_P519978	0.021017	2	4	2		2	3	3	7	Olr544_predicted		Rattus norvegicus olfactory receptor 544 (predicted) (Olr544_predicted), mRNA [NM_001001052]	NM_001001052	405940	GO:0007186|GO:0050911|GO:0004984|GO:0016021	Rn.142915
A_44_P236187	0.00238368	2				2	3	3	3	Lgals7		Rattus norvegicus lectin, galactose binding, soluble 7 (Lgals7), mRNA [NM_022582]	NM_022582	29518	GO:0006915|GO:0006917|GO:0007157|GO:0008283|GO:0030154|GO:0005529|GO:0005615|GO:0005634	Rn.6336
A_44_P232255	0.0250791	2	3	2	2	2	2	2	3	RGD1565100_predicted		Rattus norvegicus similar to alkaline phosphatase precursor (LOC367308), mRNA [XM_346070]	XM_346070	367308	GO:0008152	Rn.129988
A_44_P265127	0.0273553	2	2		2	2	2	2	4	RGD1564090_predicted		PREDICTED: Rattus norvegicus similar to seminal vesicle secretion 3 (predicted) (RGD1564090_predicted), mRNA [XM_215936]		296354		Rn.100666
A_44_P114866	0.0310218	2	4	2	2	2	2	2	4	RGD1560678_predicted		Rattus norvegicus similar to FYVE and coiled-coil domain containing 1 (LOC301510), mRNA [XM_237287]		301510	GO:0008270	Rn.104456
A_44_P189879	0.0260556	2	2		2	2	2	2	4	RGD1559457_predicted		PREDICTED: Rattus norvegicus similar to SP9 (predicted) (RGD1559457_predicted), mRNA [XM_345371]		366078	GO:0003676|GO:0008270|GO:0005622
A_44_P248337	0.0083515	2	4	2		2	2	2	4	RGD1305869_predicted		PREDICTED: Rattus norvegicus similar to KIAA1713 protein (predicted) (RGD1305869_predicted), mRNA [XR_007410]		307555		Rn.210349
A_44_P269184	0.000728573	2	2			2	2	2	4	Olr295_predicted		Rattus norvegicus olfactory receptor 295 (predicted) (Olr295_predicted), mRNA [NM_001000233]	NM_001000233	293595	GO:0007186|GO:0050911|GO:0001584|GO:0004984|GO:0016021	Rn.141741
A_44_P485260	0.0190563	2	3	2	2	2	2	2	4	LOC295618		PREDICTED: Rattus norvegicus similar to zinc finger protein 532 (LOC295618), mRNA [XR_005758]	XR_005758	295618		Rn.197753
A_44_P191672	0.0391284	2	3	2	2	2	2	2	5	Ka17		Rattus norvegicus type I keratin KA17 (Ka17), mRNA [NM_212545]	NM_212545	287702	GO:0000902|GO:0002009|GO:0008544|GO:0031424|GO:0045103|GO:0045109|GO:0005198|GO:0005200|GO:0005882|GO:0045095	Rn.106755
A_44_P419188	0.00636195	2	2			2	2	2	3	Hnf4a		Rattus norvegicus hepatocyte nuclear factor 4, alpha (Hnf4a), mRNA [NM_022180]	NM_022180	25735	GO:0006350|GO:0006355|GO:0006357|GO:0006629|GO:0006637|GO:0007164|GO:0007596|GO:0008285|GO:0009749|GO:0030154|GO:0042524|GO:0043433|GO:0045216|GO:0045722|GO:0045723|GO:0045930|GO:0045944|GO:0050732|GO:0000062|GO:0003677|GO:0003700|GO:0003702|GO:0003707|GO:0005496|GO:0005504|GO:0008134|GO:0008270|GO:0016290|GO:0016439|GO:0042803|GO:0046872|GO:0005634|GO:0005667	Rn.44442
A_44_P168358	0.0170549	2	2		3	2	3	2	5	RGD1561185_predicted		similar to KP78b CG17216-PA (LOC367461), mRNA [Source:RefSeq_dna;Acc:XR_006543] [ENSRNOT00000050327]		502251	GO:0006468|GO:0004674|GO:0005524	Rn.141151
A_44_P931240	0.000148424	2	3			2	3	2	5	LOC684055		PREDICTED: Rattus norvegicus hypothetical protein LOC684055 (LOC684055), mRNA [XM_001068703]	XM_001068703	684055
A_44_P259828	0.0436246	2	2			2		2	2	Olr344_predicted		Rattus norvegicus olfactory receptor 344 (predicted) (Olr344_predicted), mRNA [NM_001001043]	NM_001001043	405929	GO:0007186|GO:0050911|GO:0004984|GO:0016021	Rn.145383
A_44_P428682	0.0137892	2	3	2		2	2		4	Aoc2		Rattus norvegicus AOC2-like protein mRNA, partial cds [AF503926]	AF503926	353257	GO:0005507	Rn.198326
A_44_P202201	0.000827307		6	2	2	4	3	4	4	Grp		Rattus norvegicus gastrin releasing peptide (Grp), mRNA [NM_133570]	NM_133570	171101	GO:0007165|GO:0007218|GO:0005184|GO:0008083|GO:0005615|GO:0005625	Rn.10930
A_44_P259867	0.00163053		4	4	6	5	4	5	6	Olr262_predicted		Rattus norvegicus olfactory receptor 262 (predicted) (Olr262_predicted), mRNA [NM_001000221]	NM_001000221	293400	GO:0007186|GO:0050911|GO:0004984|GO:0016021	Rn.141770
A_44_P100815	3.40559e-05		4	2	5	3	5	3	6	LOC367541		PREDICTED: Rattus norvegicus similar to Spindlin-like protein 3 (SPIN-3) (Protein DXF34) (LOC367541), mRNA [XR_007058]	XR_007058	367541		Rn.196747
A_44_P351275	0.0248429		4		4	2		2	3	Olr1765_predicted		Rattus norvegicus olfactory receptor 1765 (predicted) (Olr1765_predicted), mRNA [NM_001000489]	NM_001000489	302821	GO:0007186|GO:0050911|GO:0004984|GO:0016021	Rn.143700
A_44_P318323	0.00110556		4	2	2		3	4	6	LOC286989		Rattus norvegicus UDP-glucuronosyltransferase (LOC286989), mRNA [NM_173323]	NM_173323	286989	GO:0008152|GO:0015020|GO:0005783|GO:0005792|GO:0016020|GO:0016021	Rn.11131
A_44_P505835	0.0356342		4	2	2		2	3	5	Olr1463_predicted		Rattus norvegicus olfactory receptor 1463 (predicted) (Olr1463_predicted), mRNA [NM_001000023]	NM_001000023	287363	GO:0007186|GO:0050911|GO:0004984|GO:0016021	Rn.142115
A_44_P411936	0.00764759		4	2	2		2	2	4	Ccr9		Rattus norvegicus chemokine (C-C motif) receptor 9 (Ccr9), mRNA [NM_172329]	NM_172329	282832	GO:0006935|GO:0007165|GO:0007186|GO:0030595|GO:0001584|GO:0004872|GO:0005515|GO:0016493|GO:0016020|GO:0016021	Rn.91140
A_44_P130380	0.0176871		4	2	2		3	2	4	Olr1250_predicted		Rattus norvegicus olfactory receptor 1250 (predicted) (Olr1250_predicted), mRNA [NM_001000806]	NM_001000806	405092	GO:0007186|GO:0050911|GO:0004984|GO:0016021	Rn.143520
A_43_P11809	0.00124156		3	2	5	4	4	5	5	Umod		Rattus norvegicus uromodulin (Umod), mRNA [NM_017082]	NM_017082	25128	GO:0006968|GO:0008150|GO:0008285|GO:0003674|GO:0005509|GO:0048503|GO:0005615|GO:0016020|GO:0016021|GO:0016023|GO:0019898	Rn.31982
A_43_P15455	0.0053937		3	2	5	4	2	2	3	Npffr1		Rattus norvegicus neuropeptide FF receptor 1 (Npffr1), mRNA [NM_022291]	NM_022291	64107	GO:0007165|GO:0007186|GO:0001584|GO:0004872|GO:0004930|GO:0008188|GO:0016020|GO:0016021	Rn.64483
A_43_P15498	0.000163666		3	3	5	4	2	3	3	Chrng		Rattus norvegicus cholinergic receptor, nicotinic, gamma polypeptide (Chrng), mRNA [NM_019145]	NM_019145	25753	GO:0006811|GO:0006936|GO:0007165|GO:0007268|GO:0007271|GO:0004889|GO:0004981|GO:0005216|GO:0005230|GO:0015267|GO:0015276|GO:0030594|GO:0005794|GO:0005886|GO:0005887|GO:0005892|GO:0016021|GO:0045211	Rn.44634
A_44_P615345	0.000394298		3	2	5	3	2	3	3	RGD1560307_predicted		Rattus norvegicus cDNA clone IMAGE:7459410 [BC110052]		360661		Rn.198904
A_44_P280799	1.73116e-05		3	2	5	3	2	2	4	Olr613_predicted		Rattus norvegicus olfactory receptor 613 (predicted) (Olr613_predicted), mRNA [NM_001000654]	NM_001000654	404852	GO:0007186|GO:0050911|GO:0004984|GO:0016021	Rn.142870
A_44_P512936	4.25939e-09		3	2	3	4	2	3	4	Olr441_predicted		Rattus norvegicus olfactory receptor 441 (predicted) (Olr441_predicted), mRNA [NM_001000283]	NM_001000283	295712	GO:0007186|GO:0050911|GO:0004984|GO:0016021	Rn.142989
A_44_P487000	6.18418e-05		3	2	5	4	4	3	4	Olr623_predicted		Rattus norvegicus olfactory receptor 623 (predicted) (Olr623_predicted), mRNA [NM_001000651]	NM_001000651	404848	GO:0007186|GO:0050911|GO:0004984|GO:0016021	Rn.142866
A_44_P400363	0.00141104		3	3	4	4	2	2	3	Ampd1		Rattus norvegicus adenosine monophosphate deaminase 1 (isoform M) (Ampd1), mRNA [NM_138876]	NM_138876	25028	GO:0009117|GO:0009126|GO:0009168|GO:0010033|GO:0003876|GO:0005515|GO:0016787|GO:0005575	Rn.9794
A_44_P393316	0.000182268		3		4	4	3	2	3	Olr25_predicted		Rattus norvegicus olfactory receptor 25 (predicted) (Olr25_predicted), mRNA [NM_001000692]	NM_001000692	404897	GO:0007186|GO:0050911|GO:0004984|GO:0016021	Rn.141945
A_44_P234338	0.0418997		3	2	4	3	2	4	3	RGD1561119_predicted		Rattus norvegicus similar to Kielin (LOC296952), mRNA [XM_231561]	XM_231561	296952		Rn.140921
A_44_P386757	0.0293705		3	3	3	3	2	3	4	RGD1561133_predicted		PREDICTED: Rattus norvegicus similar to putative pheromone receptor (Go-VN2) (predicted) (RGD1561133_predicted), mRNA [XM_222983]	XM_222983	289295	GO:0008067|GO:0016020	Rn.195723
A_44_P557826	0.0223641		3	2	4	3	3	3	4	RGD1566040_predicted		Rattus norvegicus similar to serine/threonine kinase (LOC364759), mRNA [XM_344619]	XM_344619	364759	GO:0006468|GO:0004674|GO:0005524
A_44_P342710	0.0146109		3		3	3	2	2	4	LOC691914		PREDICTED: Rattus norvegicus similar to Leo1, Paf1/RNA polymerase II complex component, homolog (LOC691914), mRNA [XM_001080079]	XM_001080079	691914	GO:0005975|GO:0009045	Rn.214642
A_44_P405668	0.000615327		3		4	3	2	2	3	LOC679690		PREDICTED: Rattus norvegicus similar to ATP synthase, H+ transporting, mitochondrial F0 complex, subunit G (LOC679690), mRNA [XM_001054040]	XM_001054040	679690	GO:0015986|GO:0046933|GO:0046961|GO:0016469
A_44_P350108	0.115154		3	2	4	3	2	2	5	Abcb11		Rattus norvegicus ATP-binding cassette, sub-family B (MDR/TAP), member 11 (Abcb11), mRNA [NM_031760]	NM_031760	83569	GO:0006810|GO:0006979|GO:0008152|GO:0015722|GO:0042493|GO:0046618|GO:0000166|GO:0003824|GO:0005215|GO:0005515|GO:0005524|GO:0008554|GO:0015126|GO:0015238|GO:0015432|GO:0016887|GO:0042626|GO:0000139|GO:0005624|GO:0005794|GO:0005886|GO:0005887|GO:0016020|GO:0016021|GO:0016324|GO:0046581	Rn.14539
A_44_P194730	0.0179972		3	2	2	2	3	3	3	Zbtb40_predicted		PREDICTED: Rattus norvegicus zinc finger and BTB domain containing 40 (predicted) (Zbtb40_predicted), mRNA [XM_342953]		362635		Rn.160688
A_44_P543137	0.0527925		3	2	2	2	3	2	5	Olr824_predicted		Rattus norvegicus olfactory receptor 824 (predicted) (Olr824_predicted), mRNA [NM_001000905]	NM_001000905	405215	GO:0007186|GO:0050911|GO:0004984|GO:0016021	Rn.143086
A_44_P448093	0.000431221		3	2	3	2		2	2	RGD1563590_predicted		PREDICTED: Rattus norvegicus similar to melanoma antigen 2 (predicted) (RGD1563590_predicted), mRNA [XM_228599]	XM_228599	302435
A_44_P836445	0.00221341		3		2	2		2	2	Aph1a		Rattus norvegicus anterior pharynx defective 1a homolog (C. elegans) (Aph1a), mRNA [NM_001014255]	NM_001014255	365872	GO:0001656|GO:0016485|GO:0043085|GO:0004175|GO:0005515|GO:0016021	Rn.22786
A_44_P416899	0.015817		3	2	2		2	3	4	Ppyr1		Rattus norvegicus pancreatic polypeptide receptor 1 (Ppyr1), mRNA [NM_031581]	NM_031581	29471	GO:0007165|GO:0007186|GO:0007586|GO:0007631|GO:0008015|GO:0001584|GO:0001601|GO:0001602|GO:0003824|GO:0004872|GO:0042277|GO:0005887|GO:0016020|GO:0016021	Rn.10574
A_44_P240790	0.00214709		3	2	2		2	3	4	Olr371_predicted		Rattus norvegicus olfactory receptor 371 (predicted) (Olr371_predicted), mRNA [NM_001000258]	NM_001000258	293803	GO:0007186|GO:0050911|GO:0004984|GO:0016021	Rn.141680
A_44_P219596	0.00174727		3	2	2		3	3	5	Prop1		Rattus norvegicus paired like homeodomain factor 1 (Prop1), mRNA [NM_153627]	NM_153627	266738	GO:0001568|GO:0006355|GO:0007417|GO:0008150|GO:0009887|GO:0009953|GO:0043066|GO:0003674|GO:0003700|GO:0003702|GO:0005575|GO:0005634	Rn.86655
A_44_P377018	0.00207599		3	2			2	2	3	Olr1519_predicted		Rattus norvegicus olfactory receptor 1519 (predicted) (Olr1519_predicted), mRNA [NM_001000037]	NM_001000037	287517	GO:0007186|GO:0050911|GO:0004984|GO:0016021	Rn.142072
A_44_P430298	0.00364162		3		3		2	2	3	Defb24		AMGNNUC:URRG1-00063-E10-A urrg1 (14046) Rattus norvegicus cDNA clone urrg1-00063-e10 5', mRNA sequence [CB797048]	CB797048	641632	GO:0009405|GO:0008200|GO:0005576	Rn.147317
A_44_P544113	0.000112415		2		3	5	4	5	4	RGD1307792_predicted		PREDICTED: Rattus norvegicus similar to expressed sequence AU041483 (predicted) (RGD1307792_predicted), mRNA [XM_001060982]		303914	GO:0005615|GO:0016021	Rn.178819
A_43_P16265	1.92308e-06		2		4	4	3	4	5	Olr1078		Rattus norvegicus olfactory receptor 1078 (Olr1078), mRNA [NM_207597]	NM_207597	299593	GO:0007165|GO:0007186|GO:0007608|GO:0050896|GO:0050911|GO:0004872|GO:0004984|GO:0016020|GO:0016021	Rn.120045
A_44_P394483	0.00324958		2	2	4	4	3	3	4	Chrna10		Rattus norvegicus cholinergic receptor, nicotinic, alpha polypeptide 10 (Chrna10), mRNA [NM_022639]	NM_022639	64574	GO:0006811|GO:0006816|GO:0007271|GO:0042127|GO:0004889|GO:0005102|GO:0005216|GO:0005230|GO:0005262|GO:0005509|GO:0030594|GO:0005892|GO:0016021|GO:0045211	Rn.48767
A_43_P20823	0.00716829		2		3	3	4	5	5	Stac2_predicted		Rattus norvegicus similar to Expressed sequence AW240854 (LOC363674), mRNA [XM_343962]		363674		Rn.153636
A_44_P384974	0.000181214		2		3	3	2	3	2	Upk1b		Rattus norvegicus uroplakin 1B (Upk1b), mRNA [NM_001024253]	NM_001024253	303924	GO:0030855|GO:0005198|GO:0016020|GO:0016021	Rn.9134
A_44_P499003	5.18197e-09		2		4	3	2	3	4	Serpinb12_predicted		PREDICTED: Rattus norvegicus serine (or cysteine) peptidase inhibitor, clade B (ovalbumin), member 12 (predicted) (Serpinb12_predicted), mRNA [XM_222499]		304692		Rn.34266
A_43_P11516	0.00017889		2	2	4	3	2	2	3	Vipr1		Rattus norvegicus vasoactive intestinal peptide receptor 1 (Vipr1), mRNA [NM_012685]	NM_012685	24875	GO:0006936|GO:0006955|GO:0007165|GO:0007186|GO:0007187|GO:0007189|GO:0007268|GO:0007586|GO:0008284|GO:0004872|GO:0004930|GO:0004999|GO:0005887|GO:0016020|GO:0016021	Rn.9973
A_42_P679946	0.0209683		2		3	3	2	2	3	Miox		Rattus norvegicus myo-inositol oxygenase (Miox), mRNA [NM_145771]	NM_145771	252899	GO:0009992|GO:0016044|GO:0019310|GO:0048016|GO:0004032|GO:0004033|GO:0016491|GO:0016651|GO:0050113|GO:0050661|GO:0005737|GO:0016234	Rn.19959
A_44_P469554	0.000147023		2	2	3	3	2	2	2	Figf		Rattus norvegicus c-fos induced growth factor (Figf), mRNA [NM_031761]	NM_031761	360457	GO:0000074|GO:0001525|GO:0001946|GO:0007275|GO:0008283|GO:0008284|GO:0030154|GO:0045766|GO:0048010|GO:0005161|GO:0005172|GO:0005515|GO:0008083|GO:0005576|GO:0005615|GO:0016020	Rn.10796
A_43_P22111	0.0177981		2			3	2	2	3	Cnnm4_predicted		PREDICTED: Rattus norvegicus cyclin M4 (predicted) (Cnnm4_predicted), mRNA [XM_343554]		363216		Rn.857
A_44_P1060096	0.0193049		2		3	3		2	2	Cideb_predicted		PREDICTED: Rattus norvegicus cell death-inducing DNA fragmentation factor, alpha subunit-like effector B (predicted) (Cideb_predicted), mRNA [XM_344410]		364388	GO:0006917|GO:0008630|GO:0005829	Rn.204016
A_44_P290656	4.85691e-08		2		2	2	15	18	13	Dnah3_predicted		PREDICTED: Rattus norvegicus dynein, axonemal, heavy polypeptide 3 (predicted) (Dnah3_predicted), mRNA [XM_219388]		293539	GO:0007018|GO:0000166|GO:0003777|GO:0005524|GO:0016887|GO:0030286	Rn.144802
A_44_P163731	0.000152813		2	2	2	2	10	12	8	RGD1564773_predicted		PREDICTED: Rattus norvegicus similar to GalNAc transferase 10 isoform a (predicted) (RGD1564773_predicted), mRNA [XM_341429]		361142		Rn.214629
A_42_P528779	4.13041e-07		2		2	2	3	4	3	Kif12		Rattus norvegicus kinesin family member 12, mRNA (cDNA clone IMAGE:7110267), complete cds. [BC085798]	BC085798	313254	GO:0007018|GO:0000166|GO:0003777|GO:0005524|GO:0005874|GO:0005875	Rn.32294
A_44_P384213	0.0257783		2	2	2	2	2	3	3	Il10		Rattus norvegicus interleukin 10 (Il10), mRNA [NM_012854]	NM_012854	25325	GO:0001818|GO:0006916|GO:0006950|GO:0006954|GO:0006955|GO:0007253|GO:0007267|GO:0030097|GO:0030183|GO:0030595|GO:0030886|GO:0042092|GO:0042100|GO:0042130|GO:0042536|GO:0042742|GO:0045019|GO:0045077|GO:0045191|GO:0045347|GO:0045348|GO:0045355|GO:0051384|GO:0005125|GO:0005141|GO:0005515|GO:0005576|GO:0005615	Rn.9868
A_44_P375125	0.00440123		2		3	2	2	2	2	Trpm5_predicted		PREDICTED: Rattus norvegicus transient receptor potential cation channel, subfamily M, member 5 (predicted) (Trpm5_predicted), mRNA [XM_344979]		365391	GO:0005216|GO:0016021	Rn.145298
A_44_P321043	0.000192348		2		3	2	2	2	4	RGD1561759_predicted		Rattus norvegicus similar to putative protein kinase (LOC308183), mRNA [XM_217910]	XM_217910	308183	GO:0006468|GO:0004674|GO:0005524
A_44_P210763	0.0139418		2		3	2	2	2	2	RGD1308922_predicted		PREDICTED: Rattus norvegicus similar to Hypothetical protein KIAA0514 (predicted) (RGD1308922_predicted), mRNA [XM_224702]		306284
A_44_P105078	0.00427339		2		2	2	2	2	2	LOC682030		PREDICTED: Rattus norvegicus similar to Trophinin (MAGE-D3 antigen) (LOC682030), mRNA [XM_001059475]	XM_001059475	682030
A_44_P974179	0.000363685		2	2	3	2	2	2	2	LOC498065		Rattus norvegicus similar to RIKEN cDNA 4921526F01 gene (LOC498065), mRNA [NM_001017484]	NM_001017484	498065		Rn.145440
A_44_P436387	0.0114852		2	2	2	2	2	2	4	LOC367975		Rattus norvegicus similar to B-cell translocation gene 1; B-cell translocation gene 1, anti-proliferative (LOC367975), mRNA [XM_346380]	XM_346380	367975
A_44_P469247	1.52756e-05		2		2	2	2	2	2	Lhx4_predicted		PREDICTED: Rattus norvegicus LIM homeobox protein 4 (predicted) (Lhx4_predicted), mRNA [XM_341135]	XM_341135	360858	GO:0006355|GO:0006916|GO:0008150|GO:0009887|GO:0003674|GO:0003700|GO:0008270|GO:0005575|GO:0005634	Rn.48080
A_44_P224769	5.57557e-06		2	2	4	2	2	2	3	Klk13_predicted		PREDICTED: Rattus norvegicus kallikrein 13 (predicted) (Klk13_predicted), mRNA [XM_218643]		292848	GO:0006508|GO:0004252|GO:0005515|GO:0005576|GO:0005737
A_44_P421488	4.36993e-05		2		2	2		2	2	Trpc7		Short transient receptor potential channel 7 (Fragment). [Source:Uniprot/SPTREMBL;Acc:Q8CFF7] [ENSRNOT00000045154]		282822	GO:0006816|GO:0005262|GO:0015281|GO:0016021	Rn.162178
A_44_P279116	0.000184282		2		3	2		2	2	Rad51ap1_predicted		similar to RAD51 associated protein 1 (LOC689055), mRNA [Source:RefSeq_dna;Acc:NM_001079711] [ENSRNOT00000049662]		312721	GO:0006310|GO:0005634
A_44_P510844	4.45208e-07		2	2	4	2		2	3	LOC684385		PREDICTED: Rattus norvegicus similar to unc-93 homolog A (LOC684385), mRNA [XM_001070151]	XM_001070151	684385		Rn.144777
A_44_P245998	9.24076e-05		2		3	2		2	2	Ldlrad3_predicted		Rattus norvegicus similar to hypothetical protein LOC143458 (LOC366138), mRNA [XM_345406]	XM_345406	366138		Rn.214859
A_43_P15536	0.000814472		2	2	4	2		2	3	Ifnb1		Rattus norvegicus interferon beta 1, fibroblast (Ifnb1), mRNA [NM_019127]	NM_019127	24481	GO:0006917|GO:0006919|GO:0007166|GO:0008285|GO:0009615|GO:0030101|GO:0042100|GO:0042742|GO:0045089|GO:0045343|GO:0046597|GO:0005125|GO:0005126|GO:0005132|GO:0005576|GO:0005615	Rn.138105
A_43_P21140	9.41498e-05		2		3	2		2	2	Cstf2t_predicted		PREDICTED: Rattus norvegicus cleavage stimulation factor, 3' pre-RNA subunit 2, tau (predicted) (Cstf2t_predicted), mRNA [XM_219809]	XM_219809	309338	GO:0006378|GO:0003676|GO:0003723|GO:0005515	Rn.198554
A_44_P393731	0.000576968		2		3	2		2	2	Cdc42bpg_predicted		Rattus norvegicus hypothetical LOC293693 (LOC293693), mRNA [XM_219530]		293693	GO:0006468|GO:0000287|GO:0004674|GO:0005524|GO:0031252	Rn.99897
A_44_P187156	0.00372337		2		3	2	2		2	Fgfr3		Rattus norvegicus fibroblast growth factor receptor 3 (Fgfr3), mRNA [NM_053429]	NM_053429	84489	GO:0000165|GO:0001501|GO:0006468|GO:0007259|GO:0007267|GO:0008285|GO:0008543|GO:0016049|GO:0030900|GO:0043065|GO:0045597|GO:0050731|GO:0004713|GO:0004872|GO:0005007|GO:0005524|GO:0008083|GO:0042802|GO:0005575|GO:0005764|GO:0005887|GO:0009898|GO:0016021|GO:0048471	Rn.23671
A_44_P407362	0.00637238		2	2	2	2	2		2	Art5		Rattus norvegicus ADP-ribosyltransferase 5 (Art5), mRNA [NM_001013039]	NM_001013039	259167	GO:0006471|GO:0003953|GO:0003956|GO:0016740|GO:0005576|GO:0005615	Rn.19845
A_43_P16064	0.0121335		2	2	2	2			2	Olr1696		Rattus norvegicus olfactory receptor 1696 (Olr1696), mRNA [NM_206850]	NM_206850	294158	GO:0007165|GO:0007186|GO:0007608|GO:0050896|GO:0050911|GO:0004872|GO:0004984|GO:0016020|GO:0016021	Rn.215727
A_44_P533955	5.82303e-09		2		2	2	8	13	14	Hsd3b1		Rattus norvegicus hydroxy-delta-5-steroid dehydrogenase, 3 beta- and steroid delta-isomerase 1 (Hsd3b1), mRNA [NM_017265]	NM_017265	29632	GO:0006700|GO:0006702|GO:0006703|GO:0003854|GO:0004769|GO:0016491|GO:0016853|GO:0030283|GO:0005739|GO:0005743|GO:0005758|GO:0005783|GO:0005792|GO:0016020|GO:0016021	Rn.109394
A_44_P342739	4.69673e-07		2	2	2	2	2	4	5	Ribc2		Rattus norvegicus RIB43A domain with coiled-coils 2 (Ribc2), mRNA [NM_001013949]	NM_001013949	300122		Rn.96045
A_44_P266908	0.0147687		2	2	2	2	2	3	3	Olr143_predicted		Rattus norvegicus olfactory receptor 143 (predicted) (Olr143_predicted), mRNA [NM_001000163]	NM_001000163	293281	GO:0007186|GO:0050911|GO:0004984|GO:0016021	Rn.141855
A_44_P1030225	0.00464004		2		2	2		3	2	Apoa4		Rattus norvegicus apolipoprotein A-IV (Apoa4), mRNA [NM_012737]	NM_012737	25080	GO:0006629|GO:0006869|GO:0008015|GO:0030300|GO:0042157|GO:0005319|GO:0008289|GO:0005576|GO:0005615|GO:0042627	Rn.15739
A_43_P20588	0.000931728		2	2	3	2	2	2	3	Tbc1d2_predicted		PREDICTED: Rattus norvegicus TBC1 domain family, member 2 (predicted) (Tbc1d2_predicted), mRNA [XM_232990]		313234		Rn.211803
A_44_P153891	0.0262754		2			2	2	2	3	Olr878_predicted		Rattus norvegicus olfactory receptor 878 (predicted) (Olr878_predicted), mRNA [NM_001000497]	NM_001000497	304610	GO:0007186|GO:0050911|GO:0004984|GO:0016021	Rn.143406
A_44_P501005	0.0236692		2			2	2	2	3	Olr323_predicted		Rattus norvegicus olfactory receptor 323 (predicted) (Olr323_predicted), mRNA [NM_001000245]	NM_001000245	293761	GO:0007186|GO:0050911|GO:0004984|GO:0016021	Rn.141707
A_44_P372317	0.0109168		2			2	2	2	3	Olr174_predicted		Rattus norvegicus olfactory receptor 174 (predicted) (Olr174_predicted), mRNA [NM_001001028]	NM_001001028	405914	GO:0007186|GO:0050911|GO:0004984|GO:0016021	Rn.141832
A_44_P391085	0.0165941		2	2	2	2	2	2	4	Olr1126_predicted		Rattus norvegicus olfactory receptor 1126 (predicted) (Olr1126_predicted), mRNA [NM_001000880]	NM_001000880	405179	GO:0007186|GO:0050911|GO:0004984|GO:0016021	Rn.143609
A_44_P354315	0.00428116		2	2		2	2	2	3	Nkx2-9_predicted		Rattus norvegicus similar to NK2 homeodomain transcription factor (LOC299061), mRNA [XM_234179]	XM_234179	299061	GO:0006366|GO:0007409|GO:0003702
A_44_P161009	0.00148797		2	2		2	2	2	3	LOC362901		Rattus norvegicus Ac1254 (LOC362901), mRNA [NM_001008877]	NM_001008877	362901		Rn.214920
A_44_P335125	0.0157939		2	2	2	2	2	2	4	Grpr		Rattus norvegicus gastrin releasing peptide receptor (Grpr), mRNA [NM_012706]	NM_012706	24938	GO:0007165|GO:0007186|GO:0008283|GO:0042127|GO:0001584|GO:0004872|GO:0004946|GO:0004983|GO:0008528|GO:0005886|GO:0005887|GO:0016020|GO:0016021	Rn.10316
A_44_P253408	0.0161868		2			2	2	2	3	Foxh1_predicted		PREDICTED: Rattus norvegicus forkhead box H1 (predicted) (Foxh1_predicted), mRNA [XM_235454]		300054	GO:0006357|GO:0007165|GO:0007179|GO:0007368|GO:0009952|GO:0035054|GO:0045944|GO:0048318|GO:0003677|GO:0003700|GO:0003713|GO:0005515|GO:0016563|GO:0046332|GO:0005634|GO:0005667
A_42_P480723	0.010095		2	2	2	2	2	2	4	Cd8b		Rattus norvegicus CD8 antigen, beta chain (Cd8b), mRNA [NM_031539]	NM_031539	24931	GO:0006955|GO:0007169|GO:0042110|GO:0005515|GO:0015026|GO:0042288|GO:0009897|GO:0009986|GO:0016020|GO:0016021|GO:0042101	Rn.10330
A_44_P379416	0.0186787		2		2	2	2	2	3	Btnl8		Rattus norvegicus butyrophilin-like 8 (Btnl8), mRNA [NM_212489]	NM_212489	406160	GO:0050776	Rn.198088
A_44_P478305	0.0199798		2			2	2	2	3	Atp6v0a4_predicted		PREDICTED: Rattus norvegicus ATPase, H+ transporting, lysosomal V0 subunit A isoform 4 (predicted) (Atp6v0a4_predicted), mRNA [XM_231615]		296981	GO:0006818|GO:0006885|GO:0008150|GO:0015991|GO:0015992|GO:0003674|GO:0008553|GO:0005903|GO:0016020|GO:0016021|GO:0016471|GO:0045177	Rn.154498
A_44_P271900	0.0124305		2			2	3	2	3	RGD1310926_predicted		PREDICTED: Rattus norvegicus similar to beta-1,3-N-acetylglucosaminyltransferase protein (predicted) (RGD1310926_predicted), mRNA [XM_217903]		292325	GO:0006486|GO:0008378|GO:0016020
A_43_P19279	0.000313241		2			2	3	2	4	Lyzl4_predicted		PREDICTED: Rattus norvegicus lysozyme-like 4 (predicted) (Lyzl4_predicted), mRNA [XM_343507]		363168	GO:0016998|GO:0003796|GO:0005576|GO:0005615	Rn.46028
A_44_P279172	0.000674456		2	2	2	2	3	2	4	LOC291516		PREDICTED: Rattus norvegicus similar to Spindlin-like protein 2 (SPIN-2) (LOC291516), mRNA [XM_225786]	XM_225786	291516	GO:0007276	Rn.202570
A_44_P163562	0.000526687		2		2	2	4	2	4	LOC292391		PREDICTED: Rattus norvegicus similar to KP78b CG17216-PA (LOC292391), mRNA [XR_006344]	XR_006344	292391		Rn.198066
A_44_P123706	0.00620937		2	2	3	2	8	2	9	RGD1565723_predicted		PREDICTED: Rattus norvegicus similar to SPBPJ4664.02 (predicted) (RGD1565723_predicted), mRNA [XM_577714]	XM_577714	502254
A_43_P16117	0.00214683		2		2	2	2	2	3	Pcdhga9		Rattus norvegicus protocadherin gamma subfamily A, 9 (Pcdhga9), mRNA [NM_001037158]	NM_001037158	252895	GO:0007156|GO:0007283|GO:0005509|GO:0005624|GO:0016020	Rn.8628
A_44_P240912	0.00425637		2			2	2	2	2	Mtnr1b		Melatonin receptor type 1B (Mel-1B-R) (Mel1b melatonin receptor) (Fragment). [Source:Uniprot/SWISSPROT;Acc:P49287] [ENSRNOT00000011883]		192646	GO:0007165|GO:0007186|GO:0007187|GO:0007268|GO:0007623|GO:0004872|GO:0008502|GO:0005887|GO:0016020|GO:0016021	Rn.83599
A_44_P185528	0.0207983		2		2	2	2	2	2	Gscl_predicted		PREDICTED: Rattus norvegicus goosecoid-like (predicted) (Gscl_predicted), mRNA [XM_344044]		363831	GO:0006355|GO:0006357|GO:0009653|GO:0003700|GO:0005634
A_44_P557172	0.0403302		2	2	2	2	2	2	3	Gpbar1		Rattus norvegicus G protein-coupled bile acid receptor 1 (Gpbar1), mRNA [NM_177936]	NM_177936	338443	GO:0007165|GO:0007186|GO:0001584|GO:0004872|GO:0004930|GO:0016020|GO:0016021	Rn.41687
A_44_P247784	0.0130442		2	2		2	2	2	3	Ugt2b3		Rattus norvegicus UDP glycosyltransferase 2 family, member 3 (Ugt2b3), mRNA [NM_153314]	NM_153314	266685	GO:0006805|GO:0008152|GO:0008202|GO:0015020|GO:0005783|GO:0005792|GO:0016020|GO:0016021	Rn.24945
A_43_P11507	0.020243		2	2		2	2	2	4	Svp4		Rattus norvegicus seminal vesicle protein 4 (Svp4), mRNA [NM_012662]	NM_012662	24802		Rn.9942
A_44_P147020	0.0114941		2			2	2	2	3	Cyp4a11		Rattus norvegicus cytochrome P450, subfamily 4A, polypeptide 11 (Cyp4a11), mRNA [NM_001044770]	NM_001044770	24306	GO:0006118|GO:0006631|GO:0019369|GO:0004497|GO:0005506|GO:0008393|GO:0008405|GO:0018685|GO:0020037|GO:0046872|GO:0005783|GO:0005792|GO:0016020	Rn.214991
A_43_P21640	0.00182312		2		2	2	2	2	2	Adprtl1		Rattus norvegicus ADP-ribosyltransferase (NAD+; poly (ADP-ribose) polymerase)-like 1, mRNA (cDNA clone IMAGE:7301324), complete cds. [BC086332]	BC086332	361046	GO:0006471|GO:0003950|GO:0005622|GO:0005634|GO:0005819	Rn.139095
A_44_P485125	1.96924e-09			2		3	6	4	3	Spetex-2G		PREDICTED: Rattus norvegicus similar to Spetex-2E protein (LOC498444), mRNA [XM_573699]		361099
A_44_P319285	6.09503e-05			2		3	6	4	3	Rapgef6_predicted		Rattus norvegicus similar to Rap1 guanine nucleotide-exchange factor PDZ-GEF2B (LOC303141), mRNA [XM_220428]	XM_220428	303141	GO:0006412|GO:0007165|GO:0051056|GO:0003735|GO:0005085|GO:0005515|GO:0005622|GO:0005840	Rn.204248
A_42_P550360	2.46246e-10			2	2	2	4	8	7	Klk6_predicted		Rattus norvegicus kallikrein 6 (predicted) (Klk6_predicted), mRNA [NM_001013067]	NM_001013067	292866	GO:0006508|GO:0050808|GO:0004252|GO:0004293|GO:0008233|GO:0005615	Rn.79264
A_43_P17442	1.829e-05			2	2	2	3	2	2	Thbs1		Rattus norvegicus thrombospondin 1 (Thbs1), mRNA [NM_001013062]	NM_001013062	445442	GO:0007155|GO:0005198|GO:0005509|GO:0005576	Rn.185771
A_43_P11721	0.000221819			2		2	2	2	2	Selp		Rattus norvegicus selectin, platelet (Selp), mRNA [NM_013114]	NM_013114	25651	GO:0006954|GO:0007155|GO:0016337|GO:0048514|GO:0050900|GO:0005515|GO:0005529|GO:0005624|GO:0005625|GO:0005886|GO:0005887|GO:0009897|GO:0016020|GO:0016021|GO:0031092	Rn.10012
A_44_P386924	1.43371e-06			2	3	2	2	2	2	LOC295122		PREDICTED: Rattus norvegicus similar to G protein-binding protein CRFG (LOC295122), mRNA [XR_007075]	XR_007075	295122		Rn.197833
A_44_P422836	2.65265e-05			2	2	2	2	2	2	Igfbp1		Rattus norvegicus insulin-like growth factor binding protein 1 (Igfbp1), mRNA [NM_013144]	NM_013144	25685	GO:0001558|GO:0006006|GO:0007165|GO:0008286|GO:0030307|GO:0042246|GO:0048015|GO:0005520|GO:0005576|GO:0005615	Rn.34026
A_44_P415354	0.000391261			2	2	2	2	2	2	Gata6		Rattus norvegicus GATA binding protein 6 (Gata6), mRNA [NM_019185]	NM_019185	29300	GO:0001889|GO:0006118|GO:0006350|GO:0006355|GO:0007018|GO:0007517|GO:0045941|GO:0045944|GO:0003677|GO:0003682|GO:0003690|GO:0003700|GO:0003705|GO:0005198|GO:0005515|GO:0008270|GO:0009055|GO:0016563|GO:0020037|GO:0046872|GO:0005634	Rn.8701
A_44_P334881	0.000460062				9	3	3	4	8	Olr1071_predicted		Rattus norvegicus olfactory receptor 1071 (predicted) (Olr1071_predicted), mRNA [NM_001000063]	NM_001000063	288823	GO:0007186|GO:0050911|GO:0004984|GO:0016021	Rn.138131
A_43_P11616	4.39578e-16				4	26	20	18	19	Atf3		Rattus norvegicus activating transcription factor 3 (Atf3), mRNA [NM_012912]	NM_012912	25389	GO:0001709|GO:0006094|GO:0006350|GO:0006355|GO:0008284|GO:0003677|GO:0003700|GO:0003714|GO:0016564|GO:0046983|GO:0005634|GO:0005667	Rn.9664
A_44_P220455	0.0020115				4	2		3	2	Csf3r_predicted		PREDICTED: Rattus norvegicus colony stimulating factor 3 receptor (granulocyte) (predicted) (Csf3r_predicted), mRNA [XM_233514]		298518	GO:0030593|GO:0004896|GO:0005615|GO:0016020|GO:0016021	Rn.214075
A_44_P271658	2.03667e-12				3	13	28	26	19	Pap		Rattus norvegicus pancreatitis-associated protein (Pap), mRNA [NM_053289]	NM_053289	24618	GO:0006953|GO:0006954|GO:0005529|GO:0005615	Rn.9727
A_43_P12558	6.50889e-05				3	3	2	2	2	Kl		Rattus norvegicus Klotho (Kl), mRNA [NM_031336]	NM_031336	83504	GO:0005975|GO:0006112|GO:0007568|GO:0008152|GO:0030501|GO:0004553|GO:0004566|GO:0008422|GO:0015926|GO:0043169|GO:0016020|GO:0016021	Rn.30061
A_44_P297930	4.34988e-06				3	3	2	2	4	DLP2		Rattus norvegicus similar to 1-beta dynein (LOC303242), mRNA [XM_220603]	XM_220603	303242	GO:0007018|GO:0000166|GO:0003777|GO:0005524|GO:0016887|GO:0030286	Rn.214176
A_44_P285641	5.50182e-05				3	2	2	2	2	Olr215_predicted		Rattus norvegicus olfactory receptor 215 (predicted) (Olr215_predicted), mRNA [NM_001000198]	NM_001000198	293362	GO:0007186|GO:0050911|GO:0004984|GO:0016021	Rn.141799
A_43_P16096	6.39215e-05				3	2	2	2	2	Olr1370		Rattus norvegicus olfactory receptor 1370 (Olr1370), mRNA [NM_001000979]	NM_001000979	405334	GO:0007165|GO:0007186|GO:0007608|GO:0050896|GO:0050911|GO:0004872|GO:0004984|GO:0016020|GO:0016021	Rn.124616
A_44_P371339	9.47797e-12				2	36	16	12	7	Il6		Rattus norvegicus interleukin 6 (Il6), mRNA [NM_012589]	NM_012589	24498	GO:0001781|GO:0006953|GO:0006955|GO:0009612|GO:0043066|GO:0045079|GO:0045188|GO:0045630|GO:0046427|GO:0005125|GO:0005138|GO:0005515|GO:0005576|GO:0005615	Rn.9873
A_44_P144557	3.29982e-16				2	5	37	64	36	LOC499660		Cornifin-A (Small proline-rich protein 1A) (SPR1A) (SPRR1). [Source:Uniprot/SWISSPROT;Acc:Q63532] [ENSRNOT00000012174]		499660	GO:0031424|GO:0005198	Rn.14720
A_44_P1000653	1.5549e-09				2	4	31	26	15	Serpina3n		Rattus norvegicus serine (or cysteine) peptidase inhibitor, clade A, member 3N (Serpina3n), mRNA [NM_031531]	NM_031531	24795	GO:0006954|GO:0004867|GO:0000267|GO:0005615	Rn.202939
A_44_P191683	1.26732e-05				2	4	2	2	3	Olr192_predicted		Rattus norvegicus olfactory receptor 192 (predicted) (Olr192_predicted), mRNA [NM_001000549]	NM_001000549	365336	GO:0007186|GO:0050911|GO:0004984|GO:0016021	Rn.141818
A_44_P975250	8.14918e-09				2	3	2	2	2	LOC683313		Rattus norvegicus similar to keratin complex 2, basic, gene 6a, mRNA (cDNA clone MGC:116262 IMAGE:7462749), complete cds [BC099121]	BC099121	683313	GO:0005198|GO:0005882	Rn.162014
A_44_P358167	3.2455e-05				2	3		2	3	Prl3a1		Rattus norvegicus Prolactin family 3, subfamily a, member 1 (Prl3a1), mRNA [NM_153736]	NM_153736	266782	GO:0005179|GO:0005576|GO:0005615	Rn.22898
A_44_P976494	8.49773e-12				2	2	15	15	13	LOC681924		PREDICTED: Rattus norvegicus hypothetical protein LOC681924 (LOC681924), mRNA [XM_001058984]	XM_001058984	681924
A_43_P15507	1.07421e-06				2	2	3	5	3	Indo		Rattus norvegicus indoleamine-pyrrole 2,3 dioxygenase (Indo), mRNA [NM_023973]	NM_023973	66029	GO:0006568|GO:0006952|GO:0019441|GO:0004426|GO:0005506|GO:0016491|GO:0016702|GO:0020037|GO:0046872|GO:0005829	Rn.64513
A_44_P252517	4.03258e-09				2	2	2	3	3	Havcr1		Rattus norvegicus kidney injury molecule 1 (Havcr1), mRNA [NM_173149]	NM_173149	286934	GO:0006355|GO:0007155|GO:0003677|GO:0005634|GO:0016020|GO:0016021	Rn.11154
A_44_P365379	4.25939e-09				2	2	2	3	2	Gadd45g		Rattus norvegicus growth arrest and DNA-damage-inducible 45 gamma (Gadd45g), mRNA [NM_001077640]	NM_001077640	291005	GO:0000074|GO:0000185|GO:0000186|GO:0006281|GO:0006469|GO:0006915|GO:0006950|GO:0007275|GO:0030154|GO:0042095|GO:0045063|GO:0005515|GO:0005634	Rn.16950
A_44_P176025	5.50327e-05				2	2	2	2	2	Serpinf2		Rattus norvegicus serine (or cysteine) peptidase inhibitor, clade F, member 2 (Serpinf2), mRNA [NM_001011892]	NM_001011892	287527	GO:0008150|GO:0003674|GO:0004867|GO:0005515|GO:0005575|GO:0005576|GO:0005615|GO:0005794	Rn.15774
A_44_P292568	0.0116948				2	2	2	2	3	Olr233_predicted		Rattus norvegicus olfactory receptor 233 (predicted) (Olr233_predicted), mRNA [NM_001000207]	NM_001000207	293377	GO:0007186|GO:0050911|GO:0004984|GO:0016021	Rn.141786
A_42_P778115	0.0330023				2	2	2	2	2	Phlda2_predicted		Pleckstrin homology-like domain family A member 2 (Fragment). [Source:Uniprot/SPTREMBL;Acc:A0T2W6] [ENSRNOT00000027972]		293637	GO:0009887|GO:0005737	Rn.17288
A_44_P266817	0.00505795				2	2	2	2	2	Klra22		Rattus norvegicus killer cell lectin-like receptor subfamily A, member 22 (Klra22), mRNA [NM_173291]	NM_173291	24933	GO:0004872|GO:0005515|GO:0005529|GO:0045233	Rn.10564
A_44_P365611	5.40929e-07				2	2	2	2	2	Gpr31_predicted		PREDICTED: Rattus norvegicus G protein-coupled receptor 31 (predicted) (Gpr31_predicted), mRNA [XM_217867]		292310	GO:0007186|GO:0005887
A_42_P677866	2.43709e-05				2	2	2		2	Csn2		Rattus norvegicus casein beta (Csn2), mRNA [NM_017120]	NM_017120	29173	GO:0006810|GO:0004680|GO:0005215|GO:0005576|GO:0005615	Rn.10745
A_43_P15900	1.14043e-08				2		2	5	5	Ccl22		Rattus norvegicus chemokine (C-C motif) ligand 22 (Ccl22), mRNA [NM_057203]	NM_057203	117551	GO:0006935|GO:0006954|GO:0006955|GO:0007165|GO:0007267|GO:0009615|GO:0016477|GO:0008009|GO:0005576|GO:0005615	Rn.48727
A_43_P13404	0.000139195				2		6	5	9	Spag11		Rattus norvegicus sperm associated antigen 11 (Spag11), mRNA [NM_145087]	NM_145087	246305	GO:0042742|GO:0005576	Rn.81215
A_44_P365584	5.60343e-05				2		2	4	4	Il1rl1		Rattus norvegicus Fit-1M (Fit-1) mRNA, complete cds. [U04317]	U04317	25556	GO:0006306|GO:0006955|GO:0007165|GO:0003677|GO:0004888|GO:0004908|GO:0005057|GO:0005515|GO:0008170|GO:0005615|GO:0009986|GO:0016020|GO:0016021	Rn.10072
A_44_P590906	1.52602e-05				2		3	4	4	Klri2		Rattus norvegicus killer cell lectin-like receptor family I member 2 (Klri2), mRNA [NM_001012648]	NM_001012648	503650	GO:0004872|GO:0005529|GO:0005887	Rn.160081
A_44_P292934	0.00743678				2		2	3	3	LOC293746		Rattus norvegicus similar to membrane-spanning 4-domains, subfamily A, member 4C; membrane-spanning 4-domains, subfamily A, member 9 (LOC293746), mRNA [XM_219594]	XM_219594	293746
A_44_P409803	6.5821e-05				2		2	3	4	Cd5		Rattus norvegicus CD5 antigen (Cd5), mRNA [NM_019295]	NM_019295	54236	GO:0008037|GO:0008283|GO:0008624|GO:0009966|GO:0031295|GO:0050670|GO:0001948|GO:0005044|GO:0005515|GO:0001772|GO:0005886|GO:0005887|GO:0009897|GO:0016020|GO:0016021	Rn.11337
A_44_P320764	0.00331926				2		2	2	4	Olr1499_predicted		Rattus norvegicus olfactory receptor 1499 (predicted) (Olr1499_predicted), mRNA [NM_001000031]	NM_001000031	287502	GO:0007186|GO:0050911|GO:0004984|GO:0016021	Rn.142084
A_44_P251064	0.000240881				2		2	2	2	Krt1-14		Rattus norvegicus keratin complex 1, acidic, gene 14 (Krt1-14), mRNA [NM_001008751]	NM_001008751	287701	GO:0000902|GO:0008544|GO:0010043|GO:0010212|GO:0030855|GO:0003674|GO:0005198|GO:0005200|GO:0005515|GO:0005575|GO:0045095	Rn.153972
A_44_P547825	1.60679e-07				2		2		2	Insl3		Rattus norvegicus insulin-like 3 (Insl3), mRNA [NM_053680]	NM_053680	114215	GO:0001556|GO:0001701|GO:0007193|GO:0007267|GO:0007283|GO:0008284|GO:0008285|GO:0008406|GO:0008584|GO:0030819|GO:0043066|GO:0001664|GO:0005158|GO:0005179|GO:0005576|GO:0005615|GO:0005625|GO:0048471	Rn.48700
A_42_P574859	1.15748e-13					28	112	85	36	Hamp		Rattus norvegicus hepcidin antimicrobial peptide (Hamp), mRNA [NM_053469]	NM_053469	84604	GO:0006879|GO:0006955|GO:0042742|GO:0050832|GO:0003674|GO:0005179|GO:0005576|GO:0005615|GO:0005737|GO:0045179	Rn.7865
A_44_P109503	1.03682e-11					24	28	36	44	Gzmb		Rattus norvegicus granzyme B (Gzmb), mRNA [NM_138517]	NM_138517	171528	GO:0006508|GO:0008626|GO:0019835|GO:0004252|GO:0004263|GO:0004278|GO:0005515|GO:0008233|GO:0008236|GO:0005615	Rn.21395
A_42_P719221	1.65361e-16					20	235	270	273	Vip		VIP peptides precursor [Contains: Intestinal peptide PHV-42; Intestinal peptide PHI-27 (Peptide histidine isoleucinamide 27); Vasoactive intestinal peptide (VIP) (Vasoactive intestinal polypeptide)]. [Source:Uniprot/SWISSPROT;Acc:P01283]...		117064	GO:0042311|GO:0005179|GO:0005576|GO:0005615	Rn.18675
A_44_P438272	9.43946e-14					17	716	929	760	Crisp1		Rattus norvegicus cysteine-rich secretory protein 1 (Crisp1), mRNA [NM_022859]	NM_022859	64827	GO:0005576	Rn.10102
A_44_P501868	0.000224681					13	14	11	9	RGD1306462		PREDICTED: Rattus norvegicus similar to RIKEN cDNA 1700019P01 (RGD1306462), misc RNA [XR_009635]	XR_009635	315214	GO:0006464|GO:0004835
A_44_P997843	7.58398e-08					10	60	69	62	Csrp3		Rattus norvegicus cysteine and glycine-rich protein 3 (Csrp3), mRNA [NM_057144]	NM_057144	117505	GO:0006874|GO:0007275|GO:0007519|GO:0030154|GO:0045844|GO:0005515|GO:0008270|GO:0046872|GO:0005634|GO:0005737|GO:0030018	Rn.11345
A_44_P399249	2.65652e-16					10	67	67	39	Tgm1		Rattus norvegicus transglutaminase 1 (Tgm1), mRNA [NM_031659]	NM_031659	60335	GO:0006464|GO:0009887|GO:0018149|GO:0019538|GO:0030216|GO:0031424|GO:0043163|GO:0003810|GO:0005509|GO:0005515|GO:0008415|GO:0016740|GO:0001533|GO:0005575|GO:0005624|GO:0005913|GO:0016020|GO:0031224	Rn.10039
A_44_P378742	4.39578e-16					10	7	7	6	Flrt3_predicted		UI-R-C1-kp-b-07-0-UI.s1 UI-R-C1 Rattus norvegicus cDNA clone UI-R-C1-kp-b-07-0-UI 3', mRNA sequence [AI058645]		366205		Rn.95324
A_44_P276674	1.23282e-13					9	289	303	250	LOC681239		PREDICTED: Rattus norvegicus similar to Discs large homolog 5 (Placenta and prostate DLG) (Discs large protein P-dlg) (LOC681239), mRNA [XM_001060879]	XM_001060879	681239		Rn.86019
A_44_P975437	3.9423e-14					8	63	58	49	Cldn4		Rattus norvegicus claudin 4 (Cldn4), mRNA [NM_001012022]	NM_001012022	304407	GO:0009405|GO:0004888|GO:0005198|GO:0005615|GO:0005886|GO:0005887|GO:0005923|GO:0016020|GO:0016021	Rn.6830
A_44_P179986	1.01182e-08					7	84	107	129	Hpd		Rattus norvegicus 4-hydroxyphenylpyruvic acid dioxygenase (Hpd), mRNA [NM_017233]	NM_017233	29531	GO:0006559|GO:0006572|GO:0009072|GO:0003868|GO:0005506|GO:0016491|GO:0046872|GO:0000139|GO:0005783|GO:0005789|GO:0005794|GO:0016020	Rn.3664
A_44_P290457	1.09384e-14					7	47	61	45	Ptprh		Rattus norvegicus mRNA for brain-enriched membrane-associated protein tyrosine phosphatase (BEM)-2, complete cds. [D45413]	D45413	171125	GO:0006470|GO:0004725|GO:0016787|GO:0016791	Rn.10285
A_44_P543769	8.67079e-09					7	10	13	6	Sdcbp2		Rattus norvegicus syndecan binding protein (syntenin) 2 (Sdcbp2), mRNA [NM_001025692]	NM_001025692	311532	GO:0007242|GO:0007399|GO:0046907|GO:0005515|GO:0008022|GO:0042803|GO:0046982|GO:0005737|GO:0005886	Rn.15848
A_44_P294838	4.27006e-09					7	9	9	4	Il1a		Rattus norvegicus interleukin 1 alpha (Il1a), mRNA [NM_017019]	NM_017019	24493	GO:0000074|GO:0001660|GO:0006915|GO:0006916|GO:0006935|GO:0006954|GO:0006955|GO:0007267|GO:0008283|GO:0008285|GO:0004871|GO:0005150|GO:0005576|GO:0005615|GO:0005737	Rn.12300
A_44_P216395	1.68325e-15					7	4	5	4	Gadd45a		Rattus norvegicus growth arrest and DNA-damage-inducible 45 alpha (Gadd45a), mRNA [NM_024127]	NM_024127	25112	GO:0000074|GO:0000079|GO:0000086|GO:0006281|GO:0006469|GO:0006915|GO:0006974|GO:0007049|GO:0007050|GO:0007098|GO:0005515|GO:0005634	Rn.10250
A_44_P1052794	2.11334e-13					7	7	5	5	Kcnd3		Rattus norvegicus Shal-related potassium channel Kv4.3 mRNA, complete cds [U42975]	U42975	65195	GO:0006811|GO:0006813|GO:0005216|GO:0005249|GO:0005250|GO:0005267|GO:0005515|GO:0008270|GO:0030955|GO:0046872|GO:0005887|GO:0008076|GO:0016020|GO:0043005|GO:0043025	Rn.10540
A_44_P249774	8.18021e-18					6	26	26	19	LOC688621		DRABTA08 Rat DRG Library Rattus norvegicus cDNA clone DRABTA08 5', mRNA sequence [BG668003]	BG668003	688621		Rn.201724
A_43_P13246	2.89295e-10					6	26	24	25	Xcl1		Rattus norvegicus chemokine (C motif) ligand 1 (Xcl1), mRNA [NM_134361]	NM_134361	171371	GO:0006935|GO:0006955|GO:0008009|GO:0005576|GO:0005615	Rn.90962
A_42_P758222	7.8519e-17					6	21	20	15	Arg1		Rattus norvegicus arginase 1 (Arg1), mRNA [NM_017134]	NM_017134	29221	GO:0000050|GO:0006527|GO:0007565|GO:0009611|GO:0004053|GO:0016787|GO:0030145|GO:0046872|GO:0005615	Rn.9857
A_44_P142168	7.8519e-17					6	5	5	3	Adcyap1		Rattus norvegicus adenylate cyclase activating polypeptide 1 (Adcyap1), mRNA [NM_016989]	NM_016989	24166	GO:0007190|GO:0007218|GO:0007267|GO:0007565|GO:0045786|GO:0005057|GO:0005179|GO:0005184|GO:0005576|GO:0005615|GO:0005625	Rn.202559
A_43_P11951	8.78973e-19					4	111	122	83	Ucn		Rattus norvegicus urocortin (Ucn), mRNA [NM_019150]	NM_019150	29151	GO:0006979|GO:0007218|GO:0001664|GO:0005179|GO:0005576|GO:0005615	Rn.10190
A_44_P574293	3.03768e-17					4	7	9	7	Sema6a_predicted		PREDICTED: Rattus norvegicus sema domain, transmembrane domain (TM), and cytoplasmic domain, (semaphorin) 6A (predicted) (Sema6a_predicted), mRNA [XM_341612]	XM_341612	361324	GO:0006915|GO:0007010|GO:0007166|GO:0007399|GO:0007411|GO:0009887|GO:0005515|GO:0016021|GO:0030424	Rn.24818
A_44_P247923	4.18796e-15					4	6	6	6	Stmn4		Rattus norvegicus stathmin-like-protein splice variant RB3'' mRNA, complete cds. [AF026530]	AF026530	79423	GO:0007242	Rn.5658
A_44_P372853	4.74806e-06					4	5	5	5	Psx1_predicted		PREDICTED: Rattus norvegicus placenta specific homeobox 1 (predicted) (Psx1_predicted), mRNA [XM_231064]	XM_231064	296535	GO:0006355|GO:0003700|GO:0005634
A_44_P744974	2.17731e-12					4	5	5	4	Mlph		Rattus norvegicus melanophilin (Mlph), mRNA [NM_001012135]	NM_001012135	316620	GO:0006886|GO:0030318|GO:0003779|GO:0005515|GO:0008270|GO:0017022|GO:0017137|GO:0015629|GO:0042470	Rn.124575
A_43_P11972	0.000179931					4	4	4	4	Fgf17		Rattus norvegicus fibroblast growth factor 17 (Fgf17), mRNA [NM_019198]	NM_019198	29368	GO:0007165|GO:0007166|GO:0007267|GO:0007399|GO:0005104|GO:0008083|GO:0005576|GO:0005615	Rn.44353
A_42_P817417	7.249e-14					4	3	3	3	PVR		Rattus norvegicus poliovirus receptor (PVR), mRNA [NM_017076]	NM_017076	25066	GO:0016337|GO:0016477|GO:0001618|GO:0004872|GO:0005515|GO:0005615|GO:0005737|GO:0016021	Rn.10677
A_44_P405084	7.49923e-05					4	2	2	3	Cacna1i		Rattus norvegicus calcium channel, voltage-dependent, alpha 1I subunit (Cacna1i), mRNA [NM_020084]	NM_020084	56827	GO:0006811|GO:0006816|GO:0007165|GO:0005245|GO:0005509|GO:0008332|GO:0005891|GO:0016020|GO:0016021	Rn.48680
A_42_P556083	2.38963e-14					3	17	27	23	Cckbr		Rattus norvegicus cholecystokinin B receptor (Cckbr), mRNA [NM_013165]	NM_013165	25706	GO:0007165|GO:0007186|GO:0007202|GO:0007204|GO:0007586|GO:0007600|GO:0007631|GO:0008283|GO:0008284|GO:0001584|GO:0004435|GO:0004872|GO:0004983|GO:0015054|GO:0046935|GO:0005886|GO:0005887|GO:0016021	Rn.90997
A_44_P653053	9.45481e-06					3	6	13	12	LOC498335		Rattus norvegicus similar to Small inducible cytokine B13 precursor (CXCL13) (B lymphocyte chemoattractant) (CXC chemokine BLC) (LOC498335), mRNA [NM_001017496]	NM_001017496	498335	GO:0006955|GO:0008009|GO:0005576	Rn.6917
A_44_P133532	3.50513e-06					3	9	13	7	RGD1307899_predicted		AMGNNUC:TRXP1-00002-C10-WZE trxp1 (10556) Rattus norvegicus cDNA clone trxp1-00002-c10, mRNA sequence [CB606418]		314406		Rn.198761
A_44_P914438	2.46662e-11					3	5	6	5	Cdkn1a		Rattus norvegicus cyclin-dependent kinase inhibitor 1A (Cdkn1a), mRNA [NM_080782]	NM_080782	114851	GO:0000074|GO:0000079|GO:0006974|GO:0007050|GO:0008285|GO:0008629|GO:0009411|GO:0030890|GO:0043066|GO:0043071|GO:0045736|GO:0004672|GO:0004861|GO:0005515|GO:0016301|GO:0030332|GO:0000307|GO:0005634	Rn.10089
A_44_P212850	2.30046e-11					3	5	5	3	Fgf2		Rattus norvegicus fibroblast growth factor 2 (Fgf2), mRNA [NM_019305]	NM_019305	54250	GO:0000074|GO:0000186|GO:0000187|GO:0000189|GO:0001525|GO:0001759|GO:0001934|GO:0006355|GO:0006700|GO:0006935|GO:0007165|GO:0007243|GO:0007265|GO:0007267|GO:0007268|GO:0007275|GO:0007399|GO:0007517|GO:0008283|GO:0008284|GO:0009887|GO:0010001|GO:0017158|GO:0030154|GO:0030308|GO:0030324|GO:0045597|GO:0045892|GO:0045941|GO:0046668|GO:0005163|GO:0005245|GO:0005515|GO:0008083|GO:0008201|GO:0005576|GO:…	Rn.31808
A_44_P463749	1.4341e-12					3	7	5	5	Rasd1		Rattus norvegicus RAS, dexamethasone-induced 1, mRNA (cDNA clone MGC:116281 IMAGE:7455971), complete cds. [BC099136]	BC099136	64455	GO:0006886|GO:0007263|GO:0007264|GO:0015031|GO:0000166|GO:0005515|GO:0005525|GO:0005622|GO:0005625|GO:0005737|GO:0016020	Rn.54720
A_44_P201276	2.0466e-05					3	4	4	4	RGD1566307_predicted		PREDICTED: Rattus norvegicus similar to PIRB1 (predicted) (RGD1566307_predicted), mRNA [XM_218261]	XM_218261	308350		Rn.198493
A_44_P201028	7.92465e-11					3	2	3	2	Nfil3		Rattus norvegicus nuclear factor, interleukin 3 regulated (Nfil3), mRNA [NM_053727]	NM_053727	114519	GO:0006355|GO:0006366|GO:0006955|GO:0003700|GO:0003714|GO:0046983|GO:0005634	Rn.54147
A_44_P192406	1.18665e-11					3	3	3	3	Dusp9		Rattus norvegicus dual specificity phosphatase 9 (Dusp9), mRNA [NM_001037973]	NM_001037973	293847	GO:0006470|GO:0016791|GO:0017017	Rn.100548
A_44_P220827	4.51483e-13					3	2	2	2	Zfp367		Rattus norvegicus zinc finger protein 367 (Zfp367), mRNA [NM_001012051]	NM_001012051	306695	GO:0006350|GO:0006355|GO:0006357|GO:0003677|GO:0003700|GO:0008270|GO:0046872|GO:0005622|GO:0005634	Rn.35247
A_42_P543774	6.27192e-11					3	2	2	2	Trib3		Rattus norvegicus tribbles homolog 3 (Drosophila) (Trib3), mRNA [NM_144755]	NM_144755	246273	GO:0006350|GO:0006355|GO:0006468|GO:0006469|GO:0006915|GO:0012501|GO:0043405|GO:0003714|GO:0004672|GO:0004860|GO:0005515|GO:0005524|GO:0016301|GO:0019901|GO:0005634	Rn.22325
A_44_P304759	4.04858e-07					3	2	2	2	RGD1563459_predicted		PREDICTED: Rattus norvegicus RGD1563459 (predicted) (RGD1563459_predicted), mRNA [XR_007322]	XR_007322	292088		Rn.196027
A_44_P208067	0.0367969					3	2	2	2	Olr153_predicted		Rattus norvegicus olfactory receptor 153 (predicted) (Olr153_predicted), mRNA [NM_001000167]	NM_001000167	293301	GO:0007186|GO:0050911|GO:0004984|GO:0016021	Rn.141849
A_42_P693821	0.00426298					3	2	2	2	Fosl1		Rattus norvegicus fos-like antigen 1 (Fosl1), mRNA [NM_012953]	NM_012953	25445	GO:0006355|GO:0006357|GO:0006935|GO:0006968|GO:0008284|GO:0009615|GO:0046022|GO:0003677|GO:0003700|GO:0016563|GO:0046983|GO:0005634	Rn.11306
A_44_P226612	8.73311e-05					3	3	2	2	Slc2a2		Rattus norvegicus solute carrier family 2 (facilitated glucose transporter), member 2 (Slc2a2), mRNA [NM_012879]	NM_012879	25351	GO:0005975|GO:0007587|GO:0008643|GO:0015755|GO:0015758|GO:0005158|GO:0005215|GO:0005351|GO:0005355|GO:0005624|GO:0005768|GO:0005829|GO:0005886|GO:0005887|GO:0005903|GO:0016021	Rn.89295
A_44_P152350	1.01132e-15					2	100	110	83	RGD1561273_predicted		PREDICTED: Rattus norvegicus similar to spermatogenesis associated glutamate (E)-rich protein 4b (LOC685987), mRNA [XM_001066074]		302093		Rn.86019
A_44_P380265	2.61041e-12					2	72	77	64	RGD1560570_predicted		Rattus norvegicus similar to RIKEN cDNA 1700081O22 (LOC302091), mRNA [XM_229665]	XM_229665	302091
A_43_P15489	5.25973e-16					2	27	35	33	Il24		Rattus norvegicus interleukin 24 (Il24), mRNA [NM_133311]	NM_133311	170819	GO:0006955|GO:0042060|GO:0048144|GO:0005125|GO:0005576|GO:0005615	Rn.48710
A_42_P614175	8.78973e-19					2	18	21	18	Gal		Rattus norvegicus galanin (Gal), mRNA [NM_033237]	NM_033237	29141	GO:0006939|GO:0006950|GO:0006954|GO:0007218|GO:0007399|GO:0007631|GO:0008285|GO:0030073|GO:0030252|GO:0042493|GO:0043065|GO:0050672|GO:0050776|GO:0001664|GO:0005179|GO:0005184|GO:0005576|GO:0005615|GO:0005737|GO:0005794|GO:0030141	Rn.8929
A_42_P718331	0.000226735					2	9	9	10	Sstr3		Rattus norvegicus somatostatin receptor 3 (Sstr3), mRNA [NM_133522]	NM_133522	171044	GO:0007165|GO:0007186|GO:0007187|GO:0007267|GO:0008285|GO:0008628|GO:0001584|GO:0004872|GO:0004994|GO:0045028|GO:0005887|GO:0016020|GO:0016021	Rn.10458
A_44_P227065	1.35313e-12					2	6	6	6	Kif22		Rattus norvegicus kinesin family member 22 (Kif22), mRNA [NM_001009645]	NM_001009645	293502	GO:0007018|GO:0007067|GO:0000166|GO:0003777|GO:0005524|GO:0000776|GO:0000785|GO:0005622|GO:0005634|GO:0005819|GO:0005874|GO:0005875	Rn.8601
A_44_P1000245	6.41565e-13					2	4	5	3	RGD1561817_predicted		PREDICTED: Rattus norvegicus similar to Traf2 and NCK interacting kinase, splice variant 4 (predicted) (RGD1561817_predicted), mRNA [XM_215530]	XM_215530	294917	GO:0006468|GO:0004674|GO:0005083|GO:0005524	Rn.23142
A_44_P333266	1.8155e-09					2	6	5	4	Znrf4		Rattus norvegicus zinc and ring finger 4 (Znrf4), mRNA [NM_001024878]	NM_001024878	301127	GO:0006512|GO:0005515|GO:0008270|GO:0046872	Rn.104114
A_44_P555539	0.000599565					2	3	4	3	Dsc2		Rattus norvegicus desmocollin 2 (Dsc2), mRNA [NM_001033688]	NM_001033688	291760	GO:0007155|GO:0007156|GO:0005509|GO:0005911|GO:0016020|GO:0016021	Rn.3954
A_42_P552640	5.53057e-13					2	4	4	3	Mmp16		Rattus norvegicus matrix metalloproteinase 16 (Mmp16), mRNA [NM_080776]	NM_080776	65205	GO:0000270|GO:0006508|GO:0030574|GO:0004222|GO:0005509|GO:0008270|GO:0005578|GO:0005615|GO:0016020|GO:0016021	Rn.208361
A_44_P946164	5.45472e-10					2	3	3	3	RGD1561517_predicted		Bcl-2-like protein. [Source:Uniprot/SPTREMBL;Acc:Q1AHR4] [ENSRNOT00000022265]		499927	GO:0042981	Rn.32947
A_42_P741027	5.12145e-13					2	3	3	3	Jun		Rattus norvegicus Jun oncogene (Jun), mRNA [NM_021835]	NM_021835	24516	GO:0000074|GO:0006350|GO:0006355|GO:0006366|GO:0009987|GO:0035026|GO:0045944|GO:0003677|GO:0003690|GO:0003700|GO:0003702|GO:0005515|GO:0016563|GO:0042803|GO:0046982|GO:0046983|GO:0000228|GO:0005634|GO:0005667	Rn.93714
A_44_P110400	5.02851e-09					2	3	3	2	Aloxe3_predicted		PREDICTED: Rattus norvegicus arachidonate lipoxygenase 3 (predicted) (Aloxe3_predicted), mRNA [XM_213336]	XM_213336	287424	GO:0008150|GO:0008152|GO:0003674|GO:0016491|GO:0005575	Rn.8716
A_44_P1022458	2.01612e-08					2	2	2	2	Tubb6		Rattus norvegicus tubulin, beta 6 (Tubb6), mRNA [NM_001025675]	NM_001025675	307351	GO:0007017|GO:0007018|GO:0051258|GO:0000166|GO:0003924|GO:0005198|GO:0005525|GO:0005737|GO:0005874|GO:0043234	Rn.98430
A_44_P416617	1.32659e-06					2	2	2	2	Tff1		Rattus norvegicus trefoil factor 1 (Tff1), mRNA [NM_057129]	NM_057129	117270	GO:0008285|GO:0009611|GO:0030154|GO:0030277|GO:0042060|GO:0005515|GO:0008083|GO:0005737	Rn.10715
A_44_P1070860	0.000149655					2	2	2	2	Rab38		Rattus norvegicus small GTP binding protein (Rab38) mRNA, partial cds. [AY425759]	AY425759	252916	GO:0006468|GO:0006996|GO:0007264|GO:0015031|GO:0016192|GO:0000166|GO:0003924|GO:0004672|GO:0005524|GO:0005525|GO:0019003|GO:0005625|GO:0005626|GO:0005737|GO:0005783|GO:0005794|GO:0005829|GO:0016020|GO:0042598	Rn.9824
A_44_P328547	0.0259537					2	2	2	3	Nfatc2_predicted		Rattus norvegicus similar to NFAT1-A (LOC311658), mRNA [XM_230877]	XM_230877	311658	GO:0001816|GO:0006355|GO:0045941|GO:0003677|GO:0003700|GO:0005515|GO:0016563|GO:0005634|GO:0005737	Rn.214090
A_44_P959960	1.33292e-05					2	2	2	2	LOC691031		Shultzomica01439 Rat lung airway and parenchyma cDNA libraries Rattus norvegicus cDNA clone Contig1108 5', mRNA sequence [CF108188]	CF108188	691031		Rn.7470
A_44_P788147	7.50303e-05					2	2	2	2	LOC681251		PREDICTED: Rattus norvegicus hypothetical protein LOC681251 (LOC681251), mRNA [XM_001060948]	XM_001060948	681251		Rn.45721
A_44_P172856	0.0140958					2	2	2	3	Gh1		Rattus norvegicus growth hormone 1 (Gh1), mRNA [NM_001034848]	NM_001034848	24391	GO:0007165|GO:0040008|GO:0040018|GO:0045597|GO:0005131|GO:0005179|GO:0005575|GO:0005576|GO:0005615|GO:0005739|GO:0005829	Rn.146351
A_44_P124219	6.28594e-09					2	3	2	3	Sln		Rattus norvegicus sarcolipin (Sln), mRNA [NM_001013247]	NM_001013247	367086	GO:0006810|GO:0005515|GO:0030234|GO:0005790|GO:0016020|GO:0016021|GO:0016529	Rn.16457
A_44_P1033194	6.37178e-12					2	3	2	2	LOC246187		Metalloproteinase (Fragment). [Source:Uniprot/SPTREMBL;Acc:Q8CIV0] [ENSRNOT00000027200]		246187		Rn.18683
A_43_P14440	0.000395195					2		2	2	Mtus1		Rattus norvegicus mitochondrial tumor suppressor 1 (Mtus1), mRNA [NM_178093]	NM_178093	306487		Rn.95344
A_44_P306454	0.000556955						2	4	6	Olr434_predicted		Rattus norvegicus olfactory receptor 434 (predicted) (Olr434_predicted), mRNA [NM_001000397]	NM_001000397	296694	GO:0007186|GO:0050911|GO:0004984|GO:0016021	Rn.143012
Profile 6:		Up-regulation at the middle time points,e means early,m means middle,l means late
ProbeName	p-value	0.5h (Fold change)	3h (Fold change)	6h (Fold change)	9h (Fold change)	1d (Fold change)	4d (Fold change)	7d (Fold change)	14d (Fold change)	GeneSymbol	Profile	Description	GenbankAccession	EntrezGene	GO(Avadis)	UniGene
A_44_P410516	0.00382152	9	2		2		2		3	Olr1493	5e	Rattus norvegicus olfactory receptor gene Olr1493 (Olr1493), mRNA [NM_001006609]	NM_001006609	363640	GO:0007165|GO:0007186|GO:0007608|GO:0050896|GO:0004872|GO:0004984|GO:0016020|GO:0016021	Rn.111156
A_44_P467696	0.00814227	9	2		3	2		2	2	Rln3	5e	Rattus norvegicus relaxin 3 (Rln3), mRNA [NM_170667]	NM_170667	266997	GO:0001664|GO:0005179|GO:0005576	Rn.45123
A_44_P550931	0.000938831	7								Gem_predicted	5e	Rattus norvegicus similar to GTP-BINDING PROTEIN GEM (GTP-BINDING MITOGEN-INDUCED T-CELL PROTEIN) (RAS-LIKE PROTEIN KIR) (LOC297902), mRNA [XM_232788]	XM_232788	297902	GO:0006955|GO:0007166|GO:0007264|GO:0005525	Rn.40436
A_44_P189452	3.65451e-07	2								Muc4	5e	Rattus norvegicus Fisher 344 pre-sialomucin complex (pSMC) mRNA, repeat E, partial cds. [U06751]	U06751	303887	GO:0007155|GO:0007160|GO:0005176|GO:0005515|GO:0005887|GO:0016020|GO:0016021
A_44_P121249	2.50577e-06	2								Rag1	5e	Recombination activating protein 1 (Fragment). [Source:Uniprot/SPTREMBL;Acc:Q99NN7] [ENSRNOT00000006115]		84600	GO:0008150|GO:0030183|GO:0003674|GO:0003676|GO:0005515|GO:0008270|GO:0046872|GO:0005575|GO:0005622	Rn.198633
A_44_P351805	4.37011e-05	2								Ankrd26_predicted	5e	PREDICTED: Rattus norvegicus ankyrin repeat domain 26 (predicted) (Ankrd26_predicted), mRNA [XM_225482]	XM_225482	291249		Rn.163363
A_44_P219789	0.00597437	2								Apob	5e	Rattus norvegicus apolipoprotein B (Apob), mRNA [NM_019287]	NM_019287	54225	GO:0000074|GO:0006629|GO:0006642|GO:0006869|GO:0007165|GO:0008015|GO:0008203|GO:0009743|GO:0010033|GO:0030301|GO:0042157|GO:0005102|GO:0005319|GO:0005515|GO:0005576|GO:0005615|GO:0005625|GO:0005634|GO:0005783|GO:0005792	Rn.33815
A_43_P13380	0.00763409	2								Ctsq	5e	Rattus norvegicus cathepsin Q (Ctsq), mRNA [NM_139262]	NM_139262	246147	GO:0006508|GO:0004197|GO:0008234|GO:0005764	Rn.34875
A_44_P358654	0.012086	2								RGD1562061_predicted	5e	PREDICTED: Rattus norvegicus similar to DUB-1 (predicted) (RGD1562061_predicted), mRNA [XM_219062]	XM_219062	293310	GO:0006511|GO:0004221
A_44_P436336	0.000304395		3			2				Mageh1	5e	Rattus norvegicus melanoma antigen, family H, 1 (Mageh1), mRNA [NM_001013250]	NM_001013250	367767	GO:0006915|GO:0048011|GO:0005102|GO:0008022|GO:0005737	Rn.56595
A_43_P12233	2.56379e-05		3							Sult1b1	5e	Rattus norvegicus sulfotransferase family 1B, member 1 (Sult1b1), mRNA [NM_022513]	NM_022513	64305	GO:0006629|GO:0008202|GO:0018958|GO:0042403|GO:0004062|GO:0008146|GO:0016740|GO:0005829	Rn.1183
A_43_P11503	1.91773e-05		2							Slc9a3	5e	Rattus norvegicus solute carrier family 9 (sodium/hydrogen exchanger), member 3 (Slc9a3), mRNA [NM_012654]	NM_012654	24784	GO:0006811|GO:0006814|GO:0006885|GO:0006898|GO:0007623|GO:0005515|GO:0015297|GO:0015299|GO:0015385|GO:0031402|GO:0005903|GO:0016020|GO:0016021|GO:0016324|GO:0031526	Rn.9706
A_44_P358194	3.54079e-05		2							Fmo3	5e	Rattus norvegicus flavin containing monooxygenase 3 (Fmo3), mRNA [NM_053433]	NM_053433	84493	GO:0006118|GO:0004497|GO:0004499|GO:0050660|GO:0050661|GO:0005615|GO:0005783|GO:0005792|GO:0016020|GO:0016021|GO:0031227	Rn.163228
A_44_P541640	0.000162309		2							RGD1566137_predicted	5e	Rattus norvegicus similar to ribosomal protein L10a (LOC301299), mRNA [XM_217361]	XM_217361	301299
A_44_P407243	0.000177068		2							Zmynd19	5e	Rattus norvegicus zinc finger, MYND domain containing 19 (Zmynd19), mRNA [NM_198770]	NM_198770	311791	GO:0005515|GO:0008270|GO:0046872|GO:0005624|GO:0005737|GO:0009898|GO:0019717	Rn.40409
A_44_P436205	0.00250964		2							Znf307_predicted	5e	PREDICTED: Rattus norvegicus zinc finger protein 307 (predicted) (Znf307_predicted), mRNA [XM_214482]	XM_214482	291164		Rn.32192
A_44_P142352	0.00386138		2							Dhx9_predicted	5e	PREDICTED: Rattus norvegicus DEAH (Asp-Glu-Ala-His) box polypeptide 9 (predicted) (Dhx9_predicted), mRNA [XM_239780]		304859	GO:0004003|GO:0004004|GO:0005515|GO:0005634|GO:0005730|GO:0005737	Rn.107359
A_44_P414535	0.0133888		2							Cacna1h	5e	AF290213 Rattus norvegicus calcium channel alpha-1-H subunit mRNA, complete cds [AF290213]	AF290213	114862	GO:0006811|GO:0006816|GO:0006936|GO:0007517|GO:0007520|GO:0008016|GO:0005245|GO:0005509|GO:0008332|GO:0005634|GO:0005737|GO:0005886|GO:0005891|GO:0016020|GO:0016021|GO:0030425|GO:0043204	Rn.49178
A_44_P156966	0.0148377		2							RGD1563226_predicted	5e	PREDICTED: Rattus norvegicus similar to ubiquitin-conjugating enzyme UBCi (predicted) (RGD1563226_predicted), mRNA [XM_228708]		317341	GO:0006464|GO:0006512|GO:0004842|GO:0019787	Rn.106891
A_44_P1071234	0.0161371		2							RGD1560682_predicted	5e	Rattus norvegicus similar to hypothetical protein FLJ36991 (LOC308488), mRNA [XM_218473]	XM_218473	308488		Rn.214137
A_44_P370673	7.38576e-05		2	2	24	3	3	3	9	LOC301137	5m	PREDICTED: Rattus norvegicus similar to putative pheromone receptor (Go-VN5) (LOC301137), mRNA [XM_236799]	XM_236799	301137	GO:0008067|GO:0016020
A_44_P292547	0.00174976	10	10	6	20	16	7	7	7	Olr463_predicted	5m	Rattus norvegicus olfactory receptor 463 (predicted) (Olr463_predicted), mRNA [NM_001000934]	NM_001000934	405255	GO:0007186|GO:0050911|GO:0004984|GO:0016021	Rn.142972
A_44_P475981	5.50598e-06	6	10	4	19	8	3	5	6	Pif1	5m	Rattus norvegicus similar to AI449441 protein (LOC367645), mRNA [XM_346237]	XM_346237	367645	GO:0004386
A_44_P475320	0.000204511	6	7	4	17	10	3	5	7	Olr1589_predicted	5m	Rattus norvegicus olfactory receptor 1589 (predicted) (Olr1589_predicted), mRNA [NM_001000083]	NM_001000083	289251	GO:0007186|GO:0050911|GO:0004984|GO:0016021	Rn.142339
A_44_P440302	6.85982e-08	6	7	4	17	6	2	4	7	Olr629_predicted	5m	Rattus norvegicus olfactory receptor 629 (predicted) (Olr629_predicted), mRNA [NM_001001058]	NM_001001058	405946	GO:0007186|GO:0050911|GO:0004984|GO:0016021	Rn.142863
A_44_P205691	0.000453565	6	4	2	17	5	2	3	5	Olr477_predicted	5m	Rattus norvegicus olfactory receptor 477 (predicted) (Olr477_predicted), mRNA [NM_001000304]	NM_001000304	295747	GO:0007186|GO:0050911|GO:0004984|GO:0016021	Rn.142960
A_44_P278539	0.000331159	6	7	3	14	10	4	5	5	Olr1409_predicted	5m	Rattus norvegicus olfactory receptor 1409 (predicted) (Olr1409_predicted), mRNA [NM_001000004]	NM_001000004	287259	GO:0007186|GO:0050911|GO:0001584|GO:0004984|GO:0016021	Rn.142161
A_43_P17807	0.0011468	5	6	5	14	9	4	6	5	LOC361914	5m	Rattus norvegicus similar to solute carrier family 7 (cationic amino acid transporter, y+ system), member 12 (LOC361914), mRNA [NM_001017465]	NM_001017465	361914	GO:0006810|GO:0006865|GO:0015171|GO:0016020	Rn.207166
A_44_P442648	2.94245e-05	6	5	4	14	7	3	5	3	Olr1501_predicted	5m	Rattus norvegicus olfactory receptor 1501 (predicted) (Olr1501_predicted), mRNA [NM_001000715]	NM_001000715	404967	GO:0007186|GO:0050911|GO:0004984|GO:0016021	Rn.142082
A_44_P470619	0.000167521	5	4	3	14	8	4	4	3	Srxn1	5m	Rattus norvegicus sulfiredoxin 1 homolog (S. cerevisiae) (Srxn1), mRNA [NM_001047858]	NM_001047858	296271		Rn.2835
A_44_P318403	1.26916e-05	8	8	4	13	8	2	6	8	Olr196_predicted	5m	Rattus norvegicus olfactory receptor 196 (predicted) (Olr196_predicted), mRNA [NM_001000187]	NM_001000187	293338	GO:0007186|GO:0050911|GO:0004984|GO:0016021	Rn.141815
A_44_P494047	0.000742621	2	3	2	13	7	3	4	5	Olr252_predicted	5m	Rattus norvegicus olfactory receptor 252 (predicted) (Olr252_predicted), mRNA [NM_001000219]	NM_001000219	293398	GO:0007186|GO:0050911|GO:0004984|GO:0016021	Rn.141775
A_44_P517713	0.000115174	5	5	3	12	8	3	5	2	Olr1369_predicted	5m	Rattus norvegicus olfactory receptor 1369 (predicted) (Olr1369_predicted), mRNA [NM_001000494]	NM_001000494	302958	GO:0007186|GO:0050911|GO:0004984|GO:0016021	Rn.142199
A_44_P151533	0.00314056		5	2	12	8	2	5	2	Olr150_predicted	5m	Rattus norvegicus olfactory receptor 150 (predicted) (Olr150_predicted), mRNA [NM_001000739]	NM_001000739	405001	GO:0007186|GO:0050911|GO:0003676|GO:0004984|GO:0008270|GO:0005622|GO:0016021	Rn.141850
A_44_P226752	5.36197e-05	3	5	3	12	5	2	4	8	Olr1006_predicted	5m	Rattus norvegicus olfactory receptor 1006 (predicted) (Olr1006_predicted), mRNA [NM_001000075]	NM_001000075	288886	GO:0007186|GO:0050911|GO:0004984|GO:0016021	Rn.143366
A_44_P308827	3.6749e-05	4	4	3	12	7	2	3	3	Olr74_predicted	5m	Rattus norvegicus olfactory receptor 74 (predicted) (Olr74_predicted), mRNA [NM_001000134]	NM_001000134	293218	GO:0007186|GO:0050911|GO:0004984|GO:0016021	Rn.141911
A_44_P299303	1.24455e-05	4	4	3	12	7	3	4	7	Olr1271	5m	Rattus norvegicus olfactory receptor 1271 (Olr1271), mRNA [NM_173300]	NM_173300	286959	GO:0007165|GO:0007186|GO:0007608|GO:0050896|GO:0004872|GO:0004984|GO:0016020|GO:0016021	Rn.10385
A_44_P440351	2.27819e-08	6	6	4	11	8	4	5	8	Olr40_predicted	5m	Rattus norvegicus olfactory receptor 40 (predicted) (Olr40_predicted), mRNA [NM_001000127]	NM_001000127	293197	GO:0007186|GO:0050911|GO:0004984|GO:0016021	Rn.141934
A_43_P12721	0.00438241	4	6	3	11	4	2	3	2	Ghsr	5m	Rattus norvegicus growth hormone secretagogue receptor (Ghsr), mRNA [NM_032075]	NM_032075	84022	GO:0007165|GO:0007186|GO:0008343|GO:0009755|GO:0040018|GO:0045923|GO:0001584|GO:0001616|GO:0004872|GO:0004930|GO:0005131|GO:0016520|GO:0017046|GO:0009986|GO:0016020|GO:0016021	Rn.74241
A_44_P252549	0.00103792	2	4	3	11	8	3	3	2	Olr186_predicted	5m	Rattus norvegicus olfactory receptor 186 (predicted) (Olr186_predicted), mRNA [NM_001001031]	NM_001001031	405917	GO:0007186|GO:0050911|GO:0004984|GO:0016021	Rn.141822
A_44_P513789	5.32408e-07	4	4	3	11	6	2	3	3	Ccr1l1_predicted	5m	PREDICTED: Rattus norvegicus chemokine (C-C motif) receptor 1-like 1 (predicted) (Ccr1l1_predicted), mRNA [XM_236742]		301088	GO:0004983|GO:0016493|GO:0045028|GO:0016021
A_44_P254366	0.0212816	3	4	2	11	3	2	2	4	LOC680149	5m	UI-R-CV1-bta-f-08-0-UI.s1 UI-R-CV1 Rattus norvegicus cDNA clone UI-R-CV1-bta-f-08-0-UI 3', mRNA sequence [BG374638]	BG374638	680149		Rn.20355
A_44_P913216	0.0026446	5	3	2	11	13	8	6	4	LOC690784	5m	Rattus norvegicus hypothetical protein LOC690784 (LOC690784), mRNA [NM_001044299]	NM_001044299	690784		Rn.214640
A_44_P257867	1.1953e-06	5	3	2	11	8	2	4	7	Tdpoz1_predicted	5m	PREDICTED: Rattus norvegicus TD and POZ domain containing 1 (predicted) (Tdpoz1_predicted), mRNA [XM_345239]	XM_345239	365854	GO:0005515	Rn.198601
A_44_P257419	2.42352e-05	4	3	2	11	6		2		Olr132_predicted	5m	Rattus norvegicus olfactory receptor 132 (predicted) (Olr132_predicted), mRNA [NM_001001273]	NM_001001273	293271	GO:0007186|GO:0050911|GO:0004984|GO:0016021	Rn.141863
A_44_P229007	4.4129e-07	4	3	2	11	6	3	3	2	Olr736_predicted	5m	Rattus norvegicus olfactory receptor 736 (predicted) (Olr736_predicted), mRNA [NM_001001384]	NM_001001384	366118	GO:0007186|GO:0050911|GO:0004984|GO:0016021	Rn.142784
A_44_P262065	1.83142e-07		3	2	11	5	2	3	4	LOC299282	5m	Rattus norvegicus Serine protease inhibitor (LOC299282), mRNA [NM_182474]	NM_182474	299282	GO:0004867	Rn.97597
A_44_P248468	0.00344331	2	6	3	10	3	4	5	9	LOC679175	5m	PREDICTED: Rattus norvegicus similar to bile acid Coenzyme A: amino acid N-acyltransferase (LOC679175), mRNA [XM_001055067]	XM_001055067	679175	GO:0006629|GO:0016290
A_44_P125764	0.00209069	5	5	2	10	4	2	3	5	Olr499_predicted	5m	Rattus norvegicus olfactory receptor 499 (predicted) (Olr499_predicted), mRNA [NM_001000931]	NM_001000931	405251	GO:0007186|GO:0050911|GO:0004984|GO:0016021	Rn.142945
A_44_P161550	0.00408124	2	4	3	10	5	3	4	5	Atp8b4	5m	Rattus norvegicus ATPase, class I, type 8B, member 4, mRNA (cDNA clone IMAGE:7455768), complete cds. [BC098940]	BC098940	311396	GO:0006810|GO:0008152|GO:0015914|GO:0000287|GO:0003824|GO:0004012|GO:0005524|GO:0015662|GO:0016020|GO:0016021	Rn.169856
A_44_P409562	1.77478e-06	3	4		10	5		2	3	Olr1670_predicted	5m	Rattus norvegicus olfactory receptor 1670 (predicted) (Olr1670_predicted), mRNA [NM_001000895]	NM_001000895	405198	GO:0007186|GO:0050911|GO:0004984|GO:0016021	Rn.142701
A_44_P404954	0.0071659	3	4	4	10	5	2	2	4	Olr513_predicted	5m	Rattus norvegicus olfactory receptor 513 (predicted) (Olr513_predicted), mRNA [NM_001000313]	NM_001000313	295766	GO:0007186|GO:0050911|GO:0004984|GO:0016021	Rn.142938
A_44_P182296	0.000182729	6	4	3	10	3	3	4	5	Olr529_predicted	5m	Rattus norvegicus olfactory receptor 529 (predicted) (Olr529_predicted), mRNA [NM_001000674]	NM_001000674	404877	GO:0007186|GO:0050911|GO:0004984|GO:0016021	Rn.142927
A_43_P16370	3.03338e-05	3	3	2	10	7	2	4	3	Olr728	5m	Rattus norvegicus olfactory receptor 728 (Olr728), mRNA [NM_001000363]	NM_001000363	295917	GO:0007165|GO:0007186|GO:0007608|GO:0050896|GO:0050911|GO:0004872|GO:0004984|GO:0016020|GO:0016021	Rn.109351
A_44_P538496	8.1966e-06	4	3	2	10	6		2	3	Olr1434_predicted	5m	Rattus norvegicus olfactory receptor 1434 (predicted) (Olr1434_predicted), mRNA [NM_001000013]	NM_001000013	287322	GO:0007186|GO:0050911|GO:0004984|GO:0016021	Rn.142139
A_44_P269216	1.71561e-06	5	3	3	10	6		2	2	Olr1155_predicted	5m	Rattus norvegicus olfactory receptor 1155 (predicted) (Olr1155_predicted), mRNA [NM_001000433]	NM_001000433	300414	GO:0007186|GO:0050911|GO:0004984|GO:0016021	Rn.143592
A_44_P435697	0.0308058	2	3	2	10	5	2	3	2	Olr1223_predicted	5m	Rattus norvegicus olfactory receptor 1223 (predicted) (Olr1223_predicted), mRNA [NM_001000441]	NM_001000441	300549	GO:0007186|GO:0050911|GO:0004984|GO:0016021	Rn.143544
A_44_P280789	1.88599e-05	3	3	2	10	4		2	2	Olr475_predicted	5m	Rattus norvegicus olfactory receptor 475 (predicted) (Olr475_predicted), mRNA [NM_001000686]	NM_001000686	404891	GO:0007186|GO:0050911|GO:0004984|GO:0016021	Rn.142962
A_44_P426219	0.00112287	4	2	2	10	6				Ngep	5m	Rattus norvegicus new gene expressed in prostate (Ngep), mRNA [NM_001004071]	NM_001004071	367318	GO:0005737|GO:0005886	Rn.163084
A_44_P283260	0.000442556	2	2	2	10	5				Olr1633_predicted	5m	Rattus norvegicus olfactory receptor 1633 (predicted) (Olr1633_predicted), mRNA [NM_001000835]	NM_001000835	405124	GO:0007186|GO:0050911|GO:0004867|GO:0004984|GO:0016021	Rn.142439
A_44_P137417	1.92308e-05	3	2	2	10	5				Olr818_predicted	5m	Rattus norvegicus olfactory receptor 818 (predicted) (Olr818_predicted), mRNA [NM_001000844]	NM_001000844	405133	GO:0007165|GO:0007186|GO:0007608|GO:0050896|GO:0050911|GO:0004872|GO:0004984|GO:0016020|GO:0016021	Rn.143107
A_44_P365351	0.0222229		2		10	4	2	2	2	Olr1346	5m	Rattus norvegicus olfactory receptor 1346 (Olr1346), mRNA [NM_001000520]	NM_001000520	316633	GO:0007165|GO:0007186|GO:0007608|GO:0050896|GO:0050911|GO:0004872|GO:0004984|GO:0016020|GO:0016021	Rn.110764
A_44_P342473	0.0104437	4		4	10	5	4	3	6	Prg3_predicted	5m	PREDICTED: Rattus norvegicus proteoglycan 3 (predicted) (Prg3_predicted), mRNA [XM_230054]		295706	GO:0001694|GO:0017148|GO:0019370|GO:0042119|GO:0042554|GO:0045416|GO:0045575|GO:0005529|GO:0005615|GO:0005764	Rn.90807
A_44_P356143	0.00782448	5	7	7	9	7	5	4	4	Cyp2a2	5m	Rattus norvegicus cytochrome P450, subfamily 2A, polypeptide 1 (Cyp2a2), mRNA [NM_012693]	NM_012693	24895	GO:0006118|GO:0005506|GO:0008395|GO:0020037|GO:0046872|GO:0050381|GO:0005783|GO:0005792|GO:0016020	Rn.9867
A_44_P259851	1.34958e-06		5	2	9	6	2	4	8	Olr735_predicted	5m	Rattus norvegicus olfactory receptor 735 (predicted) (Olr735_predicted), mRNA [NM_001000922]	NM_001000922	405238	GO:0007186|GO:0050911|GO:0004984|GO:0016021	Rn.142785
A_44_P184578	3.18007e-06		5	3	9	5	3	4	5	Olr1417_predicted	5m	Rattus norvegicus olfactory receptor 1417 (predicted) (Olr1417_predicted), mRNA [NM_001001002]	NM_001001002	405368	GO:0007186|GO:0050911|GO:0004984|GO:0016021	Rn.142150
A_44_P144316	0.033084	3	4	3	9	4	2	3	3	Olr1470	5m	Rattus norvegicus olfactory receptor 1470 (Olr1470), mRNA [NM_001000723]	NM_001000723	404975	GO:0007165|GO:0007186|GO:0007608|GO:0050896|GO:0050911|GO:0004872|GO:0004984|GO:0016020|GO:0016021	Rn.129823
A_44_P344791	0.000296592	5	4	2	9	4	2	3	6	RGD1563060_predicted	5m	PREDICTED: Rattus norvegicus similar to AVLV472 (predicted) (RGD1563060_predicted), mRNA [XM_214562]		291608		Rn.137959
A_44_P500975	0.000170199	2	3	2	9	5	2	3	4	Olr1639_predicted	5m	Rattus norvegicus olfactory receptor 1639 (predicted) (Olr1639_predicted), mRNA [NM_001000833]	NM_001000833	405122	GO:0007186|GO:0050911|GO:0004984|GO:0016021	Rn.142433
A_44_P449663	0.000212403	3	3	2	9	5	2	3	3	Olr1602_predicted	5m	Rattus norvegicus olfactory receptor 1602 (predicted) (Olr1602_predicted), mRNA [NM_001000909]	NM_001000909	405219	GO:0007186|GO:0050911|GO:0004984|GO:0016021	Rn.142328
A_44_P472877	1.43474e-07	4	3	2	9	5		2		Olr276_predicted	5m	Rattus norvegicus olfactory receptor 276 (predicted) (Olr276_predicted), mRNA [NM_001000227]	NM_001000227	293431	GO:0007186|GO:0050911|GO:0004984|GO:0016021	Rn.141763
A_44_P370817	0.000412163		3	2	9	5	2	3	5	Kb24	5m	Rattus norvegicus type II keratin Kb24 (Kb24), mRNA [NM_001008812]	NM_001008812	315320	GO:0030216|GO:0005198|GO:0030280|GO:0030281|GO:0005882|GO:0045095	Rn.143278
A_44_P227175	0.0113698		3	2	9	5	2	2	3	RGD1306797_predicted	5m	PREDICTED: Rattus norvegicus similar to putative pheromone receptor V2R2 (predicted) (RGD1306797_predicted), mRNA [XR_008146]	XR_008146	310465	GO:0007186|GO:0004930|GO:0005615	Rn.195777
A_43_P23403	0.000338804	2	3	2	9	4		3	5	Dsc3_predicted	5m	PREDICTED: Rattus norvegicus desmocollin 3 (predicted) (Dsc3_predicted), mRNA [XM_226122]		307563	GO:0001701|GO:0007155|GO:0005624|GO:0005737|GO:0005886|GO:0005911|GO:0030057	Rn.99931
A_44_P358273	0.00423603	4	2	2	9	5				Olr1115_predicted	5m	Rattus norvegicus olfactory receptor 1115 (predicted) (Olr1115_predicted), mRNA [NM_001000885]	NM_001000885	405185	GO:0007186|GO:0050911|GO:0004984|GO:0016021	Rn.143617
A_44_P440719	7.05489e-07	4	2	2	9	4				Ly9_predicted	5m	PREDICTED: Rattus norvegicus lymphocyte antigen 9 (predicted) (Ly9_predicted), mRNA [XM_222892]		289227	GO:0016064|GO:0005615|GO:0016021	Rn.104826
A_44_P480004	4.32314e-05	4	6	3	8	5	3	3	5	Olr780_predicted	5m	Rattus norvegicus olfactory receptor 780 (predicted) (Olr780_predicted), mRNA [NM_001000606]	NM_001000606	404795	GO:0007186|GO:0050911|GO:0004984|GO:0016021	Rn.142751
A_42_P765648	5.75917e-05	9	5	4	8	9	3	2	3	Prpg2	5m	Rattus norvegicus proline-rich proteoglycan 2 (Prpg2), mRNA [NM_172065]	NM_172065	257651	GO:0005576	Rn.29950
A_44_P139819	0.012189	2	5	2	8	3	3	3	5	Olr429_predicted	5m	Rattus norvegicus olfactory receptor 429 (predicted) (Olr429_predicted), mRNA [NM_001000395]	NM_001000395	296690	GO:0007186|GO:0050911|GO:0004984|GO:0016021	Rn.143013
A_44_P326311	0.000801344	2	4	3	8	6	2	3	3	LOC287867	5m	Rattus norvegicus similar to hypothetical protein FLJ20753 (LOC287867), mRNA [XM_221189]	XM_221189	287867		Rn.214151
A_44_P245443	0.0390564	3	4	3	8	6	3	4	5	Olr482_predicted	5m	Rattus norvegicus olfactory receptor 482 (predicted) (Olr482_predicted), mRNA [NM_001000561]	NM_001000561	366099	GO:0007186|GO:0050911|GO:0004984|GO:0016021	Rn.142956
A_44_P134993	7.71964e-06	4	4	2	8	5	3	3	2	Agxt	5m	Rattus norvegicus alanine-glyoxylate aminotransferase (Agxt), mRNA [NM_030656]	NM_030656	24792	GO:0006625|GO:0008152|GO:0019265|GO:0042866|GO:0046487|GO:0051384|GO:0004760|GO:0005515|GO:0008453|GO:0016597|GO:0016740|GO:0030170|GO:0042803|GO:0005615|GO:0005739|GO:0005759|GO:0005777	Rn.9931
A_44_P484730	0.00168868		3	2	8	8	5	6	5	Olr526_predicted	5m	Rattus norvegicus olfactory receptor 526 (predicted) (Olr526_predicted), mRNA [NM_001001375]	NM_001001375	295781	GO:0007186|GO:0050911|GO:0004984|GO:0016021	Rn.142930
A_44_P304075	4.51548e-07	3	3	2	8	7	3	5	2	Taar7h	5m	Rattus norvegicus trace-amine-associated receptor 7h (Taar7h), mRNA [NM_175587]	NM_175587	294130	GO:0007165|GO:0007186|GO:0001584|GO:0004872|GO:0016020|GO:0016021	Rn.138142
A_44_P278499	1.17841e-05	2	3	2	8	5	2	3	4	Olr1541_predicted	5m	Rattus norvegicus olfactory receptor 1541 (predicted) (Olr1541_predicted), mRNA [NM_001000728]	NM_001000728	404983	GO:0007186|GO:0050911|GO:0004984|GO:0016021	Rn.142267
A_44_P196909	0.000155631	2	3	2	8	4	2	3	5	Wfdc5_predicted	5m	PREDICTED: Rattus norvegicus WAP four-disulfide core domain 5 (predicted) (Wfdc5_predicted), mRNA [XM_215934]	XM_215934	296352		Rn.47294
A_44_P393631	4.91423e-05	3	3	2	8	4	2	2	3	Rasal1_predicted	5m	Rattus norvegicus similar to RAS protein activator like 1 (GAP1 like) (LOC360814), mRNA [XM_341088]	XM_341088	360814	GO:0007242|GO:0051056|GO:0005096|GO:0005099|GO:0005543|GO:0005622	Rn.63791
A_43_P15260	0.00274792	4	3	2	8	3		2	4	Tshb	5m	Rattus norvegicus thyroid stimulating hormone, beta subunit (Tshb), mRNA [NM_013116]	NM_013116	25653	GO:0007186|GO:0007267|GO:0009653|GO:0005179|GO:0005575|GO:0005576|GO:0005615	Rn.9966
A_44_P183212	1.44221e-06		2	2	8	5	2	3	2	Tmigd_predicted	5m	PREDICTED: Rattus norvegicus transmembrane and immunoglobulin domain containing (predicted) (Tmigd_predicted), mRNA [XM_343944]		363654	GO:0016021	Rn.143898
A_44_P412032	0.00110559	3	2	2	8	4				Olr1700_predicted	5m	Rattus norvegicus olfactory receptor 1700 (predicted) (Olr1700_predicted), mRNA [NM_001001113]	NM_001001113	406012	GO:0007165|GO:0007186|GO:0007608|GO:0050896|GO:0050911|GO:0004872|GO:0004984|GO:0016020|GO:0016021	Rn.142679
A_44_P146733	0.000926835	3	2	2	8	4			2	Olr784_predicted	5m	Rattus norvegicus olfactory receptor 784 (predicted) (Olr784_predicted), mRNA [NM_001000604]	NM_001000604	404793	GO:0007186|GO:0050911|GO:0004984|GO:0016021	Rn.142747
A_44_P435675	0.000730116	4	2	2	8	4				Olr1596_predicted	5m	Rattus norvegicus olfactory receptor 1596 (predicted) (Olr1596_predicted), mRNA [NM_001000501]	NM_001000501	304991	GO:0007186|GO:0050911|GO:0004984|GO:0016021	Rn.142333
A_44_P203325	8.67778e-06	4	2	2	8	4		2		Olr1252_predicted	5m	Rattus norvegicus olfactory receptor 1252 (predicted) (Olr1252_predicted), mRNA [NM_001000454]	NM_001000454	300577	GO:0007186|GO:0050911|GO:0004984|GO:0016021	Rn.143518
A_44_P1059556	1.86866e-05	3	2		8	3		2	3	Cyp4a22	5m	Rattus norvegicus cytochrome P450, family 4, subfamily A, polypeptide 22 (Cyp4a22), mRNA [NM_175837]	NM_175837	170544	GO:0006118|GO:0005506|GO:0008391|GO:0018685|GO:0020037|GO:0046872|GO:0005783|GO:0005792|GO:0016020	Rn.92401
A_44_P118775	0.000102338		2		8	2		2	3	Olr485_predicted	5m	Rattus norvegicus olfactory receptor 485 (predicted) (Olr485_predicted), mRNA [NM_001000307]	NM_001000307	295751	GO:0007186|GO:0050911|GO:0004984|GO:0016021	Rn.142953
A_44_P214956	0.000114008	3			8	3				Olr363_predicted	5m	Rattus norvegicus olfactory receptor 363 (predicted) (Olr363_predicted), mRNA [NM_001000754]	NM_001000754	405025	GO:0007186|GO:0050911|GO:0004984|GO:0016021	Rn.141683
A_44_P440343	6.25733e-06		6	3	7	4	2	3	4	Olr399_predicted	5m	Rattus norvegicus olfactory receptor 399 (predicted) (Olr399_predicted), mRNA [NM_001000560]	NM_001000560	366026	GO:0007186|GO:0050911|GO:0004984|GO:0016021	Rn.143039
A_43_P11935	0.00205977	3	4	2	7	4	2	3	4	Cdon	5m	Rattus norvegicus cell adhesion molecule-related/down-regulated by oncogenes (Cdon), mRNA [NM_017358]	NM_017358	50938	GO:0001708|GO:0007155|GO:0007224|GO:0007520|GO:0010172|GO:0005515|GO:0005615|GO:0016020|GO:0016021	Rn.10818
A_44_P266892	0.0417337		4		7	4	3	2		Olr224_predicted	5m	Rattus norvegicus olfactory receptor 224 (predicted) (Olr224_predicted), mRNA [NM_001000553]	NM_001000553	365342	GO:0007186|GO:0050911|GO:0004984|GO:0016021	Rn.141791
A_44_P313618	0.00161955		4	2	7	4	2	2	3	Olr1016_predicted	5m	Rattus norvegicus olfactory receptor 1016 (predicted) (Olr1016_predicted), mRNA [NM_001000070]	NM_001000070	288858	GO:0007186|GO:0050911|GO:0004984|GO:0016021	Rn.143362
A_44_P489380	0.0200812	2	4		7	3		2	3	Olr69_predicted	5m	Rattus norvegicus olfactory receptor 69 (predicted) (Olr69_predicted), mRNA [NM_001001280]	NM_001001280	365326	GO:0007186|GO:0050911|GO:0004984|GO:0016021	Rn.141914
A_42_P564690	0.0328396		4	2	7	3	2	3	3	RGD1309316_predicted	5m	PREDICTED: Rattus norvegicus similar to 4930403C10Rik protein (predicted) (RGD1309316_predicted), mRNA [XM_218559]		292913		Rn.81754
A_44_P498726	6.65593e-06	3	3	2	7	6	2	3	5	Olr50_predicted	5m	Rattus norvegicus olfactory receptor 50 (predicted) (Olr50_predicted), mRNA [NM_001000131]	NM_001000131	293210	GO:0007186|GO:0050911|GO:0004984|GO:0016021	Rn.141924
A_44_P297564	0.000124911	2	3	2	7	5	2	3	5	Gcm2_predicted	5m	PREDICTED: Rattus norvegicus glial cells missing homolog 2 (Drosophila) (predicted) (Gcm2_predicted), mRNA [XM_225247]		291047	GO:0006355|GO:0006874|GO:0007275|GO:0008150|GO:0009887|GO:0030643|GO:0003674|GO:0003677|GO:0003700|GO:0005575|GO:0005634
A_44_P140342	0.000438748	2	3	2	7	4		2	4	RGD1563840_predicted	5m	Rattus norvegicus similar to 60S ribosomal protein L26 (LOC307636), mRNA [XM_226231]		307636	GO:0006412|GO:0003735|GO:0005622|GO:0015934
A_44_P821475	0.0445618	4	3		7	4	2	3	2	RGD1563425_predicted	5m	PREDICTED: Rattus norvegicus similar to FLJ35784 protein (predicted) (RGD1563425_predicted), mRNA [XM_573340]	XM_573340	498129		Rn.131472
A_44_P116332	0.000144394	4	3		7	3		2	2	Olr1338_predicted	5m	Rattus norvegicus olfactory receptor 1338 (predicted) (Olr1338_predicted), mRNA [NM_001000789]	NM_001000789	405073	GO:0007186|GO:0050911|GO:0004984|GO:0016021	Rn.143464
A_42_P461726	0.00355876	2	2	2	7	4		3	2	Pwwp1	5m	Rattus norvegicus hepatoma-derived growth factor, related protein 1 (Pwwp1), mRNA [NM_133549]	NM_133549	171074		Rn.81074
A_44_P168025	7.33021e-06	2	2		7	4		2		Olr796_predicted	5m	Rattus norvegicus olfactory receptor 796 (predicted) (Olr796_predicted), mRNA [NM_001000600]	NM_001000600	404788	GO:0007186|GO:0050911|GO:0004984|GO:0016021	Rn.142739
A_44_P240756	0.00260845	3	2		7	4		2	2	Olr604_predicted	5m	Rattus norvegicus olfactory receptor 604 (predicted) (Olr604_predicted), mRNA [NM_001000656]	NM_001000656	404855	GO:0007186|GO:0007608|GO:0050911|GO:0001584|GO:0004984|GO:0005549|GO:0016021	Rn.142877
A_44_P417018	2.35904e-05	3	2	2	7	4		2		Dbx1	5m	Rattus norvegicus developing brain homeobox 1 (Dbx1), mRNA [NM_001009644]	NM_001009644	292934	GO:0006355|GO:0003700|GO:0005634	Rn.104881
A_44_P393482	0.000129539	2	2		7	3			2	LOC365807	5m	PREDICTED: Rattus norvegicus similar to putative pheromone receptor V2R2 (LOC365807), mRNA [XM_345218]		365807	GO:0004872|GO:0008067|GO:0016020	Rn.111884
A_44_P531711	0.000346344	3	2	2	7	3				Olr1382_predicted	5m	Rattus norvegicus olfactory receptor 1382 (predicted) (Olr1382_predicted), mRNA [NM_214831]	NM_214831	287093	GO:0007186|GO:0050911|GO:0004984|GO:0016021	Rn.142190
A_44_P448126	0.0454589		2	2	7	3		2	2	LOC367415	5m	PREDICTED: Rattus norvegicus similar to phospholipase A2, group XIIB (LOC367415), mRNA [XM_346131]	XM_346131	367415	GO:0016042|GO:0004623|GO:0005509|GO:0005576|GO:0005783	Rn.48359
A_44_P379496	0.000648914	2			7	6				Olr145_predicted	5m	Rattus norvegicus olfactory receptor 145 (predicted) (Olr145_predicted), mRNA [NM_001000545]	NM_001000545	365331	GO:0007186|GO:0050911|GO:0004984|GO:0016021	Rn.141853
A_44_P480032	4.16197e-06	2			7	4				Olr416_predicted	5m	Rattus norvegicus olfactory receptor 416 (predicted) (Olr416_predicted), mRNA [NM_001000387]	NM_001000387	296678	GO:0007165|GO:0007186|GO:0007608|GO:0050896|GO:0050911|GO:0004872|GO:0004984|GO:0016020|GO:0016021	Rn.143025
A_44_P296994	1.73906e-05	2			7	3				Adrb3	5m	Rattus norvegicus adrenergic receptor, beta 3 (Adrb3), mRNA [NM_013108]	NM_013108	25645	GO:0005975|GO:0006091|GO:0006112|GO:0007165|GO:0007186|GO:0007188|GO:0007189|GO:0007190|GO:0009409|GO:0040015|GO:0043410|GO:0050873|GO:0001584|GO:0004872|GO:0004935|GO:0015052|GO:0042803|GO:0051379|GO:0051380|GO:0005575|GO:0005624|GO:0005886|GO:0005887|GO:0016020|GO:0016021|GO:0043235	Rn.10100
A_44_P269357	0.0144057		5	3	6	3		2	2	LOC498836	5m	Rattus norvegicus LRRG00125 (LOC498836), mRNA [NM_001047935]	NM_001047935	498836		Rn.123903
A_44_P456769	1.49078e-09		4	2	6	7	4	5	4	Ncr1	5m	Rattus norvegicus natural cytotoxicity triggering receptor 1 (Ncr1), mRNA [NM_057199]	NM_057199	117547	GO:0004872|GO:0005615|GO:0016020|GO:0016021	Rn.30049
A_44_P419034	0.00517075	3	4	2	6	5	2	3	2	Olr181_predicted	5m	Rattus norvegicus olfactory receptor 181 (predicted) (Olr181_predicted), mRNA [NM_001001030]	NM_001001030	405916	GO:0007186|GO:0050911|GO:0004984|GO:0016021	Rn.141826
A_43_P12427	0.00211872	3	4	2	6	4	2	3	3	Gabrg3	5m	Rattus norvegicus gamma-aminobutyric acid (GABA) A receptor, subunit gamma 3 (Gabrg3), mRNA [NM_024370]	NM_024370	79211	GO:0006811|GO:0006821|GO:0007214|GO:0007268|GO:0042493|GO:0004890|GO:0005216|GO:0005230|GO:0005254|GO:0030594|GO:0031404|GO:0016021|GO:0045211	Rn.10369
A_44_P104737	0.0204834	3	4	2	6	4	2	3	3	Olr410_predicted	5m	Rattus norvegicus olfactory receptor 410 (predicted) (Olr410_predicted), mRNA [NM_001000969]	NM_001000969	405322	GO:0007186|GO:0050911|GO:0001584|GO:0004984|GO:0016021	Rn.143029
A_44_P168856	0.0076194		4	2	6	4	2	2	3	RGD1565078_predicted	5m	PREDICTED: Rattus norvegicus similar to hypothetical protein FLJ23231 (predicted) (RGD1565078_predicted), mRNA [XM_236237]		315658		Rn.70367
A_44_P466768	0.000814478	3	3	2	6	6	2	3	2	Myf5_predicted	5m	PREDICTED: Rattus norvegicus myogenic factor 5 (predicted) (Myf5_predicted), mRNA [XM_235101]		299766	GO:0001952|GO:0006355|GO:0006357|GO:0007517|GO:0007519|GO:0030198|GO:0003677|GO:0003705|GO:0030528|GO:0005634
A_44_P375339	0.000511559	3	3	2	6	6	2	2	3	Ptk6_predicted	5m	PREDICTED: Rattus norvegicus PTK6 protein tyrosine kinase 6 (predicted) (Ptk6_predicted), mRNA [XM_345485]		366275	GO:0006468|GO:0004674|GO:0004715|GO:0005634
A_44_P400293	0.000481175	3	3	2	6	6	3	3	4	Olr286_predicted	5m	Rattus norvegicus olfactory receptor 286 (predicted) (Olr286_predicted), mRNA [NM_001000554]	NM_001000554	365384	GO:0007186|GO:0050911|GO:0004984|GO:0016021	Rn.141745
A_44_P163995	0.000116589	3	3	3	6	5	3	3	3	RGD1562036_predicted	5m	PREDICTED: Rattus norvegicus similar to ornithine decarboxylase (predicted) (RGD1562036_predicted), mRNA [XM_232777]		297899
A_44_P452032	0.00450996	2	3	2	6	4	2	2	2	Olr209_predicted	5m	Rattus norvegicus olfactory receptor 209 (predicted) (Olr209_predicted), mRNA [NM_001000736]	NM_001000736	404995	GO:0007186|GO:0050911|GO:0004984|GO:0016021	Rn.141803
A_44_P390362	0.0367836	2	3	4	6	4	2	6	2	Ahsg	5m	Rattus norvegicus alpha-2-HS-glycoprotein (Ahsg), mRNA [NM_012898]	NM_012898	25373	GO:0001501|GO:0001503|GO:0006907|GO:0006953|GO:0030308|GO:0030502|GO:0046627|GO:0050727|GO:0050766|GO:0004869|GO:0019210|GO:0005576|GO:0005615	Rn.32083
A_44_P243048	0.00134563	3	3		6	4		2	2	Olr1293_predicted	5m	Rattus norvegicus olfactory receptor 1293 (predicted) (Olr1293_predicted), mRNA [NM_001000460]	NM_001000460	300599	GO:0007186|GO:0050911|GO:0004984|GO:0016021	Rn.143497
A_44_P557302	9.3476e-06	3	3	2	6	4	2	3	2	Olr1744_predicted	5m	Rattus norvegicus olfactory receptor 1744 (predicted) (Olr1744_predicted), mRNA [NM_001001426]	NM_001001426	294198	GO:0006355|GO:0006464|GO:0006512|GO:0006955|GO:0007165|GO:0007186|GO:0007608|GO:0019882|GO:0050896|GO:0050911|GO:0003676|GO:0004872|GO:0004984|GO:0008270|GO:0046872|GO:0005622|GO:0016020|GO:0016021|GO:0042612	Rn.142660
A_44_P430807	0.000858341	2	3	4	6	3		2	2	Olr828_predicted	5m	Rattus norvegicus olfactory receptor 828 (predicted) (Olr828_predicted), mRNA [NM_001000991]	NM_001000991	405351	GO:0007186|GO:0050911|GO:0004984|GO:0016021	Rn.143082
A_44_P377076	0.00135469	2	3		6	3		3		Olr130_predicted	5m	Rattus norvegicus olfactory receptor 130 (predicted) (Olr130_predicted), mRNA [NM_001001272]	NM_001001272	293268	GO:0007186|GO:0050911|GO:0004984|GO:0016021	Rn.215179
A_44_P531675	0.0119441	2	3		6	3		2	3	Olr1471_predicted	5m	Rattus norvegicus olfactory receptor 1471 (predicted) (Olr1471_predicted), mRNA [NM_001000722]	NM_001000722	404974	GO:0007186|GO:0050911|GO:0004984|GO:0016021	Rn.142097
A_44_P380357	0.000454831	3	3		6	3		2	2	Sox15_predicted	5m	PREDICTED: Rattus norvegicus SRY-box containing gene 15 (predicted) (Sox15_predicted), mRNA [XM_343921]		363632	GO:0000122|GO:0006325|GO:0006357|GO:0008584|GO:0030154|GO:0043403|GO:0045843|GO:0045944|GO:0048627|GO:0003677|GO:0003682|GO:0003700|GO:0003702|GO:0005515|GO:0030528|GO:0005634|GO:0005737	Rn.145250
A_43_P15879	0.00755114	2	3	3	6		2	2	4	Olr1079	5m	Rattus norvegicus olfactory receptor 1079 (Olr1079), mRNA [NM_001000711]	NM_001000711	404960	GO:0007186|GO:0050911|GO:0004984|GO:0016021	Rn.124682
A_44_P192393	3.00387e-06	2	2		6	10	6	6	4	LOC301118	5m	PREDICTED: Rattus norvegicus similar to N-acylsphingosine amidohydrolase 3 (LOC301118), mRNA [XM_236790]	XM_236790	301118	GO:0006672|GO:0016811|GO:0000139|GO:0005789|GO:0016021	Rn.214121
A_44_P545498	1.09784e-09	2	2		6	6	4	5	3	Sox11	5m	Rattus norvegicus SRY-box containing gene 11 (Sox11), mRNA [NM_053349]	NM_053349	84046	GO:0001822|GO:0006350|GO:0006355|GO:0007399|GO:0008283|GO:0031103|GO:0045944|GO:0003677|GO:0003700|GO:0005634	Rn.162854
A_44_P147381	0.000609822	2	2	2	6	5	2	3		Tmc2_predicted	5m	PREDICTED: Rattus norvegicus transmembrane channel-like 2 (predicted) (Tmc2_predicted), mRNA [XM_230602]	XM_230602	296153	GO:0016021	Rn.162703
A_44_P388803	0.000266709	2	2		6	4		2	2	Olr769_predicted	5m	Rattus norvegicus olfactory receptor 769 (predicted) (Olr769_predicted), mRNA [NM_001000371]	NM_001000371	296022	GO:0007186|GO:0050911|GO:0004984|GO:0016021	Rn.142761
A_44_P630082	0.00685884	2	2		6	4	2	2	2	LOC681205	5m	PREDICTED: Rattus norvegicus hypothetical protein LOC681205 (LOC681205), mRNA [XM_001060743]	XM_001060743	681205		Rn.206811
A_44_P121110	4.16197e-06	2	2	2	6	4		2		Olr332_predicted	5m	Rattus norvegicus olfactory receptor 332 (predicted) (Olr332_predicted), mRNA [NM_001000250]	NM_001000250	293769	GO:0007186|GO:0050911|GO:0004984|GO:0016021	Rn.141699
A_44_P236047	3.48988e-05	2	2		6	4		2		Olr744_predicted	5m	Rattus norvegicus olfactory receptor 744 (predicted) (Olr744_predicted), mRNA [NM_001000577]	NM_001000577	366122	GO:0007186|GO:0050911|GO:0004872|GO:0004984|GO:0016021	Rn.142781
A_44_P153865	0.000738772	3	2	2	6	4				Olr379_predicted	5m	Rattus norvegicus olfactory receptor 379 (predicted) (Olr379_predicted), mRNA [NM_001000261]	NM_001000261	293812	GO:0007186|GO:0050911|GO:0004984|GO:0016021	Rn.141672
A_44_P557253	0.00078152	3	2	2	6	4				Olr689_predicted	5m	Rattus norvegicus olfactory receptor 689 (predicted) (Olr689_predicted), mRNA [NM_001000997]	NM_001000997	405357	GO:0007186|GO:0050911|GO:0004984|GO:0016021	Rn.142819
A_44_P332515	0.000195032	2	2		6	3				Olr1523	5m	Rattus norvegicus olfactory receptor 1523 (Olr1523), mRNA [NM_001000713]	NM_001000713	404962	GO:0007186|GO:0050911|GO:0004872|GO:0004984|GO:0016021	Rn.124622
A_44_P141996	0.000286222	2	2		6	3		2	2	Olr1450_predicted	5m	Rattus norvegicus olfactory receptor 1450 (predicted) (Olr1450_predicted), mRNA [NM_001000774]	NM_001000774	405049	GO:0007186|GO:0050911|GO:0004984|GO:0016021	Rn.142128
A_44_P533844	0.00034832	2	2		6	3			2	Olr760_predicted	5m	Rattus norvegicus olfactory receptor 760 (predicted) (Olr760_predicted), mRNA [NM_001001069]	NM_001001069	405957	GO:0007186|GO:0050911|GO:0004984|GO:0016021	Rn.142765
A_43_P13395	0.00679257	2	2		6	3			2	LOC246267	5m	Rattus norvegicus resection-induced TPI (rs11) (LOC246267), mRNA [NM_144751]	NM_144751	246267	GO:0008152|GO:0004807|GO:0016853	Rn.127819
A_44_P236051	2.93095e-06	2	2		6	3		2	3	Olr1222_predicted	5m	Rattus norvegicus olfactory receptor 1222 (predicted) (Olr1222_predicted), mRNA [NM_001000440]	NM_001000440	300548	GO:0007186|GO:0050911|GO:0004984|GO:0016021	Rn.143545
A_44_P255039	8.67274e-05	3	2	2	6	3				Olr307_predicted	5m	Rattus norvegicus olfactory receptor 307 (predicted) (Olr307_predicted), mRNA [NM_001000241]	NM_001000241	293605	GO:0007186|GO:0050911|GO:0004984|GO:0016021	Rn.141731
A_44_P510974	0.000868224	3	2	2	6	3				Olr385_predicted	5m	PREDICTED: Rattus norvegicus olfactory receptor 385 (predicted) (Olr385_predicted), mRNA [XM_220088]		294109	GO:0007186|GO:0050911|GO:0004984|GO:0016021
A_44_P395673	0.00030491	3	2	2	6	3		2	2	Olr857_predicted	5m	Rattus norvegicus olfactory receptor 857 (predicted) (Olr857_predicted), mRNA [NM_001000583]	NM_001000583	366456	GO:0007165|GO:0007186|GO:0007608|GO:0050896|GO:0050911|GO:0004872|GO:0004984|GO:0016020|GO:0016021	Rn.143179
A_44_P369965	0.000192951	2	2		6	2				Olr1295_predicted	5m	Rattus norvegicus olfactory receptor 1295 (predicted) (Olr1295_predicted), mRNA [NM_001000598]	NM_001000598	367065	GO:0007186|GO:0050911|GO:0004984|GO:0016021	Rn.143495
A_44_P149370	4.45512e-05	2	2		6	2			2	Cyp2b13	5m	Rattus norvegicus cytochrome P450, family 2, subfamily b, polypeptide 13 (Cyp2b13), mRNA [NM_198733]	NM_198733	292728	GO:0006118|GO:0006805|GO:0005506|GO:0016712|GO:0019825|GO:0020037|GO:0046872|GO:0016020	Rn.38261
A_44_P107680	0.000148075	2	2		6	2		2	3	Gpr87_predicted	5m	PREDICTED: Rattus norvegicus G protein-coupled receptor 87 (predicted) (Gpr87_predicted), mRNA [XM_227177]		310443	GO:0001584|GO:0045028|GO:0016021	Rn.65449
A_43_P15475	0.000359938	2	2		6	2			3	Tpc1808	5m	Rattus norvegicus tropic 1808 (Tpc1808), mRNA [NM_022625]	NM_022625	64560	GO:0009253|GO:0016998|GO:0004040	Rn.127789
A_43_P13201	0.00325714		2		6	2			2	Ccr4	5m	Rattus norvegicus chemokine (C-C motif) receptor 4 (Ccr4), mRNA [NM_133532]	NM_133532	171054	GO:0001764|GO:0006935|GO:0006954|GO:0007165|GO:0007186|GO:0001584|GO:0004872|GO:0004945|GO:0016493|GO:0016020|GO:0016021	Rn.81076
A_43_P15756	1.70588e-05		2		6	2		2	3	Muc2	5m	Rattus norvegicus mucin mRNA, partial cds [U07615]	U07615	24572	GO:0006915|GO:0006917|GO:0008285|GO:0030336|GO:0005515|GO:0046983|GO:0005578|GO:0005615	Rn.195421
A_44_P503421	0.000374325		2		6	2			3	Tas1r2	5m	Ba1-651. [Source:Uniprot/SPTREMBL;Acc:Q7TP27] [ENSRNOT00000025000]		29408	GO:0006561|GO:0007165|GO:0007186|GO:0008152|GO:0050896|GO:0050916|GO:0003842|GO:0004872|GO:0008067|GO:0008527|GO:0016491|GO:0005615|GO:0005759|GO:0016020|GO:0016021	Rn.203359
A_44_P416685	0.00645033	2	2		6			2	3	Olr1192_predicted	5m	Rattus norvegicus olfactory receptor 1192 (predicted) (Olr1192_predicted), mRNA [NM_001000859]	NM_001000859	405152	GO:0007186|GO:0050911|GO:0004984|GO:0016021	Rn.143574
A_44_P156361	0.000228956	3			6	3				Olr694_predicted	5m	Rattus norvegicus olfactory receptor 694 (predicted) (Olr694_predicted), mRNA [NM_001000357]	NM_001000357	295896	GO:0007186|GO:0050911|GO:0004984|GO:0005529|GO:0016021	Rn.138148
A_44_P513840	0.000106675	2			6	3				RGD1307767_predicted	5m	PREDICTED: Rattus norvegicus similar to hypothetical protein MGC32231 (predicted) (RGD1307767_predicted), mRNA [XM_220584]		287414
A_44_P557222	0.00062887				6	2				Taar4	5m	Rattus norvegicus trace-amine-associated receptor 4 (Taar4), mRNA [NM_175583]	NM_175583	294122	GO:0007165|GO:0007186|GO:0001594|GO:0004872|GO:0016020|GO:0016021	Rn.138138
A_44_P194029	0.0292995	5	6	3	5	9	3	5	6	Olr799_predicted	5m	Rattus norvegicus olfactory receptor 799 (predicted) (Olr799_predicted), mRNA [NM_001000854]	NM_001000854	405144	GO:0007186|GO:0050911|GO:0004984|GO:0016021	Rn.143125
A_44_P409232	0.00280029		4	5	5	3				Cyp2e1	5m	Rattus norvegicus cytochrome P450, family 2, subfamily e, polypeptide 1 (Cyp2e1), mRNA [NM_031543]	NM_031543	25086	GO:0006118|GO:0006805|GO:0004497|GO:0005506|GO:0019825|GO:0020037|GO:0046872|GO:0050381|GO:0005615|GO:0005783|GO:0005792|GO:0016020	Rn.1372
A_44_P550273	8.70597e-05	3	3	2	5	5	4	3	2	Olr1261_predicted	5m	Rattus norvegicus olfactory receptor 1261 (predicted) (Olr1261_predicted), mRNA [NM_001000804]	NM_001000804	405090	GO:0007186|GO:0050911|GO:0004984|GO:0016021	Rn.143511
A_44_P508142	0.000847623	2	3		5	4	2	2	3	Olr152_predicted	5m	Rattus norvegicus olfactory receptor 152 (predicted) (Olr152_predicted), mRNA [NM_001000546]	NM_001000546	365332	GO:0007186|GO:0050911|GO:0004984|GO:0016021	Rn.138176
A_44_P210268	4.44907e-05	2	3		5	4	2	3	3	Olr1108_predicted	5m	Rattus norvegicus olfactory receptor 1108 (predicted) (Olr1108_predicted), mRNA [NM_001000993]	NM_001000993	405353	GO:0007165|GO:0007186|GO:0007608|GO:0050896|GO:0050911|GO:0004872|GO:0004984|GO:0016020|GO:0016021	Rn.143285
A_44_P374756	0.0163055	3	3	2	5	4	2	2	2	Olr1540_predicted	5m	Rattus norvegicus olfactory receptor 1540 (predicted) (Olr1540_predicted), mRNA [NM_001001383]	NM_001001383	363762	GO:0007186|GO:0050911|GO:0004984|GO:0016021	Rn.142268
A_44_P806474	0.014014	3	3	2	5	4		2	3	RGD1564754_predicted	5m	PREDICTED: Rattus norvegicus similar to transcription factor FIGa (predicted) (RGD1564754_predicted), mRNA [XM_575589]		500239
A_44_P306414	0.00228145	2	3		5	3			3	Olr1679_predicted	5m	Rattus norvegicus olfactory receptor 1679 (predicted) (Olr1679_predicted), mRNA [NM_001000892]	NM_001000892	405193	GO:0007186|GO:0050911|GO:0004984|GO:0016021	Rn.142696
A_44_P113963	1.30271e-05	2	3	2	5	3	2	2	3	Olr812_predicted	5m	Rattus norvegicus olfactory receptor 812 (predicted) (Olr812_predicted), mRNA [NM_001000847]	NM_001000847	405137	GO:0007186|GO:0050911|GO:0004984|GO:0016021	Rn.143110
A_44_P166338	0.000253364	3	3		5	3		2	2	LOC301752	5m	PREDICTED: Rattus norvegicus similar to Zinc finger protein GLI2 (Tax helper protein) (LOC301752), mRNA [XR_008043]	XR_008043	301752		Rn.196849
A_43_P21461	1.20457e-05	3	3	2	5	3	2	2	3	Zfp319_predicted	5m	PREDICTED: Rattus norvegicus zinc finger protein 319 (predicted) (Zfp319_predicted), mRNA [XM_226240]		291849	GO:0003676|GO:0008270|GO:0005622|GO:0005634	Rn.144767
A_44_P253439	0.0108873		3		5	2		2	2	Cldn6_predicted	5m	AGENCOURT_50155909 NCI_CGAP_Pr49 Rattus norvegicus cDNA clone IMAGE:7934003 5', mRNA sequence [DN931777]		287098	GO:0005886|GO:0005923|GO:0016021	Rn.211891
A_43_P11927	1.11707e-05	2	2		5	6		2	2	Lipf	5m	Rattus norvegicus lipase, gastric (Lipf), mRNA [NM_017341]	NM_017341	50682	GO:0006629|GO:0007586|GO:0016042|GO:0003824|GO:0004806|GO:0005515|GO:0016298|GO:0016615|GO:0016787|GO:0016789|GO:0005615|GO:0005739	Rn.11192
A_44_P472855	0.0240278	2	2	2	5	6		4	4	Olr1279_predicted	5m	Rattus norvegicus olfactory receptor 1279 (predicted) (Olr1279_predicted), mRNA [NM_001000961]	NM_001000961	405313	GO:0007186|GO:0050911|GO:0004984|GO:0016021	Rn.143503
A_43_P16093	2.32501e-05	2	2		5	4	2	2	2	Olr837	5m	Rattus norvegicus olfactory receptor 837 (Olr837), mRNA [NM_001000897]	NM_001000897	405207	GO:0007165|GO:0007186|GO:0007608|GO:0050896|GO:0050911|GO:0004872|GO:0004984|GO:0016020|GO:0016021	Rn.124670
A_44_P837067	0.000676214	2	2		5	4	2	2	2	LOC686985	5m	PREDICTED: Rattus norvegicus similar to MIC2 like 1 (LOC686985), mRNA [XM_001076617]	XM_001076617	686985
A_44_P468293	0.000910411	2	2	2	5	4		2		Olr115_predicted	5m	Rattus norvegicus olfactory receptor 115 (predicted) (Olr115_predicted), mRNA [NM_001000152]	NM_001000152	293253	GO:0007186|GO:0050911|GO:0004984|GO:0016021	Rn.141876
A_44_P133449	3.23374e-05	2	2		5	4		2		Elf4_predicted	5m	PREDICTED: Rattus norvegicus E74-like factor 4 (ets domain transcription factor) (predicted) (Elf4_predicted), mRNA [XM_229125]		302811	GO:0001787|GO:0001866|GO:0045944|GO:0005515|GO:0016563|GO:0016605	Rn.104647
A_44_P476076	9.03516e-06	2	2		5	4	2	3	2	RGD1564752_predicted	5m	PREDICTED: Rattus norvegicus RGD1564752 (predicted) (RGD1564752_predicted), mRNA [XM_347101]	XM_347101	363050		Rn.15978
A_44_P271529	0.000552383	2	2	2	5	4	2	3	3	Olr1479_predicted	5m	Rattus norvegicus olfactory receptor 1479 (predicted) (Olr1479_predicted), mRNA [NM_001000721]	NM_001000721	404973	GO:0007186|GO:0050911|GO:0004984|GO:0016021	Rn.142093
A_44_P525281	7.59351e-05	3	2	2	5	4				RGD1561296_predicted	5m	PREDICTED: Rattus norvegicus similar to urocanase domain containing 1 (LOC679756), mRNA [XM_001054337]		362399		Rn.198159
A_44_P457190	3.86142e-05	2	2	2	5	3				LOC691770	5m	PREDICTED: Rattus norvegicus similar to Ankyrin repeat domain-containing protein 28 (LOC691770), mRNA [XM_001079587]	XM_001079587	691770
A_44_P748832	4.88749e-06	2	2		5	3				Nuak2	5m	Rattus norvegicus NUAK family, SNF1-like kinase, 2 (Nuak2), mRNA [NM_001007617]	NM_001007617	289419	GO:0006468|GO:0006915|GO:0006916|GO:0030036|GO:0042149|GO:0043066|GO:0000166|GO:0000287|GO:0004674|GO:0005524|GO:0016740|GO:0016607	Rn.16922
A_43_P11441	8.06574e-05	2	2		5	3				Atp4b	5m	Rattus norvegicus ATPase, H+/K+ exchanging, beta polypeptide (Atp4b), mRNA [NM_012510]	NM_012510	24217	GO:0001696|GO:0006811|GO:0006813|GO:0006814|GO:0015992|GO:0005391|GO:0008900|GO:0015078|GO:0030955|GO:0016020|GO:0016021	Rn.10033
A_44_P397962	6.74772e-06	2	2		5	3		2	2	Olr62_predicted	5m	Rattus norvegicus olfactory receptor 62 (predicted) (Olr62_predicted), mRNA [NM_001000129]	NM_001000129	293201	GO:0007165|GO:0007186|GO:0007608|GO:0050896|GO:0050911|GO:0001584|GO:0004872|GO:0004984|GO:0016020|GO:0016021	Rn.141917
A_44_P540755	0.000574777	2	2		5	3		2	2	Olr1455_predicted	5m	Rattus norvegicus olfactory receptor 1455 (predicted) (Olr1455_predicted), mRNA [NM_001000771]	NM_001000771	405046	GO:0007186|GO:0050911|GO:0004984|GO:0016021	Rn.142123
A_44_P529375	0.00323097	2	2		5	3		2	2	Olr1579_predicted	5m	Rattus norvegicus olfactory receptor 1579 (predicted) (Olr1579_predicted), mRNA [NM_001000078]	NM_001000078	289239	GO:0007186|GO:0050911|GO:0004984|GO:0016021	Rn.142346
A_44_P116329	1.54218e-05	2	2	2	5	3			2	Olr1431_predicted	5m	Rattus norvegicus olfactory receptor 1431 (predicted) (Olr1431_predicted), mRNA [NM_001000778]	NM_001000778	405054	GO:0007186|GO:0050911|GO:0004984|GO:0016021	Rn.142142
A_44_P286294	0.00174602	2	2		5	3			2	LOC303730	5m	PREDICTED: Rattus norvegicus similar to chromobox homolog 2 (LOC303730), mRNA [XM_221185]	XM_221185	303730	GO:0006333|GO:0003682|GO:0000785|GO:0005634	Rn.13839
A_42_P761225	3.9195e-05	2	2	2	5	3		2		Lypd2_predicted	5m	PREDICTED: Rattus norvegicus Ly6/Plaur domain containing 2 (predicted) (Lypd2_predicted), mRNA [XM_216960]		300017		Rn.19695
A_44_P441098	0.00132304	2	2	2	5	3		2		Ermap_predicted	5m	PREDICTED: Rattus norvegicus erythroblast membrane-associated protein (predicted) (Ermap_predicted), mRNA [XM_233453]		298485	GO:0005886|GO:0016021	Rn.144873
A_44_P398132	2.22775e-05	2	2		5	3		2		Slc22a12	5m	Rattus norvegicus solute carrier family 22 (organic anion/cation transporter), member 12 (Slc22a12), mRNA [NM_001034943]	NM_001034943	365398	GO:0006810|GO:0008150|GO:0015747|GO:0019725|GO:0003674|GO:0005215|GO:0005515|GO:0015143|GO:0030165|GO:0005575|GO:0005886|GO:0016021|GO:0016324|GO:0031526	Rn.137035
A_44_P461931	9.13788e-05	2	2		5	3		2		LOC683685	5m	PREDICTED: Rattus norvegicus similar to profilin 2 (LOC683685), mRNA [XM_001067051]		683685	GO:0030036|GO:0003779
A_43_P17810	5.80243e-08	2	2		5	3		2	3	LOC501621	5m	Rattus norvegicus similar to nuclear RNA export factor 7 (LOC501621), mRNA [NM_001037216]	NM_001037216	501621	GO:0006810|GO:0051028|GO:0000166|GO:0003723|GO:0005515|GO:0005622|GO:0005634	Rn.24735
A_44_P125761	3.78966e-06	2	2		5	3		2	3	Olr7_predicted	5m	Rattus norvegicus olfactory receptor 7 (predicted) (Olr7_predicted), mRNA [NM_001000768]	NM_001000768	405043	GO:0007186|GO:0050911|GO:0004984|GO:0016021	Rn.142002
A_44_P412413	0.000398225	2	2	2	5	3	2	2	3	RGD1565366_predicted	5m	Rattus norvegicus similar to Hmx2 protein (LOC293538), mRNA [XM_215056]	XM_215056	293538		Rn.102367
A_43_P20443	0.00237481	2	2	2	5	3	2	2	3	MGC114427	5m	Rattus norvegicus similar to melanoma antigen family A, 5 (MGC114427), mRNA [NM_001024893]	NM_001024893	317297		Rn.54113
A_44_P262209	0.00101731	3	2		5	3				Olr773_predicted	5m	Rattus norvegicus olfactory receptor 773 (predicted) (Olr773_predicted), mRNA [NM_001000373]	NM_001000373	296026	GO:0007186|GO:0050911|GO:0004984|GO:0016021	Rn.142757
A_44_P552514	5.18357e-05	3	2		5	3		2	2	Ccr7	5m	Rattus norvegicus chemokine (C-C motif) receptor 7 (Ccr7), mRNA [NM_199489]	NM_199489	287673	GO:0006935|GO:0006955|GO:0007165|GO:0007186|GO:0046730|GO:0001584|GO:0004872|GO:0016493|GO:0005615|GO:0016020|GO:0016021	Rn.16815
A_44_P344205	1.98159e-05	3	2	2	5	3		2		Olr868_predicted	5m	Rattus norvegicus olfactory receptor 868 (predicted) (Olr868_predicted), mRNA [NM_001000821]	NM_001000821	405110	GO:0007186|GO:0050911|GO:0004984|GO:0016021	Rn.143172
A_44_P353822	2.89582e-05	3	2	2	5	3		2		Mip	5m	Lens fiber major intrinsic protein (Aquaporin-0) (MIP26) (MP26) (Fragment). [Source:Uniprot/SWISSPROT;Acc:P09011] [ENSRNOT00000004223]		25480	GO:0006468|GO:0006810|GO:0006833|GO:0007267|GO:0007601|GO:0015722|GO:0004672|GO:0005212|GO:0005215|GO:0005524|GO:0015250|GO:0005624|GO:0005792|GO:0005887|GO:0005921|GO:0016020|GO:0016021|GO:0046691	Rn.23532
A_44_P435945	0.000211678	3	2	2	5	3		2		Dppa1_predicted	5m	PREDICTED: Rattus norvegicus developmental pluripotency associated 1 (predicted) (Dppa1_predicted), mRNA [XM_221795]		288393
A_44_P226728	1.52086e-05		2	2	5	3				Olr422_predicted	5m	Rattus norvegicus olfactory receptor 422 (predicted) (Olr422_predicted), mRNA [NM_001000390]	NM_001000390	296684	GO:0007186|GO:0050911|GO:0004984|GO:0005529|GO:0016021	Rn.143019
A_44_P247815	1.39655e-05		2		5	3				Olr1538_predicted	5m	Rattus norvegicus olfactory receptor 1538 (predicted) (Olr1538_predicted), mRNA [NM_001000530]	NM_001000530	363761	GO:0007186|GO:0050911|GO:0004984|GO:0016021	Rn.142270
A_44_P238316	6.59751e-05		2		5	3		2	2	Olr402_predicted	5m	Rattus norvegicus olfactory receptor 402 (predicted) (Olr402_predicted), mRNA [NM_001001014]	NM_001001014	405388	GO:0007186|GO:0050911|GO:0004984|GO:0016021	Rn.143036
A_44_P306465	0.0104466		2		5	3		3	2	Olr932_predicted	5m	Rattus norvegicus olfactory receptor 932 (predicted) (Olr932_predicted), mRNA [NM_001001386]	NM_001001386	366802	GO:0007186|GO:0050911|GO:0004984|GO:0016021	Rn.143385
A_44_P372468	0.00236565		2	2	5	3		2		Pcdhga11	5m	Rattus norvegicus protocadherin gamma subfamily A, 11 (Pcdhga11), mRNA [NM_001037153]	NM_001037153	252897	GO:0007156|GO:0007283|GO:0005509|GO:0016020	Rn.8628
A_44_P269147	8.54702e-06		2		5	3		2	3	Olr533_predicted	5m	Rattus norvegicus olfactory receptor 533 (predicted) (Olr533_predicted), mRNA [NM_001000673]	NM_001000673	404876	GO:0007186|GO:0050911|GO:0004984|GO:0016021	Rn.142923
A_44_P482862	0.00195297	2	2	2	5	2				LOC498604	5m	PREDICTED: Rattus norvegicus similar to B-cell novel protein 1 (LOC498604), mRNA [XM_573881]	XM_573881	498604		Rn.144141
A_44_P211202	0.0225235	2	2		5	2		2	2	Pdcd1_predicted	5m	PREDICTED: Rattus norvegicus programmed cell death 1 (predicted) (Pdcd1_predicted), mRNA [XM_237422]		301626	GO:0006915|GO:0006959|GO:0007275|GO:0004871|GO:0004872|GO:0005515|GO:0005615|GO:0009897|GO:0016021	Rn.105023
A_44_P205599	6.01916e-07	2	2		5	2			3	Cyp2b3	5m	Rattus norvegicus cytochrome P450IIB3 (Cyp2b3), mRNA [NM_173294]	NM_173294	286953	GO:0006118|GO:0004497|GO:0005506|GO:0016712|GO:0020037|GO:0046872|GO:0050381|GO:0005783|GO:0005792|GO:0016020	Rn.4845
A_44_P497215	0.000160197	2	2		5	2	2	2	3	Slc22a14_predicted	5m	PREDICTED: Rattus norvegicus solute carrier family 22 (organic cation transporter), member 14 (predicted) (Slc22a14_predicted), mRNA [XM_236684]	XM_236684	316061	GO:0006810|GO:0015101|GO:0005624|GO:0005887	Rn.129260
A_44_P483992	0.000104742		2		5	2			2	LOC678910	5m	PREDICTED: Rattus norvegicus similar to CG9967-PA, isoform A (LOC678910), mRNA [XM_001053761]	XM_001053761	678910		Rn.32293
A_44_P344214	0.00058627		2		5	2			2	Olr1275_predicted	5m	Rattus norvegicus olfactory receptor 1275 (predicted) (Olr1275_predicted), mRNA [NM_001000800]	NM_001000800	405085	GO:0007186|GO:0050911|GO:0004984|GO:0016021	Rn.143504
A_44_P114052	0.0288718		2		5	2	2		2	Htr6	5m	Rattus norvegicus 5-hydroxytryptamine (serotonin) receptor 6 (Htr6), mRNA [NM_024365]	NM_024365	64354	GO:0007165|GO:0007187|GO:0007268|GO:0001584|GO:0004872|GO:0004969|GO:0004993|GO:0005887|GO:0016020|GO:0016021	Rn.10552
A_44_P461231	0.0481181		2		5	2	2		2	Olr774_predicted	5m	Rattus norvegicus olfactory receptor 774 (predicted) (Olr774_predicted), mRNA [NM_001000918]	NM_001000918	405233	GO:0007186|GO:0050911|GO:0004984|GO:0016021	Rn.142756
A_43_P12933	3.30343e-07		2		5	2		2	3	Prl2a1	5m	Rattus norvegicus Prolactin family 2, subfamily a, member 1 (Prl2a1), mRNA [NM_053791]	NM_053791	116474	GO:0005179|GO:0005576|GO:0005615	Rn.17940
A_44_P168917	0.0102387	3	2		5				2	Zfp206_predicted	5m	PREDICTED: Rattus norvegicus zinc finger protein 206 (predicted) (Zfp206_predicted), mRNA [XM_220198]		302962	GO:0006355|GO:0003676|GO:0003700|GO:0008270|GO:0005622|GO:0005634	Rn.106364
A_44_P414421	0.00292572	3			5	6			3	Olr1087_predicted	5m	Rattus norvegicus olfactory receptor 1087 (predicted) (Olr1087_predicted), mRNA [NM_001000418]	NM_001000418	299586	GO:0007186|GO:0050911|GO:0004984|GO:0016021	Rn.143332
A_44_P397940	0.00438202				5	5			2	Olr1246_predicted	5m	Rattus norvegicus olfactory receptor 1246 (predicted) (Olr1246_predicted), mRNA [NM_001000808]	NM_001000808	405094	GO:0007186|GO:0050911|GO:0004984|GO:0016021	Rn.143524
A_44_P377050	0.000145642	2			5	4				Olr1688_predicted	5m	Rattus norvegicus olfactory receptor 1688 (predicted) (Olr1688_predicted), mRNA [NM_001000275]	NM_001000275	294164	GO:0007186|GO:0050911|GO:0004984|GO:0016021	Rn.142689
A_44_P391751	6.0636e-05	2		2	5	3				LOC297770	5m	PREDICTED: Rattus norvegicus similar to glyceraldehyde-3-phosphate dehydrogenase (LOC297770), mRNA [XR_005716]	XR_005716	297770		Rn.197614
A_44_P351231	6.32049e-08	2			5	3				Olr46_predicted	5m	Rattus norvegicus olfactory receptor 46 (predicted) (Olr46_predicted), mRNA [NM_001001001]	NM_001001001	405365	GO:0007186|GO:0050911|GO:0004984|GO:0016021	Rn.141928
A_44_P440772	6.77863e-07	2			5	3				Sema4g_predicted	5m	PREDICTED: Rattus norvegicus sema domain, immunoglobulin domain (Ig), transmembrane domain (TM) and short cytoplasmic domain, (semaphorin) 4G (predicted) (Sema4g_predicted), mRNA [XM_342055]		361764	GO:0005615|GO:0016021	Rn.1645
A_44_P414963	1.85081e-05	2			5	3				Slc2a10_predicted	5m	PREDICTED: Rattus norvegicus solute carrier family 2 (facilitated glucose transporter), member 10 (predicted) (Slc2a10_predicted), mRNA [XM_345471]		366251	GO:0006810|GO:0008643|GO:0015758|GO:0005215|GO:0005351|GO:0005615|GO:0005887|GO:0016020|GO:0016021
A_44_P252559	1.98521e-05	2			5	3				Olr1682_predicted	5m	Rattus norvegicus olfactory receptor 1682 (predicted) (Olr1682_predicted), mRNA [NM_001000890]	NM_001000890	405191	GO:0007186|GO:0050911|GO:0004984|GO:0016021	Rn.142693
A_43_P12082	4.95628e-05	2			5	3				Aipl1	5m	Rattus norvegicus aryl hydrocarbon receptor-interacting protein-like 1 (Aipl1), mRNA [NM_021590]	NM_021590	59110	GO:0001895|GO:0006457|GO:0007601|GO:0007603|GO:0008150|GO:0018343|GO:0030823|GO:0043066|GO:0051169|GO:0001918|GO:0003674|GO:0005488|GO:0051082|GO:0001917|GO:0005575|GO:0005634|GO:0005737	Rn.102037
A_44_P393391	0.000244195	2			5	3				Olr1000_predicted	5m	Rattus norvegicus olfactory receptor 1000 (predicted) (Olr1000_predicted), mRNA [NM_001000077]	NM_001000077	288891	GO:0007186|GO:0050911|GO:0004984|GO:0016021	Rn.143368
A_44_P177541	0.000311973	2			5	3				Olr860_predicted	5m	Rattus norvegicus olfactory receptor 860 (predicted) (Olr860_predicted), mRNA [NM_001000822]	NM_001000822	405111	GO:0007186|GO:0050911|GO:0004984|GO:0016021	Rn.143177
A_44_P196268	0.000406673	2			5	3				Olr1172	5m	Rattus norvegicus olfactory receptor 1172 (Olr1172), mRNA [NM_001000983]	NM_001000983	405339	GO:0007186|GO:0050911|GO:0004984|GO:0016021	Rn.143580
A_44_P198608	0.00503693	2			5	3				Olr1253_predicted	5m	Rattus norvegicus olfactory receptor 1253 (predicted) (Olr1253_predicted), mRNA [NM_001000805]	NM_001000805	405091	GO:0007186|GO:0050911|GO:0004984|GO:0005529|GO:0016021	Rn.143517
A_43_P16272	3.92012e-05	2			5	3			2	Cftr	5m	RATCFTR Rattus norvegicus cystic fibrosis transmembrane conductance regulator (CFTR) gene, partial cds [M89906]	M89906	24255	GO:0006811|GO:0007585|GO:0007589|GO:0030321|GO:0030324|GO:0042311|GO:0042493|GO:0043434|GO:0000166|GO:0003674|GO:0005224|GO:0005254|GO:0005260|GO:0005515|GO:0005524|GO:0016887|GO:0030165|GO:0042626|GO:0016020|GO:0016021|GO:0016323|GO:0016324|GO:0030659	Rn.124539
A_44_P318364	0.000374602	2			5	3			2	Olr1083	5m	Rattus norvegicus olfactory receptor 1083 (Olr1083), mRNA [NM_001000710]	NM_001000710	404959	GO:0007186|GO:0050911|GO:0004984|GO:0016021	Rn.124683
A_44_P393336	0.00146325	2			5	3			2	Olr778_predicted	5m	Rattus norvegicus olfactory receptor 778 (predicted) (Olr778_predicted), mRNA [NM_001000607]	NM_001000607	404796	GO:0007186|GO:0050911|GO:0004984|GO:0005529|GO:0016021	Rn.142753
A_44_P190037	0.00406631	2			5	3			2	LOC291501	5m	PREDICTED: Rattus norvegicus similar to Spindlin-like protein 3 (SPIN-3) (Protein DXF34) (LOC291501), mRNA [XR_006850]	XR_006850	291501		Rn.196713
A_44_P330439	0.000219302				5	3				LOC500845	5m	Rattus norvegicus LRRG00131 mRNA, complete cds. [AY539882]	AY539882	500845		Rn.124286
A_44_P520025	8.28309e-05				5	3		2	2	Olr420_predicted	5m	Rattus norvegicus olfactory receptor 420 (predicted) (Olr420_predicted), mRNA [NM_001000389]	NM_001000389	296682	GO:0007186|GO:0050911|GO:0004984|GO:0016021	Rn.143021
A_44_P412533	0.000103465	2			5	2				Dcst1_predicted	5m	PREDICTED: Rattus norvegicus DC-STAMP domain containing 1 (predicted) (Dcst1_predicted), mRNA [XM_001074533]		295246	GO:0005515|GO:0008270|GO:0016021
A_44_P534490	0.00010425	2			5	2				Slc5a4a_predicted	5m	PREDICTED: Rattus norvegicus solute carrier family 5, member 4a (predicted) (Slc5a4a_predicted), mRNA [XM_228085]		294341	GO:0016021	Rn.133639
A_44_P294706	0.000174241	2			5	2				Tlr9	5m	Rattus norvegicus toll-like receptor 9 (Tlr9), mRNA [NM_198131]	NM_198131	338457	GO:0006955|GO:0008063|GO:0009615|GO:0019730|GO:0042742|GO:0045078|GO:0045356|GO:0045359|GO:0051092|GO:0004888|GO:0005515|GO:0035197|GO:0045322|GO:0005576|GO:0005615|GO:0005886|GO:0016020	Rn.92495
A_44_P189542	0.00106222	2			5	2				Mpp2	5m	Dlg 2 (Fragment). [Source:Uniprot/SPTREMBL;Acc:O88953] [ENSRNOT00000028310]		85275	GO:0006461|GO:0005515|GO:0030165|GO:0016020	Rn.44271
A_44_P519948	0.00121642	2			5	2				Fcar	5m	Rattus norvegicus IgA Fc receptor (Fcar), mRNA [NM_201992]	NM_201992	365183	GO:0006955|GO:0005057|GO:0019862|GO:0016021	Rn.123516
A_44_P159382	0.00153046	2			5	2				Trp73	5m	PREDICTED: Rattus norvegicus transformation related protein 73 (predicted) (Trp73_predicted), mRNA [XM_342992]		362675	GO:0001822|GO:0006298|GO:0006355|GO:0006915|GO:0008630|GO:0030900|GO:0042981|GO:0043066|GO:0045944|GO:0003700|GO:0005515|GO:0016563|GO:0000785|GO:0005634	Rn.103860
A_44_P205649	6.40293e-05	2			5	2			2	Olr306_predicted	5m	Rattus norvegicus olfactory receptor 306 (predicted) (Olr306_predicted), mRNA [NM_001000766]	NM_001000766	405040	GO:0007186|GO:0050911|GO:0004984|GO:0016021	Rn.141732
A_44_P531695	1.38484e-05				5	2				Olr185_predicted	5m	Rattus norvegicus olfactory receptor 185 (predicted) (Olr185_predicted), mRNA [NM_001000183]	NM_001000183	293330	GO:0007186|GO:0050911|GO:0004984|GO:0016021	Rn.141823
A_44_P527060	0.034705				5	2				Klk10	5m	Rattus norvegicus kallikrein 10 (Klk10), mRNA [NM_001004100]	NM_001004100	292850	GO:0006508|GO:0004252|GO:0004263|GO:0004293|GO:0004295|GO:0008233|GO:0005615	Rn.78372
A_44_P316185	0.00181858				5	2		2	2	LOC307727	5m	Rattus norvegicus similar to Probable chromodomain-helicase-DNA-binding protein KIAA1416 (LOC307727), mRNA [NM_001047882]	NM_001047882	307727		Rn.201674
A_43_P15513	0.0175602		3	2	4	3	2	2		Ltb4r2	5m	Rattus norvegicus leukotriene B4 receptor 2 (Ltb4r2), mRNA [NM_053640]	NM_053640	114098	GO:0007165|GO:0007186|GO:0001632|GO:0004872|GO:0005624|GO:0016020|GO:0016021	Rn.74251
A_43_P21779	7.1387e-05		3	2	4	3	2	2	2	RGD1311615_predicted	5m	PREDICTED: Rattus norvegicus similar to hypothetical protein FLJ33868 (predicted) (RGD1311615_predicted), mRNA [XM_345624]		366531	GO:0005488	Rn.103605
A_42_P464055	0.0110924	4	3	2	4	2		2		Olig2_predicted	5m	Oligodendrocyte transcription factor 2 (Fragment). [Source:Uniprot/SPTREMBL;Acc:Q1XIC8] [ENSRNOT00000000325]		304103	GO:0000122|GO:0006355|GO:0007399|GO:0042552|GO:0003677|GO:0003700|GO:0003705|GO:0005515|GO:0042803|GO:0005634|GO:0005737	Rn.22121
A_44_P229005	6.62583e-05		3		4	2	2	2	2	Olr1601_predicted	5m	Rattus norvegicus olfactory receptor 1601 (predicted) (Olr1601_predicted), mRNA [NM_001000087]	NM_001000087	289261	GO:0007186|GO:0050911|GO:0004984|GO:0016021	Rn.142329
A_42_P577136	0.00872976	2	2		4	4		2	2	Fcer2a	5m	Rattus norvegicus Fc receptor, IgE, low affinity II, alpha polypeptide (Fcer2a), transcript variant 1, mRNA [NM_001033924]	NM_001033924	171075	GO:0016068|GO:0004872|GO:0005529|GO:0019863|GO:0009897|GO:0016021	Rn.10326
A_44_P409476	0.0107705		2		4	4		2		Sp7	5m	Rattus norvegicus Sp7 transcription factor (Sp7), transcript variant 2, mRNA [NM_181374]	NM_181374	300260	GO:0001649|GO:0006357|GO:0003676|GO:0003677|GO:0003700|GO:0008270|GO:0030528|GO:0046872|GO:0005622|GO:0005634	Rn.92200
A_43_P22788	0.000216843	2	2	2	4	3				Smc1l2_predicted	5m	PREDICTED: Rattus norvegicus SMC (structural maintenace of chromosomes 1)-like 2 (S. cerevisiae) (predicted) (Smc1l2_predicted), mRNA [XM_217011]	XM_217011	300121	GO:0006810|GO:0007059|GO:0007062|GO:0007126|GO:0003677|GO:0005515|GO:0005524|GO:0042626|GO:0000775|GO:0000795|GO:0000800|GO:0005634|GO:0016020	Rn.56972
A_44_P518221	2.49357e-08	2	2		4	3				Disp2_predicted	5m	PREDICTED: Rattus norvegicus dispatched homolog 2 (Drosophila) (predicted) (Disp2_predicted), mRNA [XM_230531]		311324		Rn.19932
A_44_P316036	4.05663e-07	2	2		4	3				Olr724_predicted	5m	Rattus norvegicus olfactory receptor 724 (predicted) (Olr724_predicted), mRNA [NM_001000573]	NM_001000573	366115	GO:0007186|GO:0050911|GO:0004984|GO:0016021	Rn.142793
A_44_P306728	1.24429e-06	2	2		4	3				Gli2_predicted	5m	Rattus norvegicus similar to GLI-Kruppel family member GLI2 isoform beta; oncogene GLI2; tax helper protein 2; zinc finger protein GLI2; tax-responsive element-25-bp sequence binding protein; tax-responsive element-2 holding protein (LOC304729), mRNA...		304729	GO:0001501|GO:0006355|GO:0006366|GO:0007165|GO:0008150|GO:0008284|GO:0009887|GO:0030902|GO:0045941|GO:0003674|GO:0003676|GO:0003677|GO:0003682|GO:0003700|GO:0003713|GO:0005515|GO:0008270|GO:0005575|GO:0005622|GO:0005634	Rn.38778
A_44_P424405	1.47797e-05	2	2		4	3				Nbpwr1	5m	Rattus norvegicus neuropeptides B/W receptor 1 (Nbpwr1), mRNA [NM_001014784]	NM_001014784	297795	GO:0007165|GO:0007186|GO:0007268|GO:0019222|GO:0001584|GO:0004872|GO:0004985|GO:0005515|GO:0016020|GO:0016021	Rn.140960
A_44_P110788	3.11774e-05	2	2		4	3				Itgad	5m	Rattus norvegicus integrin, alpha D (Itgad), mRNA [NM_031691]	NM_031691	64350	GO:0006955|GO:0007155|GO:0007160|GO:0007229|GO:0016337|GO:0000287|GO:0004872|GO:0005509|GO:0005515|GO:0046982|GO:0008305|GO:0009897|GO:0016020|GO:0016021	Rn.34728
A_44_P391871	5.29641e-05	2	2		4	3				Rtl1_predicted	5m	PREDICTED: Rattus norvegicus retrotransposon-like 1 (predicted) (Rtl1_predicted), mRNA [XM_243381]		314581
A_43_P20099	0.000439053	2	2		4	3				Mfi2_predicted	5m	PREDICTED: Rattus norvegicus antigen p97 (melanoma associated) identified by monoclonal antibodies 133.2 and 96.5 (predicted) (Mfi2_predicted), mRNA [XM_237839]		288038	GO:0006826|GO:0006879|GO:0008199|GO:0005576|GO:0005615|GO:0005887	Rn.198265
A_44_P536076	0.00112481	2	2		4	3				LOC288750	5m	Rattus norvegicus hypothetical protein (LOC288750), mRNA [NM_198727]	NM_198727	288750	GO:0016021	Rn.211158
A_42_P470649	0.00191198	2	2		4	3				Dio1	5m	Rattus norvegicus deiodinase, iodothyronine, type I (Dio1), mRNA [NM_021653]	NM_021653	25430	GO:0006091|GO:0006590|GO:0042446|GO:0004800|GO:0008430|GO:0005615|GO:0005783|GO:0016020|GO:0016021	Rn.87549
A_44_P893293	0.00121151	2	2	2	4	3		2	2	LOC499971	5m	Rattus norvegicus similar to hypothetical protein 4931409K22 (LOC499971), mRNA [NM_001024317]	NM_001024317	499971	GO:0000166|GO:0005524	Rn.123098
A_44_P292587	2.35351e-06	2	2		4	3		2	2	Olr1454_predicted	5m	Rattus norvegicus olfactory receptor 1454 (predicted) (Olr1454_predicted), mRNA [NM_001000020]	NM_001000020	287343	GO:0007186|GO:0050911|GO:0004984|GO:0016021	Rn.142124
A_44_P508760	0.000275029	2	2		4	3		2	2	Nol4_predicted	5m	PREDICTED: Rattus norvegicus nucleolar protein 4 (predicted) (Nol4_predicted), mRNA [XM_226125]	XM_226125	307553	GO:0003723|GO:0005730	Rn.208274
A_44_P290257	0.000593356	2	2		4	3		2	2	Olr1565_predicted	5m	Rattus norvegicus olfactory receptor 1565 (predicted) (Olr1565_predicted), mRNA [NM_001000908]	NM_001000908	405218	GO:0007186|GO:0050911|GO:0004984|GO:0016021	Rn.142231
A_44_P137377	0.000768757	2	2		4	3		2	2	Taar8c	5m	Rattus norvegicus trace-amine-associated receptor 8c (Taar8c), mRNA [NM_175600]	NM_175600	319105	GO:0007165|GO:0007186|GO:0001584|GO:0004872|GO:0016020|GO:0016021	Rn.138161
A_44_P330736	0.00278864	2	2		4	3		2	2	Kcnmb3_predicted	5m	PREDICTED: Rattus norvegicus potassium large conductance calcium-activated channel, subfamily M beta member 3 (predicted) (Kcnmb3_predicted), mRNA [XM_227040]		310303	GO:0001508|GO:0005513|GO:0006813|GO:0019228|GO:0005515|GO:0015269|GO:0015459|GO:0008076|GO:0016020
A_42_P467630	2.78763e-06	2	2		4	3		2		Slc22a1	5m	Rattus norvegicus solute carrier family 22 (organic cation transporter), member 1 (Slc22a1), mRNA [NM_012697]	NM_012697	24904	GO:0006810|GO:0006811|GO:0006812|GO:0015695|GO:0005215|GO:0015075|GO:0015101|GO:0005887|GO:0016020|GO:0016021|GO:0016323	Rn.11186
A_44_P291037	1.29766e-05	2	2		4	3		2		Coch_predicted	5m	PREDICTED: Rattus norvegicus coagulation factor C homolog (Limulus polyphemus) (predicted) (Coch_predicted), mRNA [XM_343058]		362735	GO:0007605|GO:0008150|GO:0003674|GO:0005575|GO:0005615	Rn.8204
A_44_P167930	0.000410178	2	2		4	3		2		Mobp	5m	Rattus norvegicus myelin-associated oligodendrocytic basic protein (Mobp), mRNA [NM_012720]	NM_012720	25037	GO:0007399|GO:0019911|GO:0005739	Rn.91185
A_44_P105474	0.00261284	2	2		4	3		2		RGD1561666_predicted	5m	PREDICTED: Rattus norvegicus similar to Histone H2A-Bbd (H2A Barr body-deficient) (predicted) (RGD1561666_predicted), mRNA [XM_229093]		302783
A_44_P274505	0.00303197	2	2		4	3		2		Tgm6_predicted	5m	Rattus norvegicus similar to Protein-glutamine gamma-glutamyltransferase 3-like (Transglutaminase 3-like) (TGase 3-like) (LOC296152), mRNA [XM_230601]		296152	GO:0018149
A_44_P245393	0.00558883	2	2		4	3		2		Olr127_predicted	5m	Rattus norvegicus olfactory receptor 127 (predicted) (Olr127_predicted), mRNA [NM_001001026]	NM_001001026	405911	GO:0007186|GO:0050911|GO:0004984|GO:0016021	Rn.141868
A_44_P500935	0.00377685	2	2		4	3	2	3	2	Sbk1	5m	Rattus norvegicus SH3-binding kinase 1 (Sbk1), mRNA [NM_147135]	NM_147135	113907	GO:0006468|GO:0007420|GO:0018105|GO:0018107|GO:0000166|GO:0004672|GO:0004674|GO:0004713|GO:0005524|GO:0016740	Rn.35152
A_42_P489761	0.000135776	3	2		4	3			2	Acaca	5m	Rattus norvegicus acetyl-coenzyme A carboxylase alpha (Acaca), mRNA [NM_022193]	NM_022193	60581	GO:0006084|GO:0006633|GO:0008150|GO:0008152|GO:0000166|GO:0003674|GO:0003989|GO:0004075|GO:0005524|GO:0009374|GO:0016874|GO:0030145|GO:0046872|GO:0005575|GO:0005625	Rn.44372
A_44_P545577	0.00210014	3	2		4	3			2	Olr57_predicted	5m	Rattus norvegicus olfactory receptor 57 (predicted) (Olr57_predicted), mRNA [NM_001000749]	NM_001000749	405018	GO:0007186|GO:0050911|GO:0004984|GO:0016021	Rn.141920
A_44_P503835	0.0130362	3	2	2	4	3	2	2	2	RGD1563190_predicted	5m	PREDICTED: Rattus norvegicus similar to hypothetical protein 4933430J11 (predicted) (RGD1563190_predicted), mRNA [XM_344485]	XM_344485	364513	GO:0004872|GO:0016021	Rn.199000
A_44_P338021	0.00323754	3	2	2	4	3		2	2	Bpil2_predicted	5m	PREDICTED: Rattus norvegicus bactericidal/permeability-increasing protein-like 2 (predicted) (Bpil2_predicted), mRNA [XM_235012]		299685	GO:0001530|GO:0005543|GO:0008289|GO:0005576
A_44_P196316	0.000149306	3	2		4	3		2	2	Olr6_predicted	5m	Rattus norvegicus olfactory receptor 6 (predicted) (Olr6_predicted), mRNA [NM_001000539]	NM_001000539	365175	GO:0007186|GO:0050911|GO:0004984|GO:0016021	Rn.142003
A_44_P353872	0.00414053	3	2	2	4	3		2		RGD1305932_predicted	5m	PREDICTED: Rattus norvegicus similar to F-box only protein 6 (F-box [XM_218387]		292755	GO:0030163|GO:0005515	Rn.63376
A_44_P442695	1.78326e-05	5	2		4	3		2	2	Olr721_predicted	5m	Rattus norvegicus olfactory receptor 721 (predicted) (Olr721_predicted), mRNA [NM_001000362]	NM_001000362	295914	GO:0007186|GO:0050911|GO:0004984|GO:0016021	Rn.142795
A_44_P551001	0.0420532	4			3					Ttll10	5m	Rattus norvegicus tubulin tyrosine ligase-like family, member 10 (Ttll10), mRNA [NM_001024758]	NM_001024758	298692	GO:0006464|GO:0004835|GO:0016874	Rn.139876
A_44_P316819	0.000244996	2			3					RGD1306763_predicted	5m	PREDICTED: Rattus norvegicus similar to hypothetical protein FLJ23322 (predicted) (RGD1306763_predicted), mRNA [XM_235468]		315112		Rn.161991
A_44_P367573	0.00393405	2			3					Chia	5m	Rattus norvegicus chitinase, acidic (Chia), mRNA [NM_207586]	NM_207586	113901	GO:0000272|GO:0005975|GO:0006032|GO:0006955|GO:0008152|GO:0004568|GO:0005125|GO:0005129|GO:0008061|GO:0043169|GO:0005576|GO:0005615	Rn.43692
A_44_P515876	0.0343758	2			3					RGD1560667_predicted	5m	Rattus norvegicus similar to TRIM9-like protein TNL (LOC307938), mRNA [XM_226563]	XM_226563	307938
A_44_P393273	0.00689049	2	2	2	4	2				Slc6a9	5m	Rattus norvegicus solute carrier family 6 (neurotransmitter transporter, glycine), member 9 (Slc6a9), mRNA [NM_053818]	NM_053818	116509	GO:0006836|GO:0006865|GO:0005283|GO:0005328|GO:0005515|GO:0015171|GO:0015187|GO:0015293|GO:0015375|GO:0005624|GO:0005887|GO:0016020|GO:0016021	Rn.32110
A_44_P468304	3.59859e-05	2	2		4	2				Terc	5m	Rattus norvegicus telomerase RNA (Terc) on chromosome 2 [NR_001567]	NR_001567	378461	GO:0007004|GO:0000332
A_44_P831755	0.000213835	2	2		4	2				LOC500825	5m	Rattus norvegicus hypothetical protein LOC500825 (LOC500825), mRNA [NM_001025052]	NM_001025052	500825		Rn.123299
A_43_P15579	0.00337649	2	2		4	2				Blr1	5m	Rattus norvegicus Burkitt lymphoma receptor 1 (Blr1), mRNA [NM_053303]	NM_053303	29363	GO:0007165|GO:0007186|GO:0042113|GO:0048535|GO:0001584|GO:0004872|GO:0004930|GO:0004945|GO:0016494|GO:0045028|GO:0016020|GO:0016021	Rn.127121
A_44_P367513	0.00313992	2	2	3	4	2			2	Cyp2d13	5m	Rattus norvegicus cytochrome P450, family 2, subfamily d, polypeptide 13 (Cyp2d13), mRNA [NM_173093]	NM_173093	24303	GO:0006118|GO:0008152|GO:0005506|GO:0005524|GO:0020037|GO:0046872|GO:0050381|GO:0005783|GO:0005792|GO:0016020	Rn.32106
A_44_P144336	2.5897e-07	2	2		4	2			2	Olr176_predicted	5m	Rattus norvegicus olfactory receptor 176 (predicted) (Olr176_predicted), mRNA [NM_001000178]	NM_001000178	293321	GO:0007186|GO:0050911|GO:0004984|GO:0016021	Rn.141830
A_44_P220533	3.43495e-06	2	2		4	2			2	Vsig2_predicted	5m	PREDICTED: Rattus norvegicus V-set and immunoglobulin domain containing 2 (predicted) (Vsig2_predicted), mRNA [XM_236059]		300520
A_43_P13187	7.27105e-06	2	2		4	2			2	Zfp483	5m	Rattus norvegicus zinc finger protein 483 (Zfp483), mRNA [NM_133422]	NM_133422	170955	GO:0006355|GO:0003676|GO:0003700|GO:0008270|GO:0046872|GO:0005622|GO:0005634	Rn.211991
A_43_P23060	1.64668e-05	2	2		4	2			2	Hsfy1	5m	Rattus norvegicus heat shock transcription factor, Y-linked 1 (Hsfy1), mRNA [NM_001012132]	NM_001012132	316409	GO:0006355|GO:0003700|GO:0005634	Rn.34546
A_44_P297059	2.15785e-05	2	2		4	2			2	Olr741_predicted	5m	Rattus norvegicus olfactory receptor 741 (predicted) (Olr741_predicted), mRNA [NM_001000575]	NM_001000575	366120	GO:0007186|GO:0050911|GO:0004984|GO:0016021	Rn.142783
A_44_P380002	0.000151928	2	2		4	2			2	Psd2_predicted	5m	PREDICTED: Rattus norvegicus pleckstrin and Sec7 domain containing 2 (predicted) (Psd2_predicted), mRNA [XM_226019]		307500	GO:0030425|GO:0043025	Rn.162299
A_44_P257378	0.000498767	2	2		4	2		2	2	Olr660_predicted	5m	Rattus norvegicus olfactory receptor 660 (predicted) (Olr660_predicted), mRNA [NM_001000635]	NM_001000635	404828	GO:0007186|GO:0050911|GO:0004984|GO:0016021	Rn.142841
A_44_P404921	0.000799977	2	2		4	2		2	2	Olr1555_predicted	5m	Rattus norvegicus olfactory receptor 1555 (predicted) (Olr1555_predicted), mRNA [NM_001000726]	NM_001000726	404980	GO:0007186|GO:0050911|GO:0004984|GO:0016021	Rn.142257
A_44_P360876	0.000826827	2	2		4	2		2	2	LOC362795	5m	Rattus norvegicus immunoglobulin G heavy chain, mRNA (cDNA clone MGC:112725 IMAGE:7385053), complete cds [BC098733]	BC098733	362795	GO:0003823	Rn.205046
A_43_P18422	0.000741886	2	2		4	2	2		2	RGD1306164_predicted	5m	PREDICTED: Rattus norvegicus similar to hypothetical protein FLJ90798 (predicted) (RGD1306164_predicted), mRNA [XM_341390]		361104	GO:0003676|GO:0008270	Rn.44060
A_44_P189393	0.0139832	2	2		4	2		2		Olr1230_predicted	5m	Rattus norvegicus olfactory receptor 1230 (predicted) (Olr1230_predicted), mRNA [NM_001000595]	NM_001000595	367060	GO:0007186|GO:0050911|GO:0004984|GO:0016021	Rn.143539
A_44_P442728	0.000913374	4	2		4	2		3		LOC498152	5m	Rattus norvegicus hypothetical protein LOC498152 (LOC498152), mRNA [NM_001047923]	NM_001047923	498152		Rn.113271
A_44_P346537	4.78257e-05		2		4	2				Olr270_predicted	5m	Rattus norvegicus olfactory receptor 270 (predicted) (Olr270_predicted), mRNA [NM_001000229]	NM_001000229	293437	GO:0007186|GO:0050911|GO:0004984|GO:0016021	Rn.138136
A_44_P175739	0.00379588		2		4	2				RGD1562883_predicted	5m	PREDICTED: Rattus norvegicus similar to livin inhibitor of apoptosis isoform beta (predicted) (RGD1562883_predicted), mRNA [XM_238302]	XM_238302	296468	GO:0006916|GO:0005515|GO:0008270|GO:0005622	Rn.17989
A_44_P527033	1.7873e-06		2		4	2			2	Olr230_predicted	5m	Rattus norvegicus olfactory receptor 230 (predicted) (Olr230_predicted), mRNA [NM_001000205]	NM_001000205	293374	GO:0007186|GO:0050911|GO:0004984|GO:0016021	Rn.141788
A_44_P156343	7.23717e-06		2		4	2			2	Olr1645_predicted	5m	Rattus norvegicus olfactory receptor 1645 (predicted) (Olr1645_predicted), mRNA [NM_001000102]	NM_001000102	290056	GO:0007186|GO:0050911|GO:0004984|GO:0016021	Rn.142427
A_42_P774181	7.82632e-07		2	2	4	2	2	2	2	Gnat1_predicted	5m	Rattus norvegicus similar to Gnat1 protein (LOC363143), mRNA [XM_343480]		363143	GO:0001580|GO:0007165|GO:0007186|GO:0007199|GO:0007601|GO:0007602|GO:0008283|GO:0009586|GO:0009642|GO:0051343|GO:0003924|GO:0005525|GO:0001750|GO:0001917|GO:0005624|GO:0005834|GO:0043025	Rn.8781
A_44_P545624	1.0478e-08		2		4	2	2	2	2	Klk4	5m	Rattus norvegicus kallikrein 4 (prostase, enamel matrix, prostate) (Klk4), mRNA [NM_001004101]	NM_001004101	408210	GO:0006508|GO:0004252|GO:0004263|GO:0004295|GO:0008233|GO:0008236|GO:0005576|GO:0005615	Rn.142022
A_44_P180766	4.87096e-06		2		4	2		2	2	Xcr1_predicted	5m	Rattus norvegicus similar to SCM1 receptor mXCR1 (LOC301086), mRNA [XM_236740]		301086	GO:0006935|GO:0006954|GO:0007186|GO:0007187|GO:0007204|GO:0001584|GO:0004950|GO:0005887|GO:0016021	Rn.127077
A_44_P304297	0.00477027		2		4	2		2	2	Taar5	5m	Rattus norvegicus trace amine associated receptor 5 (Taar5), mRNA [NM_001009650]	NM_001009650	294123	GO:0007165|GO:0007186|GO:0001584|GO:0004872|GO:0004930|GO:0008227|GO:0016020|GO:0016021	Rn.140571
A_44_P353556	0.0462187	2	2		4					Olr404_predicted	5m	Rattus norvegicus olfactory receptor 404 (predicted) (Olr404_predicted), mRNA [NM_001000382]	NM_001000382	296667	GO:0007186|GO:0050911|GO:0004984|GO:0016021	Rn.143034
A_44_P548758	0.00108159	4	2		4					RGD1563100_predicted	5m	PREDICTED: Rattus norvegicus similar to KIAA0089 (predicted) (RGD1563100_predicted), mRNA [XM_235352]		299964
A_44_P131073	0.00189786		2		4					RGD1563104_predicted	5m	PREDICTED: Rattus norvegicus similar to Vigilin (High density lipoprotein-binding protein) (predicted) (RGD1563104_predicted), mRNA [XM_229084]		302773
A_44_P992854	0.026501		2		4					Rhoa	5m	Rattus norvegicus ras homolog gene family, member A (Rhoa), mRNA [NM_057132]	NM_057132	117273	GO:0007155|GO:0007160|GO:0007229|GO:0007264|GO:0007266|GO:0007519|GO:0030036|GO:0030154|GO:0042346|GO:0043123|GO:0043149|GO:0045665|GO:0000166|GO:0003924|GO:0004871|GO:0005515|GO:0005525|GO:0005622|GO:0005634|GO:0005829|GO:0005856|GO:0005886	Rn.107401
A_44_P714007	0.00628964		2		2		4	3	2	LOC500292	5m	Rattus norvegicus similar to cell death-inducing DFFA-like effector c (LOC500292), mRNA [NM_001024333]	NM_001024333	500292	GO:0006915|GO:0005515|GO:0005622	Rn.33794
A_43_P20937	1.00267e-08		2		2	2	6	5	2	Tmprss6_predicted	5m	PREDICTED: Rattus norvegicus transmembrane serine protease 6 (predicted) (Tmprss6_predicted), mRNA [XM_235768]	XM_235768	315388	GO:0001525|GO:0006508|GO:0007242|GO:0030198|GO:0042730|GO:0004252|GO:0005886|GO:0016021	Rn.214123
A_44_P327890	0.0193423	2	2		2			6	3	Tcfap2c	5m	Rattus norvegicus transcription factor AP-2, gamma (Tcfap2c), mRNA [NM_201420]	NM_201420	362280	GO:0001701|GO:0006355|GO:0006357|GO:0030154|GO:0003677|GO:0003700|GO:0005515|GO:0005634|GO:0005667	Rn.16142
A_44_P245941	0.0319296		2	3	2	5	3	3	3	Il1f6_predicted	5m	PREDICTED: Rattus norvegicus interleukin 1 family, member 6 (predicted) (Il1f6_predicted), mRNA [XM_231099]		296541	GO:0006954|GO:0005149|GO:0005576
A_44_P248352	2.80771e-09		2	3	2	4	3	2	2	RGD1564319_predicted	5m	PREDICTED: Rattus norvegicus similar to TF-1 apoptosis related protein 19 (predicted) (RGD1564319_predicted), mRNA [XM_345378]		366089		Rn.124851
A_44_P355958	0.000122591		2		2	4	2	3	2	Olr1199_predicted	5m	Rattus norvegicus olfactory receptor 1199 (predicted) (Olr1199_predicted), mRNA [NM_001000819]	NM_001000819	405107	GO:0007186|GO:0050911|GO:0004984|GO:0016021	Rn.143558
A_43_P20453	0.00353015		2	2	2	3		2		Mrgprg	5m	Rattus norvegicus MAS-related G-protein coupled receptor, member G (Mrgprg), mRNA [NM_203470]	NM_203470	309133	GO:0007165|GO:0007186|GO:0001584|GO:0004872|GO:0004930|GO:0016020|GO:0016021	Rn.112764
A_43_P12196	0.0169422	2	2		2	2				Nmur2	5m	Rattus norvegicus neuromedin U receptor 2 (Nmur2), mRNA [NM_022275]	NM_022275	64042	GO:0006816|GO:0007165|GO:0007186|GO:0007200|GO:0007204|GO:0007218|GO:0007417|GO:0019226|GO:0043006|GO:0045045|GO:0048016|GO:0050482|GO:0001584|GO:0001607|GO:0004872|GO:0004930|GO:0005229|GO:0005525|GO:0008188|GO:0016020|GO:0016021	Rn.160579
A_44_P548563	0.0272298	2	2		2	2				Vgll2_predicted	5m	Rattus norvegicus similar to transcription co-factor vestigial-like 2 protein (LOC309772), mRNA [XM_228170]		309772	GO:0007519|GO:0045944|GO:0003713|GO:0005515|GO:0005634|GO:0005737	Rn.17643
A_42_P699461	0.000815755	2	2		2	2		2		LOC689212	5m	PREDICTED: Rattus norvegicus similar to Cystatin S precursor (LM protein) (LOC689212), mRNA [XM_001069983]	XM_001069983	689212		Rn.144315
A_44_P422287	0.000126932	2			4	3		2		Pkhd1_predicted	5m	PREDICTED: Rattus norvegicus polycystic kidney and hepatic disease 1 (predicted) (Pkhd1_predicted), mRNA [XM_236979]	XM_236979	301287	GO:0001822|GO:0005509
A_44_P395625	0.0138301			3	4	3	2			Prl8a9	5m	Rattus norvegicus prolactin family 8, subfamily a, member 9 (Prl8a9), mRNA [NM_134385]	NM_134385	171406	GO:0007565|GO:0005179|GO:0005576|GO:0005615	Rn.56124
A_44_P560363	1.59348e-06	2			4	3				LOC502825	5m	PREDICTED: Rattus norvegicus hypothetical LOC502825 (LOC502825), mRNA [XR_006950]	XR_006950	502825		Rn.197687
A_44_P302334	2.06809e-05	2			4	3				Cdh16	5m	Rattus norvegicus cadherin 16 (Cdh16), mRNA [NM_001012055]	NM_001012055	307614	GO:0006418|GO:0007155|GO:0007156|GO:0004812|GO:0005509|GO:0005524|GO:0016020	Rn.3478
A_43_P15564	2.52845e-05	2			4	3				Og9x	5m	Rattus norvegicus OG9 homeobox gene (Og9x), mRNA [NM_023951]	NM_023951	58922	GO:0006355|GO:0003700|GO:0005634	Rn.211992
A_44_P217465	2.81391e-05	2			4	3				Gabrr2	5m	Rattus norvegicus gamma-aminobutyric acid (GABA-C) receptor, subunit rho 2 (Gabrr2), mRNA [NM_017292]	NM_017292	29695	GO:0006811|GO:0006821|GO:0007165|GO:0007214|GO:0007268|GO:0007601|GO:0004890|GO:0005216|GO:0005230|GO:0005237|GO:0005254|GO:0005515|GO:0030594|GO:0031404|GO:0005615|GO:0005887|GO:0016021|GO:0030424|GO:0045211	Rn.48659
A_44_P553047	3.82624e-05	2			4	3				Fndc3b_predicted	5m	Rattus norvegicus similar to FAD104 (LOC294925), mRNA [XM_226988]	XM_226988	294925	GO:0045600	Rn.757
A_44_P325629	0.000895364	2			4	3				Olr1425_predicted	5m	Rattus norvegicus olfactory receptor 1425 (predicted) (Olr1425_predicted), mRNA [NM_001000010]	NM_001000010	287316	GO:0007186|GO:0050911|GO:0004984|GO:0016021	Rn.142144
A_44_P297703	0.00125248	2			4	3				RGD1564437_predicted	5m	PREDICTED: Rattus norvegicus similar to forkhead box R2 (predicted) (RGD1564437_predicted), mRNA [XM_228808]		302583
A_44_P316194	0.0152688	2			4	3			2	Cyp2b15	5m	Rattus norvegicus cytochrome P450, family 2, subfamily b, polypeptide 15 (Cyp2b15), mRNA [NM_017156]	NM_017156	29295	GO:0006118|GO:0004497|GO:0005506|GO:0016712|GO:0020037|GO:0046872|GO:0050381|GO:0005615|GO:0005783|GO:0005792|GO:0016020	Rn.144570
A_43_P19684	0.000120268	2			4	2		2	2	Ptch1	5m	Rattus norvegicus patched homolog 1 (Drosophila) (Ptch1), mRNA [NM_053566]	NM_053566	89830	GO:0007165|GO:0007224|GO:0008283|GO:0009887|GO:0009953|GO:0016485|GO:0030326|GO:0040015|GO:0043109|GO:0004872|GO:0005515|GO:0008158|GO:0005887|GO:0016020|GO:0016021	Rn.102312
A_44_P508945	0.00111325	2		2	4	2		2		Heyl_predicted	5m	PREDICTED: Rattus norvegicus hairy [XM_233495]		313575	GO:0006355|GO:0007399|GO:0003677|GO:0003700|GO:0005515	Rn.214076
A_42_P755887	7.88516e-07	2			4	2				Mlxipl	5m	Rattus norvegicus MLX interacting protein-like (Mlxipl), mRNA [NM_133552]	NM_133552	171078	GO:0006110|GO:0006357|GO:0009653|GO:0009749|GO:0045449|GO:0003700|GO:0030528|GO:0005634|GO:0005667|GO:0005737	Rn.144656
A_44_P459772	4.33971e-06	2			4	2				RGD1562257_predicted	5m	PREDICTED: Rattus norvegicus similar to hypothetical protein BC009980 (predicted) (RGD1562257_predicted), mRNA [XM_235563]		300150
A_44_P475275	6.13804e-06	2			4	2				Olr1678_predicted	5m	Rattus norvegicus olfactory receptor 1678 (predicted) (Olr1678_predicted), mRNA [NM_001000893]	NM_001000893	405194	GO:0007186|GO:0050911|GO:0004984|GO:0016021	Rn.142697
A_44_P100087	9.75807e-06	2			4	2				Olr876_predicted	5m	Rattus norvegicus olfactory receptor 876 (predicted) (Olr876_predicted), mRNA [NM_001000708]	NM_001000708	404957	GO:0007186|GO:0050911|GO:0004984|GO:0005529|GO:0016021	Rn.143408
A_44_P482880	1.25668e-05	2			4	2				Iqgap3_predicted	5m	Rattus norvegicus similar to IQGAP3 (LOC310621), mRNA [XM_227396]	XM_227396	310621	GO:0046580|GO:0051056|GO:0005099|GO:0005622	Rn.17539
A_44_P436013	3.4639e-05	2			4	2				LOC686118	5m	AMGNNUC:SRPB2-00095-F11-A srpb2 (10220) Rattus norvegicus cDNA clone srpb2-00095-f11 5', mRNA sequence [CB547092]		686118	GO:0006355|GO:0003700|GO:0005634	Rn.198505
A_44_P293143	3.64177e-05	2			4	2				Kcng4_predicted	5m	PREDICTED: Rattus norvegicus potassium voltage-gated channel, subfamily G, member 4 (predicted) (Kcng4_predicted), mRNA [XM_226524]		307900		Rn.65251
A_43_P17028	4.96726e-05	2			4	2				Fblim1	5m	CSX-associated LIM [Source:RefSeq_peptide;Acc:NP_001007555] [ENSRNOT00000015896]		362650	GO:0043149|GO:0008270|GO:0031005|GO:0046872|GO:0001725	Rn.2851
A_43_P23101	4.99048e-05	2			4	2				Bucs1_predicted	5m	Rattus norvegicus similar to medium-chain acyl-CoA synthetase (LOC361638), mRNA [XM_341917]	XM_341917	361638	GO:0006633|GO:0008152|GO:0015980|GO:0018874|GO:0019395|GO:0019605|GO:0003676|GO:0003824|GO:0003996|GO:0008168|GO:0015645|GO:0047760|GO:0005739|GO:0005759	Rn.38622
A_44_P281300	5.14487e-05	2			4	2				Txnl6_predicted	5m	PREDICTED: Rattus norvegicus thioredoxin-like 6 (predicted) (Txnl6_predicted), mRNA [XM_224718]		306342	GO:0006118|GO:0045454|GO:0009055|GO:0015035	Rn.48965
A_44_P128029	0.000125172	2			4	2				Olr1462_predicted	5m	Rattus norvegicus olfactory receptor 1462 (predicted) (Olr1462_predicted), mRNA [NM_001001097]	NM_001001097	405993	GO:0007186|GO:0050911|GO:0004984|GO:0016021	Rn.142116
A_44_P353525	0.000126241	2			4	2				Olr545_predicted	5m	Rattus norvegicus olfactory receptor 545 (predicted) (Olr545_predicted), mRNA [NM_001001053]	NM_001001053	405941	GO:0007186|GO:0050911|GO:0004984|GO:0016021	Rn.142914
A_43_P16043	0.000155179	2			4	2				Itga2	5m	Alpha 2 integrin (Fragment). [Source:Uniprot/SPTREMBL;Acc:Q924S3] [ENSRNOT00000015940]		170921	GO:0001666|GO:0001894|GO:0006928|GO:0007155|GO:0007160|GO:0007229|GO:0007596|GO:0008283|GO:0009612|GO:0009887|GO:0030198|GO:0042493|GO:0005178|GO:0005518|GO:0042802|GO:0046982|GO:0050839|GO:0005615|GO:0005886|GO:0008305|GO:0009897|GO:0016021	Rn.83597
A_44_P436873	0.000268176	2			4	2				Ogdhl_predicted	5m	PREDICTED: Rattus norvegicus oxoglutarate dehydrogenase-like (predicted) (Ogdhl_predicted), mRNA [XM_214261]		290566	GO:0006096|GO:0008152|GO:0004591|GO:0030976	Rn.38202
A_44_P339585	0.000349289	2			4	2				Olr646_predicted	5m	Rattus norvegicus olfactory receptor 646 (predicted) (Olr646_predicted), mRNA [NM_001000642]	NM_001000642	404835	GO:0007186|GO:0050911|GO:0004984|GO:0016021	Rn.142852
A_44_P363116	0.000666322	2			4	2				Gm1960	5m	Rattus norvegicus gene model 1960, (NCBI) (Gm1960), mRNA [NM_138522]	NM_138522	171551	GO:0006935|GO:0006954|GO:0006955|GO:0030593|GO:0008009|GO:0005576|GO:0005615	Rn.10525
A_44_P454304	0.00271746	2			4	2				Olr338_predicted	5m	Rattus norvegicus olfactory receptor 338 (predicted) (Olr338_predicted), mRNA [NM_001000252]	NM_001000252	293781	GO:0007186|GO:0050911|GO:0004984|GO:0016021	Rn.141696
A_44_P323120	0.00329517	2			4	2				Ggt6	5m	Rattus norvegicus gamma-glutamyl transferase 6 (Ggt6), mRNA [NM_001002820]	NM_001002820	408206	GO:0003840|GO:0004298|GO:0016740	Rn.113458
A_44_P462158	0.00468022	2			4	2				Gpr15_predicted	5m	PREDICTED: Rattus norvegicus G protein-coupled receptor 15 (predicted) (Gpr15_predicted), mRNA [XM_221546]		288181	GO:0007186|GO:0005887
A_44_P331015	3.18415e-06		2	2	2	2				RGD1309028_predicted	5m	PREDICTED: Rattus norvegicus similar to RIKEN cDNA A830059I20 (predicted) (RGD1309028_predicted), mRNA [XR_008354]	XR_008354	299265		Rn.200763
A_44_P343615	0.0182136		2	2	2	2				Agtr2	5m	Rattus norvegicus angiotensin II receptor, type 2 (Agtr2), mRNA [NM_012494]	NM_012494	24182	GO:0006883|GO:0006915|GO:0007165|GO:0007186|GO:0007610|GO:0008217|GO:0030147|GO:0030182|GO:0042990|GO:0045909|GO:0001584|GO:0004860|GO:0004872|GO:0004945|GO:0004947|GO:0005515|GO:0008134|GO:0017046|GO:0045028|GO:0005886|GO:0005887|GO:0016020|GO:0016021|GO:0048471	Rn.162367
A_43_P21709	0.000225001		2		2	2				Jmjd3_predicted	5m	PREDICTED: Rattus norvegicus jumonji domain containing 3 (predicted) (Jmjd3_predicted), mRNA [XM_343919]	XM_343919	363630		Rn.205533
A_44_P410268	0.00175183		2		2	2				Art4_predicted	5m	NAD(P)(+)--arginine ADP-ribosyltransferase (EC 2.4.2.31) (Fragment). [Source:Uniprot/SPTREMBL;Acc:Q6LAL6] [ENSRNOT00000007485]		312806	GO:0006471|GO:0006525|GO:0003956|GO:0016757|GO:0016020	Rn.105246
A_43_P11818	0.00192121		2		2	2				Crp	5m	Rattus norvegicus C-reactive protein, pentraxin-related (Crp), mRNA [NM_017096]	NM_017096	25419	GO:0006953|GO:0006954|GO:0006958|GO:0005488|GO:0005509|GO:0015485|GO:0005576|GO:0005615	Rn.16463
A_42_P693191	0.00559217		2		2	2				Spas1	5m	Rattus norvegicus spermatogenic specific-gene1 (Spas1), mRNA [NM_134384]	NM_134384	171403	GO:0007275|GO:0007283|GO:0030154|GO:0005739|GO:0016020|GO:0019867	Rn.51863
A_44_P228903	0.020483		2	2	2		2			Ccbp2	5m	Rattus norvegicus chemokine binding protein 2 (Ccbp2), mRNA [NM_078621]	NM_078621	140473	GO:0006935|GO:0006955|GO:0007165|GO:0007186|GO:0007275|GO:0001584|GO:0004872|GO:0005515|GO:0016493|GO:0016494|GO:0019957|GO:0005886|GO:0005887|GO:0016020|GO:0016021	Rn.212750
A_44_P561166	0.0149555		2	2	2					Aqp4	5m	Rattus norvegicus aquaporin 4 (Aqp4), mRNA [NM_012825]	NM_012825	25293	GO:0006810|GO:0006833|GO:0007399|GO:0007588|GO:0005215|GO:0015250|GO:0015288|GO:0005887|GO:0016020|GO:0016021	Rn.90091
A_44_P345961	8.82533e-05		2		2					RGD1562793_predicted	5m	PREDICTED: Rattus norvegicus similar to NEX-1 (predicted) (RGD1562793_predicted), mRNA [XM_575489]	XM_575489	500137		Rn.84947
A_43_P15528	0.000687141		2		2					Hrh2	5m	Rattus norvegicus histamine receptor H 2 (Hrh2), mRNA [NM_012965]	NM_012965	25461	GO:0006955|GO:0007165|GO:0007186|GO:0007187|GO:0001584|GO:0004872|GO:0004935|GO:0004969|GO:0004983|GO:0005887|GO:0016020|GO:0016021	Rn.138113
A_44_P318423	1.69077e-06		2		4	3				Olr1398	5m	Rattus norvegicus olfactory receptor 1398 (Olr1398), mRNA [NM_001000002]	NM_001000002	287245	GO:0007165|GO:0007186|GO:0007608|GO:0050896|GO:0050911|GO:0004872|GO:0004984|GO:0016020|GO:0016021	Rn.107042
A_44_P198644	3.20164e-05		2		4	3			2	Olr619_predicted	5m	Rattus norvegicus olfactory receptor 619 (predicted) (Olr619_predicted), mRNA [NM_001000338]	NM_001000338	295843	GO:0007186|GO:0050911|GO:0004984|GO:0016021	Rn.142868
A_44_P547934	7.43226e-06		2		4	3	2	2	2	Olr833_predicted	5m	Rattus norvegicus olfactory receptor 833 (predicted) (Olr833_predicted), mRNA [NM_001000408]	NM_001000408	298397	GO:0007186|GO:0007608|GO:0050911|GO:0001584|GO:0004984|GO:0016021	Rn.143215
A_44_P368294	0.000471742		2		4	3	2	2	2	Mpl_predicted	5m	Rattus norvegicus similar to myeloproliferative leukemia virus oncogene; thrombopoietin receptor (LOC366455), mRNA [XM_345572]	XM_345572	366455	GO:0006355|GO:0007166|GO:0008150|GO:0008283|GO:0003674|GO:0003700|GO:0004896|GO:0005575|GO:0005615|GO:0005887|GO:0016020|GO:0016021	Rn.198731
A_43_P16025	2.96455e-09		2		4	3		2	2	Il4	5m	Rattus norvegicus interleukin 4 (Il4), mRNA [NM_201270]	NM_201270	287287	GO:0006935|GO:0006954|GO:0006955|GO:0006968|GO:0008203|GO:0030183|GO:0030890|GO:0042092|GO:0042102|GO:0042104|GO:0042113|GO:0042325|GO:0042523|GO:0043066|GO:0045189|GO:0045191|GO:0045348|GO:0045671|GO:0045944|GO:0048295|GO:0048304|GO:0050776|GO:0005125|GO:0005136|GO:0005515|GO:0005576|GO:0005615	Rn.108255
A_44_P262227	2.89265e-05		2		4	3		2	2	Olr1198_predicted	5m	Rattus norvegicus olfactory receptor 1198 (predicted) (Olr1198_predicted), mRNA [NM_001000436]	NM_001000436	300525	GO:0007186|GO:0050911|GO:0004984|GO:0016021	Rn.143559
A_44_P353541	0.00892141		2		4	3		2	2	Olr779_predicted	5m	Rattus norvegicus olfactory receptor 779 (predicted) (Olr779_predicted), mRNA [NM_001000917]	NM_001000917	405232	GO:0007186|GO:0050911|GO:0004984|GO:0016021	Rn.142752
A_44_P278479	0.0192356		2		4	3		2	2	Olr1084_predicted	5m	Rattus norvegicus olfactory receptor 1084 (predicted) (Olr1084_predicted), mRNA [NM_001000709]	NM_001000709	404958	GO:0007186|GO:0050911|GO:0004984|GO:0016021	Rn.143334
A_44_P123773	0.00341448		2	2	4	3		2		LOC361623	5m	PREDICTED: Rattus norvegicus similar to transcriptional intermediary factor 1 delta (LOC361623), mRNA [XM_341901]		361623	GO:0045892|GO:0005515|GO:0016564|GO:0042803|GO:0005634|GO:0005701	Rn.198515
A_44_P278519	3.70248e-06				4	3				Olr202_predicted	5m	Rattus norvegicus olfactory receptor 202 (predicted) (Olr202_predicted), mRNA [NM_001000550]	NM_001000550	365337	GO:0007186|GO:0050911|GO:0004984|GO:0016021	Rn.141809
A_43_P12321	0.000856494				4	3				Fabp9	5m	Rattus norvegicus fatty acid binding protein 9, testis (Fabp9), mRNA [NM_022854]	NM_022854	64822	GO:0001675|GO:0006810|GO:0008289|GO:0001669	Rn.10078
A_44_P283318	0.000961242				4	3				Olr68_predicted	5m	Rattus norvegicus olfactory receptor 68 (predicted) (Olr68_predicted), mRNA [NM_001000133]	NM_001000133	293214	GO:0007186|GO:0050911|GO:0004984|GO:0016021	Rn.141915
A_43_P12757	0.000342278				4	3		2	2	Admr	5m	Rattus norvegicus adrenomedullin receptor (Admr), mRNA [NM_053302]	NM_053302	29307	GO:0007165|GO:0007186|GO:0001584|GO:0001605|GO:0004872|GO:0016020|GO:0016021	Rn.87119
A_44_P347193	8.79358e-05			2	4	3		2		RGD1562685_predicted	5m	PREDICTED: Rattus norvegicus similar to G protein-coupled receptor PGR15L (predicted) (RGD1562685_predicted), mRNA [XM_231463]		296867
A_44_P272475	0.00024101				4	2			2	RGD1560102_predicted	5m	Rattus norvegicus similar to hypothetical protein FLJ12748 (LOC363823), mRNA [XM_344039]	XM_344039	363823		Rn.39369
A_44_P307167	1.7698e-05				4	2		2	2	Lrrc38_predicted	5m	EST346127 Normalized rat ovary, Bento Soares Rattus sp. cDNA clone RGIBH72 5' end, mRNA sequence [AW914823]		313681		Rn.22420
A_44_P485515	0.0110311				4	2		2	2	RGD1308422	5m	PREDICTED: Rattus norvegicus similar to ovarian cancer related tumor marker CA125 (RGD1308422), mRNA [XM_235886]	XM_235886	315451	GO:0006508|GO:0005509|GO:0008236|GO:0016020	Rn.83236
A_44_P384286	0.000118838				4	2		2		Gpr20	5m	Rattus norvegicus G protein-coupled receptor 20 (Gpr20), mRNA [NM_022216]	NM_022216	60667	GO:0007165|GO:0007186|GO:0001584|GO:0004872|GO:0004930|GO:0005887|GO:0016020|GO:0016021	Rn.138120
A_43_P16377	0.0363897				4	2		2		Olr1226	5m	Rattus norvegicus olfactory receptor 1226 (Olr1226), mRNA [NM_001000442]	NM_001000442	300551	GO:0007186|GO:0050911|GO:0004872|GO:0004984|GO:0016021	Rn.109772
A_44_P356003	0.000228366	2			4				2	Olr1232_predicted	5m	Rattus norvegicus olfactory receptor 1232 (predicted) (Olr1232_predicted), mRNA [NM_001000445]	NM_001000445	300557	GO:0007186|GO:0050911|GO:0004984|GO:0016021	Rn.143537
A_44_P186973	0.0320026	2			4				2	Olr417_predicted	5m	Rattus norvegicus olfactory receptor 417 (predicted) (Olr417_predicted), mRNA [NM_001000388]	NM_001000388	296679	GO:0007186|GO:0050911|GO:0003676|GO:0004984|GO:0008270|GO:0005622|GO:0016021	Rn.143024
A_44_P147181	0.000833247		2		3	20	9	7	5	Ovol1_predicted	5m	PREDICTED: Rattus norvegicus ovo-like 1(Drosophila) (predicted) (Ovol1_predicted), mRNA [XM_219513]		309164	GO:0000122|GO:0000239|GO:0006355|GO:0007283|GO:0007498|GO:0008544|GO:0003700|GO:0005634
A_44_P503932	1.85558e-06		2		3	4	2	2	2	Csf1r	5m	Rattus norvegicus colony stimulating factor 1 receptor, mRNA (cDNA clone IMAGE:7444694), complete cds. [BC107475]	BC107475	307403	GO:0006468|GO:0007165|GO:0007169|GO:0007275|GO:0007519|GO:0008283|GO:0000166|GO:0003674|GO:0004674|GO:0004714|GO:0004872|GO:0005011|GO:0005515|GO:0005524|GO:0016740|GO:0005575|GO:0005615|GO:0005886|GO:0005887|GO:0016020|GO:0016021	Rn.72599
A_44_P496315	3.18445e-05		2		3	3		2		Otx1	5m	Rattus norvegicus orthodenticle homolog 1 (Drosophila) (Otx1), mRNA [NM_013109]	NM_013109	25646	GO:0006355|GO:0006357|GO:0007275|GO:0009952|GO:0030900|GO:0030901|GO:0003700|GO:0005515|GO:0030528|GO:0005634	Rn.33443
A_44_P159341	1.25321e-05	2	2		3	2				LOC303734	5m	PREDICTED: Rattus norvegicus similar to TBC1 domain family, member 16 (LOC303734), mRNA [XM_221188]	XM_221188	303734	GO:0005097|GO:0005622	Rn.214150
A_44_P367958	9.69799e-05	2	2		3	2				RGD1311490_predicted	5m	Rattus norvegicus similar to DKFZP434P1750 protein (LOC361697), mRNA [XM_341980]	XM_341980	361697	GO:0006605|GO:0005097|GO:0005622
A_44_P405290	0.000561742	2	2		3	2				Fras1_predicted	5m	PREDICTED: Rattus norvegicus Fraser syndrome 1 homolog (human) (predicted) (Fras1_predicted), mRNA [XM_214004]	XM_214004	289486	GO:0002009|GO:0007154|GO:0007156|GO:0008150|GO:0003674|GO:0005509|GO:0005515|GO:0005575|GO:0005576|GO:0005604|GO:0016020|GO:0016021	Rn.23357
A_44_P468283	0.000569941	2	2		3	2				Olr789_predicted	5m	Rattus norvegicus olfactory receptor 789 (predicted) (Olr789_predicted), mRNA [NM_001000377]	NM_001000377	296042	GO:0007186|GO:0050911|GO:0004984|GO:0016021	Rn.142743
A_44_P447465	0.00685236	2	2		3	2				Olr875_predicted	5m	Rattus norvegicus olfactory receptor 875 (predicted) (Olr875_predicted), mRNA [NM_001000054]	NM_001000054	288789	GO:0007186|GO:0050911|GO:0004984|GO:0005529|GO:0016021	Rn.143409
A_43_P16095	2.57287e-05	2	2		3	2			2	Olr1280	5m	Rattus norvegicus olfactory receptor 1280 (Olr1280), mRNA [NM_001000517]	NM_001000517	315571	GO:0007165|GO:0007186|GO:0007608|GO:0050896|GO:0050911|GO:0004872|GO:0004984|GO:0016020|GO:0016021	Rn.85601
A_44_P484727	3.26635e-05	2	2		3	2			2	Olr197_predicted	5m	Rattus norvegicus olfactory receptor 197 (predicted) (Olr197_predicted), mRNA [NM_001000188]	NM_001000188	293339	GO:0007186|GO:0050911|GO:0004984|GO:0016021	Rn.141814
A_44_P499577	0.000417554	2	2		3	2			2	Foxi1_predicted	5m	PREDICTED: Rattus norvegicus forkhead box I1 (predicted) (Foxi1_predicted), mRNA [XM_220287]		287185	GO:0006355|GO:0007275|GO:0042472|GO:0045893|GO:0003677|GO:0003700|GO:0008301|GO:0016563|GO:0005634
A_44_P222416	5.96826e-05		2		3	2				RGD1564814_predicted	5m	PREDICTED: Rattus norvegicus similar to CDNA sequence BC061212 (predicted) (RGD1564814_predicted), mRNA [XM_577315]	XM_577315	501892		Rn.197679
A_43_P20975	7.72329e-05		2		3	2				Zc3hdc3_predicted	5m	PREDICTED: Rattus norvegicus zinc finger CCCH type domain containing 3 (predicted) (Zc3hdc3_predicted), mRNA [XM_001074381]		300032	GO:0003676|GO:0008270	Rn.198237
A_44_P140110	0.000581888		2		3	2				RGD1563293_predicted	5m	PREDICTED: Rattus norvegicus similar to Beclin 1 (Coiled-coil myosin-like BCL2-interacting protein) (predicted) (RGD1563293_predicted), mRNA [XM_222933]		289269	GO:0006914
A_43_P12240	0.00146609		2		3	2				Hif3a	5m	Rattus norvegicus hypoxia inducible factor 3, alpha subunit (Hif3a), mRNA [NM_022528]	NM_022528	64345	GO:0001666|GO:0006355|GO:0006366|GO:0007165|GO:0045944|GO:0003677|GO:0003700|GO:0003704|GO:0004871|GO:0005634|GO:0005737	Rn.161814
A_44_P388801	0.00183586		2		3	2				Olr1583_predicted	5m	Rattus norvegicus olfactory receptor 1583 (predicted) (Olr1583_predicted), mRNA [NM_001000080]	NM_001000080	289241	GO:0007186|GO:0050911|GO:0004984|GO:0016021	Rn.142343
A_44_P131067	0.00310361		2		3	2				RGD1563774_predicted	5m	PREDICTED: Rattus norvegicus similar to hypothetical protein 4930474N05 (predicted) (RGD1563774_predicted), mRNA [XM_232854]	XM_232854	297906	GO:0051056|GO:0005085|GO:0005622
A_43_P22437	0.00377621		2		3	2				Gkn1	5m	Rattus norvegicus gastrokine 1 (Gkn1), mRNA [NM_198972]	NM_198972	297418	GO:0007586|GO:0008284|GO:0016049|GO:0008083|GO:0005615|GO:0030141	Rn.43048
A_44_P304202	0.00600864		2		3	2				Slc6a2	5m	Rattus norvegicus solute carrier family 6 (neurotransmitter transporter, noradrenalin), member 2 (Slc6a2), mRNA [NM_031343]	NM_031343	83511	GO:0006836|GO:0007268|GO:0015844|GO:0015874|GO:0048265|GO:0005215|GO:0005328|GO:0005333|GO:0005334|GO:0005515|GO:0008504|GO:0015293|GO:0005624|GO:0005887|GO:0009986|GO:0016020|GO:0016021|GO:0045121	Rn.14577
A_44_P527902	0.00875647		2		3	2				LOC302999	5m	PREDICTED: Rattus norvegicus similar to tripartite motif protein 32 (predicted) (LOC302999), mRNA [XR_007882]	XR_007882	302999		Rn.163131
A_44_P105119	0.0135949		2		3	2				Klk15_predicted	5m	PREDICTED: Rattus norvegicus kallikrein 15 (predicted) (Klk15_predicted), mRNA [XM_001080538]		292873
A_43_P21908	7.47304e-06		2		3	2	2	2		Epha1_predicted	5m	Rattus norvegicus similar to Ephrin type-A receptor 1 precursor (Tyrosine-protein kinase receptor EPH) (LOC312279), mRNA [XM_231658]		312279	GO:0006810|GO:0007165|GO:0004674|GO:0004714|GO:0042626|GO:0005887	Rn.161822
A_44_P421502	1.16267e-06		2		3	2			2	Igf1	5m	Rattus norvegicus insulin-like growth factor 1 (Igf1), transcript variant 2, mRNA [NM_178866]	NM_178866	24482	GO:0001501|GO:0006260|GO:0006417|GO:0006916|GO:0006928|GO:0007165|GO:0007265|GO:0007399|GO:0007517|GO:0007565|GO:0007613|GO:0008284|GO:0009441|GO:0009612|GO:0009887|GO:0010001|GO:0030307|GO:0042127|GO:0045600|GO:0045669|GO:0045768|GO:0048009|GO:0048468|GO:0048545|GO:0005159|GO:0005179|GO:0005496|GO:0005515|GO:0008083|GO:0018445|GO:0005576|GO:0005614|GO:0005615	Rn.6282
A_44_P274154	2.89617e-06		2		3	2			2	Foxd2_predicted	5m	Forkhead box protein D1 (Brain factor 2) (HFH-BF-2) (Fragment). [Source:Uniprot/SWISSPROT;Acc:Q63251] [ENSRNOT00000010201]		313504	GO:0006350|GO:0006355|GO:0007275|GO:0003677|GO:0003700|GO:0005634
A_43_P14838	2.03383e-05		2		3	2			2	Cart1	5m	Rattus norvegicus cartilage homeo protein 1 (Cart1), mRNA [NM_012921]	NM_012921	25401	GO:0001501|GO:0001502|GO:0006355|GO:0006366|GO:0007275|GO:0007420|GO:0003677|GO:0003700|GO:0003714|GO:0005515|GO:0005634	Rn.9282
A_44_P470992	2.54132e-05		2		3	2			2	Sox21_predicted	5m	Rattus norvegicus similar to HMG-box protein SOX21 (LOC306168), mRNA [XM_224521]		306168	GO:0006325|GO:0006355|GO:0006357|GO:0006508|GO:0003677|GO:0003700|GO:0003702|GO:0004197|GO:0005634	Rn.44876
A_44_P153901	0.000931728		2		3	2			2	Olr1061_predicted	5m	Rattus norvegicus olfactory receptor 1061 (predicted) (Olr1061_predicted), mRNA [NM_001000065]	NM_001000065	288829	GO:0007186|GO:0050911|GO:0004984|GO:0016021	Rn.143349
A_44_P547850	0.00341092		2		3	2			2	Soat	5m	Rattus norvegicus sodium-dependent organic anion transporter (Soat), mRNA [NM_198049]	NM_198049	289459	GO:0006814|GO:0043251|GO:0008508|GO:0043250|GO:0005887|GO:0016020|GO:0016021	Rn.214951
A_44_P651446	0.0265552		2		3	2			2	LOC691849	5m	UI-R-BJ1-aup-c-07-0-UI.s10 UI-R-BJ1 Rattus norvegicus cDNA clone UI-R-BJ1-aup-c-07-0-UI 3', mRNA sequence [CK839570]	CK839570	691849		Rn.160156
A_44_P394134	0.00243434		2	2	3	2		3		Icam5_predicted	5m	PREDICTED: Rattus norvegicus intercellular adhesion molecule 5, telencephalin (predicted) (Icam5_predicted), mRNA [XM_233737]		313785	GO:0016337|GO:0005515|GO:0005886|GO:0005887|GO:0016020|GO:0016021	Rn.59765
A_44_P489273	0.000180688		2		3	2		2		Sucnr1	5m	Rattus norvegicus succinate receptor 1 (Sucnr1), mRNA [NM_001001518]	NM_001001518	408199	GO:0007165|GO:0007186|GO:0001584|GO:0004872|GO:0004930|GO:0045028|GO:0016020|GO:0016021	Rn.124512
A_44_P536911	0.000386908		2		3					LOC681880	5m	PREDICTED: Rattus norvegicus similar to vomeronasal 2, receptor, 4 (LOC681880), mRNA [XM_001058808]	XM_001058808	681880	GO:0008067|GO:0016020
A_42_P819194	0.0161419		2	2	3				2	Dpep1	5m	Dipeptidase 1 precursor (EC 3.4.13.19) (Microsomal dipeptidase) (Renal dipeptidase). [Source:Uniprot/SWISSPROT;Acc:P31430] [ENSRNOT00000021397]		94199	GO:0006508|GO:0004237|GO:0008237|GO:0008239|GO:0008270|GO:0016805|GO:0046872|GO:0048503|GO:0005615|GO:0005783|GO:0005792|GO:0016020	Rn.6051
A_43_P12312	1.8787e-05	2	2		3				2	Crhr2	5m	Rattus norvegicus corticotropin releasing hormone receptor 2 (Crhr2), mRNA [NM_022714]	NM_022714	64680	GO:0007165|GO:0007186|GO:0007188|GO:0007631|GO:0016525|GO:0004872|GO:0004930|GO:0004978|GO:0005179|GO:0005515|GO:0015056|GO:0017047|GO:0043404|GO:0051424|GO:0005615|GO:0005886|GO:0005887|GO:0016020|GO:0016021	Rn.10023
A_44_P138036	4.65109e-05	2	2		3				2	LOC502201	5m	PREDICTED: Rattus norvegicus similar to CG8272-PA (LOC502201), mRNA [XM_577662]	XM_577662	502201	GO:0005515	Rn.20641
A_44_P330755	0.000127221	2	2		3				2	Unc5d_predicted	5m	PREDICTED: Rattus norvegicus unc-5 homolog D (C. elegans) (predicted) (Unc5d_predicted), mRNA [XM_240446]	XM_240446	306534	GO:0007165|GO:0004867|GO:0005515	Rn.209787
A_44_P137967	0.000451326				3	5		2		RGD1309368_predicted	5m	PREDICTED: Rattus norvegicus similar to 5930402A21 protein (predicted) (RGD1309368_predicted), mRNA [XR_007788]		366031	GO:0005509	Rn.195474
A_44_P107204	1.63369e-05	2			3	4	2	2	2	Olr791_predicted	5m	Rattus norvegicus olfactory receptor 791 (predicted) (Olr791_predicted), mRNA [NM_001000580]	NM_001000580	366152	GO:0007186|GO:0050911|GO:0004984|GO:0016021	Rn.145326
A_44_P194012	0.000121099				3	4				Olr436_predicted	5m	Rattus norvegicus olfactory receptor 436 (predicted) (Olr436_predicted), mRNA [NM_001000688]	NM_001000688	404893	GO:0007186|GO:0050911|GO:0004984|GO:0016021	Rn.142992
A_44_P321496	1.61331e-05	2			3	3				RGD1561426_predicted	5m	AMGNNUC:SRPG2-00021-E12-A srpg2 (10238) Rattus norvegicus cDNA clone srpg2-00021-e12 5', mRNA sequence [CB795494]	CB795494	362633		Rn.105501
A_43_P20044	0.00037553	2			3	3				RGD1304878	5m	PREDICTED: Rattus norvegicus similar to 2410024A21Rik protein (RGD1304878), misc RNA [XR_009633]	XR_009633	314415		Rn.20310
A_43_P18574	0.000394548	2			3	3				Vgll1_predicted	5m	PREDICTED: Rattus norvegicus vestigial like 1 homolog (Drosophila) (predicted) (Vgll1_predicted), mRNA [XM_343832]	XM_343832	363508		Rn.106774
A_44_P464237	0.000627178	2			3	3				RGD1563155_predicted	5m	PREDICTED: Rattus norvegicus similar to RIKEN cDNA 1700054O13 (predicted) (RGD1563155_predicted), mRNA [XM_346271]		367734	GO:0006334|GO:0007001|GO:0003677|GO:0000786|GO:0005634
A_44_P470858	0.00516444	2			3	3				LOC292666	5m	Rattus norvegicus similar to pregnancy-specific beta 1-glycoprotein (LOC292666), mRNA [NM_001025641]	NM_001025641	292666	GO:0007565|GO:0016021	Rn.154014
A_43_P12701	0.00140583				3	3				Cyp2c23	5m	Rattus norvegicus arachidonic acid epoxygenase (Cyp2c23), mRNA [NM_031839]	NM_031839	83790	GO:0006118|GO:0019369|GO:0004497|GO:0005506|GO:0008392|GO:0020037|GO:0046872|GO:0050381|GO:0005783|GO:0005792|GO:0016020	Rn.2184
A_44_P279398	0.0121588				3	3				Eya4_predicted	5m	PREDICTED: Rattus norvegicus similar to eyes absent 4 isoform a (LOC360684), mRNA [XM_340956]		292172	GO:0007275|GO:0007601|GO:0008152|GO:0009653|GO:0003674|GO:0003824|GO:0005575	Rn.201300
A_44_P438868	1.35702e-07				3	3	2	2		RGD1305846_predicted	5m	PREDICTED: Rattus norvegicus similar to hypothetical protein A730008H23 (predicted) (RGD1305846_predicted), mRNA [XM_237403]		316602		Rn.204555
A_44_P484869	0.0049266	2		2	3	2				Arhgef5	5m	Guanine nucleotide regulatory protein (Fragment). [Source:Uniprot/SPTREMBL;Acc:Q99MC4] [ENSRNOT00000044780]		140898	GO:0007242|GO:0035023|GO:0005085|GO:0005089|GO:0005515|GO:0005525|GO:0005622	Rn.89839
A_44_P435683	1.02623e-05	2			3	2				Olr745_predicted	5m	Rattus norvegicus olfactory receptor 745 (predicted) (Olr745_predicted), mRNA [NM_001000578]	NM_001000578	366123	GO:0007186|GO:0050911|GO:0004984|GO:0016021	Rn.142780
A_44_P473345	4.75775e-05	2			3	2				Nhlh2_predicted	5m	Rattus norvegicus similar to Helix-loop-helix protein 2 (HEN2) (Nescient helix loop helix 2) (NSCL-2) (LOC295327), mRNA [XM_227524]	XM_227524	295327	GO:0007417|GO:0007617|GO:0042698
A_43_P15556	0.000104993	2			3	2				Gulo	5m	Rattus norvegicus L-gulonolactone oxidase (Gulo), mRNA [NM_022220]	NM_022220	60671	GO:0006118|GO:0009058|GO:0019853|GO:0003885|GO:0016491|GO:0050105|GO:0005783|GO:0005792|GO:0016020|GO:0016021	Rn.115212
A_44_P339477	0.000107559	2			3	2				Gpr156	5m	Rattus norvegicus G protein-coupled receptor 156 (Gpr156), mRNA [NM_153295]	NM_153295	260430	GO:0007165|GO:0007186|GO:0004872|GO:0004965|GO:0005886|GO:0016021	Rn.213724
A_44_P199541	0.000127582	2			3	2				Gjc1	5m	Connexin 30.2 (Fragment). [Source:Uniprot/SPTREMBL;Acc:Q5I203] [ENSRNOT00000034409]		363677	GO:0007154|GO:0016264|GO:0005515|GO:0015285|GO:0005887|GO:0005921|GO:0005922|GO:0009986|GO:0016021
A_44_P302245	0.000128294	2			3	2				LOC691531	5m	Rattus norvegicus similar to 40S ribosomal protein S28 (LOC364625), mRNA [XM_344537]	XM_344537	691531		Rn.136974
A_44_P505688	0.000141331	2			3	2				Gja8	5m	Rattus norvegicus gap junction membrane channel protein alpha 8 (Gja8), mRNA [NM_153465]	NM_153465	29601	GO:0006810|GO:0007267|GO:0007601|GO:0051260|GO:0005515|GO:0015267|GO:0015285|GO:0000299|GO:0005887|GO:0005922|GO:0016021	Rn.86658
A_44_P517797	0.000156727	2			3	2				Drp2	5m	Rattus norvegicus dystrophin-related protein 2 splice variant (Drp2) mRNA, partial cds. [AF195789]	AF195789	66027	GO:0007417|GO:0050808|GO:0005509|GO:0005515|GO:0008270|GO:0005624|GO:0005886|GO:0030425	Rn.162341
A_44_P242938	0.000284542	2			3	2				Ces6	5m	Rattus norvegicus carboxylesterase 6 (Ces6), mRNA [NM_144743]	NM_144743	246252	GO:0001523|GO:0003824|GO:0004091|GO:0004759|GO:0016787|GO:0016789|GO:0005615|GO:0005792	Rn.83638
A_42_P803726	0.000327636	2			3	2				Tcp11	5m	Rattus norvegicus t-complex protein 11 (mouse) (Tcp11), mRNA [NM_001007695]	NM_001007695	309641	GO:0048240|GO:0004872	Rn.33200
A_44_P482158	0.000369969	2			3	2				RGD1562114_predicted	5m	UI-R-FF0-coy-c-23-0-UI.s1 UI-R-FF0 Rattus norvegicus cDNA clone UI-R-FF0-coy-c-23-0-UI 3', mRNA sequence [BU758615]	BU758615	500795		Rn.9087
A_44_P118777	0.000616994	2			3	2				Olr1433_predicted	5m	Rattus norvegicus olfactory receptor 1433 (predicted) (Olr1433_predicted), mRNA [NM_001000525]	NM_001000525	363606	GO:0007186|GO:0050911|GO:0004984|GO:0016021	Rn.142140
A_44_P435627	0.00078412	2			3	2				Olr527_predicted	5m	Rattus norvegicus olfactory receptor 527 (predicted) (Olr527_predicted), mRNA [NM_001000675]	NM_001000675	404878	GO:0007186|GO:0050911|GO:0004984|GO:0016021	Rn.142929
A_43_P13334	0.00157993	2			3	2				Slc22a9	5m	Rattus norvegicus solute carrier family 22 (organic anion/cation transporter), member 9 (Slc22a9), mRNA [NM_138908]	NM_138908	192273	GO:0006810|GO:0005215|GO:0016020|GO:0016021	Rn.31066
A_44_P286138	0.00180571	2			3	2				RGD1307927_predicted	5m	Rattus norvegicus similar to RIKEN cDNA 6030446I19 gene (LOC311913), mRNA [XM_231184]		311913		Rn.92793
A_43_P20944	0.00214058	2			3	2				RGD1305560_predicted	5m	PREDICTED: Rattus norvegicus similar to RIKEN cDNA 9430031J16 (predicted) (RGD1305560_predicted), mRNA [XM_237329]	XM_237329	301561		Rn.209910
A_44_P496422	0.00269877	2			3	2				Hrg	5m	Rattus norvegicus histidine-rich glycoprotein (Hrg), mRNA [NM_133428]	NM_133428	171016	GO:0008150|GO:0003674|GO:0004869|GO:0005575|GO:0005576|GO:0005615	Rn.16100
A_44_P177980	0.00434597	2			3	2				Pdcd1lg2_predicted	5m	PREDICTED: Rattus norvegicus programmed cell death 1 ligand 2 (predicted) (Pdcd1lg2_predicted), mRNA [XM_219777]		309304	GO:0006955|GO:0042102|GO:0042130|GO:0005515
A_44_P456584	0.0046544	2			3	2				Olr471_predicted	5m	Rattus norvegicus olfactory receptor 471 (predicted) (Olr471_predicted), mRNA [NM_001001125]	NM_001001125	406046	GO:0007186|GO:0050911|GO:0004984|GO:0016021	Rn.142965
A_44_P313926	8.09576e-06	2			3	2			2	RGD1304688_predicted	5m	PREDICTED: Rattus norvegicus similar to RIKEN cDNA 4732482E20 (predicted) (RGD1304688_predicted), mRNA [XM_223730]		305625		Rn.125227
A_44_P415230	6.78965e-05	2			3	2			2	Trim58_predicted	5m	PREDICTED: Rattus norvegicus tripartite motif-containing 58 (predicted) (Trim58_predicted), mRNA [XM_220473]		303167
A_44_P100936	8.5307e-05	2			3	2			2	Sox14_predicted	5m	PREDICTED: Rattus norvegicus SRY-box containing gene 14 (predicted) (Sox14_predicted), mRNA [XM_236605]		300954	GO:0006355|GO:0007399|GO:0003677|GO:0003700
A_44_P296370	5.26996e-06			3		2				LOC679161	5m	PREDICTED: Rattus norvegicus similar to transmembrane protein 64 (LOC679161), mRNA [XM_001054250]	XM_001054250	679161		Rn.164935
A_44_P915344	9.18263e-07			2		2				RGD1564797_predicted	5m	PREDICTED: Rattus norvegicus similar to empty spiracles-like protein 2 (predicted) (RGD1564797_predicted), mRNA [XM_574698]		499380	GO:0007420|GO:0009952|GO:0030182|GO:0030900|GO:0005515	Rn.16276
A_42_P812008	0.000497631			2						Nupr1	5m	Rattus norvegicus nuclear protein 1 (Nupr1), mRNA [NM_053611]	NM_053611	113900	GO:0016049|GO:0003700|GO:0005634	Rn.11182
A_44_P465863	0.000747664			2						Ddn	5m	Rattus norvegicus dendrin (Ddn), mRNA [NM_030993]	NM_030993	25113	GO:0005783|GO:0016021|GO:0030425|GO:0043197	Rn.5444
A_42_P693964	0.00421139			2						Cyp26b1	5m	Rattus norvegicus cytochrome P450, family 26, subfamily b, polypeptide 1 (Cyp26b1), mRNA [NM_181087]	NM_181087	312495	GO:0006118|GO:0009954|GO:0030326|GO:0042573|GO:0048384|GO:0004497|GO:0005506|GO:0020037|GO:0046872|GO:0005783|GO:0005792|GO:0016020	Rn.19898
A_44_P187784	0.0255814			2						RGD1307032_predicted	5m	PREDICTED: Rattus norvegicus similar to RIKEN cDNA 1520401A03 gene (predicted) (RGD1307032_predicted), mRNA [XR_007456]	XR_007456	360486		Rn.137173
A_44_P200948	9.16011e-07				4	2				Olr1460_predicted	5m	Rattus norvegicus olfactory receptor 1460 (predicted) (Olr1460_predicted), mRNA [NM_001000769]	NM_001000769	405044	GO:0007186|GO:0050911|GO:0004984|GO:0016021	Rn.142118
A_44_P652323	3.46433e-05				4	2				RGD1565225_predicted	5m	PREDICTED: Rattus norvegicus similar to Interferon alpha-1 precursor (predicted) (RGD1565225_predicted), mRNA [XM_575856]	XM_575856	500491	GO:0006952|GO:0005126|GO:0005576
A_44_P527010	8.97289e-05				4	2				Olr1451_predicted	5m	Rattus norvegicus olfactory receptor 1451 (predicted) (Olr1451_predicted), mRNA [NM_001000957]	NM_001000957	405306	GO:0007186|GO:0050911|GO:0004984|GO:0016021	Rn.142127
A_44_P340256	0.000227957				4	2				Dgat2l4_predicted	5m	PREDICTED: Rattus norvegicus diacylglycerol O-acyltransferase 2-like 4 (predicted) (Dgat2l4_predicted), mRNA [XM_228583]		302425
A_44_P470535	0.000256994				4	2				Olr1616_predicted	5m	Rattus norvegicus olfactory receptor 1616 (predicted) (Olr1616_predicted), mRNA [NM_001000840]	NM_001000840	405129	GO:0007186|GO:0050911|GO:0004984|GO:0016021	Rn.142451
A_44_P974711	0.000488012				4	2				RGD1566290_predicted	5m	Rattus norvegicus putative taste receptor T2R27 (predicted) (RGD1566290_predicted), mRNA [NM_001025061]	NM_001025061	502756	GO:0007165|GO:0007186|GO:0050896|GO:0050909|GO:0004872|GO:0004930|GO:0016020|GO:0016021	Rn.145844
A_44_P363382	0.000558141				4	2				LOC689435	5m	similar to vomeronasal 2, receptor, 1 (LOC365029), mRNA [Source:RefSeq_dna;Acc:XR_005473] [ENSRNOT00000044270]		689435	GO:0006306|GO:0003677|GO:0008067|GO:0008170|GO:0016020	Rn.198075
A_44_P475573	0.000574374				4	2				Cyp2c37	5m	PREDICTED: Rattus norvegicus cytochrome P450, 2c37 (Cyp2c37), mRNA [XM_001063361]	XM_001063361	29296	GO:0006118|GO:0008150|GO:0003674|GO:0004497|GO:0005506|GO:0019825|GO:0020037|GO:0005575	Rn.185941
A_43_P18672	0.00497919				4	2				Sh3bp1_predicted	5m	PREDICTED: Rattus norvegicus reg I binding protein I (Rbp1), mRNA [XM_235500]	XM_235500	300067	GO:0005515	Rn.9374
A_44_P416824	0.00785841				4	2				Otx2	5m	Homeobox protein OTX2 (Orthodenticle homolog 2) (Fragment). [Source:Uniprot/SWISSPROT;Acc:Q64201] [ENSRNOT00000018109]		305858	GO:0001708|GO:0006355|GO:0006357|GO:0007275|GO:0007411|GO:0007417|GO:0008589|GO:0009887|GO:0009952|GO:0009953|GO:0030154|GO:0030182|GO:0030900|GO:0030901|GO:0040036|GO:0042706|GO:0045165|GO:0003700|GO:0005515|GO:0008190|GO:0030528|GO:0005634|GO:0030426	Rn.35222
A_44_P130360	0.00827278				4	2				Olr825_predicted	5m	Rattus norvegicus olfactory receptor 825 (predicted) (Olr825_predicted), mRNA [NM_001000904]	NM_001000904	405214	GO:0007165|GO:0007186|GO:0007608|GO:0050896|GO:0050911|GO:0004872|GO:0004984|GO:0016020|GO:0016021	Rn.143085
A_44_P234205	0.0136236				4	2				Dchs2_predicted	5m	PREDICTED: Rattus norvegicus dachsous 2 (Drosophila) (predicted) (Dchs2_predicted), mRNA [XR_008777]	XR_008777	310550		Rn.201278
A_44_P468224	0.0150939				4	2				Olr1394_predicted	5m	Rattus norvegicus olfactory receptor 1394 (predicted) (Olr1394_predicted), mRNA [NM_001001091]	NM_001001091	405985	GO:0007186|GO:0050911|GO:0004984|GO:0016021	Rn.142172
A_44_P522779	0.0237729				4	2				Mesp1_predicted	5m	Rattus norvegicus similar to MesP1 (LOC308766), mRNA [XM_218826]	XM_218826	308766		Rn.115951
A_43_P13105	2.39831e-06				3	2				Serpinb7	5m	Rattus norvegicus serine (or cysteine) proteinase inhibitor, clade B, member 7 (Serpinb7), mRNA [NM_130404]	NM_130404	117092	GO:0015870|GO:0004867	Rn.212747
A_44_P328205	4.48972e-06				3	2				Bdkrb1	5m	Rattus norvegicus bradykinin receptor B1 (Bdkrb1), mRNA [NM_030851]	NM_030851	81509	GO:0006954|GO:0007165|GO:0007186|GO:0001584|GO:0004872|GO:0004947|GO:0016020|GO:0016021	Rn.10762
A_44_P367994	5.08054e-06				3	2				LOC309433	5m	PREDICTED: Rattus norvegicus similar to S. cerevisiae SEC31-like 2 isoform a (LOC309433), mRNA [XM_219960]		309433		Rn.45161
A_44_P277466	1.7539e-05				3	2				Abca3	5m	PREDICTED: Rattus norvegicus ATP-binding cassette, sub-family A (ABC1), member 3 (Abca3), mRNA [XM_220219]	XM_220219	302973	GO:0006810|GO:0015914|GO:0042493|GO:0051384|GO:0000166|GO:0005215|GO:0005524|GO:0016887|GO:0042626|GO:0005624|GO:0005886|GO:0016020|GO:0016021|GO:0042599|GO:0043190	Rn.38406
A_44_P379471	1.829e-05				3	2				Olr237_predicted	5m	Rattus norvegicus olfactory receptor 237 (predicted) (Olr237_predicted), mRNA [NM_001000210]	NM_001000210	293382	GO:0007186|GO:0050911|GO:0004984|GO:0016021	Rn.141783
A_44_P847098	2.27935e-05				3	2				LOC680266	5m	Rattus norvegicus cDNA clone IMAGE:7135213 [BC083922]	BC083922	680266		Rn.9266
A_44_P194416	3.9303e-05				3	2				Zdhhc24	5m	Rattus norvegicus zinc finger, DHHC domain containing 24 (Zdhhc24), mRNA [NM_001039100]	NM_001039100	293665	GO:0008270|GO:0008415|GO:0016740|GO:0046872|GO:0016020|GO:0016021	Rn.191488
A_44_P494159	4.0895e-05				3	2				LOC500312	5m	Putative pheromone receptor V2R1-1 (Fragment). [Source:Uniprot/SPTREMBL;Acc:O70412] [ENSRNOT00000049498]		500312	GO:0004872|GO:0008067|GO:0016020	Rn.134207
A_44_P344187	4.83518e-05				3	2				Olr1424_predicted	5m	Rattus norvegicus olfactory receptor 1424 (predicted) (Olr1424_predicted), mRNA [NM_001000779]	NM_001000779	405056	GO:0007186|GO:0050911|GO:0004984|GO:0016021	Rn.142145
A_43_P22154	5.02295e-05				3	2				Rbp3	5m	Interphotoreceptor retinoid binding protein (Fragment). [Source:Uniprot/SPTREMBL;Acc:Q8K1Q2] [ENSRNOT00000060886]		24711	GO:0006508|GO:0006629|GO:0006810|GO:0007601|GO:0042462|GO:0004872|GO:0005501|GO:0005504|GO:0008233|GO:0008236|GO:0005578|GO:0005615	Rn.41214
A_44_P154188	6.3089e-05				3	2				Gpr25_predicted	5m	PREDICTED: Rattus norvegicus G protein-coupled receptor 25 (predicted) (Gpr25_predicted), mRNA [XM_344146]		363993	GO:0007186|GO:0005887
A_44_P234442	7.4192e-05				3	2				Kbtbd9_predicted	5m	PREDICTED: Rattus norvegicus kelch repeat and BTB (POZ) domain containing 9 (predicted) (Kbtbd9_predicted), mRNA [XM_233955]		298867	GO:0005515	Rn.210274
A_44_P393352	7.68943e-05				3	2				Olr292_predicted	5m	Rattus norvegicus olfactory receptor 292 (predicted) (Olr292_predicted), mRNA [NM_001000232]	NM_001000232	293594	GO:0007186|GO:0050911|GO:0004984|GO:0016021	Rn.141742
A_44_P393778	0.000119883				3	2				LOC691130	5m	PREDICTED: Rattus norvegicus hypothetical protein LOC691130 (LOC691130), mRNA [XM_001076936]	XM_001076936	691130
A_43_P11857	0.000185318				3	2				Avpr1b	5m	Rattus norvegicus arginine vasopressin receptor 1B (Avpr1b), mRNA [NM_017205]	NM_017205	29462	GO:0007165|GO:0007186|GO:0007202|GO:0007204|GO:0042538|GO:0001584|GO:0004872|GO:0004930|GO:0005000|GO:0005080|GO:0017046|GO:0045028|GO:0005768|GO:0005886|GO:0005887|GO:0016020|GO:0016021	Rn.10096
A_44_P309347	0.000211528				3	2				RGD1560349_predicted	5m	PREDICTED: Rattus norvegicus similar to histone-fold protein CHRAC17 (predicted) (RGD1560349_predicted), mRNA [XR_008085]	XR_008085	364694		Rn.195604
A_44_P524805	0.000251972				3	2				Olr1383_predicted	5m	Rattus norvegicus olfactory receptor 1383 (predicted) (Olr1383_predicted), mRNA [NM_214832]	NM_214832	287232	GO:0007186|GO:0050911|GO:0004984|GO:0016021	Rn.142182
A_44_P489340	0.000259888				3	2				Olr1191	5m	Rattus norvegicus olfactory receptor 1191 (Olr1191), mRNA [NM_001000981]	NM_001000981	405336	GO:0007165|GO:0007186|GO:0007608|GO:0050896|GO:0050911|GO:0004872|GO:0004984|GO:0016020|GO:0016021	Rn.143575
A_42_P736889	0.000309512				3	2				Iqsec2_predicted	5m	PREDICTED: Rattus norvegicus IQ motif and Sec7 domain 2 (predicted) (Iqsec2_predicted), mRNA [XR_008556]	XR_008556	317433		Rn.204879
A_44_P401131	0.000353073				3	2				Noxo1_predicted	5m	PREDICTED: Rattus norvegicus NADPH oxidase organizer 1 (predicted) (Noxo1_predicted), mRNA [XM_220221]		302976	GO:0006801|GO:0016176	Rn.137764
A_43_P17808	0.000358854				3	2				RGD1307603_predicted	5m	PREDICTED: Rattus norvegicus similar to hypothetical protein MGC37914 (predicted) (RGD1307603_predicted), mRNA [XM_215189]		293656	GO:0008152|GO:0004364	Rn.16668
A_43_P16962	0.000421614				3	2				LOC301128	5m	Rattus norvegicus similar to jumonji domain containing 2B (LOC301128), mRNA [NM_001044236]	NM_001044236	301128	GO:0003676	Rn.6679
A_44_P458968	0.00042317				3	2				Olr1443_predicted	5m	Rattus norvegicus olfactory receptor 1443 (predicted) (Olr1443_predicted), mRNA [NM_001000018]	NM_001000018	287331	GO:0007186|GO:0050911|GO:0004984|GO:0016021	Rn.142132
A_44_P518547	0.000456539				3	2				Pitpnm3_predicted	5m	PREDICTED: Rattus norvegicus PITPNM family member 3 (predicted) (Pitpnm3_predicted), mRNA [XM_220629]		287467	GO:0006810|GO:0030384|GO:0005509|GO:0008526|GO:0030971|GO:0046872|GO:0005622|GO:0016021	Rn.141184
A_44_P194049	0.000492485				3	2				Olr382_predicted	5m	Rattus norvegicus olfactory receptor 382 (predicted) (Olr382_predicted), mRNA [NM_001001278]	NM_001001278	293815	GO:0007186|GO:0050911|GO:0004984|GO:0016021	Rn.141670
A_44_P447894	0.000502232				3	2				B3gnt3_predicted	5m	PREDICTED: Rattus norvegicus UDP-GlcNAc:betaGal beta-1,3-N-acetylglucosaminyltransferase 3 (predicted) (B3gnt3_predicted), mRNA [XM_224719]		290638	GO:0006486|GO:0008378|GO:0005615|GO:0005887|GO:0016020
A_44_P171118	0.000526934				3	2				RGD1564843_predicted	5m	PREDICTED: Rattus norvegicus similar to hypothetical protein 4930474N05 (predicted) (RGD1564843_predicted), mRNA [XM_229068]	XM_229068	302765	GO:0051056|GO:0005085|GO:0005622
A_44_P420046	0.000653339				3	2				Ghrl	5m	Rattus norvegicus ghrelin precursor (Ghrl), mRNA [NM_021669]	NM_021669	59301	GO:0007186|GO:0008343|GO:0009755|GO:0030252|GO:0040018|GO:0005179|GO:0016608|GO:0005576|GO:0005615|GO:0005737	Rn.42103
A_44_P259047	0.000787813				3	2				Slc34a1	5m	Rattus norvegicus solute carrier family 34 (sodium phosphate), member 1 (Slc34a1), mRNA [NM_013030]	NM_013030	25548	GO:0006796|GO:0006811|GO:0006814|GO:0006817|GO:0007589|GO:0005515|GO:0015293|GO:0015321|GO:0031402|GO:0005887|GO:0016020|GO:0016021	Rn.92022
A_44_P473715	0.000959385				3	2				RGD1563002_predicted	5m	PREDICTED: Rattus norvegicus similar to hypothetical protein DKFZp434O0527 (predicted) (RGD1563002_predicted), mRNA [XR_007590]	XR_007590	301521		Rn.103955
A_44_P250433	0.00099486				3	2				RGD1306702	5m	Rattus norvegicus similar to hypothetical protein MGC9712 (RGD1306702), mRNA [NM_001025413]	NM_001025413	304325		Rn.203695
A_43_P16403	0.00105773				3	2				Clca3_predicted	5m	PREDICTED: Rattus norvegicus chloride channel calcium activated 3 (predicted) (Clca3_predicted), mRNA [XM_217689]		308015	GO:0006810|GO:0046961|GO:0005887|GO:0016020|GO:0016021|GO:0030141	Rn.66961
A_44_P426128	0.00109672				3	2				Olr1748_predicted	5m	Rattus norvegicus olfactory receptor 1748 (predicted) (Olr1748_predicted), mRNA [NM_001001428]	NM_001001428	405199	GO:0006355|GO:0006464|GO:0006512|GO:0006955|GO:0007165|GO:0007186|GO:0007608|GO:0019882|GO:0050896|GO:0050911|GO:0003676|GO:0004872|GO:0004984|GO:0008270|GO:0046872|GO:0005622|GO:0016020|GO:0016021|GO:0042612	Rn.142658
A_44_P403415	0.00120661				3	2				Mpped1_predicted	5m	PREDICTED: Rattus norvegicus metallophosphoesterase domain containing 1 (predicted) (Mpped1_predicted), mRNA [XM_343301]		362971		Rn.162000
A_43_P11954	0.00128605				3	2				Cav3	5m	Rattus norvegicus caveolin 3 (Cav3), mRNA [NM_019155]	NM_019155	29161	GO:0006897|GO:0007204|GO:0008016|GO:0008152|GO:0016049|GO:0030154|GO:0031116|GO:0005515|GO:0016299|GO:0016491|GO:0019899|GO:0005624|GO:0005625|GO:0005886|GO:0005901|GO:0016021|GO:0016599|GO:0030018|GO:0030315|GO:0042383|GO:0043234	Rn.98191
A_44_P452048	0.00158726				3	2				Olr217_predicted	5m	Rattus norvegicus olfactory receptor 217 (predicted) (Olr217_predicted), mRNA [NM_001000199]	NM_001000199	293364	GO:0007186|GO:0050911|GO:0004984|GO:0016021	Rn.141798
A_44_P116875	0.00188183				3	2				LOC368158	5m	PREDICTED: Rattus norvegicus similar to Nuclear receptor ROR-gamma (Nuclear receptor RZR-gamma) (Thymus orphan receptor) (TOR) (LOC368158), mRNA [XM_347322]		368158		Rn.21421
A_44_P331027	0.0019499				3	2				RGD1562420_predicted	5m	Rattus norvegicus similar to 60S ribosomal protein L19 (LOC314532), mRNA [XM_234722]	XM_234722	314532	GO:0006412|GO:0003735|GO:0005622|GO:0005840	Rn.154639
A_42_P621514	0.00236887				3	2				RGD1560283_predicted	5m	PREDICTED: Rattus norvegicus similar to trypsinogen 8 (predicted) (RGD1560283_predicted), mRNA [XM_342669]		362348		Rn.91492
A_43_P21147	0.00292565				3	2				Otog_predicted	5m	Rattus norvegicus similar to otogelin; MLEMP (LOC292918), mRNA [XM_218577]		292918	GO:0007605|GO:0008152|GO:0008344|GO:0005198|GO:0016491|GO:0005578|GO:0005615|GO:0005829	Rn.99083
A_44_P247810	0.00305142				3	2				Olr327_predicted	5m	Rattus norvegicus olfactory receptor 327 (predicted) (Olr327_predicted), mRNA [NM_001000249]	NM_001000249	293765	GO:0007186|GO:0050911|GO:0004984|GO:0016021	Rn.141703
A_44_P309420	0.00313844				3	2				RGD1304644	5m	Rattus norvegicus similar to RIKEN cDNA 2310046K01 (RGD1304644), mRNA [NM_001037198]	NM_001037198	311536	GO:0005515	Rn.14715
A_44_P302353	0.00358556				3	2				Il27ra_predicted	5m	PREDICTED: Rattus norvegicus interleukin 27 receptor, alpha (predicted) (Il27ra_predicted), mRNA [XM_222455]		288905	GO:0006955|GO:0048302|GO:0050830|GO:0005515|GO:0042287|GO:0042607|GO:0045509|GO:0005615	Rn.47680
A_44_P677215	0.00541046				3	2				MGC93861	5m	Rattus norvegicus hypothetical protein LOC682010 (MGC93861), mRNA [NM_001044281]	NM_001044281	682010		Rn.212099
A_44_P409605	0.00787856				3	2				Habp2	5m	Rattus norvegicus hyaluronic acid binding protein 2 (Habp2), mRNA [NM_001001505]	NM_001001505	292126	GO:0006508|GO:0004252|GO:0005540|GO:0008233|GO:0005615	Rn.161908
A_43_P15523	0.00823491				3	2				Prp15	5m	Rattus norvegicus proline-rich protein 15 (Prp15), mRNA [NM_012632]	NM_012632	24687		Rn.9841
A_44_P210262	0.00849243				3	2				Olr483_predicted	5m	Rattus norvegicus olfactory receptor 483 (predicted) (Olr483_predicted), mRNA [NM_001000683]	NM_001000683	404888	GO:0007186|GO:0050911|GO:0001584|GO:0004984|GO:0016021	Rn.142955
A_44_P529355	0.00849877				3	2				Olr727_predicted	5m	Rattus norvegicus olfactory receptor 727 (predicted) (Olr727_predicted), mRNA [NM_001000619]	NM_001000619	404811	GO:0007186|GO:0050911|GO:0004984|GO:0016021	Rn.142790
A_44_P520588	0.00949852				3	2				Fer1l4_predicted	5m	PREDICTED: Rattus norvegicus fer-1-like 4 (C. elegans) (predicted) (Fer1l4_predicted), mRNA [XM_230795]		296307
A_43_P18201	0.00975731				3	2				Zfp339_predicted	5m	PREDICTED: Rattus norvegicus zinc finger protein 339 (predicted) (Zfp339_predicted), mRNA [XM_230639]		296201	GO:0001755|GO:0001842|GO:0007507|GO:0008285|GO:0009953|GO:0045892|GO:0045893|GO:0048558|GO:0003677|GO:0005634	Rn.104639
A_44_P557303	0.0135595				3	2				Olr575_predicted	5m	Rattus norvegicus olfactory receptor 575 (predicted) (Olr575_predicted), mRNA [NM_001000327]	NM_001000327	295813	GO:0007186|GO:0050911|GO:0004984|GO:0016021	Rn.142897
A_44_P382209	0.0146034				3	2				RGD1564807_predicted	5m	PREDICTED: Rattus norvegicus similar to zinc finger protein, subfamily 1A, 5 (predicted) (RGD1564807_predicted), mRNA [XM_225049]		290911
A_44_P806703	0.0286574				3	2				LOC503316	5m	PREDICTED: Rattus norvegicus similar to Y-linked testis-specific protein (LOC503316), mRNA [XR_007097]	XR_007097	503316		Rn.196645
A_44_P301772	1.57257e-06				3	2			2	Olr841_predicted	5m	Rattus norvegicus olfactory receptor 841 (predicted) (Olr841_predicted), mRNA [NM_001000405]	NM_001000405	298049	GO:0007186|GO:0050911|GO:0004984|GO:0016021	Rn.140956
A_44_P224459	1.93775e-06				3	2			2	Olr1750_predicted	5m	Rattus norvegicus olfactory receptor 1750 (predicted) (Olr1750_predicted), mRNA [NM_212493]	NM_212493	294204	GO:0006355|GO:0006464|GO:0006512|GO:0006955|GO:0007165|GO:0007186|GO:0007608|GO:0019882|GO:0050896|GO:0050911|GO:0003676|GO:0004872|GO:0004984|GO:0008270|GO:0046872|GO:0005622|GO:0016020|GO:0016021|GO:0042612	Rn.142656
A_44_P208021	4.10287e-06				3	2			2	Olr1452_predicted	5m	Rattus norvegicus olfactory receptor 1452 (predicted) (Olr1452_predicted), mRNA [NM_001000773]	NM_001000773	405048	GO:0007186|GO:0050911|GO:0004984|GO:0016021	Rn.142126
A_44_P379619	4.10287e-06				3	2			2	RT1-M5	5m	Rattus norvegicus RT1 class Ib, locus M5 (RT1-M5), mRNA [NM_001048045]	NM_001048045	365526	GO:0006955|GO:0019882|GO:0016020|GO:0042612	Rn.201527
A_44_P387120	9.03493e-06				3	2			2	Eda2r_predicted	5m	PREDICTED: Rattus norvegicus ectodysplasin A2 isoform receptor (predicted) (Eda2r_predicted), mRNA [XM_231469]		296872
A_42_P802334	1.27079e-05				3	2			2	Cel	5m	Rattus norvegicus carboxyl ester lipase (Cel), mRNA [NM_016997]	NM_016997	24254	GO:0006641|GO:0006707|GO:0009062|GO:0016042|GO:0018350|GO:0030157|GO:0030299|GO:0044258|GO:0046514|GO:0004091|GO:0004104|GO:0004759|GO:0004771|GO:0004806|GO:0008201|GO:0016787|GO:0005615|GO:0005737	Rn.91234
A_44_P139889	1.37934e-05				3	2			2	Tert	5m	Rattus norvegicus telomerase reverse transcriptase (Tert), mRNA [NM_053423]	NM_053423	301965	GO:0006278|GO:0003677|GO:0003720|GO:0003721|GO:0003723|GO:0003964|GO:0005515|GO:0016740|GO:0000781|GO:0005634|GO:0005694|GO:0030529	Rn.48802
A_43_P19210	1.86894e-05				3	2			2	Taf1c	5m	Rattus norvegicus TATA box binding protein (Tbp)-associated factor, RNA polymerase I, C (Taf1c), mRNA [NM_001014155]	NM_001014155	361420	GO:0006350|GO:0006360|GO:0006366|GO:0003677|GO:0003701|GO:0005515|GO:0016251|GO:0030528|GO:0000120|GO:0005634	Rn.146984
A_44_P498648	0.000145986				3	2			2	Olr1361	5m	Rattus norvegicus olfactory receptor 1361 (Olr1361), mRNA [NM_173333]	NM_173333	287000	GO:0007165|GO:0007186|GO:0007608|GO:0050896|GO:0050911|GO:0004872|GO:0004984|GO:0016020|GO:0016021	Rn.44381
A_44_P1003785	0.000262957				3	2			2	RGD1309310_predicted	5m	Rattus norvegicus similar to mKIAA0195 protein (LOC303677), mRNA [XM_221119]		303677		Rn.198902
A_44_P320778	0.000389465				3	2			2	Olr1059_predicted	5m	Rattus norvegicus olfactory receptor 1059 (predicted) (Olr1059_predicted), mRNA [NM_001001362]	NM_001001362	288831	GO:0007186|GO:0050911|GO:0004984|GO:0016021	Rn.143351
A_44_P269280	0.00146728				3	2			2	Pou2f3	5m	POU domain, class 2, transcription factor 3 (Octamer-binding transcription factor 11) (Oct-11) (Transcription factor Skn-1). [Source:Uniprot/SWISSPROT;Acc:P42571] [ENSRNOT00000012170]		116544	GO:0006357|GO:0008544|GO:0003700|GO:0030528|GO:0005634	Rn.81060
A_44_P187418	0.00789426				3	2			2	RGD1563825_predicted	5m	PREDICTED: Rattus norvegicus similar to ENSANGP00000020885 (predicted) (RGD1563825_predicted), mRNA [XM_240367]	XM_240367	306366		Rn.132418
A_44_P283186	0.0171999			2	3	2		3		Cpa5	5m	Rattus norvegicus carboxypeptidase A5 (Cpa5), mRNA [NM_001002808]	NM_001002808	408212	GO:0006508|GO:0004180|GO:0004182	Rn.125844
A_43_P12130	0.000134361				3	2		2		Glp2r	5m	Rattus norvegicus glucagon-like peptide 2 receptor (Glp2r), mRNA [NM_021848]	NM_021848	60432	GO:0007165|GO:0007186|GO:0007188|GO:0008284|GO:0042592|GO:0004872|GO:0004930|GO:0004967|GO:0005886|GO:0016020|GO:0016021	Rn.163105
A_42_P661600	4.10188e-08				2	5	2			Reg3a	5m	Rattus norvegicus regenerating islet-derived 3 alpha (Reg3a), mRNA [NM_172077]	NM_172077	171162	GO:0006953|GO:0006954|GO:0005529|GO:0005615	Rn.11222
A_44_P114000	4.34292e-05				2	3				Olr1507_predicted	5m	Rattus norvegicus olfactory receptor 1507 (predicted) (Olr1507_predicted), mRNA [NM_001000033]	NM_001000033	287508	GO:0007186|GO:0050911|GO:0004984|GO:0016021	Rn.142080
A_44_P429405	0.00120853				2	3				RGD1559965_predicted	5m	PREDICTED: Rattus norvegicus similar to WW domain binding protein 11 (predicted) (RGD1559965_predicted), mRNA [XM_578782]	XM_578782	503250
A_44_P550313	0.000119883	2			2	2				Olr1332_predicted	5m	Rattus norvegicus olfactory receptor 1332 (predicted) (Olr1332_predicted), mRNA [NM_001000477]	NM_001000477	300632	GO:0007186|GO:0050911|GO:0004984|GO:0016021	Rn.143468
A_43_P21084	0.0218753	2			2	2				LOC297570	5m	PREDICTED: Rattus norvegicus similar to peroxisome biogenesis factor 26 (LOC297570), mRNA [XM_232260]	XM_232260	297570	GO:0045046|GO:0005515|GO:0005779	Rn.99299
A_44_P913386	6.45586e-07				2	2				RGD1561062_predicted	5m	AL662875 likely ortholog of H. sapiens C\/EBP-induced protein {Mus musculus} (exp=0; wgp=1; cg=0), partial (73%) [TC616724]		497983		Rn.93919
A_44_P409619	3.6029e-06				2	2				Olr1658_predicted	5m	Rattus norvegicus olfactory receptor 1658 (predicted) (Olr1658_predicted), mRNA [NM_001000105]	NM_001000105	291161	GO:0007186|GO:0050911|GO:0004984|GO:0016021	Rn.142506
A_43_P10051	5.08054e-06				2	2				Saa4	5m	Rattus norvegicus serum amyloid A 4 (Saa4), mRNA [NM_001009478]	NM_001009478	365245	GO:0006953|GO:0005319|GO:0005576|GO:0005615	Rn.25066
A_44_P1049097	5.12714e-06				2	2				Krtdap	5m	Rattus norvegicus Krtdap mRNA for keratinocyte differentiation associated protein [AB011028]	AB011028	65186	GO:0008544	Rn.202626
A_44_P388745	8.91608e-06				2	2				Olr1343_predicted	5m	Rattus norvegicus olfactory receptor 1343 (predicted) (Olr1343_predicted), mRNA [NM_001001088]	NM_001001088	405982	GO:0007186|GO:0050911|GO:0004984|GO:0016021	Rn.143635
A_43_P21520	9.36867e-06				2	2				Lrp8_predicted	5m	PREDICTED: Rattus norvegicus low density lipoprotein receptor-related protein 8, apolipoprotein e receptor (predicted) (Lrp8_predicted), mRNA [XM_342877]		362558	GO:0045860|GO:0005041|GO:0005509|GO:0005515|GO:0005886|GO:0016020	Rn.198283
A_43_P11540	3.11742e-05				2	2				Adra2a	5m	Rattus norvegicus adrenergic receptor, alpha 2a (Adra2a), mRNA [NM_012739]	NM_012739	25083	GO:0000187|GO:0006928|GO:0007165|GO:0007186|GO:0007194|GO:0007265|GO:0007266|GO:0008217|GO:0008284|GO:0030036|GO:0042596|GO:0046929|GO:0001584|GO:0004872|GO:0004935|GO:0004938|GO:0005515|GO:0015459|GO:0005886|GO:0005887|GO:0016020|GO:0016021	Rn.170171
A_44_P208634	3.2056e-05				2	2				Tmprss3	5m	PREDICTED: Rattus norvegicus transmembrane protease, serine 3 (predicted) (Tmprss3_predicted), mRNA [XM_228059]		309665	GO:0006508|GO:0006883|GO:0007605|GO:0003674|GO:0004252|GO:0004263|GO:0004295|GO:0005044|GO:0016787|GO:0017080|GO:0005575|GO:0005789|GO:0016020|GO:0016021
A_43_P12926	3.49692e-05				2	2				Cyp27b1	5m	Rattus norvegicus cytochrome P450, family 27, subfamily b, polypeptide 1 (Cyp27b1), mRNA [NM_053763]	NM_053763	114700	GO:0006118|GO:0006629|GO:0006816|GO:0006874|GO:0009110|GO:0042359|GO:0004497|GO:0004498|GO:0005506|GO:0019825|GO:0020037|GO:0046872|GO:0005575|GO:0005739|GO:0016020	Rn.10847
A_43_P12915	3.97267e-05				2	2				Bcl2l10	5m	Rattus norvegicus Bcl2-like 10 (Bcl2l10), mRNA [NM_053733]	NM_053733	114552	GO:0006915|GO:0006916|GO:0042981|GO:0016021	Rn.67084
A_44_P438034	5.58927e-05				2	2				Olr1378_predicted	5m	Rattus norvegicus olfactory receptor 1378 (predicted) (Olr1378_predicted), mRNA [NM_214828]	NM_214828	287086	GO:0007165|GO:0007186|GO:0007608|GO:0050896|GO:0050911|GO:0004872|GO:0004984|GO:0016020|GO:0016021	Rn.142193
A_44_P294996	7.72329e-05				2	2				Mycs	5m	Rattus norvegicus myc-like oncogene, s-myc protein (Mycs), mRNA [NM_021837]	NM_021837	24581	GO:0006355|GO:0006915|GO:0003700|GO:0005634	Rn.138106
A_42_P700817	0.000137019				2	2				Apoa5	5m	Rattus norvegicus apolipoprotein A-V (Apoa5), mRNA [NM_080576]	NM_080576	140638	GO:0006869|GO:0042157|GO:0003674|GO:0005319|GO:0008289|GO:0017129|GO:0005575|GO:0005576|GO:0005615|GO:0042627	Rn.48763
A_44_P759995	0.000150957				2	2				LOC683447	5m	PREDICTED: Rattus norvegicus similar to Tumor necrosis factor receptor superfamily member 23 precursor (Tumor necrosis factor receptor p60 homolog 1) (TNF receptor family member SOB) (Decoy TRAIL receptor 1) (TNF receptor homolog 1) (LOC683447), mRNA...	XM_001065985	683447	GO:0004872
A_44_P440971	0.000154961				2	2				Lamc3_predicted	5m	PREDICTED: Rattus norvegicus laminin gamma 3 (predicted) (Lamc3_predicted), mRNA [XM_231139]		311862	GO:0007155|GO:0005198|GO:0005578|GO:0005615|GO:0016020	Rn.211738
A_44_P330330	0.000178746				2	2				Slc5a2	5m	Rattus norvegicus solute carrier family 5 (sodium/glucose cotransporter), member 2 (Slc5a2), mRNA [NM_022590]	NM_022590	64522	GO:0005975|GO:0006810|GO:0006811|GO:0006814|GO:0015758|GO:0005215|GO:0005351|GO:0005362|GO:0005412|GO:0015293|GO:0031402|GO:0016020|GO:0016021|GO:0031526	Rn.5887
A_44_P255059	0.000191383				2	2				Olr834_predicted	5m	Rattus norvegicus olfactory receptor 834 (predicted) (Olr834_predicted), mRNA [NM_001000407]	NM_001000407	298396	GO:0007186|GO:0007608|GO:0050911|GO:0001584|GO:0004984|GO:0016021	Rn.143214
A_43_P13405	0.000249215				2	2				Rmt1	5m	Rattus norvegicus mammary cancer associated protein RMT-1 (Rmt1), mRNA [NM_145088]	NM_145088	246306		Rn.81216
A_44_P391169	0.000271557				2	2				Lmx1b	5m	Homeodomain protein LMX1b (Fragment). [Source:Uniprot/SPTREMBL;Acc:Q811V1] [ENSRNOT00000022953]		114501	GO:0001764|GO:0006355|GO:0008150|GO:0009953|GO:0030182|GO:0030199|GO:0043010|GO:0003674|GO:0003700|GO:0008270|GO:0005575|GO:0005634	Rn.92364
A_44_P482823	0.000274021				2	2				Lhfpl2_predicted	5m	PREDICTED: Rattus norvegicus lipoma HMGIC fusion partner-like 2 (predicted) (Lhfpl2_predicted), mRNA [XM_226668]		294643	GO:0008152|GO:0016740|GO:0016021
A_44_P822989	0.000286744				2	2				RGD1562965_predicted	5m	PREDICTED: Rattus norvegicus similar to Rab coupling protein isoform 3 (predicted) (RGD1562965_predicted), mRNA [XM_001070627]	XM_001070627	498650	GO:0015031
A_43_P21008	0.000320413				2	2				RGD1565016_predicted	5m	PREDICTED: Rattus norvegicus similar to bruno-like 5, RNA binding protein (predicted) (RGD1565016_predicted), mRNA [XM_001075513]		314647	GO:0000166|GO:0003676	Rn.210116
A_44_P397877	0.000352616				2	2				Taar8a	5m	Rattus norvegicus trace-amine-associated receptor 8a (Taar8a), mRNA [NM_175599]	NM_175599	319104	GO:0007165|GO:0007186|GO:0001584|GO:0004872|GO:0016020|GO:0016021	Rn.138160
A_43_P22263	0.000364822				2	2				Pcdhga5	5m	Rattus norvegicus protocadherin gamma subfamily A, 5 (Pcdhga5), mRNA [NM_001037137]	NM_001037137	291637	GO:0007156|GO:0005509|GO:0005624|GO:0016020	Rn.8628
A_44_P790417	0.000383847				2	2				LOC498572	5m	Rattus norvegicus similar to testis-specific leucine zipper protein nurit (LOC498572), mRNA [NM_001017506]	NM_001017506	498572		Rn.136809
A_42_P577938	0.000394298				2	2				RGD1310450	5m	Rattus norvegicus similar to hypothetical protein (RGD1310450), mRNA [NM_001014218]	NM_001014218	363254	GO:0000045|GO:0006118|GO:0006512|GO:0006914|GO:0015031|GO:0004129|GO:0016020|GO:0016021	Rn.35248
A_44_P414299	0.000542115				2	2				Pdzk1ip1	5m	Rattus norvegicus PDZK1 interacting protein 1 (Pdzk1ip1), mRNA [NM_130401]	NM_130401	81916	GO:0016020|GO:0016021	Rn.3605
A_44_P888273	0.000593409				2	2				LOC691000	5m	PREDICTED: Rattus norvegicus hypothetical protein LOC691000 (LOC691000), mRNA [XM_001071458]	XM_001071458	691000		Rn.120531
A_43_P13119	0.000648969				2	2				Runx3	5m	Rattus norvegicus runt-related transcription factor 3 (Runx3), mRNA [NM_130425]	NM_130425	156726	GO:0006355|GO:0006366|GO:0006917|GO:0007411|GO:0008283|GO:0016458|GO:0031069|GO:0031175|GO:0040029|GO:0045786|GO:0048469|GO:0050680|GO:0003677|GO:0003700|GO:0005515|GO:0005524|GO:0005634	Rn.205217
A_44_P381937	0.000720969				2	2				Cyp21a1	5m	Rattus norvegicus cytochrome P450, subfamily 21A, polypeptide 1 (Cyp21a1), mRNA [NM_057101]	NM_057101	24298	GO:0006118|GO:0006700|GO:0004497|GO:0004509|GO:0005496|GO:0005506|GO:0008289|GO:0020037|GO:0046872|GO:0005615|GO:0005783|GO:0005792|GO:0016020	Rn.161726
A_44_P210317	0.000777242				2	2				Olr651_predicted	5m	Rattus norvegicus olfactory receptor 651 (predicted) (Olr651_predicted), mRNA [NM_001000341]	NM_001000341	295858	GO:0007186|GO:0050911|GO:0004984|GO:0016021	Rn.142848
A_44_P381729	0.000840601				2	2				Olr1158_predicted	5m	Rattus norvegicus olfactory receptor 1158 (predicted) (Olr1158_predicted), mRNA [NM_001000872]	NM_001000872	405169	GO:0007186|GO:0050911|GO:0004984|GO:0016021	Rn.143590
A_44_P428560	0.000911297				2	2				Olr883_predicted	5m	Rattus norvegicus olfactory receptor 883 (predicted) (Olr883_predicted), mRNA [NM_001001358]	NM_001001358	288803	GO:0007186|GO:0050911|GO:0004984|GO:0016021	Rn.141028
A_44_P548126	0.000917113				2	2				Socs3	5m	Rattus norvegicus suppressor of cytokine signaling 3 (Socs3), mRNA [NM_053565]	NM_053565	89829	GO:0001558|GO:0001932|GO:0006916|GO:0007165|GO:0007242|GO:0007243|GO:0007259|GO:0046627|GO:0004860|GO:0005515	Rn.127801
A_44_P320754	0.00100344				2	2				Olr37	5m	Rattus norvegicus olfactory receptor 37 (Olr37), mRNA [NM_001000504]	NM_001000504	308853	GO:0007165|GO:0007186|GO:0007608|GO:0050896|GO:0050911|GO:0004872|GO:0004984|GO:0016020|GO:0016021	Rn.110414
A_44_P456433	0.00115819				2	2				Prkcz	5m	Rattus norvegicus protein kinase C, zeta (Prkcz), mRNA [NM_022507]	NM_022507	25522	GO:0000226|GO:0006468|GO:0006916|GO:0007165|GO:0007242|GO:0000166|GO:0004672|GO:0004674|GO:0004700|GO:0004713|GO:0005515|GO:0005524|GO:0008270|GO:0016740|GO:0019992|GO:0046872|GO:0005624|GO:0005737|GO:0005886|GO:0005923|GO:0005938|GO:0045179	Rn.1109
A_42_P703023	0.00121296				2	2				Slc38a3	5m	Rattus norvegicus solute carrier family 38, member 3 (Slc38a3), mRNA [NM_145776]	NM_145776	252919	GO:0006811|GO:0006814|GO:0006865|GO:0006867|GO:0006868|GO:0015808|GO:0015817|GO:0005279|GO:0005290|GO:0015171|GO:0015180|GO:0015182|GO:0015186|GO:0015293|GO:0015297|GO:0031402|GO:0005886|GO:0005887|GO:0016020|GO:0016021	Rn.32067
A_44_P133697	0.00127495				2	2				RGD1562236_predicted	5m	PREDICTED: Rattus norvegicus similar to breast cancer membrane protein 101 (predicted) (RGD1562236_predicted), mRNA [XM_235349]	XM_235349	315019		Rn.101909
A_44_P222936	0.00127877				2	2				Slc36a3	5m	Rattus norvegicus solute carrier family 36 (proton/amino acid symporter), member 3 (Slc36a3), mRNA [NM_001024764]	NM_001024764	303148		Rn.75959
A_44_P315947	0.00142628				2	2				F7	5m	Rattus norvegicus coagulation factor VII (F7), mRNA [NM_152846]	NM_152846	260320	GO:0006508|GO:0007596|GO:0008150|GO:0008152|GO:0003674|GO:0003802|GO:0005509|GO:0008233|GO:0016491|GO:0005575|GO:0005576	Rn.86416
A_43_P12766	0.00158761				2	2				Syt8	5m	Rattus norvegicus synaptotagmin 8 (Syt8), mRNA [NM_053325]	NM_053325	60566	GO:0006810|GO:0005215|GO:0008021|GO:0016020|GO:0016021	Rn.46519
A_44_P128079	0.00169074				2	2				Olr1557_predicted	5m	Rattus norvegicus olfactory receptor 1557 (predicted) (Olr1557_predicted), mRNA [NM_001000050]	NM_001000050	288190	GO:0007186|GO:0050911|GO:0004984|GO:0016021	Rn.142256
A_44_P928987	0.00187217				2	2				LOC690914	5m	Rattus norvegicus similar to mucin 15 (LOC690914), mRNA [NM_001044301]	NM_001044301	690914		Rn.210834
A_44_P522606	0.00194933				2	2				LOC500594	5m	Rattus norvegicus LRRGT00162 (LOC500594), mRNA [NM_001047958]	NM_001047958	500594	GO:0006412|GO:0003735|GO:0005622|GO:0005840	Rn.154970
A_44_P529391	0.00224283				2	2				Olr1193_predicted	5m	Rattus norvegicus olfactory receptor 1193 (predicted) (Olr1193_predicted), mRNA [NM_001000594]	NM_001000594	367032	GO:0007186|GO:0050911|GO:0004984|GO:0016021	Rn.143573
A_44_P138041	0.0026984				2	2				RGD1306091_predicted	5m	PREDICTED: Rattus norvegicus similar to Mixed lineage kinase 4 (predicted) (RGD1306091_predicted), mRNA [XM_226572]		307950		Rn.102190
A_44_P121099	0.00289427				2	2				Prssl1	5m	Rattus norvegicus protease, serine-like 1 (Prssl1), mRNA [NM_001003956]	NM_001003956	408241	GO:0006508|GO:0004252	Rn.154797
A_44_P358883	0.00293862				2	2				RGD1307116_predicted	5m			366288
A_44_P252728	0.00333131				2	2				RGD1564240_predicted	5m	PREDICTED: Rattus norvegicus similar to T cell receptor V delta 6 (predicted) (RGD1564240_predicted), mRNA [XM_001081630]		290177
A_43_P21146	0.0033767				2	2				Atp13a1_predicted	5m	Rattus norvegicus ATPase type 13A1 (predicted), mRNA (cDNA clone IMAGE:7378128), with apparent retained intron [BC091262]		290673		Rn.3697
A_43_P17917	0.00359431				2	2				RGD1308916_predicted	5m	PREDICTED: Rattus norvegicus similar to TGF-beta induced apoptosis protein 12 (predicted) (RGD1308916_predicted), mRNA [XM_235661]		315308		Rn.24286
A_43_P17277	0.00366405				2	2				Gja12_predicted	5m	Gap junction alpha-12 protein (Connexin-47) (Cx47). [Source:Uniprot/SWISSPROT;Acc:Q80XF7] [ENSRNOT00000058362]		497913	GO:0007154|GO:0007267|GO:0015285|GO:0005922|GO:0016020|GO:0016021	Rn.203000
A_44_P1001451	0.00375143				2	2				Pga5	5m	Rattus norvegicus pepsinogen 5, group I (pepsinogen A) (Pga5), mRNA [NM_021753]	NM_021753	60372	GO:0006508|GO:0019538|GO:0004190|GO:0004194|GO:0005615|GO:0005625	Rn.43875
A_44_P501493	0.00395987				2	2				Crtc2	5m	Rattus norvegicus CREB regulated transcription coactivator 2 (Crtc2), mRNA [NM_001033895]	NM_001033895	310615		Rn.13599
A_43_P12570	0.0046544				2	2				Il3	5m	Rattus norvegicus interleukin 3 (Il3), mRNA [NM_031513]	NM_031513	24495	GO:0001558|GO:0006955|GO:0007267|GO:0007399|GO:0008284|GO:0009725|GO:0030097|GO:0045885|GO:0050731|GO:0005125|GO:0005135|GO:0005576|GO:0005615	Rn.10652
A_44_P281468	0.00496755				2	2				RGD1563815_predicted	5m	PREDICTED: Rattus norvegicus similar to sodium-glucose cotransporter-like 1 (predicted) (RGD1563815_predicted), mRNA [XM_345092]		365549		Rn.161743
A_44_P308824	0.00510175				2	2				Olr1593_predicted	5m	Rattus norvegicus olfactory receptor 1593 (predicted) (Olr1593_predicted), mRNA [NM_001000085]	NM_001000085	289255	GO:0007186|GO:0050911|GO:0004984|GO:0016021	Rn.142335
A_43_P16262	0.00525408				2	2				LOC286987	5m	Rattus norvegicus hemiferrin, transferrin-like protein (LOC286987), mRNA [NM_173321]	NM_173321	286987	GO:0006826|GO:0006879|GO:0008199|GO:0005576	Rn.127831
A_44_P538771	0.00580345				2	2				Sipa1l3	5m	Rattus norvegicus signal-induced proliferation-associated 1 like 3 (Sipa1l3), mRNA [NM_001013066]	NM_001013066	292771		Rn.16517
A_44_P368306	0.00649341				2	2				Extl1_predicted	5m	PREDICTED: Rattus norvegicus exostoses (multiple)-like 1 (predicted) (Extl1_predicted), mRNA [XM_233547]		313610	GO:0001501	Rn.214051
A_44_P356428	0.00668222				2	2				RGD1309886	5m	Rattus norvegicus similar to RIKEN cDNA 2310042N02 (RGD1309886), mRNA [NM_001033896]	NM_001033896	310626	GO:0016020|GO:0016021	Rn.13463
A_42_P754715	0.00671066				2	2				Slc13a2	5m	Rattus norvegicus solute carrier family 13 (sodium-dependent dicarboxylate transporter), member 2 (Slc13a2), mRNA [NM_031746]	NM_031746	65202	GO:0006810|GO:0006811|GO:0006814|GO:0005215|GO:0015293|GO:0015361|GO:0031402|GO:0005615|GO:0005624|GO:0005887|GO:0016020|GO:0016021	Rn.10821
A_44_P269478	0.0072113				2	2				Pcp2	5m	PREDICTED: Rattus norvegicus Purkinje cell protein 2 (L7) (Pcp2), mRNA [XM_221787]		304195	GO:0007165|GO:0005085|GO:0005096	Rn.162078
A_44_P126638	0.00824515				2	2				Ttll6_predicted	5m	PREDICTED: Rattus norvegicus tubulin tyrosine ligase-like family, member 6 (predicted) (Ttll6_predicted), mRNA [XM_220904]		287646	GO:0006464|GO:0004835	Rn.100999
A_44_P174781	0.00975058				2	2				Kbtbd7	5m	Rattus norvegicus kelch repeat and BTB (POZ) domain containing 7 (Kbtbd7), mRNA [NM_001012045]	NM_001012045	306073	GO:0005515	Rn.47621
A_43_P15812	0.0119441				2	2				Hspb7	5m	Heat-shock protein beta-7 (HspB7) (Cardiovascular heat shock protein) (cvHsp) (Fragment). [Source:Uniprot/SWISSPROT;Acc:Q9QUK5] [ENSRNOT00000051317]		50565	GO:0006457|GO:0006950|GO:0006986|GO:0008016|GO:0009408|GO:0008022|GO:0005856	Rn.21809
A_44_P248235	0.0129192				2	2				Dok2_predicted	5m	Rattus norvegicus downstream of tyrosine kinase 2 (Dok-2), mRNA [XM_224344]		290361	GO:0000165|GO:0007166|GO:0007169|GO:0007265|GO:0005066|GO:0005069|GO:0005158|GO:0005515	Rn.126595
A_44_P529321	0.0188747				2	2				Prl3d1	5m	Rattus norvegicus Prolactin family 3, subfamily d, member 1 (Prl3d1), mRNA [NM_017363]	NM_017363	53950	GO:0005148|GO:0005179|GO:0005576	Rn.112569
A_44_P414860	0.0190097				2	2				RGD1562088_predicted	5m	PREDICTED: Rattus norvegicus similar to 60S ribosomal protein L23a (predicted) (RGD1562088_predicted), mRNA [XR_008830]	XR_008830	365907		Rn.197804
A_42_P621826	0.0227034				2	2				Tg	5m	Rattus norvegicus thyroglobulin (Tg), mRNA [NM_030988]	NM_030988	24826	GO:0006590|GO:0007165|GO:0009268|GO:0042446|GO:0045056|GO:0004759|GO:0005179|GO:0005515|GO:0005576|GO:0005615|GO:0005783|GO:0005794|GO:0048471	Rn.10429
A_42_P585829	0.0319014				2	2				Serpini2	5m	R.norvegicus mRNA for serpin, ZG-46p. [X99773]	X99773	171149	GO:0006928|GO:0030155|GO:0004867	Rn.54500
A_44_P434455	0.0379026				2	2				Abcg8	5m	Rattus norvegicus ATP-binding cassette, sub-family G (WHITE), member 8 (Abcg8), mRNA [NM_130414]	NM_130414	155192	GO:0006810|GO:0007584|GO:0015918|GO:0016125|GO:0030300|GO:0030301|GO:0042493|GO:0000166|GO:0005524|GO:0015248|GO:0016887|GO:0017127|GO:0016020|GO:0016021|GO:0043190	Rn.161892
A_44_P555042	0.0408487				2	2				Olr157_predicted	5m	Rattus norvegicus olfactory receptor 157 (predicted) (Olr157_predicted), mRNA [NM_001000169]	NM_001000169	293304	GO:0007186|GO:0050911|GO:0004984|GO:0016021	Rn.141846
A_44_P382501	0.000211407			2	2	2				Foxr1_predicted	5m	PREDICTED: Rattus norvegicus forkhead box R1 (predicted) (Foxr1_predicted), mRNA [XM_243815]		315601	GO:0006355|GO:0003700|GO:0005634	Rn.198806
A_44_P372686	0.000105933				2	2		2		Rp1l1_predicted	5m	PREDICTED: Rattus norvegicus retinitis pigmentosa 1-like 1 (predicted) (Rp1l1_predicted), mRNA [XM_001066326]	XM_001066326	289463
A_43_P13109	0.00611745				2	2		2		Cyp26a1	5m	Rattus norvegicus cytochrome P450, family 26, subfamily A, polypeptide 1 (Cyp26a1), mRNA [NM_130408]	NM_130408	154985	GO:0006118|GO:0008152|GO:0042573|GO:0004497|GO:0005506|GO:0008401|GO:0019825|GO:0020037|GO:0046872|GO:0005615|GO:0016020	Rn.81072
A_43_P12176	0.000602713	2			2					Accn4	5m	Rattus norvegicus amiloride-sensitive cation channel 4, pituitary (Accn4), mRNA [NM_022234]	NM_022234	63882	GO:0006811|GO:0006814|GO:0005216|GO:0005272|GO:0031402|GO:0016020|GO:0016021	Rn.44831
A_44_P494020	0.00156385	2			2					Olr641_predicted	5m	Rattus norvegicus olfactory receptor 641 (predicted) (Olr641_predicted), mRNA [NM_001000643]	NM_001000643	404839	GO:0007186|GO:0050911|GO:0004984|GO:0016021	Rn.142853
A_44_P264965	0.003776	2			2					RGD1564961_predicted	5m	PREDICTED: Rattus norvegicus similar to retinoblastoma-binding protein 1 isoform I (predicted) (RGD1564961_predicted), mRNA [XM_226650]	XM_226650	294622
A_44_P220617	0.0111096	2			2					RGD1566007_predicted	5m	PREDICTED: Rattus norvegicus similar to hypothetical protein 4930509O22 (predicted) (RGD1566007_predicted), mRNA [XM_346086]	XM_346086	367332	GO:0006468|GO:0004674|GO:0005524
A_44_P384036	0.00218419			2	2					Olr602_predicted	5m	Rattus norvegicus olfactory receptor 602 (predicted) (Olr602_predicted), mRNA [NM_001000333]	NM_001000333	295829	GO:0007186|GO:0050911|GO:0004984|GO:0016021	Rn.142878
A_44_P180755	0.00878554			2	2					Tigd5_predicted	5m	PREDICTED: Rattus norvegicus tigger transposable element derived 5 (predicted) (Tigd5_predicted), mRNA [XM_235436]		300034
A_44_P170402	0.000849291				4					Olr1726_predicted	5m	Rattus norvegicus olfactory receptor 1726 (predicted) (Olr1726_predicted), mRNA [NM_001000896]	NM_001000896	405204	GO:0007186|GO:0050911|GO:0004984|GO:0016021	Rn.142668
A_44_P104776	0.00107898				4					Olr1743_predicted	5m	Rattus norvegicus olfactory receptor 1743 (predicted) (Olr1743_predicted), mRNA [NM_001001425]	NM_001001425	294197	GO:0006355|GO:0006464|GO:0006512|GO:0006955|GO:0007165|GO:0007186|GO:0007608|GO:0019882|GO:0050896|GO:0050911|GO:0003676|GO:0004872|GO:0004984|GO:0008270|GO:0046872|GO:0005622|GO:0016020|GO:0016021|GO:0042612	Rn.142661
A_44_P177565	0.0028127				4					Olr1724_predicted	5m	Rattus norvegicus olfactory receptor 1724 (predicted) (Olr1724_predicted), mRNA [NM_001000277]	NM_001000277	294183	GO:0007186|GO:0050911|GO:0004984|GO:0016021	Rn.142669
A_44_P421431	6.11717e-06				3					Olr1561_predicted	5m	Rattus norvegicus olfactory receptor 1561 (predicted) (Olr1561_predicted), mRNA [NM_001000048]	NM_001000048	288186	GO:0007186|GO:0050911|GO:0004984|GO:0016021	Rn.142252
A_44_P407573	1.59817e-05				3					RGD1563577_predicted	5m	PREDICTED: Rattus norvegicus similar to cornifelin (predicted) (RGD1563577_predicted), mRNA [XM_344871]		365217	GO:0001533	Rn.161807
A_44_P180482	1.64944e-05				3					Tp53i11_predicted	5m	PREDICTED: Rattus norvegicus tumor protein p53 inducible protein 11 (predicted) (Tp53i11_predicted), mRNA [XM_230296]		311209	GO:0006950|GO:0008285	Rn.22267
A_44_P165908	1.67291e-05				3					Il1rl2	5m	Rattus norvegicus interleukin 1 receptor-like 2 (Il1rl2), mRNA [NM_133575]	NM_133575	171106	GO:0004888|GO:0004909|GO:0016020|GO:0016021	Rn.10235
A_44_P121728	1.71993e-05				3					Il17rc_predicted	5m	Rattus norvegicus similar to IL-17RC (LOC297520), mRNA [XM_216240]	XM_216240	297520		Rn.139872
A_44_P515287	1.79421e-05				3					Olr1588_predicted	5m	Rattus norvegicus olfactory receptor 1588 (predicted) (Olr1588_predicted), mRNA [NM_001000082]	NM_001000082	289250	GO:0007186|GO:0050911|GO:0004984|GO:0016021	Rn.142340
A_44_P414353	0.000294679				3					Olr586_predicted	5m	Rattus norvegicus olfactory receptor 586 (predicted) (Olr586_predicted), mRNA [NM_001000660]	NM_001000660	404860	GO:0007186|GO:0050911|GO:0004984|GO:0016021	Rn.142889
A_44_P186989	0.000317831				3					Olr1007_predicted	5m	Rattus norvegicus olfactory receptor 1007 (predicted) (Olr1007_predicted), mRNA [NM_001000076]	NM_001000076	288887	GO:0007186|GO:0050911|GO:0004984|GO:0016021	Rn.143365
A_44_P206583	0.000333361				3					Pycr1_predicted	5m	PREDICTED: Rattus norvegicus pyrroline-5-carboxylate reductase 1 (predicted) (Pycr1_predicted), mRNA [XM_221200]		287877	GO:0006118|GO:0006561|GO:0004735	Rn.99704
A_44_P347241	0.000444224				3					LOC683774	5m	Rattus norvegicus similar to heparan sulfate 6-O-sulfotransferase 2 isoform S (LOC302489), mRNA [XM_228681]		683774		Rn.174129
A_44_P379772	0.000746581				3					Fbxo17	5m	Rattus norvegicus F-box only protein 17 (Fbxo17), mRNA [NM_001013064]	NM_001013064	292757	GO:0006512|GO:0030163|GO:0005515	Rn.53606
A_44_P553199	0.00109421				3					Olr1731_predicted	5m	PREDICTED: Rattus norvegicus olfactory receptor 1731 (predicted) (Olr1731_predicted), mRNA [XM_227934]		294188	GO:0007186|GO:0050911|GO:0004984|GO:0016021
A_43_P11650	0.00227226				3					Pax6	5m	Rattus norvegicus paired box gene 6 (Pax6), mRNA [NM_013001]	NM_013001	25509	GO:0001654|GO:0001709|GO:0001764|GO:0006355|GO:0006366|GO:0007275|GO:0007409|GO:0007411|GO:0007417|GO:0007420|GO:0007435|GO:0007601|GO:0008285|GO:0009887|GO:0009952|GO:0009953|GO:0030154|GO:0030334|GO:0030900|GO:0030902|GO:0042462|GO:0042660|GO:0045165|GO:0045664|GO:0045944|GO:0050678|GO:0050767|GO:0003677|GO:0003680|GO:0003690|GO:0003700|GO:0003702|GO:0005515|GO:0005634|GO:0005667	Rn.89724
A_44_P316604	0.00421233				3					RGD1560237_predicted	5m	PREDICTED: Rattus norvegicus similar to Gene model 587 (predicted) (RGD1560237_predicted), mRNA [XM_577668]		502208
A_44_P157037	0.0112012				3					Prrg3_predicted	5m	Rattus norvegicus similar to transmembrane gamma-carboxyglutamic acid protein 3 TMG3 (LOC293935), mRNA [XM_219845]	XM_219845	293935	GO:0005509|GO:0005576	Rn.104900
A_44_P397952	0.0193195				3					Olr1691_predicted	5m	Rattus norvegicus olfactory receptor 1691 (predicted) (Olr1691_predicted), mRNA [NM_001000273]	NM_001000273	294161	GO:0007186|GO:0050911|GO:0004984|GO:0016021	Rn.142686
A_43_P15451	0.020926				3					Mcpt6	5m	Rattus norvegicus mast cell protease 6 (Mcpt6), mRNA [NM_019180]	NM_019180	29268	GO:0006508|GO:0006954|GO:0004252|GO:0005515|GO:0008201|GO:0008233|GO:0030019|GO:0005576|GO:0005615	Rn.10183
A_44_P153825	0.0266327				3					Olr830_predicted	5m	Rattus norvegicus olfactory receptor 830 (predicted) (Olr830_predicted), mRNA [NM_001000900]	NM_001000900	405210	GO:0007186|GO:0050911|GO:0004984|GO:0016021	Rn.143080
A_44_P785427	1.35702e-07				2					Aer61	5m	Rattus norvegicus glycosyltransferase Aer61 (Aer61), mRNA [NM_001009502]	NM_001009502	494219	GO:0016740|GO:0005615	Rn.162760
A_42_P695401	3.6933e-07				2					Ccl2	5m	Rattus norvegicus chemokine (C-C motif) ligand 2 (Ccl2), mRNA [NM_031530]	NM_031530	24770	GO:0001938|GO:0006468|GO:0006874|GO:0006916|GO:0006935|GO:0006954|GO:0006955|GO:0006959|GO:0007155|GO:0007179|GO:0007187|GO:0007259|GO:0007267|GO:0009617|GO:0009887|GO:0019079|GO:0042466|GO:0048010|GO:0001664|GO:0004672|GO:0005515|GO:0008009|GO:0005576|GO:0005615|GO:0005737	Rn.4772
A_42_P678870	8.89562e-07				2					Cyp2f2	5m	Rattus norvegicus cytochrome P450, family 2, subfamily f, polypeptide 2 (Cyp2f2), mRNA [NM_019303]	NM_019303	54246	GO:0006118|GO:0004497|GO:0005506|GO:0019825|GO:0020037|GO:0046872|GO:0005615|GO:0005783|GO:0005792|GO:0016020	Rn.10817
A_43_P11720	3.85157e-06				2					Apoa2	5m	Rattus norvegicus apolipoprotein A-II (Apoa2), mRNA [NM_013112]	NM_013112	25649	GO:0001817|GO:0006006|GO:0006869|GO:0009749|GO:0030300|GO:0031100|GO:0042119|GO:0042157|GO:0042493|GO:0045416|GO:0050748|GO:0050995|GO:0051384|GO:0003674|GO:0005319|GO:0008289|GO:0042803|GO:0046982|GO:0005575|GO:0005576|GO:0005615	Rn.89304
A_44_P529311	3.95795e-06				2					Clcn1	5m	Rattus norvegicus chloride channel 1 (Clcn1), mRNA [NM_013147]	NM_013147	25688	GO:0006810|GO:0006811|GO:0006821|GO:0006936|GO:0005215|GO:0005247|GO:0031404|GO:0005887|GO:0016020|GO:0016021	Rn.10440
A_44_P378484	4.31166e-06				2					Gnas	5m	Rattus norvegicus alternatively spliced GTP-binding protein alpha subunit (stimulatory) (GS-alpha) mRNA, complete cds. [L10326]	L10326	24896	GO:0006112|GO:0007165|GO:0007186|GO:0007189|GO:0042493|GO:0000166|GO:0003924|GO:0004871|GO:0005525|GO:0005624|GO:0005737|GO:0005834|GO:0005886|GO:0042383	Rn.31
A_44_P548065	8.1966e-06				2					Bcl2l1	5m	Rattus norvegicus Bcl2-like 1 (Bcl2l1), transcript variant 2, mRNA [NM_031535]	NM_031535	24888	GO:0006915|GO:0006916|GO:0006979|GO:0008634|GO:0008637|GO:0009314|GO:0042981|GO:0043066|GO:0045768|GO:0005515|GO:0042802|GO:0043027|GO:0000299|GO:0005634|GO:0005739|GO:0005740|GO:0005741|GO:0016020|GO:0016021	Rn.10323
A_44_P360767	9.23794e-06				2					Spink1	5m	Rattus norvegicus serine protease inhibitor, Kazal type 1 (Spink1), mRNA [NM_012674]	NM_012674	24833	GO:0045861|GO:0004867|GO:0030304|GO:0005615	Rn.9767
A_43_P16099	9.86225e-06				2					Ryr1	5m	Ryanodine receptor 1 (Fragment). [Source:Uniprot/SPTREMBL;Acc:O35208] [ENSRNOT00000027893]		114207	GO:0006811|GO:0006816|GO:0004872|GO:0005216|GO:0005219|GO:0005245|GO:0005262|GO:0005515|GO:0005624|GO:0016020|GO:0016021|GO:0016529|GO:0030314|GO:0030315	Rn.198152
A_44_P543258	1.04613e-05				2					Slc7a1	5m	Rattus norvegicus solute carrier family 7 (cationic amino acid transporter, y+ system), member 1 (Slc7a1), mRNA [NM_013111]	NM_013111	25648	GO:0006520|GO:0006810|GO:0015802|GO:0004872|GO:0015171|GO:0015174|GO:0015326|GO:0015359|GO:0005887|GO:0016020|GO:0016021	Rn.9439
A_43_P20800	1.07666e-05				2					Amigo	5m	Rattus norvegicus amphoretin-induced gene and ORF (Amigo), mRNA [NM_206881]	NM_206881	295365	GO:0007155|GO:0007156|GO:0007157|GO:0007275|GO:0007399|GO:0007409|GO:0007413|GO:0030154|GO:0042552|GO:0050772|GO:0005515|GO:0005887|GO:0016020|GO:0016021	Rn.162615
A_43_P20354	1.12003e-05				2					LOC361646	5m	Rattus norvegicus similar to putative cytoplasmic protein of eukaryotic origin (1G937) (LOC361646), mRNA [XM_341925]		361646		Rn.209023
A_44_P137467	1.39917e-05				2					Olr631_predicted	5m	Rattus norvegicus olfactory receptor 631 (predicted) (Olr631_predicted), mRNA [NM_001000339]	NM_001000339	295848	GO:0007186|GO:0050911|GO:0004984|GO:0016021	Rn.142861
A_44_P554965	1.4294e-05				2					Mamdc4	5m	Rattus norvegicus MAM domain containing 4 (Mamdc4), mRNA [NM_145768]	NM_145768	252882	GO:0005768|GO:0016020|GO:0016021	Rn.10059
A_44_P346421	1.89423e-05				2					Slc12a8	5m	Rattus norvegicus solute carrier family 12 (potassium/chloride transporters), member 8 (Slc12a8), mRNA [NM_153625]	NM_153625	266733	GO:0006810|GO:0006865|GO:0005279|GO:0016020|GO:0016021	Rn.15381
A_44_P102822	2.01778e-05				2					Mrvldc1	5m	Rattus norvegicus similar to hypothetical protein MGC4415 (LOC309375), mRNA [XM_219885]		309375	GO:0016020
A_44_P295018	2.43768e-05				2					Cnksr3	5m	Rattus norvegicus Cnksr family member 3 (Cnksr3), mRNA [NM_001012061]	NM_001012061	308113	GO:0009966|GO:0005515|GO:0005737|GO:0016020	Rn.137681
A_44_P309704	2.54273e-05				2					Ctns_predicted	5m	Rattus norvegicus similar to cystinosin (LOC287478), mRNA [XM_220649]		287478	GO:0006520|GO:0008150|GO:0015811|GO:0003674|GO:0015184|GO:0005575|GO:0005765|GO:0016021	Rn.163166
A_43_P16193	2.71956e-05				2					Kcna6	5m	Potassium voltage-gated channel subfamily A member 6 (Voltage-gated potassium channel subunit Kv1.6) (RCK2) (Kv2). [Source:Uniprot/SWISSPROT;Acc:P17659] [ENSRNOT00000026737]		64358	GO:0006811|GO:0006812|GO:0006813|GO:0005244|GO:0005249|GO:0005261|GO:0005515|GO:0030955|GO:0005624|GO:0008076|GO:0016020|GO:0016021	Rn.162791
A_44_P384046	3.37139e-05				2					Olr1330_predicted	5m	Rattus norvegicus olfactory receptor 1330 (predicted) (Olr1330_predicted), mRNA [NM_001000476]	NM_001000476	300630	GO:0007186|GO:0050911|GO:0004984|GO:0016021	Rn.143470
A_44_P440987	3.83273e-05				2					Bicc1_predicted	5m	PREDICTED: Rattus norvegicus bicaudal C homolog 1 (Drosophila) (predicted) (Bicc1_predicted), mRNA [XM_342126]		361832	GO:0003676	Rn.214553
A_44_P471819	3.9222e-05				2					LOC689616	5m	PREDICTED: Rattus norvegicus similar to adenomatosis polyposis coli down-regulated 1 (LOC689616), mRNA [XM_001071384]	XM_001071384	689616		Rn.199044
A_43_P19625	4.46856e-05				2					Rutbc2_predicted	5m	Rattus norvegicus similar to CG32506-PA (LOC288743), mRNA [XM_222270]		288743		Rn.19304
A_42_P504358	4.88971e-05				2					RGD1305347_predicted	5m	PREDICTED: Rattus norvegicus similar to RIKEN cDNA 2610528J11 (predicted) (RGD1305347_predicted), mRNA [XM_342895]		362576	GO:0016021	Rn.1992
A_43_P22326	5.12847e-05				2					RGD1310623	5m	Rattus norvegicus similar to RIKEN cDNA 2010005O13 (RGD1310623), mRNA [NM_001034011]	NM_001034011	360868	GO:0015031|GO:0016020|GO:0016021	Rn.8424
A_44_P468983	5.22444e-05				2					LOC314655	5m	Rattus norvegicus similar to a disintegrin-like and metalloprotease (reprolysin type) with thrombospondin type 1 motif, 10 (LOC314655), mRNA [NM_001034930]	NM_001034930	314655	GO:0006508|GO:0007229|GO:0004222	Rn.135600
A_44_P336925	5.24368e-05				2					Pfdn5_predicted	5m	UI-R-FF0-cpi-h-12-0-UI.s1 UI-R-FF0 Rattus norvegicus cDNA clone UI-R-FF0-cpi-h-12-0-UI 3', mRNA sequence [BQ783175]	BQ783175	300257	GO:0006355|GO:0006457|GO:0003714|GO:0051082|GO:0005634|GO:0005737|GO:0016272	Rn.3401
A_44_P245563	5.40261e-05				2					RGD1306249	5m	Rattus norvegicus similar to RIKEN cDNA 2310015J09 (RGD1306249), mRNA [NM_001008757]	NM_001008757	303527	GO:0005198|GO:0005515|GO:0005882	Rn.140603
A_44_P386402	6.24683e-05				2					Olr414_predicted	5m	Rattus norvegicus olfactory receptor 414 (predicted) (Olr414_predicted), mRNA [NM_020106]	NM_020106	56821	GO:0007165|GO:0007186|GO:0007608|GO:0050896|GO:0050911|GO:0004872|GO:0004930|GO:0004984|GO:0008527|GO:0016020|GO:0016021	Rn.138116
A_43_P22815	6.36978e-05				2					RGD1559578_predicted	5m	PREDICTED: Rattus norvegicus RGD1559578 (predicted) (RGD1559578_predicted), mRNA [XM_213524]		287783		Rn.137730
A_44_P365384	6.61884e-05				2					Pax3	5m	Homeodomain protein PAX3 (Fragment). [Source:Uniprot/SPTREMBL;Acc:Q91XM5] [ENSRNOT00000018652]		114502	GO:0000122|GO:0001755|GO:0001843|GO:0006350|GO:0006355|GO:0007275|GO:0007507|GO:0007517|GO:0008283|GO:0008284|GO:0009887|GO:0016477|GO:0042063|GO:0045944|GO:0048066|GO:0003682|GO:0003700|GO:0003705|GO:0005515|GO:0016563|GO:0016566|GO:0005634|GO:0005667	Rn.214198
A_44_P246354	6.65319e-05				2					RGD1561853_predicted	5m	Rattus norvegicus similar to Histone-lysine N-methyltransferase, H4 lysine-20 specific (Histone H4-K20 methyltransferase) (H4-K20-HMTase) (SET domain-containing protein 8) (PR/SET domain-containing protein 07) (PR/SET07) (PR-Set7) (LOC288346), mRNA...	XM_221745	288346	GO:0005634
A_44_P199202	6.8224e-05				2					RGD1306286_predicted	5m	PREDICTED: Rattus norvegicus similar to mKIAA1632 protein (predicted) (RGD1306286_predicted), mRNA [XM_001056478]	XM_001056478	364902
A_44_P421385	7.49051e-05				2					Olr1399_predicted	5m	Rattus norvegicus olfactory receptor 1399 (predicted) (Olr1399_predicted), mRNA [NM_001001095]	NM_001001095	405990	GO:0007186|GO:0050911|GO:0004984|GO:0016021	Rn.142168
A_43_P17460	7.68246e-05				2					Limd1_predicted	5m	BF550454 UI-R-A1-ei-f-11-0-UI.r1 UI-R-A1 Rattus norvegicus cDNA clone UI-R-A1-ei-f-11-0-UI 5', mRNA sequence [BF550454]		316101	GO:0006355|GO:0007165|GO:0007275|GO:0005515|GO:0008270	Rn.3966
A_42_P479348	8.37433e-05				2					RGD1311698_predicted	5m	PREDICTED: Rattus norvegicus similar to KIAA1822 protein (predicted) (RGD1311698_predicted), mRNA [XM_343107]		362781	GO:0005044|GO:0016020	Rn.13263
A_43_P11897	0.000100566				2					Gabrd	5m	Rattus norvegicus gamma-aminobutyric acid A receptor, delta (Gabrd), mRNA [NM_017289]	NM_017289	29689	GO:0006811|GO:0007165|GO:0007268|GO:0004890|GO:0005216|GO:0005230|GO:0005254|GO:0030594|GO:0031404|GO:0005615|GO:0005887|GO:0016021|GO:0045211	Rn.10927
A_44_P251081	0.000100658				2					RGD1562969_predicted	5m	Rattus norvegicus similar to tweety homolog 2 (LOC287803), mRNA [XM_221081]	XM_221081	287803		Rn.163171
A_44_P557117	0.00010908				2					Lgals2	5m	UI-R-FS1-cqj-l-14-0-UI.s1 UI-R-FS1 Rattus norvegicus cDNA clone UI-R-FS1-cqj-l-14-0-UI 3', mRNA sequence [CA507274]	CA507274	171134	GO:0005529|GO:0016936|GO:0005625	Rn.2982
A_43_P20736	0.000111391				2					Dph2	5m	Rattus norvegicus DPH2 homolog (S. cerevisiae) (Dph2), mRNA [NM_001015007]	NM_001015007	298452		Rn.49365
A_44_P827555	0.000112281				2					Pak6_predicted	5m	PREDICTED: Rattus norvegicus p21 (CDKN1A)-activated kinase 6 (predicted) (Pak6_predicted), mRNA [XM_230519]		296078	GO:0006468|GO:0004674|GO:0005524	Rn.207297
A_43_P17990	0.000114591				2					Creb3l3	5m	Rattus norvegicus cAMP responsive element binding protein 3-like 3 (Creb3l3), mRNA [NM_001012115]	NM_001012115	314638	GO:0006355|GO:0003700|GO:0046983|GO:0005634	Rn.20059
A_44_P111843	0.000114787				2					RGD1308398	5m	Rattus norvegicus similar to hypothetical protein MGC37548 (RGD1308398), mRNA [NM_001014053]	NM_001014053	311803	GO:0005515|GO:0016021	Rn.154622
A_42_P774912	0.000115805				2					C4bpb	5m	Rattus norvegicus complement component 4 binding protein, beta (C4bpb), mRNA [NM_016995]	NM_016995	24236	GO:0006958|GO:0007596|GO:0045087|GO:0005576	Rn.11151
A_44_P524795	0.000128687				2					Olr532_predicted	5m	Rattus norvegicus olfactory receptor 532 (predicted) (Olr532_predicted), mRNA [NM_001000563]	NM_001000563	366102	GO:0007186|GO:0050911|GO:0004984|GO:0016021	Rn.142924
A_43_P20537	0.000128765				2					Slc35c1_predicted	5m	PREDICTED: Rattus norvegicus solute carrier family 35, member C1 (predicted) (Slc35c1_predicted), mRNA [XM_230292]		311204	GO:0008150|GO:0003674|GO:0005575	Rn.3950
A_44_P304026	0.000128873				2					Mrgprb5	5m	Rattus norvegicus MAS-related G protein-coupled receptor, member B5 (Mrgprb5), mRNA [NM_001002284]	NM_001002284	404644	GO:0007165|GO:0007186|GO:0001584|GO:0004872|GO:0004930|GO:0016020|GO:0016021	Rn.141968
A_44_P454386	0.000148303				2					Eln	5m	Rattus norvegicus elastin (Eln), mRNA [NM_012722]	NM_012722	25043	GO:0007519|GO:0007585|GO:0008015|GO:0008283|GO:0009887|GO:0030833|GO:0043149|GO:0048251|GO:0005201|GO:0030023|GO:0005576|GO:0005578|GO:0005626	Rn.54384
A_44_P435996	0.000149372				2					Slc41a1_predicted	5m	PREDICTED: Rattus norvegicus solute carrier family 41, member 1 (predicted) (Slc41a1_predicted), mRNA [XM_344140]	XM_344140	363985	GO:0006812|GO:0008324
A_44_P146753	0.000151423				2					Olr39_predicted	5m	Rattus norvegicus olfactory receptor 39 (predicted) (Olr39_predicted), mRNA [NM_001000128]	NM_001000128	293198	GO:0007186|GO:0050911|GO:0004984|GO:0016021	Rn.141935
A_44_P203564	0.000152277				2					Otos	5m	Rattus norvegicus otospiralin (Otos), mRNA [NM_139188]	NM_139188	246044	GO:0007605	Rn.56698
A_43_P22284	0.00015663				2					RGD1563878_predicted	5m	PREDICTED: Rattus norvegicus similar to ankyrin repeat domain-containing SOCS box protein Asb-16 (predicted) (RGD1563878_predicted), mRNA [XM_573201]		498005		Rn.214555
A_44_P478541	0.000181948				2					LOC679806	5m	PREDICTED: Rattus norvegicus similar to myoferlin isoform b (LOC679806), mRNA [XM_001054536]	XM_001054536	679806		Rn.198346
A_44_P170821	0.000200952				2					Tmem63a_predicted	5m	PREDICTED: Rattus norvegicus transmembrane protein 63a (predicted) (Tmem63a_predicted), mRNA [XM_223000]		289318		Rn.19355
A_44_P769875	0.000213585				2					RGD1561153_predicted	5m	PREDICTED: Rattus norvegicus similar to myosin-VIIb (predicted) (RGD1561153_predicted), mRNA [XM_574117]		498834	GO:0006508|GO:0030655|GO:0046677|GO:0003774|GO:0005488|GO:0005524|GO:0008236|GO:0008800|GO:0005856|GO:0016020|GO:0016459	Rn.212769
A_44_P351835	0.000217111				2					RGD1565536_predicted	5m	Rattus norvegicus similar to RIKEN cDNA 2600011L02 (LOC311323), mRNA [XM_230530]	XM_230530	311323		Rn.198644
A_44_P306524	0.000222017				2					Slc30a3	5m	Rattus norvegicus solute carrier family 30 (zinc transporter), member 3 (Slc30a3), mRNA [NM_001013243]	NM_001013243	366568	GO:0006812|GO:0006829|GO:0005385|GO:0008324|GO:0005887|GO:0016020|GO:0016021	Rn.9297
A_44_P130263	0.000230409				2					Prok1	5m	Rattus norvegicus prokineticin 1 (Prok1), mRNA [NM_138851]	NM_138851	192205	GO:0000074|GO:0000187|GO:0007204|GO:0007623|GO:0008283|GO:0008284|GO:0045765|GO:0001664|GO:0008083|GO:0005576	Rn.82757
A_44_P227554	0.000233471				2					RGD1565959_predicted	5m	PREDICTED: Rattus norvegicus RGD1565959 (predicted) (RGD1565959_predicted), mRNA [XM_238575]	XM_238575	301230		Rn.92071
A_44_P497229	0.000235024				2					Gpr115_predicted	5m	PREDICTED: Rattus norvegicus G protein-coupled receptor 115 (predicted) (Gpr115_predicted), mRNA [XM_236958]		301269	GO:0007186|GO:0007218|GO:0004930|GO:0016020|GO:0016021
A_44_P486312	0.000241989				2					Fmo2	5m	Rattus norvegicus flavin containing monooxygenase 2 (Fmo2), mRNA [NM_144737]	NM_144737	246245	GO:0006118|GO:0006800|GO:0000287|GO:0004497|GO:0004499|GO:0050660|GO:0050661|GO:0005615|GO:0005783|GO:0005792|GO:0016020|GO:0016021|GO:0031227	Rn.3928
A_44_P197193	0.000242304				2					Gpr35	5m	Rattus norvegicus G protein-coupled receptor 35 (Gpr35), mRNA [NM_001037359]	NM_001037359	367315	GO:0007165|GO:0007186|GO:0001584|GO:0004872|GO:0045028|GO:0005887|GO:0016020|GO:0016021	Rn.154784
A_44_P485772	0.000259443				2					Aanat	5m	Rattus norvegicus arylalkylamine N-acetyltransferase (Aanat), mRNA [NM_012818]	NM_012818	25120	GO:0007623|GO:0008152|GO:0009648|GO:0030187|GO:0043153|GO:0004059|GO:0008415|GO:0016740	Rn.88180
A_44_P424174	0.000290792				2					Phyhip	5m	Rattus norvegicus phytanoyl-CoA hydroxylase interacting protein (Phyhip), mRNA [NM_001017376]	NM_001017376	290356	GO:0005515	Rn.11689
A_44_P512955	0.000292108				2					Olr943_predicted	5m	Rattus norvegicus olfactory receptor 943 (predicted) (Olr943_predicted), mRNA [NM_001001368]	NM_001001368	288875	GO:0007186|GO:0050911|GO:0004984|GO:0016021	Rn.143382
A_44_P466845	0.000325924				2					Hbq1_predicted	5m	AGENCOURT_70349930 NIH_MGC_368 Rattus norvegicus cDNA clone IMAGE:8378503 5', mRNA sequence [DY554120]		303007	GO:0015671|GO:0005833	Rn.204593
A_44_P196306	0.00033811				2					Olr159_predicted	5m	Rattus norvegicus olfactory receptor 159 (predicted) (Olr159_predicted), mRNA [NM_001000170]	NM_001000170	293305	GO:0007186|GO:0050911|GO:0004984|GO:0016021	Rn.141844
A_43_P17490	0.000342506				2					Rrm2	5m	Rattus norvegicus ribonucleotide reductase M2 (Rrm2), mRNA [NM_001025740]	NM_001025740	362720	GO:0006260|GO:0009186|GO:0004748|GO:0005506|GO:0016491	Rn.144946
A_44_P237739	0.000349032				2					Lsr	5m	Rattus norvegicus lipolysis stimulated lipoprotein receptor (Lsr), mRNA [NM_032616]	NM_032616	64355	GO:0001889|GO:0006355|GO:0008152|GO:0009790|GO:0019216|GO:0003700|GO:0004872|GO:0005319|GO:0005504|GO:0016491|GO:0017129|GO:0005886|GO:0016021|GO:0042627	Rn.48696
A_44_P229359	0.000351367				2					Mesp2_predicted	5m	PREDICTED: Rattus norvegicus mesoderm posterior 2 (predicted) (Mesp2_predicted), mRNA [XM_218825]		293046	GO:0001756|GO:0007219|GO:0045944|GO:0003677|GO:0003700|GO:0005634
A_44_P165698	0.000369969				2					Otp	5m	Rattus norvegicus homeodomain protein OTP mRNA, partial cds [AY169319]	AY169319	294640	GO:0005634	Rn.7202
A_43_P11678	0.000395419				2					Tnr	5m	Rattus norvegicus tenascin R (Tnr), mRNA [NM_013045]	NM_013045	25567	GO:0007155|GO:0007162|GO:0007165|GO:0007399|GO:0030198|GO:0005102|GO:0046625|GO:0005578|GO:0009986|GO:0045121	Rn.11028
A_44_P472776	0.000419636				2					Nr0b1	5m	Rattus norvegicus nuclear receptor subfamily 0, group B, member 1 (Nr0b1), mRNA [NM_053317]	NM_053317	58850	GO:0000122|GO:0006350|GO:0006694|GO:0007283|GO:0008406|GO:0010033|GO:0016481|GO:0030154|GO:0030238|GO:0030325|GO:0043433|GO:0043434|GO:0045892|GO:0050810|GO:0003677|GO:0003690|GO:0003700|GO:0003706|GO:0003707|GO:0003723|GO:0004879|GO:0016564|GO:0017163|GO:0005626|GO:0005634|GO:0005737|GO:0042788	Rn.10596
A_44_P107352	0.000426942				2					Hcn3	5m	Rattus norvegicus hyperpolarization-activated cyclic nucleotide-gated potassium channel 3 (Hcn3), mRNA [NM_053685]	NM_053685	114245	GO:0006811|GO:0006812|GO:0006813|GO:0006814|GO:0000166|GO:0005216|GO:0005249|GO:0005261|GO:0005272|GO:0030552|GO:0030955|GO:0031402|GO:0016020|GO:0016021	Rn.48801
A_43_P22157	0.000428531				2					Pcdhga2	5m	Rattus norvegicus protocadherin gamma a2 (Pcdhga2), mRNA [NM_001037139]	NM_001037139	498846	GO:0007156|GO:0005509|GO:0016020	Rn.8628
A_44_P241556	0.000438997				2					Adamts15_predicted	5m	PREDICTED: Rattus norvegicus a disintegrin-like and metallopeptidase (reprolysin type) with thrombospondin type 1 motif, 15 (predicted) (Adamts15_predicted), mRNA [XM_235976]		300474
A_44_P192583	0.000441473				2					RGD1311447_predicted	5m	PREDICTED: Rattus norvegicus LOC363276 (predicted) (RGD1311447_predicted), mRNA [XM_343617]		363276		Rn.82859
A_43_P20266	0.0005222				2					RGD1562456_predicted	5m	PREDICTED: Rattus norvegicus similar to S-phase kinase-associated protein 2 (F-box protein Skp2) (F-box [XM_226817]		294790	GO:0000074|GO:0000082|GO:0006511|GO:0008634	Rn.161788
A_44_P358766	0.000524282				2					Cldn22_predicted	5m	PREDICTED: Rattus norvegicus claudin 22 (predicted) (Cldn22_predicted), mRNA [XM_224843]		306454
A_44_P485423	0.000529821				2					LOC301115	5m	Rattus norvegicus similar to membrane-associated adenylate kinase (LOC301115), mRNA [XM_236788]	XM_236788	301115	GO:0006139|GO:0005524|GO:0019201	Rn.198438
A_44_P433210	0.000588954				2					Olr661_predicted	5m	Rattus norvegicus olfactory receptor 661 (predicted) (Olr661_predicted), mRNA [NM_001000925]	NM_001000925	405243	GO:0007186|GO:0050911|GO:0004984|GO:0016021	Rn.142840
A_44_P213237	0.000649203				2					LOC691155	5m	PREDICTED: Rattus norvegicus similar to coiled-coil domain containing 6 (LOC691155), mRNA [XM_001077030]		691155	GO:0008150|GO:0003674|GO:0005575	Rn.164708
A_44_P470576	0.000649468				2					Olr1733_predicted	5m	Rattus norvegicus olfactory receptor 1733 (predicted) (Olr1733_predicted), mRNA [NM_001000510]	NM_001000510	309583	GO:0007186|GO:0050911|GO:0004984|GO:0016021	Rn.215180
A_43_P12334	0.000683874				2					Ptprq	5m	Rattus norvegicus protein tyrosine phosphatase, receptor type, Q (Ptprq), mRNA [NM_022925]	NM_022925	360417	GO:0006470|GO:0042472|GO:0004725|GO:0004872|GO:0016787|GO:0016020	Rn.30011
A_44_P450258	0.00069359				2					RGD1307696_predicted	5m	PREDICTED: Rattus norvegicus similar to dJ881L22.2 (novel protein) (predicted) (RGD1307696_predicted), mRNA [XM_230827]		311617		Rn.107822
A_44_P299479	0.000708891				2					Gpr176	5m	Probable G-protein coupled receptor 176 (G-protein coupled receptor AGR9) (RBU-15). [Source:Uniprot/SWISSPROT;Acc:Q64017] [ENSRNOT00000007882]		117257	GO:0007165|GO:0007186|GO:0001584|GO:0004872|GO:0004930|GO:0016020|GO:0016021	Rn.44656
A_42_P735495	0.00075232				2					Cyp4a12	5m	Rattus norvegicus cytochrome P450, 4a12 (Cyp4a12), mRNA [NM_031605]	NM_031605	266674	GO:0006118|GO:0006631|GO:0004497|GO:0005506|GO:0008393|GO:0020037|GO:0046872|GO:0050381|GO:0005783|GO:0005792|GO:0016020	Rn.10034
A_44_P545816	0.000777416				2					Ascl1	5m	Rattus norvegicus achaete-scute complex homolog-like 1 (Drosophila) (Ascl1), mRNA [NM_022384]	NM_022384	64186	GO:0001764|GO:0006355|GO:0006357|GO:0007219|GO:0007389|GO:0007399|GO:0007400|GO:0010001|GO:0030182|GO:0043350|GO:0003677|GO:0003700|GO:0005515|GO:0030528|GO:0005634	Rn.32936
A_43_P13083	0.000791743				2					Tacr2	5m	Rattus norvegicus tachykinin receptor 2 (Tacr2), mRNA [NM_080768]	NM_080768	25007	GO:0006936|GO:0007165|GO:0007186|GO:0007217|GO:0007588|GO:0001584|GO:0004872|GO:0004983|GO:0004995|GO:0005886|GO:0005887|GO:0016021	Rn.202846
A_44_P486972	0.00082504				2					Epor	5m	Rattus norvegicus erythropoietin receptor (Epor), mRNA [NM_017002]	NM_017002	24336	GO:0007165|GO:0007204|GO:0004872|GO:0004900|GO:0005515|GO:0005887|GO:0016020|GO:0016021	Rn.22394
A_44_P457421	0.000856128				2					Cradd_predicted	5m	PREDICTED: Rattus norvegicus CASP2 and RIPK1 domain containing adaptor with death domain (predicted) (Cradd_predicted), mRNA [XM_235061]	XM_235061	314756	GO:0006915|GO:0008625|GO:0005515	Rn.162947
A_43_P22513	0.000894043				2					Cyb561d1_predicted	5m	PREDICTED: Rattus norvegicus cytochrome b-561 domain containing 1 (predicted) (Cyb561d1_predicted), mRNA [XM_342315]		362017	GO:0006118|GO:0016021	Rn.67979
A_44_P459412	0.000910615				2					Spap1_predicted	5m	Rattus norvegicus similar to BXMAS1-like protein 2 (LOC295297), mRNA [XM_227483]	XM_227483	295297		Rn.21330
A_44_P414625	0.000987031				2					Pck1	5m	Rattus norvegicus phosphoenolpyruvate carboxykinase 1 (Pck1), mRNA [NM_198780]	NM_198780	362282	GO:0006094|GO:0006107|GO:0006629|GO:0046327|GO:0000166|GO:0004611|GO:0004613|GO:0005525|GO:0016829|GO:0019003|GO:0005625	Rn.104376
A_43_P13237	0.000991007				2					Gpha2	5m	Rattus norvegicus glycoprotein hormone alpha 2 (Gpha2), mRNA [NM_133619]	NM_133619	171158	GO:0005179|GO:0005576|GO:0005615	Rn.22078
A_44_P381969	0.00102828				2					Esrrb	5m	Rattus norvegicus estrogen-related receptor beta (Esrrb), mRNA [NM_001008516]	NM_001008516	299210	GO:0006350|GO:0006355|GO:0003700|GO:0003707|GO:0005496|GO:0008270|GO:0016439|GO:0046872|GO:0005634	Rn.104984
A_44_P212922	0.00103054				2					Zfp329_predicted	5m	PREDICTED: Rattus norvegicus zinc finger protein 329 (predicted) (Zfp329_predicted), mRNA [XM_001062876]		308361	GO:0003676|GO:0008270|GO:0005622|GO:0005634	Rn.100854
A_44_P200978	0.00104048				2					Olr285_predicted	5m	Rattus norvegicus olfactory receptor 285 (predicted) (Olr285_predicted), mRNA [NM_001000223]	NM_001000223	293421	GO:0007186|GO:0050911|GO:0004984|GO:0016021	Rn.141757
A_44_P358756	0.00104617				2					Frem2_predicted	5m	Rattus norvegicus similar to embryonic blastocoelar extracellular matrix protein precursor (LOC310418), mRNA [XM_227142]		310418	GO:0002009|GO:0007154|GO:0005515|GO:0016021	Rn.63994
A_43_P19057	0.00119622				2					Carkl	5m	Rattus norvegicus carbohydrate kinase-like (Carkl), mRNA [NM_001033682]	NM_001033682	287479	GO:0005975|GO:0016301	Rn.19663
A_43_P16375	0.00120008				2					Olr1366	5m	Rattus norvegicus olfactory receptor 1366 (Olr1366), mRNA [NM_001000980]	NM_001000980	405335	GO:0007165|GO:0007186|GO:0007608|GO:0050896|GO:0050911|GO:0004872|GO:0004984|GO:0016020|GO:0016021	Rn.124615
A_44_P386724	0.00120077				2					Xpnpep2	5m	Rattus norvegicus X-prolyl aminopeptidase (aminopeptidase P) 2, membrane-bound (Xpnpep2), mRNA [NM_057155]	NM_057155	117522	GO:0006508|GO:0006600|GO:0008235|GO:0008451|GO:0016787|GO:0016980|GO:0016020	Rn.56142
A_44_P308768	0.00123248				2					Olr1256_predicted	5m	Rattus norvegicus olfactory receptor 1256 (predicted) (Olr1256_predicted), mRNA [NM_001001086]	NM_001001086	405977	GO:0007186|GO:0050911|GO:0004984|GO:0016021	Rn.143515
A_44_P320743	0.00132965				2					Olr804_predicted	5m	Rattus norvegicus olfactory receptor 804 (predicted) (Olr804_predicted), mRNA [NM_001000852]	NM_001000852	405142	GO:0007165|GO:0007186|GO:0007608|GO:0050896|GO:0050911|GO:0004872|GO:0004984|GO:0016020|GO:0016021	Rn.143118
A_44_P166112	0.00147657				2					RGD1563063_predicted	5m	Rattus norvegicus similar to Gpc6 protein (LOC306163), mRNA [XM_224516]	XM_224516	306163	GO:0005578	Rn.23881
A_43_P16214	0.00148002				2					Dnah11	5m	Dynein-like protein 11 (Fragment). [Source:Uniprot/SPTREMBL;Acc:Q63162] [ENSRNOT00000007233]		117253	GO:0006508|GO:0007018|GO:0008150|GO:0000166|GO:0003674|GO:0003777|GO:0004197|GO:0005524|GO:0016887|GO:0005575|GO:0005868|GO:0030286	Rn.207961
A_44_P402468	0.00152573				2					Arrb1	5m	Rattus norvegicus arrestin, beta 1 (Arrb1), mRNA [NM_012910]	NM_012910	25387	GO:0000187|GO:0006897|GO:0007165|GO:0007186|GO:0007188|GO:0007600|GO:0008277|GO:0019233|GO:0030817|GO:0030820|GO:0050896|GO:0050975|GO:0001664|GO:0004857|GO:0005515|GO:0030276|GO:0005622|GO:0005624|GO:0005625|GO:0005737|GO:0005829|GO:0005834|GO:0005886|GO:0045211	Rn.34876
A_44_P386999	0.00159821				2					RGD1564727_predicted	5m	PREDICTED: Rattus norvegicus similar to actin (predicted) (RGD1564727_predicted), mRNA [XR_007703]	XR_007703	364833	GO:0005515	Rn.195639
A_44_P523289	0.00164198				2					RGD1306143_predicted	5m	PREDICTED: Rattus norvegicus similar to CG9339-PA (predicted) (RGD1306143_predicted), mRNA [XM_220245]		287110		Rn.103434
A_43_P16376	0.00166987				2					Olr1307	5m	Rattus norvegicus olfactory receptor 1307 (Olr1307), mRNA [NM_001000519]	NM_001000519	315573	GO:0007165|GO:0007186|GO:0007608|GO:0050896|GO:0050911|GO:0004872|GO:0004984|GO:0016020|GO:0016021	Rn.120690
A_44_P943876	0.00168603				2					LOC499885	5m	Rattus norvegicus hypothetical protein LOC499885 (LOC499885), mRNA [NM_001025043]	NM_001025043	499885		Rn.123061
A_44_P209220	0.00175857				2					RGD1311600_predicted	5m	RVL2896 Wackym-Soares normalized rat vestibular cDNA library Rattus norvegicus cDNA 5', mRNA sequence [DV713938]		307310		Rn.163374
A_44_P222186	0.0017868				2					Pdzk1	5m	Rattus norvegicus PDZ domain containing 1 (Pdzk1), mRNA [NM_031712]	NM_031712	65144	GO:0007242|GO:0030301|GO:0046907|GO:0005124|GO:0005515	Rn.19842
A_43_P21101	0.00182017				2					RGD1562559_predicted	5m	PREDICTED: Rattus norvegicus similar to SH3-containing guanine nucleotide exchange factor (predicted) (RGD1562559_predicted), mRNA [XM_227201]		310460		Rn.214101
A_44_P332530	0.0019444				2					Olr1488_predicted	5m	Rattus norvegicus olfactory receptor 1488 (predicted) (Olr1488_predicted), mRNA [NM_001000719]	NM_001000719	404971	GO:0007186|GO:0050911|GO:0004984|GO:0016021	Rn.215184
A_44_P464176	0.00196277				2					Cdan1_predicted	5m	Rattus norvegicus similar to codanin I (LOC311348), mRNA [XM_230494]		311348	GO:0006644|GO:0008150|GO:0016042|GO:0003674|GO:0004623|GO:0005575	Rn.145053
A_44_P241690	0.00198775				2					Gpr128_predicted	5m	PREDICTED: Rattus norvegicus G protein-coupled receptor 128 (predicted) (Gpr128_predicted), mRNA [XM_221527]		304014	GO:0007186|GO:0007218|GO:0004930|GO:0016020|GO:0016021	Rn.7765
A_43_P20014	0.00207512				2					RGD1560492_predicted	5m	PREDICTED: Rattus norvegicus similar to leishmanolysin-like (metallopeptidase M8 family) (predicted) (RGD1560492_predicted), mRNA [XM_341316]	XM_341316	361039	GO:0006508|GO:0007155|GO:0004222|GO:0008270|GO:0016020	Rn.198990
A_44_P312038	0.00219389				2					RGD1560019_predicted	5m	PREDICTED: Rattus norvegicus similar to hypothetical protein (predicted) (RGD1560019_predicted), mRNA [XM_345959]	XM_345959	367121
A_43_P20271	0.00264102				2					LOC680751	5m	Rattus norvegicus similar to Olf-1/EBF-like-4/23 transcription factor (LOC362215), mRNA [XM_342519]		680751	GO:0045449|GO:0003677|GO:0005515|GO:0008134	Rn.214551
A_44_P281523	0.00270751				2					Cdx4_predicted	5m	PREDICTED: Rattus norvegicus caudal type homeo box 4 (predicted) (Cdx4_predicted), mRNA [XM_228569]		302400	GO:0001568|GO:0001890
A_44_P347253	0.00279025				2					Zc3h12a_predicted	5m	Rattus norvegicus zinc finger CCCH type containing 12A (predicted) (Zc3h12a_predicted), mRNA [NM_001077671]	NM_001077671	313587		Rn.93819
A_44_P575255	0.00286456				2					RGD1562658_predicted	5m	PREDICTED: Rattus norvegicus similar to RIKEN cDNA 1700009P17 (predicted) (RGD1562658_predicted), mRNA [XM_573504]		498278		Rn.7902
A_44_P468887	0.00313365				2					LOC685360	5m	PREDICTED: Rattus norvegicus similar to Homeobox protein engrailed-1 (Mo-En-1), transcript variant 2 (LOC685360), mRNA [XM_001056772]	XM_001056772	685360	GO:0006355|GO:0007275|GO:0003700|GO:0005634	Rn.162354
A_44_P182881	0.00319935				2					Rnf36	5m	Rattus norvegicus ring finger protein 36 (Rnf36), mRNA [NM_001013160]	NM_001013160	311373	GO:0006915|GO:0005515|GO:0008270|GO:0046872|GO:0005634	Rn.95375
A_44_P353520	0.00321065				2					Hes2	5m	Rattus norvegicus hairy and enhancer of split 2 (Drosophila) (Hes2), mRNA [NM_019236]	NM_019236	29567	GO:0006355|GO:0016481|GO:0003677|GO:0003690|GO:0030528|GO:0005634	Rn.44655
A_44_P480954	0.00333168				2					RGD1304598_predicted	5m	PREDICTED: Rattus norvegicus similar to abhydrolase domain containing 1; alpha [XM_220745]		303343	GO:0005615	Rn.31213
A_44_P276393	0.00340595				2					LOC498705	5m	Rattus norvegicus hypothetical protein LOC498705 (LOC498705), mRNA [NM_001047934]	NM_001047934	498705		Rn.123871
A_44_P497262	0.00340823				2					Tcf7_predicted	5m	PREDICTED: Rattus norvegicus transcription factor 7, T-cell specific (predicted) (Tcf7_predicted), mRNA [XM_343891]		363595	GO:0006355|GO:0007017|GO:0016055|GO:0042127|GO:0042981|GO:0003677|GO:0003700|GO:0005525|GO:0005874	Rn.106335
A_42_P716553	0.00344114				2					Rhod_predicted	5m	PREDICTED: Rattus norvegicus ras homolog gene family, member D (predicted) (Rhod_predicted), mRNA [XM_215193]		293660	GO:0007266|GO:0003924	Rn.25197
A_44_P442705	0.00352532				2					Olr1240_predicted	5m	Rattus norvegicus olfactory receptor 1240 (predicted) (Olr1240_predicted), mRNA [NM_001000448]	NM_001000448	300565	GO:0007186|GO:0050911|GO:0004984|GO:0016021	Rn.143530
A_44_P252707	0.00353615				2					Cdh3	5m	P-cadherin (Fragment). [Source:Uniprot/SPTREMBL;Acc:Q9JIV6] [ENSRNOT00000027273]		116777	GO:0007156|GO:0016337|GO:0042493|GO:0003674|GO:0005509|GO:0005737|GO:0005886|GO:0016020	Rn.105829
A_44_P463691	0.00357418				2					Gpr3	5m	Rattus norvegicus G protein-coupled receptor 3 (Gpr3), mRNA [NM_153727]	NM_153727	266769	GO:0007165|GO:0007186|GO:0007189|GO:0001619|GO:0004872|GO:0005887|GO:0016020|GO:0016021	Rn.83629
A_44_P436061	0.00364441				2					RGD1311900_predicted	5m	PREDICTED: Rattus norvegicus similar to tetracycline transporter-like protein (predicted) (RGD1311900_predicted), mRNA [XM_223533]		305449	GO:0006810|GO:0005215|GO:0016020	Rn.3100
A_44_P135958	0.00368657				2					Rpl37a_predicted	5m	Rattus norvegicus similar to 60S ribosomal protein L37a (LOC363248), mRNA [XM_343587]	XM_343587	363248	GO:0006412|GO:0003735|GO:0005622|GO:0005840	Rn.129347
A_44_P318572	0.00370439				2					Prp2_predicted	5m	Rattus norvegicus proline rich protein 2 (predicted) (Prp2_predicted), mRNA [NM_001013211]	NM_001013211	362450	GO:0007186|GO:0001584|GO:0016021	Rn.143067
A_44_P465998	0.00389744				2					Olr476_predicted	5m	Rattus norvegicus olfactory receptor 476 (predicted) (Olr476_predicted), mRNA [NM_001000303]	NM_001000303	295746	GO:0007186|GO:0050911|GO:0004984|GO:0016021	Rn.142961
A_44_P503562	0.00393351				2					Gip	5m	Rattus norvegicus gastric inhibitory polypeptide (Gip), mRNA [NM_019630]	NM_019630	25040	GO:0050796|GO:0005179|GO:0005576|GO:0005615	Rn.10446
A_44_P265544	0.00442116				2					Crybb3	5m	Rattus norvegicus crystallin, beta B3 (Crybb3), mRNA [NM_031690]	NM_031690	64349	GO:0007601|GO:0005212	Rn.19693
A_43_P18233	0.00465665				2					RGD1560320_predicted	5m	PREDICTED: Rattus norvegicus similar to brain specific protein 4 (predicted) (RGD1560320_predicted), mRNA [XM_342287]		361987		Rn.22411
A_42_P500675	0.00491847				2					Hcrt	5m	Rattus norvegicus hypocretin (Hcrt), mRNA [NM_013179]	NM_013179	25723	GO:0001659|GO:0001662|GO:0007200|GO:0007204|GO:0007205|GO:0007218|GO:0007268|GO:0007631|GO:0008156|GO:0042755|GO:0043267|GO:0046928|GO:0051209|GO:0005184|GO:0005615|GO:0005737|GO:0005783|GO:0008021|GO:0030141|GO:0048471	Rn.7628
A_44_P328849	0.0056547				2					RGD1560562_predicted	5m	Rattus norvegicus similar to SPPL2b; presenilin-like protein 1 (LOC287753), mRNA [XM_221017]	XM_221017	287753	GO:0008717|GO:0016021
A_44_P401088	0.00624097				2					RGD1562627_predicted	5m	similar to pancreatic beta-cell specific transcriptional activator (predicted) (RGD1562627_predicted), mRNA [Source:RefSeq_dna;Acc:XR_008949] [ENSRNOT00000010084]		366949	GO:0009749|GO:0045944|GO:0016563|GO:0005634
A_44_P186165	0.00653341				2					RGD1562478_predicted	5m	PREDICTED: Rattus norvegicus similar to RAB17, member RAS oncogene family (predicted) (RGD1562478_predicted), mRNA [XM_578804]	XM_578804	503269	GO:0007264|GO:0015031|GO:0005525	Rn.24214
A_44_P156582	0.00780207				2					Cpt1b	5m	Rattus norvegicus carnitine palmitoyltransferase 1b, muscle (Cpt1b), mRNA [NM_013200]	NM_013200	25756	GO:0006629|GO:0006631|GO:0006635|GO:0006810|GO:0015909|GO:0004095|GO:0005515|GO:0008415|GO:0016740|GO:0005739|GO:0005741|GO:0005792|GO:0016020|GO:0016021|GO:0019867	Rn.6028
A_44_P535692	0.00815624				2					RGD1561459_predicted	5m	UI-R-EP0-coa-k-22-0-UI.s1 UI-R-EP0 Rattus norvegicus cDNA clone UI-R-EP0-coa-k-22-0-UI 3', mRNA sequence [CV797630]	CV797630	361606		Rn.145188
A_43_P18970	0.00826899				2					Abcd1_predicted	5m	PREDICTED: Rattus norvegicus ATP-binding cassette, sub-family D (ALD), member 1 (predicted) (Abcd1_predicted), mRNA [XM_343840]		363516	GO:0005515|GO:0005524|GO:0005778	Rn.163453
A_43_P12073	0.00831561				2					Uts2r	5m	Rattus norvegicus urotensin 2 receptor (Uts2r), mRNA [NM_020537]	NM_020537	57305	GO:0007165|GO:0007186|GO:0008015|GO:0001584|GO:0001604|GO:0004872|GO:0004930|GO:0045028|GO:0016020|GO:0016021	Rn.44230
A_43_P15865	0.00875891				2					Slc24a3	5m	Rattus norvegicus solute carrier family 24, member 3 (Slc24a3), mRNA [XM_342533]		85267	GO:0006811|GO:0006812|GO:0006813|GO:0006814|GO:0006816|GO:0006874|GO:0005509|GO:0008273|GO:0015293|GO:0015297|GO:0030955|GO:0031402|GO:0005886|GO:0016020|GO:0016021	Rn.206123
A_44_P257965	0.00923654				2					RGD1305256_predicted	5m	PREDICTED: Rattus norvegicus similar to chromosome 20 open reading frame 75 (predicted) (RGD1305256_predicted), mRNA [XM_230550]		311443	GO:0005515|GO:0016021	Rn.101143
A_44_P262182	0.00946751				2					Olr1148_predicted	5m	Rattus norvegicus olfactory receptor 1148 (predicted) (Olr1148_predicted), mRNA [NM_001000875]	NM_001000875	405173	GO:0007186|GO:0050911|GO:0004984|GO:0016021	Rn.143595
A_44_P109648	0.00976319				2					Ctla4	5m	Rattus norvegicus cytotoxic T-lymphocyte-associated protein 4 (Ctla4), mRNA [NM_031674]	NM_031674	63835	GO:0006955|GO:0004872|GO:0005615|GO:0005886|GO:0005887|GO:0016020|GO:0016021	Rn.10259
A_44_P154513	0.00985482				2					LOC680858	5m	PREDICTED: Rattus norvegicus similar to transmembrane protein 40 (LOC680858), mRNA [XM_001059205]	XM_001059205	680858		Rn.214834
A_44_P428566	0.0103708				2					Olr1052_predicted	5m	Rattus norvegicus olfactory receptor 1052 (predicted) (Olr1052_predicted), mRNA [NM_001001363]	NM_001001363	288838	GO:0007186|GO:0050911|GO:0004984|GO:0016021	Rn.143355
A_42_P498463	0.0114472				2					Pla2g10	5m	Rattus norvegicus phospholipase A2, group X (Pla2g10), mRNA [NM_017176]	NM_017176	29359	GO:0006644|GO:0016042|GO:0004623|GO:0005509|GO:0016787|GO:0005576|GO:0005615	Rn.6828
A_43_P11613	0.0119257				2					Anp32a	5m	Rattus norvegicus acidic (leucine-rich) nuclear phosphoprotein 32 family, member A (Anp32a), mRNA [NM_012903]	NM_012903	25379	GO:0006913|GO:0007242|GO:0005515|GO:0008022|GO:0008092|GO:0050839|GO:0005634|GO:0005737|GO:0005783|GO:0016363|GO:0048471	Rn.10123
A_43_P12903	0.0125046				2					Ccl28	5m	Rattus norvegicus chemokine (C-C motif) ligand 28 (Ccl28), mRNA [NM_053700]	NM_053700	114492	GO:0006955|GO:0007204|GO:0008009|GO:0005576|GO:0005615	Rn.195764
A_44_P391068	0.0129739				2					Gstm4	5m	Rattus norvegicus glutathione S-transferase M4 (Gstm4), mRNA [NM_020540]	NM_020540	57298	GO:0008152|GO:0004364|GO:0016740	Rn.209043
A_44_P255164	0.0134131				2					Centg1	5m	Centaurin-gamma 1 (ARF-GAP with GTP-binding protein-like, ankyrin repeat and pleckstrin homology domains 2) (AGAP-2) (Phosphatidylinositol-3-kinase enhancer) (PIKE). [Source:Uniprot/SWISSPROT;Acc:Q8CGU4] [ENSRNOT00000057982]		65218	GO:0007264|GO:0043087|GO:0000166|GO:0003924|GO:0005096|GO:0005525|GO:0008270|GO:0019901|GO:0030295|GO:0046872|GO:0005622|GO:0005634	Rn.91094
A_44_P503745	0.01368				2					Gpr139	5m	Rattus norvegicus G protein-coupled receptor 139 (Gpr139), mRNA [NM_001024241]	NM_001024241	293545	GO:0007165|GO:0007200|GO:0001584|GO:0004872|GO:0008188|GO:0046983|GO:0016020|GO:0016021	Rn.215835
A_44_P433223	0.013723				2					Olr247_predicted	5m	Rattus norvegicus olfactory receptor 247 (predicted) (Olr247_predicted), mRNA [NM_001000217]	NM_001000217	293392	GO:0007186|GO:0050911|GO:0004984|GO:0016021	Rn.141776
A_44_P866788	0.0139425				2					LOC498222	5m	PREDICTED: Rattus norvegicus similar to specifically androgen-regulated protein (LOC498222), mRNA [XM_573444]	XM_573444	498222		Rn.28408
A_44_P293374	0.0151842				2					Kremen2_predicted	5m	Rattus norvegicus similar to Kremen2 protein (LOC287102), mRNA [XM_220206]	XM_220206	287102	GO:0005515
A_44_P306560	0.015756				2					Hdac4	5m	AF321132 Rattus norvegicus histone deacetylase 4 (Hdac4) mRNA, partial cds [AF321132]	AF321132	84579	GO:0006325|GO:0006350|GO:0006355|GO:0016568|GO:0016575|GO:0004407|GO:0016787|GO:0005634	Rn.23483
A_44_P391134	0.0160633				2					Olr1365_predicted	5m	Rattus norvegicus olfactory receptor 1365 (predicted) (Olr1365_predicted), mRNA [NM_214824]	NM_214824	287081	GO:0007186|GO:0050911|GO:0004984|GO:0016021	Rn.142201
A_44_P294914	0.0163318				2					RGD1562499_predicted	5m	Alpha 1,2-fucosyltransferase C. [Source:Uniprot/SPTREMBL;Acc:Q9WUE6] [ENSRNOT00000028522]		308586	GO:0005975|GO:0006486|GO:0008107|GO:0008417|GO:0016757|GO:0005794|GO:0016020	Rn.90039
A_44_P205704	0.0204397				2					Olr1437_predicted	5m	Rattus norvegicus olfactory receptor 1437 (predicted) (Olr1437_predicted), mRNA [NM_001000015]	NM_001000015	287325	GO:0007186|GO:0050911|GO:0004984|GO:0016021	Rn.142136
A_44_P422032	0.0235505				2					Jph2	5m	Rattus norvegicus junctophilin 2 (Jph2), mRNA [NM_001037974]	NM_001037974	296345	GO:0005975|GO:0007204|GO:0007275|GO:0005515|GO:0009045|GO:0005624|GO:0005792|GO:0016020|GO:0016021|GO:0016529|GO:0030018	Rn.215044
A_44_P1007870	0.0236067				2					Wfdc3_predicted	5m	PREDICTED: Rattus norvegicus WAP four-disulfide core domain 3 (predicted) (Wfdc3_predicted), mRNA [XM_215938]	XM_215938	296366		Rn.161867
A_44_P150023	0.024985				2					LOC503165	5m	Rattus norvegicus similar to ADP-ribosylation factor GTPase-activating protein 3 (ARF GAP 3) (LOC503165), mRNA [NM_001044273]	NM_001044273	503165	GO:0043087	Rn.161999
A_44_P245474	0.026196				2					Hal	5m	Histidine ammonia-lyase (EC 4.3.1.3) (Histidase). [Source:Uniprot/SWISSPROT;Acc:P21213] [ENSRNOT00000006971]		29301	GO:0006547|GO:0006548|GO:0009058|GO:0004397|GO:0016211|GO:0016829|GO:0005737|GO:0005829	Rn.10037
A_44_P309097	0.0262979				2					Sctr	5m	Rattus norvegicus secretin receptor (Sctr), mRNA [NM_031115]	NM_031115	81779	GO:0007165|GO:0007186|GO:0007586|GO:0007588|GO:0004872|GO:0004930|GO:0004999|GO:0015055|GO:0042277|GO:0005887|GO:0016020|GO:0016021	Rn.32256
A_44_P545686	0.0263931				2					Nos2	5m	Rattus norvegicus nitric oxide synthase 2, inducible (Nos2), mRNA [NM_012611]	NM_012611	24599	GO:0001666|GO:0001935|GO:0006118|GO:0006801|GO:0006809|GO:0006954|GO:0007165|GO:0007199|GO:0007243|GO:0008016|GO:0008217|GO:0019934|GO:0042742|GO:0048384|GO:0050829|GO:0004517|GO:0005506|GO:0005515|GO:0005516|GO:0008270|GO:0008603|GO:0009055|GO:0010181|GO:0016597|GO:0020037|GO:0042803|GO:0046872|GO:0050660|GO:0050661|GO:0005634|GO:0005737|GO:0005777|GO:0005829|GO:0030863|GO:0048471	Rn.10400
A_44_P470772	0.0279192				2					Casq2	5m	Rattus norvegicus calsequestrin 2 (Casq2), mRNA [NM_017131]	NM_017131	29209	GO:0006937|GO:0006941|GO:0007507|GO:0008150|GO:0003674|GO:0005509|GO:0005575|GO:0005615|GO:0005790|GO:0016529	Rn.10111
A_44_P508653	0.0283051				2					S100z_predicted	5m	PREDICTED: Rattus norvegicus S100 calcium binding protein, zeta (predicted) (S100z_predicted), mRNA [XM_226710]		294661
A_44_P189329	0.0302561				2					Olr1225_predicted	5m	Rattus norvegicus olfactory receptor 1225 (predicted) (Olr1225_predicted), mRNA [NM_001001083]	NM_001001083	405974	GO:0007186|GO:0050911|GO:0004984|GO:0016021	Rn.143543
A_43_P12799	0.0302925				2					Chst3	5m	Rattus norvegicus carbohydrate (chondroitin 6/keratan) sulfotransferase 3 (Chst3), mRNA [NM_053408]	NM_053408	84468	GO:0005975|GO:0006790|GO:0030206|GO:0051272|GO:0008459|GO:0016740|GO:0050698|GO:0005575|GO:0016020|GO:0016021	Rn.64646
A_42_P648826	0.0327291				2					Ankrd52_predicted	5m	PREDICTED: Rattus norvegicus ankyrin repeat domain 52 (predicted) (Ankrd52_predicted), mRNA [XM_343139]		362811	GO:0006355|GO:0003677|GO:0003700	Rn.8972
A_44_P304800	0.0333006				2					Col4a5_predicted	5m	Rattus norvegicus similar to type IV collagen alpha 5 chain (LOC363457), mRNA [XM_343778]		363457	GO:0006817|GO:0008150|GO:0003674|GO:0005201|GO:0005575|GO:0005581|GO:0005587|GO:0005737	Rn.17094
A_44_P197018	0.0347142				2					LOC293834	5m	PREDICTED: Rattus norvegicus similar to type II keratin Kb14 (LOC293834), mRNA [XR_006746]	XR_006746	293834		Rn.196909
A_43_P19175	0.0359757				2					Dscaml1_predicted	5m	Rattus norvegicus similar to Down syndrome cell adhesion molecule DSCAML1 (LOC315615), mRNA [XM_236203]		315615	GO:0001709|GO:0007409|GO:0007420|GO:0009953|GO:0042803|GO:0009986	Rn.100124
A_44_P198684	0.0370384				2					Tlr5	5m	Toll-like receptor 5 (Fragment). [Source:Uniprot/SPTREMBL;Acc:Q80Z87] [ENSRNOT00000004821]		289337	GO:0006954|GO:0008063|GO:0003676|GO:0003779|GO:0004872|GO:0005615|GO:0016021	Rn.198962
A_44_P353797	0.0378564				2					Neurog3	5m	Rattus norvegicus neurogenin 3 (Neurog3), mRNA [NM_021700]	NM_021700	60329	GO:0007275|GO:0030855|GO:0045449|GO:0045944|GO:0003700|GO:0030528|GO:0005634	Rn.42927
A_43_P16196	0.0396455				2					Xylt1	5m	Xylosyltransferase 1 (EC 2.4.2.26) (Xylosyltransferase I) (Peptide O- xylosyltransferase 1) (Fragment). [Source:Uniprot/SWISSPROT;Acc:Q9EPI1] [ENSRNOT00000025007]		64133	GO:0006024|GO:0008375|GO:0016757|GO:0030158|GO:0042285|GO:0005783|GO:0016020	Rn.162460
A_44_P548257	0.0419165				2					Tmem58_predicted	5m	transmembrane protein 58 (predicted) (Tmem58_predicted), mRNA [Source:RefSeq_dna;Acc:NM_001077826] [ENSRNOT00000009712]		360848
A_44_P273888	0.0444203				2					Olr786_predicted	5m	Rattus norvegicus olfactory receptor 786 (predicted) (Olr786_predicted), mRNA [NM_001000916]	NM_001000916	405231	GO:0007186|GO:0050911|GO:0004984|GO:0016021	Rn.142745
A_44_P511440	0.0450772				2					Gpr45_predicted	5m	PREDICTED: Rattus norvegicus G protein-coupled receptor 45 (predicted) (Gpr45_predicted), mRNA [XM_237112]		301372	GO:0016021
A_44_P759686	0.0485508				2					Rnase1_predicted	5m	UI-R-CN1-cmc-l-15-0-UI.s1 UI-R-CN1 Rattus norvegicus cDNA clone UI-R-CN1-cmc-l-15-0-UI 3', mRNA sequence [CV795496]	CV795496	364303	GO:0003676|GO:0003723|GO:0004519|GO:0004522|GO:0016787|GO:0005576	Rn.111376
A_44_P280850	0.0494747				2					Olr869_predicted	5m	Rattus norvegicus olfactory receptor 869 (predicted) (Olr869_predicted), mRNA [NM_001000413]	NM_001000413	298478	GO:0007186|GO:0050911|GO:0004984|GO:0016021	Rn.143171
A_44_P344950	0.040176					7	4	3		LOC688531	5m			688531		Rn.198262
A_44_P511275	3.19745e-09					6	3	2		LOC685904	5m	PREDICTED: Rattus norvegicus similar to Spetex-2F protein (LOC685904), mRNA [XM_001065695]	XM_001065695	685904
A_44_P147199	0.0103737	2				4	3	2		LOC498464	5m	PREDICTED: Rattus norvegicus similar to Spetex-2C protein (LOC498464), mRNA [XM_573721]	XM_573721	498464		Rn.144105
A_42_P791677	0.00393622					4				Areg	5m	Rattus norvegicus amphiregulin (Areg), mRNA [NM_017123]	NM_017123	29183	GO:0007173|GO:0007417|GO:0008284|GO:0042327|GO:0045668|GO:0005125|GO:0005154|GO:0008083|GO:0005615|GO:0016020|GO:0016021	Rn.10568
A_44_P114421	2.317e-09					4	2	2		LOC684725	5m	PREDICTED: Rattus norvegicus similar to Spetex-2C protein (LOC684725), mRNA [XM_001071746]	XM_001071746	684725
A_44_P447850	6.86394e-07					4	2	2		LOC688997	5m	PREDICTED: Rattus norvegicus similar to Spetex-2F protein (LOC688997), mRNA [XM_001069111]	XM_001069111	688997		Rn.132206
A_43_P11879	4.38795e-05					3	3			Htr2b	5m	Rattus norvegicus 5-hydroxytryptamine (serotonin) receptor 2B (Htr2b), mRNA [NM_017250]	NM_017250	29581	GO:0007165|GO:0007186|GO:0007200|GO:0007208|GO:0007507|GO:0008015|GO:0043123|GO:0001584|GO:0004872|GO:0004993|GO:0005887|GO:0016020|GO:0016021	Rn.10425
A_44_P428965	5.84485e-11					3	2			RGD1562154_predicted	5m	PREDICTED: Rattus norvegicus similar to RIKEN cDNA 1700001F09 (predicted) (RGD1562154_predicted), mRNA [XM_223906]	XM_223906	289977		Rn.132206
A_44_P522891	3.2741e-06					3	2			LOC498480	5m	PREDICTED: Rattus norvegicus similar to Spetex-2C protein (LOC498480), mRNA [XM_573738]	XM_573738	498480	GO:0006810|GO:0005215|GO:0005488	Rn.144105
A_42_P700209	4.10651e-05					2		2		Slc7a3	5m	Rattus norvegicus solute carrier family 7 (cationic amino acid transporter, y+ system), member 3 (Slc7a3), mRNA [NM_017217]	NM_017217	29485	GO:0006810|GO:0006865|GO:0015809|GO:0015819|GO:0005279|GO:0015171|GO:0015181|GO:0015189|GO:0015326|GO:0015359|GO:0016020|GO:0016021	Rn.9804
A_44_P226771	0.000245727					2		2		Mapk8ip3	5m	PREDICTED: Rattus norvegicus mitogen-activated protein kinase 8 interacting protein 3 (Mapk8ip3), mRNA [XM_220232]	XM_220232	302983		Rn.16158
A_44_P398729	0.000794008					2		2		Stno_predicted	5m	PREDICTED: Rattus norvegicus strawberry notch homolog (Drosophila) (predicted) (Stno_predicted), mRNA [XM_234899]		314619		Rn.67287
A_44_P380060	0.00224783					2		2		Lrrc50	5m	Rattus norvegicus leucine rich repeat containing 50 (Lrrc50), mRNA [NM_001014154]	NM_001014154	361419	GO:0005515	Rn.160929
A_43_P10989	1.29766e-05					2	3	2		Psg16_predicted	5m	Rattus norvegicus pregnancy specific glycoprotein 16 (predicted) (Psg16_predicted), mRNA [NM_012525]	NM_012525	24257	GO:0016021	Rn.25934
A_44_P149138	1.61129e-10					2	2	2		Crem	5m	Rattus norvegicus cAMP responsive element modulator (Crem), transcript variant 1, mRNA [NM_013086]	NM_013086	25620	GO:0006006|GO:0006350|GO:0006355|GO:0006631|GO:0007165|GO:0007283|GO:0019933|GO:0042752|GO:0048384|GO:0003677|GO:0003700|GO:0046983|GO:0005634|GO:0005667	Rn.10251
A_42_P668072	6.82407e-09					2	2	2		Smad1	5m	Rattus norvegicus MAD homolog 1 (Drosophila) (Smad1), mRNA [NM_013130]	NM_013130	25671	GO:0000165|GO:0006350|GO:0006355|GO:0006357|GO:0007165|GO:0007179|GO:0007276|GO:0008285|GO:0009880|GO:0030509|GO:0030901|GO:0030902|GO:0042592|GO:0045944|GO:0003700|GO:0003702|GO:0005057|GO:0005515|GO:0016563|GO:0005622|GO:0005634|GO:0005667|GO:0016021	Rn.10635
A_44_P421887	1.354e-06					2	2	2		RGD1564227_predicted	5m	Rattus norvegicus similar to RIKEN cDNA 0610012A05 (LOC310200), mRNA [XM_226907]		310200		Rn.205946
A_42_P688604	1.66271e-06					2	2	2		Ces1	5m	Rattus norvegicus carboxylesterase 1 (Ces1), mRNA [NM_031565]	NM_031565	29225	GO:0006805|GO:0009653|GO:0004091|GO:0004759|GO:0016290|GO:0016787|GO:0005615|GO:0005783	Rn.161717
A_44_P391982	2.00364e-05					2	2	2		Mmd	5m	Rattus norvegicus monocyte to macrophage differentiation-associated (Mmd), mRNA [NM_001007673]	NM_001007673	303439	GO:0019835|GO:0004872|GO:0016020|GO:0016021	Rn.163163
A_44_P1038593	0.00270419					2	2	2		Zfp312_predicted	5m	PREDICTED: Rattus norvegicus zinc finger protein 312 (predicted) (Zfp312_predicted), mRNA [XM_223820]		305719	GO:0007411|GO:0007413|GO:0007626|GO:0016358|GO:0030900	Rn.69050
A_44_P258773	9.42388e-10					3	2	2		Fadd	5m	Rattus norvegicus Fas (TNFRSF6)-associated via death domain (Fadd), mRNA [NM_152937]	NM_152937	266610	GO:0006915|GO:0007165|GO:0008632|GO:0042981|GO:0005515	Rn.16183
A_42_P704967	1.51298e-07					3	2	2		Arid5a	5m	Rattus norvegicus AT rich interactive domain 5A (Mrf1 like) (Arid5a), mRNA [NM_001034934]	NM_001034934	316327	GO:0006118|GO:0003677|GO:0005507|GO:0009055|GO:0005622	Rn.15775
A_44_P558540	4.32323e-07					3	2	2		Tnfaip6	5m	AGENCOURT_66918754 NIH_MGC_366 Rattus norvegicus cDNA clone IMAGE:8370218 5', mRNA sequence [DY321389]	DY321389	84397	GO:0007155|GO:0005540	Rn.195358
A_44_P156211	2.01612e-08					2	2			Itpkc	5m	Rattus norvegicus inositol 1,4,5-trisphosphate 3-kinase C (Itpkc), mRNA [NM_178094]	NM_178094	308451	GO:0000166|GO:0005516|GO:0005524|GO:0008440|GO:0016301|GO:0016740|GO:0005634	Rn.85907
A_44_P478096	2.14478e-08					3				LOC687046	5m	PREDICTED: Rattus norvegicus similar to Spetex-2F protein (LOC687046), mRNA [XM_001076853]		687046	GO:0006260|GO:0006281|GO:0006310|GO:0003910|GO:0005524
A_44_P211182	4.2009e-06					3				RGD1306658	5m	Rattus norvegicus similar to 5830411E10Rik protein (RGD1306658), mRNA [NM_001014216]	NM_001014216	363227	GO:0003676	Rn.21433
A_44_P233786	1.0703e-10					2				Vgf	5m	Rattus norvegicus VGF nerve growth factor inducible (Vgf), mRNA [NM_030997]	NM_030997	29461	GO:0001541|GO:0006091|GO:0019953|GO:0030182|GO:0005184|GO:0008083|GO:0005576	Rn.9704
[truncated: 506 more rows]
