# Supplementary material for: The transcriptional landscape of dorsal root ganglia after sciatic nerve transection
Source: Sci Rep. 2015 Nov 18;5:16888. doi: 10.1038/srep16888 (PMC4649668; doi:10.1038/srep16888)
Supplement: Supplementary Table 4 [file srep16888-s4.xls]

## Sheet: Content
	Table S4. The differentially expressed genes in DRGs at each time transition following sciatic nerve transection
	Table S4.1. The genes differentially expressed in DRGs at 0.5 h post nerve injury (PNI) compared to 0 h PNI
	Table S4.2. The genes differentially expressed in DRGs at 3 h post nerve injury (PNI) compared to 0.5 h PNI
	Table S4.3. The genes differentially expressed in DRGs at 6 h post nerve injury (PNI) compared to 3 h PNI
	Table S4.4. The genes differentially expressed in DRGs at 9 h post nerve injury (PNI) compared to 6 h PNI
	Table S4.5. The genes differentially expressed in DRGs at 1 d post nerve injury (PNI) compared to 9 h PNI
	Table S4.6. The genes differentially expressed in DRGs at 4 d post nerve injury (PNI) compared to 1 d PNI
	Table S4.7. The genes differentially expressed in DRGs at 7 d post nerve injury (PNI) compared to 4 d PNI
	Table S4.8. The genes differentially expressed in DRGs at 14 d post nerve injury (PNI) compared to 7 d PNI

## Sheet: S4.1
Table S4.1. The genes differentially expressed in DRGs at 0.5 h post nerve injury (PNI) compared to 0 h PNI
ProbeName	p-value	Fold change	regulation	0h_DRG_1	0h_DRG_2	0h_DRG_3	0.5h_DRG_1	0.5h_DRG_2	0.5h_DRG_3	0h_DRG_1	0h_DRG_2	0h_DRG_3	0.5h_DRG_1	0.5h_DRG_2	0.5h_DRG_3	GeneSymbol	Description	GenbankAccession	EntrezGene	GO(Avadis)	UniGene
A_44_P257419	2.71e-05	4.72839	up	4.96375	4.78117	4.87646	7.0469	7.00641	7.29212	P	A	A	P	P	P	Olr132	Rattus norvegicus olfactory receptor 132 (predicted) (Olr132_predicted), mRNA [NM_001001273]	NM_001001273	293271	GO:0007186|GO:0050911|GO:0004984|GO:0016021	Rn.141863
A_44_P141992	5.35e-05	2.48577	up	5.82984	5.97617	5.96188	7.15498	7.2126	7.3414	P	P	P	P	P	P	Slc6a12	Rattus norvegicus solute carrier family 6 (neurotransmitter transporter, betaine/GABA), member 12 (Slc6a12), mRNA [NM_017335]	NM_017335	50676	GO:0006836|GO:0005328|GO:0005332|GO:0015293|GO:0005887|GO:0016020|GO:0016021	Rn.11352
A_44_P274505	5.65e-05	2.18854	up	5.17622	4.99427	5.04789	6.16866	6.17223	6.26738	P	A	A	P	P	P	Tgm6	Rattus norvegicus similar to Protein-glutamine gamma-glutamyltransferase 3-like (Transglutaminase 3-like) (TGase 3-like) (LOC296152), mRNA [XM_230601]		296152	GO:0018149
A_44_P476076	9.08e-05	2.87894	up	5.74884	5.97324	5.96767	7.42858	7.31353	7.52426	P	A	P	P	P	P	RGD1564752	PREDICTED: Rattus norvegicus RGD1564752 (predicted) (RGD1564752_predicted), mRNA [XM_347101]	XM_347101	363050		Rn.15978
A_44_P217465	0.0001	2.45305	up	5.24418	5.0901	5.06917	6.38913	6.34654	6.55151	P	A	A	P	P	P	Gabrr2	Rattus norvegicus gamma-aminobutyric acid (GABA-C) receptor, subunit rho 2 (Gabrr2), mRNA [NM_017292]	NM_017292	29695	GO:0006811|GO:0006821|GO:0007165|GO:0007214|GO:0007268|GO:0007601|GO:0004890|GO:0005216|GO:0005230|GO:0005237|GO:0005254|GO:0005515|GO:0030594|GO:0031404|GO:0005615|GO:0005887|GO:0016021|GO:0030424|GO:0045211	Rn.48659
A_42_P761225	0.000104	2.80512	up	5.75494	5.5553	5.54208	7.02555	7.05042	7.24056	P	A	A	P	P	P	Lypd2	PREDICTED: Rattus norvegicus Ly6/Plaur domain containing 2 (predicted) (Lypd2_predicted), mRNA [XM_216960]		300017		Rn.19695
A_44_P513789	0.000114	4.68524	up	4.49102	4.15885	4.52723	6.52028	6.53953	6.80166	P	A	A	P	P	P	Ccr1l1	PREDICTED: Rattus norvegicus chemokine (C-C motif) receptor 1-like 1 (predicted) (Ccr1l1_predicted), mRNA [XM_236742]		301088	GO:0004983|GO:0016493|GO:0045028|GO:0016021
A_44_P255039	0.000168	3.21607	up	5.93571	6.05928	6.08624	7.85998	7.48659	7.79056	P	A	P	P	P	P	Olr307	Rattus norvegicus olfactory receptor 307 (predicted) (Olr307_predicted), mRNA [NM_001000241]	NM_001000241	293605	GO:0007186|GO:0050911|GO:0004984|GO:0016021	Rn.141731
A_44_P449663	0.00018	3.94894	up	4.32327	4.27411	4.09098	6.20711	5.98779	6.43786	P	A	A	P	P	P	Olr1602	Rattus norvegicus olfactory receptor 1602 (predicted) (Olr1602_predicted), mRNA [NM_001000909]	NM_001000909	405219	GO:0007186|GO:0050911|GO:0004984|GO:0016021	Rn.142328
A_44_P243048	0.000192	3.40629	up	4.88056	4.95356	4.95657	6.67236	6.48414	6.93879	P	A	A	P	P	P	Olr1293	Rattus norvegicus olfactory receptor 1293 (predicted) (Olr1293_predicted), mRNA [NM_001000460]	NM_001000460	300599	GO:0007186|GO:0050911|GO:0004984|GO:0016021	Rn.143497
A_44_P291037	0.00021	2.53945	up	5.77943	6.06527	6.04919	7.33029	7.21732	7.37982	P	P	P	P	P	P	Coch	PREDICTED: Rattus norvegicus coagulation factor C homolog (Limulus polyphemus) (predicted) (Coch_predicted), mRNA [XM_343058]		362735	GO:0007605|GO:0008150|GO:0003674|GO:0005575|GO:0005615	Rn.8204
A_42_P577136	0.000236	2.5523	up	4.76421	5.1072	4.94301	6.21885	6.3692	6.28175	P	A	A	P	P	P	Fcer2a	Rattus norvegicus Fc receptor, IgE, low affinity II, alpha polypeptide (Fcer2a), transcript variant 1, mRNA [NM_001033924]	NM_001033924	171075	GO:0016068|GO:0004872|GO:0005529|GO:0019863|GO:0009897|GO:0016021	Rn.10326
A_44_P412641	0.000318	2.87615	up	6.47575	6.90315	6.71004	8.14535	8.30264	8.21336	P	P	P	P	P	P	LOC291964	PREDICTED: Rattus norvegicus similar to FH1 [XM_214682]	XM_214682	291964		Rn.105655
A_43_P11441	0.000396	2.77385	up	5.22811	5.47929	5.12363	6.60215	6.7536	6.89094	P	A	A	P	P	P	Atp4b	Rattus norvegicus ATPase, H+/K+ exchanging, beta polypeptide (Atp4b), mRNA [NM_012510]	NM_012510	24217	GO:0001696|GO:0006811|GO:0006813|GO:0006814|GO:0015992|GO:0005391|GO:0008900|GO:0015078|GO:0030955|GO:0016020|GO:0016021	Rn.10033
A_44_P557302	0.000398	3.2302	up	6.08382	6.21989	6.08809	7.60847	7.75128	8.10691	P	P	P	P	P	P	Olr1744	Rattus norvegicus olfactory receptor 1744 (predicted) (Olr1744_predicted), mRNA [NM_001001426]	NM_001001426	294198	GO:0006355|GO:0006464|GO:0006512|GO:0006955|GO:0007165|GO:0007186|GO:0007608|GO:0019882|GO:0050896|GO:0050911|GO:0003676|GO:0004872|GO:0004984|GO:0008270|GO:0046872|GO:0005622|GO:0016020|GO:0016021|GO:0042612	Rn.142660
A_44_P482158	0.000399	2.06672	up	6.03355	6.07202	6.22047	7.07543	7.08239	7.31025	P	A	P	P	P	P	RGD1562114	UI-R-FF0-coy-c-23-0-UI.s1 UI-R-FF0 Rattus norvegicus cDNA clone UI-R-FF0-coy-c-23-0-UI 3', mRNA sequence [BU758615]	BU758615	500795		Rn.9087
A_44_P308827	0.000456	4.67897	up	4.74238	4.37256	4.83564	7.18903	6.73206	6.70806	P	A	A	P	P	P	Olr74	Rattus norvegicus olfactory receptor 74 (predicted) (Olr74_predicted), mRNA [NM_001000134]	NM_001000134	293218	GO:0007186|GO:0050911|GO:0004984|GO:0016021	Rn.141911
A_44_P508945	0.000479	2.27479	up	5.71237	5.73081	5.96134	6.85827	7.13617	6.96727	P	A	P	P	P	P	Heyl	PREDICTED: Rattus norvegicus hairy [XM_233495]		313575	GO:0006355|GO:0007399|GO:0003677|GO:0003700|GO:0005515	Rn.214076
A_44_P508760	0.000517	2.57021	up	5.23432	5.65469	5.34455	6.82253	6.81111	6.68557	P	A	A	P	P	P	Nol4	PREDICTED: Rattus norvegicus nucleolar protein 4 (predicted) (Nol4_predicted), mRNA [XM_226125]	XM_226125	307553	GO:0003723|GO:0005730	Rn.208274
A_44_P125823	0.000525	3.01224	up	5.42741	5.8634	5.46795	7.0783	7.31554	7.13743	P	A	A	P	P	P	LOC500877	Rattus norvegicus Ab1-152 (LOC500877), mRNA [NM_001047963]	NM_001047963	500877		Rn.202611
A_44_P344205	0.000591	3.17752	up	4.60552	4.87484	5.17772	6.53751	6.50313	6.62113	P	A	A	P	P	P	Olr868	Rattus norvegicus olfactory receptor 868 (predicted) (Olr868_predicted), mRNA [NM_001000821]	NM_001000821	405110	GO:0007186|GO:0050911|GO:0004984|GO:0016021	Rn.143172
A_44_P133449	0.000601	2.62623	up	5.32207	5.63553	5.59823	6.81354	6.80659	7.11467	P	A	A	P	P	P	Elf4	PREDICTED: Rattus norvegicus E74-like factor 4 (ets domain transcription factor) (predicted) (Elf4_predicted), mRNA [XM_229125]		302811	GO:0001787|GO:0001866|GO:0045944|GO:0005515|GO:0016563|GO:0016605	Rn.104647
A_44_P281300	0.000612	2.35055	up	6.873	7.23242	7.12594	8.26709	8.22114	8.44213	P	P	P	P	P	P	Txnl6	PREDICTED: Rattus norvegicus thioredoxin-like 6 (predicted) (Txnl6_predicted), mRNA [XM_224718]		306342	GO:0006118|GO:0045454|GO:0009055|GO:0015035	Rn.48965
A_44_P363116	0.000613	2.26362	up	5.3269	5.3953	5.71183	6.64995	6.62307	6.69691	P	A	P	P	P	P	Gm1960	Rattus norvegicus gene model 1960, (NCBI) (Gm1960), mRNA [NM_138522]	NM_138522	171551	GO:0006935|GO:0006954|GO:0006955|GO:0030593|GO:0008009|GO:0005576|GO:0005615	Rn.10525
A_44_P393631	0.000614	3.2692	up	4.78811	4.56481	4.71172	6.344	6.1467	6.70075	P	A	A	P	P	P	Rasal1	Rattus norvegicus similar to RAS protein activator like 1 (GAP1 like) (LOC360814), mRNA [XM_341088]	XM_341088	360814	GO:0007242|GO:0051056|GO:0005096|GO:0005099|GO:0005543|GO:0005622	Rn.63791
A_44_P380357	0.000701	3.20926	up	5.43425	5.41095	5.7292	7.1835	6.96727	7.47034	P	A	P	P	P	P	Sox15	PREDICTED: Rattus norvegicus SRY-box containing gene 15 (predicted) (Sox15_predicted), mRNA [XM_343921]		363632	GO:0000122|GO:0006325|GO:0006357|GO:0008584|GO:0030154|GO:0043403|GO:0045843|GO:0045944|GO:0048627|GO:0003677|GO:0003682|GO:0003700|GO:0003702|GO:0005515|GO:0030528|GO:0005634|GO:0005737	Rn.145250
A_44_P339594	0.000822	2.40221	up	7.46483	7.77638	7.79217	8.76767	9.0681	8.99069	P	M	M	P	P	P	Olr60	Rattus norvegicus olfactory receptor 60 (predicted) (Olr60_predicted), mRNA [NM_001000748]	NM_001000748	405017	GO:0007186|GO:0050911|GO:0004984|GO:0016021	Rn.141919
A_44_P316819	0.000835	2.09442	up	5.1015	4.89783	5.27134	6.13862	6.08408	6.24763	P	A	A	P	P	P	RGD1306763	PREDICTED: Rattus norvegicus similar to hypothetical protein FLJ23322 (predicted) (RGD1306763_predicted), mRNA [XM_235468]		315112		Rn.161991
A_44_P203325	0.000842	4.10667	up	4.69158	5.16641	4.91886	6.73027	6.84262	7.31787	P	A	A	P	P	P	Olr1252	Rattus norvegicus olfactory receptor 1252 (predicted) (Olr1252_predicted), mRNA [NM_001000454]	NM_001000454	300577	GO:0007186|GO:0050911|GO:0004984|GO:0016021	Rn.143518
A_42_P778560	0.000851	2.13087	up	6.37338	6.75966	6.48414	7.61513	7.57063	7.70574	P	P	P	P	P	P	RGD1310511	Rattus norvegicus similar to Myosin-binding protein H (MyBP-H) (H-protein) (RGD1310511), mRNA [NM_001014042]	NM_001014042	310782		Rn.139442
A_44_P118777	0.000899	2.03824	up	5.88042	5.80645	5.75694	6.68336	6.78828	7.05414	P	A	P	P	P	P	Olr1433	Rattus norvegicus olfactory receptor 1433 (predicted) (Olr1433_predicted), mRNA [NM_001000525]	NM_001000525	363606	GO:0007186|GO:0050911|GO:0004984|GO:0016021	Rn.142140
A_44_P531711	0.0010183	3.52403	up	4.04896	4.72412	4.27654	6.21964	6.01903	6.26263	A	A	A	P	P	A	Olr1382	Rattus norvegicus olfactory receptor 1382 (predicted) (Olr1382_predicted), mRNA [NM_214831]	NM_214831	287093	GO:0007186|GO:0050911|GO:0004984|GO:0016021	Rn.142190
A_44_P292587	0.00103472	2.30755	up	6.98594	7.07666	7.42195	8.42198	8.27134	8.41031	P	P	P	P	P	P	Olr1454	Rattus norvegicus olfactory receptor 1454 (predicted) (Olr1454_predicted), mRNA [NM_001000020]	NM_001000020	287343	GO:0007186|GO:0050911|GO:0004984|GO:0016021	Rn.142124
A_43_P16093	0.00120563	2.65656	up	6.05981	6.50358	6.54201	7.68885	7.71829	7.92693	P	P	P	P	P	P	Olr837	Rattus norvegicus olfactory receptor 837 (Olr837), mRNA [NM_001000897]	NM_001000897	405207	GO:0007165|GO:0007186|GO:0007608|GO:0050896|GO:0050911|GO:0004872|GO:0004984|GO:0016020|GO:0016021	Rn.124670
A_42_P489761	0.00127869	3.00603	up	8.81634	9.42749	9.17308	10.8643	10.5708	10.7453	P	P	P	P	P	P	Acaca	Rattus norvegicus acetyl-coenzyme A carboxylase alpha (Acaca), mRNA [NM_022193]	NM_022193	60581	GO:0006084|GO:0006633|GO:0008150|GO:0008152|GO:0000166|GO:0003674|GO:0003989|GO:0004075|GO:0005524|GO:0009374|GO:0016874|GO:0030145|GO:0046872|GO:0005575|GO:0005625	Rn.44372
A_44_P167930	0.00131728	2.29895	up	7.27589	7.49682	7.46708	8.53867	8.43117	8.87287	P	P	P	P	P	P	Mobp	Rattus norvegicus myelin-associated oligodendrocytic basic protein (Mobp), mRNA [NM_012720]	NM_012720	25037	GO:0007399|GO:0019911|GO:0005739	Rn.91185
A_44_P412032	0.0013453	3.29212	up	5.15598	4.82451	5.03043	6.45883	6.61068	7.09845	P	A	A	P	P	P	Olr1700	Rattus norvegicus olfactory receptor 1700 (predicted) (Olr1700_predicted), mRNA [NM_001001113]	NM_001001113	406012	GO:0007165|GO:0007186|GO:0007608|GO:0050896|GO:0050911|GO:0004872|GO:0004984|GO:0016020|GO:0016021	Rn.142679
A_44_P338021	0.00135282	3.09402	up	4.64519	4.80357	5.05415	6.15665	6.50504	6.72967	P	A	A	P	P	P	Bpil2	PREDICTED: Rattus norvegicus bactericidal/permeability-increasing protein-like 2 (predicted) (Bpil2_predicted), mRNA [XM_235012]		299685	GO:0001530|GO:0005543|GO:0008289|GO:0005576
A_44_P533844	0.00136516	2.76041	up	4.972	5.4019	5.48427	6.79559	6.57031	6.88691	P	A	A	P	P	P	Olr760	Rattus norvegicus olfactory receptor 760 (predicted) (Olr760_predicted), mRNA [NM_001001069]	NM_001001069	405957	GO:0007186|GO:0050911|GO:0004984|GO:0016021	Rn.142765
A_44_P831755	0.00142883	2.2752	up	6.12971	6.38674	6.62548	7.47973	7.57145	7.64874	P	P	P	P	P	P	LOC500825	Rattus norvegicus hypothetical protein LOC500825 (LOC500825), mRNA [NM_001025052]	NM_001025052	500825		Rn.123299
A_44_P461931	0.00149993	2.80103	up	4.39517	4.81795	4.841	5.9215	6.26408	6.32639	P	A	A	A	P	P	LOC683685	PREDICTED: Rattus norvegicus similar to profilin 2 (LOC683685), mRNA [XM_001067051]		683685	GO:0030036|GO:0003779
A_44_P189542	0.00160285	2.45952	up	5.15351	5.69233	5.359	6.59637	6.67828	6.82532	P	A	A	P	P	P	Mpp2	Dlg 2 (Fragment). [Source:Uniprot/SPTREMBL;Acc:O88953] [ENSRNOT00000028310]		85275	GO:0006461|GO:0005515|GO:0030165|GO:0016020	Rn.44271
A_44_P468293	0.00175982	2.89167	up	4.95871	5.41466	5.5509	6.68967	6.7939	7.03641	P	A	A	P	P	P	Olr115	Rattus norvegicus olfactory receptor 115 (predicted) (Olr115_predicted), mRNA [NM_001000152]	NM_001000152	293253	GO:0007186|GO:0050911|GO:0004984|GO:0016021	Rn.141876
A_43_P15556	0.0017703	2.12813	up	5.5585	5.7846	5.30689	6.55099	6.64049	6.72726	P	A	A	P	P	P	Gulo	Rattus norvegicus L-gulonolactone oxidase (Gulo), mRNA [NM_022220]	NM_022220	60671	GO:0006118|GO:0009058|GO:0019853|GO:0003885|GO:0016491|GO:0050105|GO:0005783|GO:0005792|GO:0016020|GO:0016021	Rn.115212
A_44_P294706	0.00178552	2.75431	up	7.01999	7.44993	7.5539	8.58466	8.87437	8.94985	P	P	P	P	P	P	Tlr9	Rattus norvegicus toll-like receptor 9 (Tlr9), mRNA [NM_198131]	NM_198131	338457	GO:0006955|GO:0008063|GO:0009615|GO:0019730|GO:0042742|GO:0045078|GO:0045356|GO:0045359|GO:0051092|GO:0004888|GO:0005515|GO:0035197|GO:0045322|GO:0005576|GO:0005615|GO:0005886|GO:0016020	Rn.92495
A_44_P351231	0.00182517	2.48332	up	5.67804	5.78787	5.44401	6.66911	7.01085	7.16677	P	A	A	P	P	P	Olr46	Rattus norvegicus olfactory receptor 46 (predicted) (Olr46_predicted), mRNA [NM_001001001]	NM_001001001	405365	GO:0007186|GO:0050911|GO:0004984|GO:0016021	Rn.141928
A_44_P142368	0.00184963	2.08699	up	6.15173	6.23139	5.93895	7.03814	7.0687	7.3995	P	P	P	P	P	P	RGD1309666	Rattus norvegicus similar to FLJ00364 protein (LOC365297), mRNA [XM_344915]		365297		Rn.153601
A_44_P443271	0.0018657	2.41836	up	5.47616	5.7963	5.67673	7.0687	6.6293	7.07328	P	A	P	P	P	P	Rbpsuhl	PREDICTED: Rattus norvegicus recombining binding protein suppressor of hairless-like (Drosophila) (predicted) (Rbpsuhl_predicted), mRNA [XM_342576]		362268	GO:0007165|GO:0003700	Rn.105676
A_44_P517797	0.0019045	2.04996	up	6.5352	6.64605	6.50951	7.32713	7.72307	7.74735	P	P	P	P	P	P	Drp2	Rattus norvegicus dystrophin-related protein 2 splice variant (Drp2) mRNA, partial cds. [AF195789]	AF195789	66027	GO:0007417|GO:0050808|GO:0005509|GO:0005515|GO:0008270|GO:0005624|GO:0005886|GO:0030425	Rn.162341
A_44_P205649	0.00194906	2.5247	up	5.97921	6.37688	6.04762	7.24128	7.45125	7.71952	P	P	P	P	P	P	Olr306	Rattus norvegicus olfactory receptor 306 (predicted) (Olr306_predicted), mRNA [NM_001000766]	NM_001000766	405040	GO:0007186|GO:0050911|GO:0004984|GO:0016021	Rn.141732
A_43_P12312	0.00196853	2.16896	up	5.43183	5.6008	5.44107	6.54776	6.39278	6.88417	P	A	P	P	P	P	Crhr2	Rattus norvegicus corticotropin releasing hormone receptor 2 (Crhr2), mRNA [NM_022714]	NM_022714	64680	GO:0007165|GO:0007186|GO:0007188|GO:0007631|GO:0016525|GO:0004872|GO:0004930|GO:0004978|GO:0005179|GO:0005515|GO:0015056|GO:0017047|GO:0043404|GO:0051424|GO:0005615|GO:0005886|GO:0005887|GO:0016020|GO:0016021	Rn.10023
A_44_P426219	0.00197583	4.39535	up	5.14286	5.98406	6.06165	7.9291	7.79339	7.87401	P	A	P	P	P	P	Ngep	Rattus norvegicus new gene expressed in prostate (Ngep), mRNA [NM_001004071]	NM_001004071	367318	GO:0005737|GO:0005886	Rn.163084
A_44_P220533	0.00202157	2.13366	up	6.50789	6.52114	6.07202	7.3987	7.44721	7.53512	P	P	P	P	P	P	Vsig2	PREDICTED: Rattus norvegicus V-set and immunoglobulin domain containing 2 (predicted) (Vsig2_predicted), mRNA [XM_236059]		300520
A_44_P397725	0.00204315	2.68942	up	6.58487	7.02555	7.25212	8.36095	8.32325	8.46021	P	P	P	P	P	P	Mog	Rattus norvegicus myelin oligodendrocyte glycoprotein (Mog), mRNA [NM_022668]	NM_022668	24558	GO:0006355|GO:0006464|GO:0006512|GO:0006955|GO:0007165|GO:0007186|GO:0007268|GO:0007417|GO:0007608|GO:0019882|GO:0050896|GO:0003676|GO:0004872|GO:0004984|GO:0008270|GO:0046872|GO:0005622|GO:0005886|GO:0005887|GO:0016020|GO:0016021|GO:0042612	Rn.9687
A_44_P440772	0.00208722	2.58455	up	6.33168	6.38222	6.01903	7.33842	7.62492	7.87932	P	P	P	P	P	P	Sema4g	PREDICTED: Rattus norvegicus sema domain, immunoglobulin domain (Ig), transmembrane domain (TM) and short cytoplasmic domain, (semaphorin) 4G (predicted) (Sema4g_predicted), mRNA [XM_342055]		361764	GO:0005615|GO:0016021	Rn.1645
A_43_P16272	0.00217202	2.43023	up	5.0625	4.83597	4.79339	5.85565	6.309	6.3705	P	A	A	A	P	A	Cftr	RATCFTR Rattus norvegicus cystic fibrosis transmembrane conductance regulator (CFTR) gene, partial cds [M89906]	M89906	24255	GO:0006811|GO:0007585|GO:0007589|GO:0030321|GO:0030324|GO:0042311|GO:0042493|GO:0043434|GO:0000166|GO:0003674|GO:0005224|GO:0005254|GO:0005260|GO:0005515|GO:0005524|GO:0016887|GO:0030165|GO:0042626|GO:0016020|GO:0016021|GO:0016323|GO:0016324|GO:0030659	Rn.124539
A_44_P381764	0.00224767	2.482	up	5.13559	5.5324	5.45545	6.43786	6.68248	6.9376	P	A	A	P	P	P	Olr82	Rattus norvegicus olfactory receptor 82 (predicted) (Olr82_predicted), mRNA [NM_001001282]	NM_001001282	365328	GO:0007186|GO:0050911|GO:0004984|GO:0016021	Rn.141904
A_44_P358273	0.00226542	4.29853	up	4.2343	4.70455	5.21738	6.93879	6.60988	6.91909	A	A	A	P	P	P	Olr1115	Rattus norvegicus olfactory receptor 1115 (predicted) (Olr1115_predicted), mRNA [NM_001000885]	NM_001000885	405185	GO:0007186|GO:0050911|GO:0004984|GO:0016021	Rn.143617
A_44_P560363	0.00227416	2.99963	up	5.50272	6.05847	6.00906	7.23419	7.37211	7.71829	P	A	P	P	P	P	LOC502825	PREDICTED: Rattus norvegicus hypothetical LOC502825 (LOC502825), mRNA [XR_006950]	XR_006950	502825		Rn.197687
A_44_P231824	0.00228201	2.853	up	6.31357	6.78064	6.21386	8.12694	7.69298	8.02558	P	P	P	P	P	P	Rgr	PREDICTED: Rattus norvegicus retinal G protein coupled receptor (predicted) (Rgr_predicted), mRNA [XM_224673]		306307	GO:0007186|GO:0007601|GO:0008150|GO:0003674|GO:0005515|GO:0005575|GO:0005615|GO:0005887|GO:0016021	Rn.26828
A_43_P23101	0.00230608	2.14165	up	5.15321	5.1922	4.90691	5.94645	6.20051	6.40153	P	A	A	A	P	A	Bucs1	Rattus norvegicus similar to medium-chain acyl-CoA synthetase (LOC361638), mRNA [XM_341917]	XM_341917	361638	GO:0006633|GO:0008152|GO:0015980|GO:0018874|GO:0019395|GO:0019605|GO:0003676|GO:0003824|GO:0003996|GO:0008168|GO:0015645|GO:0047760|GO:0005739|GO:0005759	Rn.38622
A_43_P16095	0.00236404	2.02151	up	4.97045	5.4333	5.22313	6.10727	6.32455	6.24135	P	A	A	P	P	P	Olr1280	Rattus norvegicus olfactory receptor 1280 (Olr1280), mRNA [NM_001000517]	NM_001000517	315571	GO:0007165|GO:0007186|GO:0007608|GO:0050896|GO:0050911|GO:0004872|GO:0004984|GO:0016020|GO:0016021	Rn.85601
A_44_P536076	0.00236454	2.85236	up	4.36352	4.2919	4.54755	5.52348	5.98754	6.22842	P	A	A	A	P	A	LOC288750	Rattus norvegicus hypothetical protein (LOC288750), mRNA [NM_198727]	NM_198727	288750	GO:0016021	Rn.211158
A_44_P400293	0.00238844	3.91627	up	4.78918	5.38233	4.39665	6.80489	6.79052	6.8812	P	A	A	P	P	P	Olr286	Rattus norvegicus olfactory receptor 286 (predicted) (Olr286_predicted), mRNA [NM_001000554]	NM_001000554	365384	GO:0007186|GO:0050911|GO:0004984|GO:0016021	Rn.141745
A_44_P550931	0.00243466	7.67996	up	5.25839	5.30189	5.10299	7.57092	8.99357	7.92209	P	A	A	P	P	P	Gem	Rattus norvegicus similar to GTP-BINDING PROTEIN GEM (GTP-BINDING MITOGEN-INDUCED T-CELL PROTEIN) (RAS-LIKE PROTEIN KIR) (LOC297902), mRNA [XM_232788]	XM_232788	297902	GO:0006955|GO:0007166|GO:0007264|GO:0005525	Rn.40436
A_44_P545498	0.00256324	2.34828	up	5.58309	5.11227	5.41271	6.50174	6.45883	6.84231	P	A	A	P	P	P	Sox11	Rattus norvegicus SRY-box containing gene 11 (Sox11), mRNA [NM_053349]	NM_053349	84046	GO:0001822|GO:0006350|GO:0006355|GO:0007399|GO:0008283|GO:0031103|GO:0045944|GO:0003677|GO:0003700|GO:0005634	Rn.162854
A_44_P292547	0.0026127	10.5446	up	3.90824	2.909	2.20565	6.16322	6.55047	6.50451	A	A	A	P	P	P	Olr463	Rattus norvegicus olfactory receptor 463 (predicted) (Olr463_predicted), mRNA [NM_001000934]	NM_001000934	405255	GO:0007186|GO:0050911|GO:0004984|GO:0016021	Rn.142972
A_44_P339477	0.00261366	2.19501	up	6.71822	6.27636	6.36624	7.50279	7.46732	7.79339	P	A	P	P	P	P	Gpr156	Rattus norvegicus G protein-coupled receptor 156 (Gpr156), mRNA [NM_153295]	NM_153295	260430	GO:0007165|GO:0007186|GO:0004872|GO:0004965|GO:0005886|GO:0016021	Rn.213724
A_44_P166338	0.00269575	3.66308	up	4.93934	4.99894	5.58514	6.73551	7.40244	7.00463	P	A	A	P	P	P	LOC301752	PREDICTED: Rattus norvegicus similar to Zinc finger protein GLI2 (Tax helper protein) (LOC301752), mRNA [XR_008043]	XR_008043	301752		Rn.196849
A_44_P379441	0.00277592	2.10948	up	4.68812	5.18046	5.12328	5.97066	6.12006	6.13181	P	A	A	A	P	A	Olr409	Rattus norvegicus olfactory receptor 409 (predicted) (Olr409_predicted), mRNA [NM_001000827]	NM_001000827	405116	GO:0007186|GO:0050911|GO:0004984|GO:0016021	Rn.143030
A_44_P397927	0.00282424	2.74443	up	5.15662	5.88224	5.30483	6.87877	6.8812	6.95324	P	A	A	P	P	P	Olr1734	Rattus norvegicus olfactory receptor 1734 (predicted) (Olr1734_predicted), mRNA [NM_001001119]	NM_001001119	406018	GO:0007186|GO:0050911|GO:0004984|GO:0016021	Rn.142667
A_43_P16370	0.002828	3.76337	up	4.41697	4.45195	5.18435	6.35845	6.55317	6.87773	P	A	A	P	P	P	Olr728	Rattus norvegicus olfactory receptor 728 (Olr728), mRNA [NM_001000363]	NM_001000363	295917	GO:0007165|GO:0007186|GO:0007608|GO:0050896|GO:0050911|GO:0004872|GO:0004984|GO:0016020|GO:0016021	Rn.109351
A_44_P358654	0.00287082	2.28643	up	9.05107	8.56625	8.4923	9.96561	9.93227	9.79103	P	P	P	P	P	P	RGD1562061	PREDICTED: Rattus norvegicus similar to DUB-1 (predicted) (RGD1562061_predicted), mRNA [XM_219062]	XM_219062	293310	GO:0006511|GO:0004221
A_44_P116532	0.00289657	2.07916	up	8.53084	8.83816	8.95544	9.64504	9.8508	9.9966	P	P	P	P	P	P	Cdh22	Rattus norvegicus cadherin 22 (Cdh22), mRNA [NM_019161]	NM_019161	29182	GO:0007155|GO:0007156|GO:0007420|GO:0016339|GO:0005509|GO:0005515|GO:0005615|GO:0016020|GO:0016021	Rn.108785
A_43_P13187	0.0030203	2.3396	up	7.2299	7.38714	7.55885	8.37206	8.93321	8.54941	P	P	P	P	P	P	Zfp483	Rattus norvegicus zinc finger protein 483 (Zfp483), mRNA [NM_133422]	NM_133422	170955	GO:0006355|GO:0003676|GO:0003700|GO:0008270|GO:0046872|GO:0005622|GO:0005634	Rn.211991
A_43_P21084	0.00304511	2.20673	up	6.56215	6.90559	6.74739	7.75728	8.1749	7.70868	P	P	P	P	P	P	LOC297570	PREDICTED: Rattus norvegicus similar to peroxisome biogenesis factor 26 (LOC297570), mRNA [XM_232260]	XM_232260	297570	GO:0045046|GO:0005515|GO:0005779	Rn.99299
A_44_P472877	0.0030552	4.04676	up	5.15211	5.53106	4.63548	6.79365	7.16863	7.40666	P	A	A	P	P	P	Olr276	Rattus norvegicus olfactory receptor 276 (predicted) (Olr276_predicted), mRNA [NM_001000227]	NM_001000227	293431	GO:0007186|GO:0050911|GO:0004984|GO:0016021	Rn.141763
A_44_P457190	0.00310568	2.41273	up	4.77271	4.57732	4.56429	5.55373	5.98132	6.19125	P	A	A	A	P	A	LOC691770	PREDICTED: Rattus norvegicus similar to Ankyrin repeat domain-containing protein 28 (LOC691770), mRNA [XM_001079587]	XM_001079587	691770
A_44_P240756	0.0031379	3.13997	up	4.2626	3.60437	4.45984	5.79449	5.76882	5.71575	P	A	A	A	P	A	Olr604	Rattus norvegicus olfactory receptor 604 (predicted) (Olr604_predicted), mRNA [NM_001000656]	NM_001000656	404855	GO:0007186|GO:0007608|GO:0050911|GO:0001584|GO:0004984|GO:0005549|GO:0016021	Rn.142877
A_44_P1059556	0.00316444	3.55036	up	7.75893	8.67674	8.52611	10.2112	10.0543	10.1802	P	P	P	P	P	P	Cyp4a22	Rattus norvegicus cytochrome P450, family 4, subfamily A, polypeptide 22 (Cyp4a22), mRNA [NM_175837]	NM_175837	170544	GO:0006118|GO:0005506|GO:0008391|GO:0018685|GO:0020037|GO:0046872|GO:0005783|GO:0005792|GO:0016020	Rn.92401
A_44_P468304	0.00318245	2.34161	up	6.24514	5.62664	6.01386	7.06332	7.19649	7.30833	P	A	P	P	P	P	Terc	Rattus norvegicus telomerase RNA (Terc) on chromosome 2 [NR_001567]	NR_001567	378461	GO:0007004|GO:0000332
A_43_P20944	0.00318902	2.22461	up	6.74557	7.2611	6.92108	8.01547	8.04086	8.33208	P	P	P	P	P	P	RGD1305560	PREDICTED: Rattus norvegicus similar to RIKEN cDNA 9430031J16 (predicted) (RGD1305560_predicted), mRNA [XM_237329]	XM_237329	301561		Rn.209910
A_43_P12635	0.00320802	2.2573	up	4.97318	5.38539	4.99665	6.03493	6.43199	6.41209	P	A	A	P	P	P	P2ry4	Rattus norvegicus pyrimidinergic receptor P2Y, G-protein coupled, 4 (P2ry4), mRNA [NM_031680]	NM_031680	63843	GO:0007165|GO:0007186|GO:0007200|GO:0007204|GO:0030321|GO:0001584|GO:0004872|GO:0005524|GO:0015065|GO:0019103|GO:0045028|GO:0045030|GO:0005887|GO:0016020|GO:0016021|GO:0016323|GO:0016324	Rn.30068
A_44_P210268	0.00324453	2.9959	up	6.66174	7.21676	7.42071	8.8208	8.46936	8.75802	P	P	P	P	P	P	Olr1108	Rattus norvegicus olfactory receptor 1108 (predicted) (Olr1108_predicted), mRNA [NM_001000993]	NM_001000993	405353	GO:0007165|GO:0007186|GO:0007608|GO:0050896|GO:0050911|GO:0004872|GO:0004984|GO:0016020|GO:0016021	Rn.143285
A_44_P189879	0.00324778	2.17875	up	6.36386	6.86658	6.83908	7.67142	7.86265	7.90595	P	P	P	P	P	P	RGD1559457	PREDICTED: Rattus norvegicus similar to SP9 (predicted) (RGD1559457_predicted), mRNA [XM_345371]		366078	GO:0003676|GO:0008270|GO:0005622
A_44_P107204	0.00336479	2.45289	up	7.42048	7.7501	7.99456	8.80039	9.01799	9.23019	P	P	P	P	P	P	Olr791	Rattus norvegicus olfactory receptor 791 (predicted) (Olr791_predicted), mRNA [NM_001000580]	NM_001000580	366152	GO:0007186|GO:0050911|GO:0004984|GO:0016021	Rn.145326
A_43_P12655	0.00337325	2.73277	up	5.02241	4.6551	4.86234	6.34448	5.91717	6.6293	P	A	A	M	P	P	Slc27a2	Rattus norvegicus solute carrier family 27 (fatty acid transporter), member 2 (Slc27a2), mRNA [NM_031736]	NM_031736	65192	GO:0000038|GO:0001676|GO:0006629|GO:0006631|GO:0008152|GO:0004467|GO:0015245|GO:0016874|GO:0005615|GO:0005739|GO:0005777|GO:0005778|GO:0005782|GO:0005783|GO:0005792|GO:0016020|GO:0016021	Rn.3608
A_44_P297059	0.00345495	2.32954	up	7.76453	8.4083	8.26333	9.31617	9.36669	9.41343	P	P	P	P	P	P	Olr741	Rattus norvegicus olfactory receptor 741 (predicted) (Olr741_predicted), mRNA [NM_001000575]	NM_001000575	366120	GO:0007186|GO:0050911|GO:0004984|GO:0016021	Rn.142783
A_44_P530389	0.00348166	2.1059	up	5.81324	6.02159	6.20276	6.91557	6.99763	7.34769	P	A	P	P	P	P	Ecel1	Rattus norvegicus endothelin converting enzyme-like 1 (Ecel1), mRNA [NM_021776]	NM_021776	60417	GO:0006508|GO:0007218|GO:0007242|GO:0004222|GO:0004245|GO:0008237|GO:0008270|GO:0046872|GO:0005887|GO:0016020|GO:0016021	Rn.45803
A_44_P557253	0.00353775	3.21375	up	6.45662	6.94628	6.20822	7.91814	8.2514	8.49436	P	P	P	P	P	P	Olr689	Rattus norvegicus olfactory receptor 689 (predicted) (Olr689_predicted), mRNA [NM_001000997]	NM_001000997	405357	GO:0007186|GO:0050911|GO:0004984|GO:0016021	Rn.142819
A_42_P803726	0.00367344	2.25418	up	7.1191	7.67873	7.5737	8.54996	8.53583	8.80355	P	P	P	P	P	P	Tcp11	Rattus norvegicus t-complex protein 11 (mouse) (Tcp11), mRNA [NM_001007695]	NM_001007695	309641	GO:0048240|GO:0004872	Rn.33200
A_44_P475331	0.00379437	3.20257	up	4.77945	5.4953	5.32778	6.88508	7.18063	6.57451	P	A	A	P	P	P	Olr750	Rattus norvegicus olfactory receptor 750 (predicted) (Olr750_predicted), mRNA [NM_001000366]	NM_001000366	296003	GO:0007186|GO:0050911|GO:0004984|GO:0016021	Rn.142772
A_44_P118734	0.0038458	2.06977	up	6.13291	6.6366	6.43518	7.63532	7.39845	7.31934	P	P	P	P	P	P	Olr95	Rattus norvegicus olfactory receptor 95 (predicted) (Olr95_predicted), mRNA [NM_001001024]	NM_001001024	405909	GO:0007186|GO:0050911|GO:0004984|GO:0016021	Rn.141892
A_44_P137377	0.00403204	2.61355	up	7.24477	7.99189	7.69935	8.99131	8.90824	9.19449	P	P	P	P	P	P	Taar8c	Rattus norvegicus trace-amine-associated receptor 8c (Taar8c), mRNA [NM_175600]	NM_175600	319105	GO:0007165|GO:0007186|GO:0001584|GO:0004872|GO:0016020|GO:0016021	Rn.138161
A_44_P482880	0.00414675	2.34244	up	7.80417	8.39855	8.32845	9.25888	9.38472	9.5716	P	P	P	P	P	P	Iqgap3	Rattus norvegicus similar to IQGAP3 (LOC310621), mRNA [XM_227396]	XM_227396	310621	GO:0046580|GO:0051056|GO:0005099|GO:0005622	Rn.17539
A_44_P304449	0.00415562	2.01577	up	5.65648	5.73639	5.44971	6.80659	6.3301	6.73989	P	A	A	P	P	P	LOC308394	Rattus norvegicus similar to brain carcinoembryonic antigen (LOC308394), mRNA [NM_001025679]	NM_001025679	308394	GO:0016021	Rn.161808
A_44_P398132	0.00415816	2.77463	up	5.41095	5.94149	5.528	6.71957	7.24633	7.33142	P	A	A	P	P	P	Slc22a12	Rattus norvegicus solute carrier family 22 (organic anion/cation transporter), member 12 (Slc22a12), mRNA [NM_001034943]	NM_001034943	365398	GO:0006810|GO:0008150|GO:0015747|GO:0019725|GO:0003674|GO:0005215|GO:0005515|GO:0015143|GO:0030165|GO:0005575|GO:0005886|GO:0016021|GO:0016324|GO:0031526	Rn.137035
A_44_P531675	0.00427147	2.80531	up	4.2736	4.85191	4.74886	6.23113	5.75584	6.35188	P	A	A	P	P	P	Olr1471	Rattus norvegicus olfactory receptor 1471 (predicted) (Olr1471_predicted), mRNA [NM_001000722]	NM_001000722	404974	GO:0007186|GO:0050911|GO:0004984|GO:0016021	Rn.142097
A_44_P433593	0.00457206	2.75496	up	4.77983	5.12264	5.2516	6.27425	6.32886	6.93704	P	A	A	P	P	P	Phox2b	Rattus norvegicus similar to Paired mesoderm homeobox protein 2B (Paired-like homeobox 2B) (PHOX2B homeodomain protein) (Neuroblastoma Phox) (NBPhox) (LOC364152), mRNA [XM_344239]	XM_344239	364152	GO:0006355|GO:0008150|GO:0003674|GO:0003700|GO:0005575|GO:0005634	Rn.106225
A_44_P205599	0.00466979	2.74066	up	5.10338	5.57965	5.20149	6.46069	6.6304	7.15701	P	A	A	P	P	P	Cyp2b3	Rattus norvegicus cytochrome P450IIB3 (Cyp2b3), mRNA [NM_173294]	NM_173294	286953	GO:0006118|GO:0004497|GO:0005506|GO:0016712|GO:0020037|GO:0046872|GO:0050381|GO:0005783|GO:0005792|GO:0016020	Rn.4845
A_44_P203324	0.00493987	2.46242	up	4.2897	4.27547	4.73188	6.05406	5.44579	5.69743	P	A	A	P	A	A	Olr70	Rattus norvegicus olfactory receptor 70 (predicted) (Olr70_predicted), mRNA [NM_001001269]	NM_001001269	293215	GO:0007186|GO:0050911|GO:0004984|GO:0016021	Rn.141913
A_44_P462158	0.00498772	2.37141	up	4.92205	5.49224	5.60114	6.5544	6.47792	6.72036	P	A	A	P	P	P	Gpr15	PREDICTED: Rattus norvegicus G protein-coupled receptor 15 (predicted) (Gpr15_predicted), mRNA [XM_221546]		288181	GO:0007186|GO:0005887
A_43_P16043	0.00515228	2.15434	up	5.16179	5.16888	4.67946	5.91124	6.10623	6.31437	P	A	A	P	P	P	Itga2	Alpha 2 integrin (Fragment). [Source:Uniprot/SPTREMBL;Acc:Q924S3] [ENSRNOT00000015940]		170921	GO:0001666|GO:0001894|GO:0006928|GO:0007155|GO:0007160|GO:0007229|GO:0007596|GO:0008283|GO:0009612|GO:0009887|GO:0030198|GO:0042493|GO:0005178|GO:0005518|GO:0042802|GO:0046982|GO:0050839|GO:0005615|GO:0005886|GO:0008305|GO:0009897|GO:0016021	Rn.83597
A_42_P464055	0.00529752	4.56718	up	3.92214	3.88133	4.367	6.19916	5.6399	6.90532	A	A	A	P	A	P	Olig2	Oligodendrocyte transcription factor 2 (Fragment). [Source:Uniprot/SPTREMBL;Acc:Q1XIC8] [ENSRNOT00000000325]		304103	GO:0000122|GO:0006355|GO:0007399|GO:0042552|GO:0003677|GO:0003700|GO:0003705|GO:0005515|GO:0042803|GO:0005634|GO:0005737	Rn.22121
A_44_P438117	0.00537419	2.21243	up	6.45253	6.70537	6.23839	7.74809	7.29343	7.79166	P	P	P	P	P	P	Rgs1	Rattus norvegicus regulator of G-protein signaling 1 (Rgs1), mRNA [NM_019336]	NM_019336	54289	GO:0006955|GO:0007165|GO:0007186|GO:0007193|GO:0009968|GO:0004871|GO:0005096|GO:0005516|GO:0005886	Rn.14787
A_44_P397962	0.00557513	2.10419	up	5.22617	5.35316	5.10863	5.93357	6.495	6.47917	P	A	A	A	P	P	Olr62	Rattus norvegicus olfactory receptor 62 (predicted) (Olr62_predicted), mRNA [NM_001000129]	NM_001000129	293201	GO:0007165|GO:0007186|GO:0007608|GO:0050896|GO:0050911|GO:0001584|GO:0004872|GO:0004984|GO:0016020|GO:0016021	Rn.141917
A_44_P168025	0.00562766	2.92585	up	4.61702	5.23086	5.24852	6.33938	6.43319	6.9704	P	A	A	P	P	P	Olr796	Rattus norvegicus olfactory receptor 796 (predicted) (Olr796_predicted), mRNA [NM_001000600]	NM_001000600	404788	GO:0007186|GO:0050911|GO:0004984|GO:0016021	Rn.142739
A_44_P468283	0.00575543	2.25031	up	7.21318	7.73639	7.90079	8.74503	8.70068	8.91502	P	P	P	P	P	P	Olr789	Rattus norvegicus olfactory receptor 789 (predicted) (Olr789_predicted), mRNA [NM_001000377]	NM_001000377	296042	GO:0007186|GO:0050911|GO:0004984|GO:0016021	Rn.142743
A_44_P262324	0.00576673	3.99446	up	4.11988	4.37675	4.17939	6.0899	5.6718	6.90832	A	A	A	P	A	P	Fut2	Rattus norvegicus fucosyltransferase 2 (secretor status included) (Fut2), mRNA [NM_031635]	NM_031635	58924	GO:0005975|GO:0006486|GO:0008107|GO:0008417|GO:0016757|GO:0005615|GO:0005794|GO:0016020|GO:0016021	Rn.10678
A_44_P113963	0.00589366	2.68691	up	4.58268	4.1216	4.08529	5.26913	5.9631	5.83518	P	A	A	A	P	A	Olr812	Rattus norvegicus olfactory receptor 812 (predicted) (Olr812_predicted), mRNA [NM_001000847]	NM_001000847	405137	GO:0007186|GO:0050911|GO:0004984|GO:0016021	Rn.143110
A_44_P517713	0.00589666	5.42351	up	3.82594	4.01066	2.65763	5.77364	5.76247	6.2758	A	A	A	A	P	P	Olr1369	Rattus norvegicus olfactory receptor 1369 (predicted) (Olr1369_predicted), mRNA [NM_001000494]	NM_001000494	302958	GO:0007186|GO:0050911|GO:0004984|GO:0016021	Rn.142199
A_44_P306414	0.00591102	2.93416	up	5.74703	6.21106	6.1241	7.11192	7.64732	7.98179	P	P	P	P	P	P	Olr1679	Rattus norvegicus olfactory receptor 1679 (predicted) (Olr1679_predicted), mRNA [NM_001000892]	NM_001000892	405193	GO:0007186|GO:0050911|GO:0004984|GO:0016021	Rn.142696
A_44_P236051	0.00595406	2.69235	up	5.87152	5.8992	5.62504	6.72188	7.45042	7.51005	P	A	P	P	P	P	Olr1222	Rattus norvegicus olfactory receptor 1222 (predicted) (Olr1222_predicted), mRNA [NM_001000440]	NM_001000440	300548	GO:0007186|GO:0050911|GO:0004984|GO:0016021	Rn.143545
A_44_P179932	0.00604713	2.22307	up	6.06842	6.51079	6.67108	7.60471	7.75893	7.34431	P	P	P	P	P	P	Olr937	Rattus norvegicus olfactory receptor 937 (predicted) (Olr937_predicted), mRNA [NM_001001387]	NM_001001387	366803	GO:0007186|GO:0050911|GO:0004984|GO:0016021	Rn.143383
A_43_P18574	0.00624083	2.13101	up	4.82679	5.36935	5.47726	6.34758	6.21798	6.38244	P	A	A	P	P	P	Vgll1	PREDICTED: Rattus norvegicus vestigial like 1 homolog (Drosophila) (predicted) (Vgll1_predicted), mRNA [XM_343832]	XM_343832	363508		Rn.106774
A_44_P107680	0.00635531	2.76924	up	4.72671	4.12273	5.05152	6.08737	5.99311	6.22895	P	A	A	P	P	P	Gpr87	PREDICTED: Rattus norvegicus G protein-coupled receptor 87 (predicted) (Gpr87_predicted), mRNA [XM_227177]		310443	GO:0001584|GO:0045028|GO:0016021	Rn.65449
A_44_P284145	0.00636499	2.06147	up	4.7941	5.32388	5.07301	5.85252	6.21636	6.25314	P	A	A	A	P	A	RGD1311406	Rattus norvegicus similar to RIKEN cDNA B430306N03 gene (LOC367216), mRNA [XM_346015]	XM_346015	367216	GO:0016021
A_44_P100936	0.00649231	2.06887	up	4.99303	5.34553	5.25469	5.91295	6.344	6.48283	P	A	A	A	P	P	Sox14	PREDICTED: Rattus norvegicus SRY-box containing gene 14 (predicted) (Sox14_predicted), mRNA [XM_236605]		300954	GO:0006355|GO:0007399|GO:0003677|GO:0003700
A_43_P15593	0.00655855	3.08074	up	4.66896	5.11347	4.5863	6.06983	6.9376	6.23113	P	A	A	P	P	A	Chrm1	Rattus norvegicus cholinergic receptor, muscarinic 1 (Chrm1), mRNA [NM_080773]	NM_080773	25229	GO:0006464|GO:0007165|GO:0007205|GO:0007207|GO:0007213|GO:0007274|GO:0007399|GO:0008283|GO:0008284|GO:0040012|GO:0001584|GO:0004435|GO:0004872|GO:0004981|GO:0005624|GO:0005886|GO:0005887|GO:0016021|GO:0045202|GO:0045211	Rn.119395
A_44_P116329	0.0066025	2.92512	up	6.0645	6.99655	6.88508	8.22594	8.09173	8.27396	P	P	P	P	P	P	Olr1431	Rattus norvegicus olfactory receptor 1431 (predicted) (Olr1431_predicted), mRNA [NM_001000778]	NM_001000778	405054	GO:0007186|GO:0050911|GO:0004984|GO:0016021	Rn.142142
A_44_P242938	0.00667547	2.03192	up	6.23782	6.8464	6.63012	7.48185	7.53649	7.76453	P	P	P	P	P	P	Ces6	Rattus norvegicus carboxylesterase 6 (Ces6), mRNA [NM_144743]	NM_144743	246252	GO:0001523|GO:0003824|GO:0004091|GO:0004759|GO:0016787|GO:0016789|GO:0005615|GO:0005792	Rn.83638
A_44_P330755	0.00671982	2.11873	up	5.39751	5.66906	5.29385	6.30667	6.41668	6.88667	P	A	A	P	P	P	Unc5d	PREDICTED: Rattus norvegicus unc-5 homolog D (C. elegans) (predicted) (Unc5d_predicted), mRNA [XM_240446]	XM_240446	306534	GO:0007165|GO:0004867|GO:0005515	Rn.209787
A_44_P110788	0.00676781	2.33819	up	5.52316	5.88197	5.57704	6.51614	6.89767	7.24453	P	A	A	P	P	P	Itgad	Rattus norvegicus integrin, alpha D (Itgad), mRNA [NM_031691]	NM_031691	64350	GO:0006955|GO:0007155|GO:0007160|GO:0007229|GO:0016337|GO:0000287|GO:0004872|GO:0005509|GO:0005515|GO:0046982|GO:0008305|GO:0009897|GO:0016020|GO:0016021	Rn.34728
A_44_P165612	0.00698076	2.00044	up	6.98023	6.9958	6.9933	8.323	7.64418	8.0031	P	P	P	P	P	P	Olr1415	Rattus norvegicus olfactory receptor 1415 (predicted) (Olr1415_predicted), mRNA [NM_001000781]	NM_001000781	405059	GO:0007186|GO:0050911|GO:0004984|GO:0016021	Rn.142152
A_44_P435627	0.00714697	2.26128	up	6.3205	6.95276	6.8902	7.76239	7.80282	8.12967	P	P	P	P	P	P	Olr527	Rattus norvegicus olfactory receptor 527 (predicted) (Olr527_predicted), mRNA [NM_001000675]	NM_001000675	404878	GO:0007186|GO:0050911|GO:0004984|GO:0016021	Rn.142929
A_44_P652185	0.00728355	21.0685	up	2.04025	3.98869	3.23619	6.16026	8.18192	8.114	A	A	A	P	P	P	RGD1564345	Rattus norvegicus similar to RIKEN cDNA 4921511H03 (predicted) (RGD1564345_predicted), mRNA [NM_001077681]	NM_001077681	499993		Rn.141465
A_44_P344197	0.0075575	2.17934	up	4.81736	4.97459	4.6936	6.32988	5.60353	5.92383	P	A	A	P	A	A	Olr1410	Rattus norvegicus olfactory receptor 1410 (predicted) (Olr1410_predicted), mRNA [NM_001000784]	NM_001000784	405062	GO:0007186|GO:0050911|GO:0004984|GO:0016021	Rn.142160
A_44_P393273	0.00788521	2.56598	up	5.40456	5.3443	5.47879	7.20154	6.2637	6.84093	P	A	A	P	P	P	Slc6a9	Rattus norvegicus solute carrier family 6 (neurotransmitter transporter, glycine), member 9 (Slc6a9), mRNA [NM_053818]	NM_053818	116509	GO:0006836|GO:0006865|GO:0005283|GO:0005328|GO:0005515|GO:0015171|GO:0015187|GO:0015293|GO:0015375|GO:0005624|GO:0005887|GO:0016020|GO:0016021	Rn.32110
A_44_P243037	0.00795572	2.4556	up	5.44947	5.97066	6.33318	7.17657	7.13147	7.3335	P	A	P	P	P	P	Olr1657	Rattus norvegicus olfactory receptor 1657 (predicted) (Olr1657_predicted), mRNA [NM_001000536]	NM_001000536	364726	GO:0007186|GO:0050911|GO:0004984|GO:0016021	Rn.142507
A_43_P21461	0.00829003	3.19921	up	4.91171	4.20223	5.37682	6.60002	6.42294	6.50094	P	A	A	P	P	P	Zfp319	PREDICTED: Rattus norvegicus zinc finger protein 319 (predicted) (Zfp319_predicted), mRNA [XM_226240]		291849	GO:0003676|GO:0008270|GO:0005622|GO:0005634	Rn.144767
A_44_P540755	0.00829295	2.83291	up	7.18798	8.1624	8.01113	9.19199	9.26888	9.4075	P	P	P	P	P	P	Olr1455	Rattus norvegicus olfactory receptor 1455 (predicted) (Olr1455_predicted), mRNA [NM_001000771]	NM_001000771	405046	GO:0007186|GO:0050911|GO:0004984|GO:0016021	Rn.142123
A_44_P255068	0.00874096	2.32406	up	5.29577	5.81301	5.95642	6.62398	7.1635	6.92767	P	A	P	P	P	P	Olr1124	Rattus norvegicus olfactory receptor 1124 (predicted) (Olr1124_predicted), mRNA [NM_001000426]	NM_001000426	300392	GO:0007186|GO:0050911|GO:0004984|GO:0016021	Rn.143611
A_43_P11492	0.00892764	3.28992	up	2.65686	2.19269	3.20128	4.30658	4.08899	4.80942	A	A	A	M	A	M	Prl	Rattus norvegicus prolactin (Prl), mRNA [NM_012629]	NM_012629	24683	GO:0007166|GO:0007262|GO:0007516|GO:0007565|GO:0007595|GO:0008283|GO:0046425|GO:0050679|GO:0005148|GO:0005179|GO:0005576|GO:0005615|GO:0005625	Rn.9759
A_43_P12607	0.00904818	2.6613	up	6.0804	6.41495	6.29155	7.28421	7.51795	8.22114	P	P	P	P	P	P	Ptprn2	Rattus norvegicus protein tyrosine phosphatase, receptor type, N polypeptide 2 (Ptprn2), mRNA [NM_031600]	NM_031600	29714	GO:0006470|GO:0004725|GO:0004872|GO:0005001|GO:0016787|GO:0005615|GO:0016020|GO:0016021|GO:0030141	Rn.11044
A_44_P192393	0.00927288	2.55343	up	4.56921	5.35668	4.44158	6.09178	6.14743	6.18558	P	A	A	P	P	P	LOC301118	PREDICTED: Rattus norvegicus similar to N-acylsphingosine amidohydrolase 3 (LOC301118), mRNA [XM_236790]	XM_236790	301118	GO:0006672|GO:0016811|GO:0000139|GO:0005789|GO:0016021	Rn.214121
A_43_P11451	0.00940555	2.12279	up	7.93954	8.63199	8.60207	9.39016	9.56777	9.47357	P	P	P	P	P	P	Ctrb	Rattus norvegicus Chymotrypsinogen B (Ctrb), mRNA [NM_012536]	NM_012536	24291	GO:0006508|GO:0007586|GO:0004263|GO:0004295|GO:0008233|GO:0005576|GO:0005615	Rn.105845
A_44_P199541	0.0100978	2.12112	up	8.14018	8.87047	8.73448	9.66292	9.53932	9.79736	P	P	P	P	P	P	Gjc1	Connexin 30.2 (Fragment). [Source:Uniprot/SPTREMBL;Acc:Q5I203] [ENSRNOT00000034409]		363677	GO:0007154|GO:0016264|GO:0005515|GO:0015285|GO:0005887|GO:0005921|GO:0005922|GO:0009986|GO:0016021
A_44_P414963	0.0101331	2.28283	up	5.4722	5.72652	5.32054	6.2552	6.80166	7.03487	P	A	A	P	P	P	Slc2a10	PREDICTED: Rattus norvegicus solute carrier family 2 (facilitated glucose transporter), member 10 (predicted) (Slc2a10_predicted), mRNA [XM_345471]		366251	GO:0006810|GO:0008643|GO:0015758|GO:0005215|GO:0005351|GO:0005615|GO:0005887|GO:0016020|GO:0016021
A_44_P388803	0.0102387	2.74185	up	4.68197	4.29856	5.34158	6.22506	6.07176	6.39075	P	A	A	P	P	P	Olr769	Rattus norvegicus olfactory receptor 769 (predicted) (Olr769_predicted), mRNA [NM_001000371]	NM_001000371	296022	GO:0007186|GO:0050911|GO:0004984|GO:0016021	Rn.142761
A_44_P518221	0.0102521	2.096	up	6.46621	6.57752	6.3471	7.09768	7.65113	7.84493	P	P	P	P	P	P	Disp2	PREDICTED: Rattus norvegicus dispatched homolog 2 (Drosophila) (predicted) (Disp2_predicted), mRNA [XM_230531]		311324		Rn.19932
A_44_P515876	0.0103352	2.0924	up	6.13962	6.55584	6.11606	7.00436	7.35943	7.64321	P	P	P	P	P	P	RGD1560667	Rattus norvegicus similar to TRIM9-like protein TNL (LOC307938), mRNA [XM_226563]	XM_226563	307938
A_44_P419188	0.0103414	2.0344	up	6.29959	6.51657	6.39162	7.6687	6.9968	7.61609	P	P	P	P	P	P	Hnf4a	Rattus norvegicus hepatocyte nuclear factor 4, alpha (Hnf4a), mRNA [NM_022180]	NM_022180	25735	GO:0006350|GO:0006355|GO:0006357|GO:0006629|GO:0006637|GO:0007164|GO:0007596|GO:0008285|GO:0009749|GO:0030154|GO:0042524|GO:0043433|GO:0045216|GO:0045722|GO:0045723|GO:0045930|GO:0045944|GO:0050732|GO:0000062|GO:0003677|GO:0003700|GO:0003702|GO:0003707|GO:0005496|GO:0005504|GO:0008134|GO:0008270|GO:0016290|GO:0016439|GO:0042803|GO:0046872|GO:0005634|GO:0005667	Rn.44442
A_44_P257867	0.010453	5.21846	up	4.32802	2.84732	4.07537	5.67042	6.17463	6.55654	A	A	A	A	P	P	Tdpoz1	PREDICTED: Rattus norvegicus TD and POZ domain containing 1 (predicted) (Tdpoz1_predicted), mRNA [XM_345239]	XM_345239	365854	GO:0005515	Rn.198601
A_44_P219699	0.0105787	2.09577	up	4.19447	4.90113	4.43694	5.4039	5.78737	5.5437	P	A	A	A	P	A	Olr749	Rattus norvegicus olfactory receptor 749 (predicted) (Olr749_predicted), mRNA [NM_001000615]	NM_001000615	404804	GO:0007186|GO:0050911|GO:0004984|GO:0016021	Rn.142773
A_43_P19684	0.0107762	2.07753	up	6.9825	7.49045	7.22319	7.94363	8.35132	8.56578	P	P	P	P	P	P	Ptch1	Rattus norvegicus patched homolog 1 (Drosophila) (Ptch1), mRNA [NM_053566]	NM_053566	89830	GO:0007165|GO:0007224|GO:0008283|GO:0009887|GO:0009953|GO:0016485|GO:0030326|GO:0040015|GO:0043109|GO:0004872|GO:0005515|GO:0008158|GO:0005887|GO:0016020|GO:0016021	Rn.102312
A_44_P116332	0.0113914	4.24727	up	5.274	4.77468	5.73016	8.08812	6.82284	7.12749	P	A	P	M	P	P	Olr1338	Rattus norvegicus olfactory receptor 1338 (predicted) (Olr1338_predicted), mRNA [NM_001000789]	NM_001000789	405073	GO:0007186|GO:0050911|GO:0004984|GO:0016021	Rn.143464
A_44_P442728	0.011467	4.82067	up	4.41971	4.73003	4.11487	7.57039	6.58873	5.9132	P	A	A	P	P	A	LOC498152	Rattus norvegicus hypothetical protein LOC498152 (LOC498152), mRNA [NM_001047923]	NM_001047923	498152		Rn.113271
A_44_P534490	0.0114994	2.18061	up	4.98154	5.09788	4.76456	5.63133	6.15414	6.43271	P	A	A	A	P	A	Slc5a4a	PREDICTED: Rattus norvegicus solute carrier family 5, member 4a (predicted) (Slc5a4a_predicted), mRNA [XM_228085]		294341	GO:0016021	Rn.133639
A_43_P12176	0.0116219	2.09496	up	5.5665	5.82522	6.13209	7.21233	6.59413	6.91812	P	A	P	M	P	P	Accn4	Rattus norvegicus amiloride-sensitive cation channel 4, pituitary (Accn4), mRNA [NM_022234]	NM_022234	63882	GO:0006811|GO:0006814|GO:0005216|GO:0005272|GO:0031402|GO:0016020|GO:0016021	Rn.44831
A_44_P520036	0.0117	2.01541	up	4.74715	5.51322	4.972	6.10598	6.13633	6.02329	P	A	A	P	P	A	Olr916	Rattus norvegicus olfactory receptor 916 (predicted) (Olr916_predicted), mRNA [NM_001000587]	NM_001000587	366797	GO:0007186|GO:0050911|GO:0004984|GO:0016021	Rn.143392
A_44_P415230	0.0119562	2.4625	up	5.47195	5.59101	4.93693	7.0499	6.54315	6.3072	P	A	A	P	P	P	Trim58	PREDICTED: Rattus norvegicus tripartite motif-containing 58 (predicted) (Trim58_predicted), mRNA [XM_220473]		303167
A_44_P367958	0.012005	2.11793	up	5.85565	5.68125	5.30632	6.4591	6.56462	7.06745	P	A	A	P	P	P	RGD1311490	Rattus norvegicus similar to DKFZP434P1750 protein (LOC361697), mRNA [XM_341980]	XM_341980	361697	GO:0006605|GO:0005097|GO:0005622
A_44_P380002	0.0120568	2.19548	up	4.91536	5.67673	5.26611	6.42919	6.65673	6.17587	P	A	A	P	P	P	Psd2	PREDICTED: Rattus norvegicus pleckstrin and Sec7 domain containing 2 (predicted) (Psd2_predicted), mRNA [XM_226019]		307500	GO:0030425|GO:0043025	Rn.162299
A_44_P348901	0.0121946	2.84752	up	4.12059	5.32086	4.72353	6.24864	6.2629	6.18254	A	A	A	P	P	A	Olr1638	Rattus norvegicus olfactory receptor 1638 (predicted) (Olr1638_predicted), mRNA [NM_001000834]	NM_001000834	405123	GO:0007186|GO:0050911|GO:0004984|GO:0016021	Rn.142434
A_44_P837067	0.0123097	2.76867	up	4.58533	4.8462	4.47818	5.46539	6.38939	6.46252	P	A	A	A	P	P	LOC686985	PREDICTED: Rattus norvegicus similar to MIC2 like 1 (LOC686985), mRNA [XM_001076617]	XM_001076617	686985
A_43_P20044	0.0129114	2.33602	up	6.7626	7.44619	7.71464	8.47288	8.51112	8.6116	P	P	P	P	P	P	RGD1304878	PREDICTED: Rattus norvegicus similar to 2410024A21Rik protein (RGD1304878), misc RNA [XR_009633]	XR_009633	314415		Rn.20310
A_43_P17103	0.0130721	2.06628	up	5.46237	5.86288	5.72893	7.15701	6.45442	6.58387	P	A	P	M	P	P	Ms4a8b	PREDICTED: Rattus norvegicus membrane-spanning 4-domains, subfamily A, member 8B (predicted) (Ms4a8b_predicted), mRNA [XM_342026]	XM_342026	361733	GO:0007165|GO:0004872|GO:0016021	Rn.136564
A_44_P370892	0.0130836	2.21813	up	7.48867	7.91338	7.88403	9.15282	9.13518	8.44614	P	P	P	P	P	P	Tmem104	PREDICTED: Rattus norvegicus transmembrane protein 104 (predicted) (Tmem104_predicted), mRNA [XM_221104]		303670	GO:0006865|GO:0005279|GO:0016020	Rn.214152
A_44_P156361	0.0130862	3.49094	up	6.2433	7.50392	7.39793	9.08496	8.64106	8.82997	P	P	P	P	P	P	Olr694	Rattus norvegicus olfactory receptor 694 (predicted) (Olr694_predicted), mRNA [NM_001000357]	NM_001000357	295896	GO:0007186|GO:0050911|GO:0004984|GO:0005529|GO:0016021	Rn.138148
A_44_P189629	0.0132358	2.12917	up	5.68016	6.05493	6.0923	6.5916	7.2678	7.23886	P	P	P	P	P	P	LOC304229	similar to putative pheromone receptor (Go-VN5) (LOC304229), mRNA [Source:RefSeq_dna;Acc:XR_006394] [ENSRNOT00000061907]		304229	GO:0008067|GO:0016020	Rn.195584
A_44_P286294	0.0137228	2.70818	up	5.07125	4.71517	3.9784	5.7921	6.12804	6.15665	P	A	A	A	P	P	LOC303730	PREDICTED: Rattus norvegicus similar to chromobox homolog 2 (LOC303730), mRNA [XM_221185]	XM_221185	303730	GO:0006333|GO:0003682|GO:0000785|GO:0005634	Rn.13839
A_44_P748832	0.0138156	2.39604	up	5.01272	4.81674	4.36352	5.53906	6.13324	6.30263	P	A	A	A	P	P	Nuak2	Rattus norvegicus NUAK family, SNF1-like kinase, 2 (Nuak2), mRNA [NM_001007617]	NM_001007617	289419	GO:0006468|GO:0006915|GO:0006916|GO:0030036|GO:0042149|GO:0043066|GO:0000166|GO:0000287|GO:0004674|GO:0005524|GO:0016740|GO:0016607	Rn.16922
A_42_P808008	0.0139869	2.33643	up	5.20406	5.86833	5.5528	6.56492	6.52399	7.2092	P	A	A	P	P	P	Myl7	PREDICTED: Rattus norvegicus myosin, light polypeptide 7, regulatory (predicted) (Myl7_predicted), mRNA [XM_214074]		289759	GO:0006939|GO:0030048|GO:0000146|GO:0005509|GO:0042623|GO:0016459	Rn.3843
A_44_P262209	0.0143323	3.21991	up	4.11291	4.92264	5.50497	6.44527	6.52731	6.629	A	A	A	P	P	P	Olr773	Rattus norvegicus olfactory receptor 773 (predicted) (Olr773_predicted), mRNA [NM_001000373]	NM_001000373	296026	GO:0007186|GO:0050911|GO:0004984|GO:0016021	Rn.142757
A_44_P135401	0.0146124	2.55597	up	6.37638	7.17992	7.43171	8.22789	8.31603	8.5057	P	P	P	P	P	P	LOC292543	Rattus norvegicus similar to solute carrier family 7 (cationic amino acid transporter, y+ system), member 3 (LOC292543), mRNA [NM_001025639]	NM_001025639	292543	GO:0006810|GO:0006865|GO:0015171|GO:0015359|GO:0016020|GO:0016021	Rn.137080
A_44_P315977	0.0149607	2.03542	up	5.51353	5.55889	5.0861	6.26437	6.16234	6.80778	P	A	A	P	P	P	Slc23a2	Rattus norvegicus solute carrier family 23 (nucleobase transporters), member 2 (Slc23a2), mRNA [NM_017316]	NM_017316	50622	GO:0006139|GO:0006811|GO:0006814|GO:0006979|GO:0015851|GO:0015882|GO:0015993|GO:0019852|GO:0005215|GO:0008520|GO:0008523|GO:0015205|GO:0015293|GO:0031402|GO:0005624|GO:0005887|GO:0016020|GO:0016021	Rn.207197
A_42_P467630	0.0151964	2.37827	up	6.52904	7.08498	6.64524	7.49937	8.17468	8.33496	P	P	P	P	P	P	Slc22a1	Rattus norvegicus solute carrier family 22 (organic cation transporter), member 1 (Slc22a1), mRNA [NM_012697]	NM_012697	24904	GO:0006810|GO:0006811|GO:0006812|GO:0015695|GO:0005215|GO:0015075|GO:0015101|GO:0005887|GO:0016020|GO:0016021|GO:0016323	Rn.11186
A_44_P286138	0.0152758	2.48711	up	7.22499	8.08108	8.23908	9.11816	9.06533	9.30506	P	P	P	P	P	P	RGD1307927	Rattus norvegicus similar to RIKEN cDNA 6030446I19 gene (LOC311913), mRNA [XM_231184]		311913		Rn.92793
A_42_P470649	0.0152964	2.0355	up	5.08576	5.49995	5.12199	5.88475	6.27062	6.62847	P	A	A	A	P	P	Dio1	Rattus norvegicus deiodinase, iodothyronine, type I (Dio1), mRNA [NM_021653]	NM_021653	25430	GO:0006091|GO:0006590|GO:0042446|GO:0004800|GO:0008430|GO:0005615|GO:0005783|GO:0016020|GO:0016021	Rn.87549
A_44_P360876	0.015495	2.52717	up	5.03127	6.10435	5.7009	6.73936	7.07697	7.03276	P	A	P	P	P	P	LOC362795	Rattus norvegicus immunoglobulin G heavy chain, mRNA (cDNA clone MGC:112725 IMAGE:7385053), complete cds [BC098733]	BC098733	362795	GO:0003823	Rn.205046
A_44_P377050	0.0155705	2.35884	up	5.68697	6.05879	5.95541	6.57666	7.33091	7.50784	P	A	P	P	P	P	Olr1688	Rattus norvegicus olfactory receptor 1688 (predicted) (Olr1688_predicted), mRNA [NM_001000275]	NM_001000275	294164	GO:0007186|GO:0050911|GO:0004984|GO:0016021	Rn.142689
A_43_P11459	0.016353	2.07489	up	6.36	7.17657	7.05241	7.82821	7.85872	8.06116	P	P	P	P	P	P	Ednra	Rattus norvegicus endothelin receptor type A (Ednra), mRNA [NM_012550]	NM_012550	24326	GO:0001569|GO:0001666|GO:0001701|GO:0001934|GO:0006939|GO:0007165|GO:0007186|GO:0007190|GO:0007202|GO:0007204|GO:0007205|GO:0007507|GO:0007585|GO:0008283|GO:0015758|GO:0030818|GO:0042310|GO:0043278|GO:0050678|GO:0050729|GO:0051281|GO:0051482|GO:0001584|GO:0001599|GO:0004435|GO:0004872|GO:0004930|GO:0004962|GO:0005515|GO:0005887|GO:0016020|GO:0016021|GO:0030315	Rn.10915
A_44_P428886	0.0166103	2.47547	up	5.38233	6.35655	6.19973	7.20703	7.10851	7.54619	P	P	P	P	P	P	LOC689060	PREDICTED: Rattus norvegicus similar to vomeronasal 2, receptor, 1, transcript variant 2 (LOC689060), mRNA [XM_001068051]	XM_001068051	689060	GO:0008067|GO:0016020
A_44_P393336	0.0168717	2.69312	up	5.35091	5.5914	5.22617	6.14442	7.02169	7.2902	P	A	A	P	P	P	Olr778	Rattus norvegicus olfactory receptor 778 (predicted) (Olr778_predicted), mRNA [NM_001000607]	NM_001000607	404796	GO:0007186|GO:0050911|GO:0004984|GO:0005529|GO:0016021	Rn.142753
A_44_P328450	0.0174382	2.18601	up	6.5815	7.54301	7.21122	8.1239	8.33752	8.25921	P	P	P	P	P	P	LOC290921	PREDICTED: Rattus norvegicus similar to Growth/differentiation factor 2 precursor (GDF-2) (Bone morphogenetic protein 9) (BMP-9) (LOC290921), mRNA [XM_225059]	XM_225059	290921	GO:0040007|GO:0008083|GO:0005576
A_44_P503395	0.0176117	2.17499	up	6.31204	7.20783	6.76855	7.69499	7.83303	8.12344	P	P	P	P	P	P	Olr63	Rattus norvegicus olfactory receptor 63 (Olr63), mRNA [NM_001000542]	NM_001000542	365323	GO:0007165|GO:0007186|GO:0007608|GO:0050896|GO:0050911|GO:0004872|GO:0004984|GO:0016020|GO:0016021	Rn.129398
A_44_P550313	0.0179811	2.02131	up	6.28152	6.85093	7.07914	7.6886	7.59847	7.97039	P	P	P	P	P	P	Olr1332	Rattus norvegicus olfactory receptor 1332 (predicted) (Olr1332_predicted), mRNA [NM_001000477]	NM_001000477	300632	GO:0007186|GO:0050911|GO:0004984|GO:0016021	Rn.143468
A_44_P435683	0.0182339	2.67697	up	4.33351	5.06716	5.39316	6.00354	6.37789	6.6742	P	A	A	P	P	P	Olr745	Rattus norvegicus olfactory receptor 745 (predicted) (Olr745_predicted), mRNA [NM_001000578]	NM_001000578	366123	GO:0007186|GO:0050911|GO:0004984|GO:0016021	Rn.142780
A_44_P484727	0.0182361	2.32926	up	6.97891	7.76836	7.36621	8.16743	8.70227	8.90339	P	P	P	P	P	P	Olr197	Rattus norvegicus olfactory receptor 197 (predicted) (Olr197_predicted), mRNA [NM_001000188]	NM_001000188	293339	GO:0007186|GO:0050911|GO:0004984|GO:0016021	Rn.141814
A_44_P100667	0.0182909	2.41679	up	4.56575	4.90312	4.95384	6.29127	5.47522	6.4755	P	A	A	P	A	A	Tas2r134	Rattus norvegicus taste receptor, type 2, member 134 (Tas2r134), mRNA [NM_001013915]	NM_001013915	295589	GO:0007165|GO:0007186|GO:0050896|GO:0050909|GO:0004872|GO:0004930|GO:0016020|GO:0016021	Rn.143008
A_44_P459772	0.0185505	2.27105	up	4.99088	5.67275	4.94929	6.00097	6.48831	6.67372	P	A	A	P	P	P	RGD1562257	PREDICTED: Rattus norvegicus similar to hypothetical protein BC009980 (predicted) (RGD1562257_predicted), mRNA [XM_235563]		300150
A_44_P313926	0.019083	2.04716	up	5.88558	6.60685	6.73507	7.36411	7.39581	7.56844	P	P	P	P	P	P	RGD1304688	PREDICTED: Rattus norvegicus similar to RIKEN cDNA 4732482E20 (predicted) (RGD1304688_predicted), mRNA [XM_223730]		305625		Rn.125227
A_44_P128029	0.0192731	2.49016	up	5.98513	6.67637	6.40623	7.10878	7.90388	8.00379	P	P	P	P	P	P	Olr1462	Rattus norvegicus olfactory receptor 1462 (predicted) (Olr1462_predicted), mRNA [NM_001001097]	NM_001001097	405993	GO:0007186|GO:0050911|GO:0004984|GO:0016021	Rn.142116
A_44_P311225	0.0196538	3.0011	up	4.78493	6.17486	5.13748	6.90342	6.88773	7.0626	P	A	A	P	P	P	Olr1117	Rattus norvegicus olfactory receptor 1117 (predicted) (Olr1117_predicted), mRNA [NM_001000884]	NM_001000884	405183	GO:0007186|GO:0050911|GO:0004984|GO:0016021	Rn.143616
A_44_P498726	0.019718	3.55167	up	6.04063	4.4461	4.77876	6.8938	6.94378	6.9134	P	A	A	P	P	P	Olr50	Rattus norvegicus olfactory receptor 50 (predicted) (Olr50_predicted), mRNA [NM_001000131]	NM_001000131	293210	GO:0007186|GO:0050911|GO:0004984|GO:0016021	Rn.141924
A_44_P321496	0.019766	2.162	up	5.48623	6.29621	5.9423	6.66727	7.13429	7.26029	P	P	P	P	P	P	RGD1561426	AMGNNUC:SRPG2-00021-E12-A srpg2 (10238) Rattus norvegicus cDNA clone srpg2-00021-e12 5', mRNA sequence [CB795494]	CB795494	362633		Rn.105501
A_44_P125761	0.0204391	2.15088	up	4.47722	5.22285	5.1884	5.75234	6.11311	6.3378	P	A	A	A	P	P	Olr7	Rattus norvegicus olfactory receptor 7 (predicted) (Olr7_predicted), mRNA [NM_001000768]	NM_001000768	405043	GO:0007186|GO:0050911|GO:0004984|GO:0016021	Rn.142002
A_44_P353525	0.0208603	2.29148	up	5.59934	6.23035	5.89643	6.5822	7.27048	7.46228	P	P	P	P	P	P	Olr545	Rattus norvegicus olfactory receptor 545 (predicted) (Olr545_predicted), mRNA [NM_001001053]	NM_001001053	405941	GO:0007186|GO:0050911|GO:0004984|GO:0016021	Rn.142914
A_44_P489907	0.0209833	2.13693	up	4.91254	4.82539	4.65755	6.43728	5.46107	5.78376	P	A	A	P	A	A	Tubal3	PREDICTED: Rattus norvegicus tubulin, alpha-like 3 (predicted) (Tubal3_predicted), mRNA [XM_225547]		291287	GO:0007018|GO:0051258|GO:0003824|GO:0003924|GO:0005198|GO:0005525|GO:0005874|GO:0043234	Rn.199022
A_44_P159341	0.0210106	2.07192	up	7.23419	7.90388	7.61635	8.22054	8.8099	8.87689	P	P	P	P	P	P	LOC303734	PREDICTED: Rattus norvegicus similar to TBC1 domain family, member 16 (LOC303734), mRNA [XM_221188]	XM_221188	303734	GO:0005097|GO:0005622	Rn.214150
A_43_P15859	0.0214009	3.42803	up	7.01647	5.62156	5.51188	7.82611	7.81266	7.84328	P	A	A	P	P	P	Ocm	Rattus norvegicus oncomodulin (Ocm), mRNA [NM_012995]	NM_012995	25503	GO:0005509	Rn.9719
A_44_P463054	0.0218848	2.25465	up	6.6742	7.72028	7.29153	8.19824	8.44626	8.56021	P	P	P	P	P	P	RGD1565217	UI-R-CA1-bjd-j-05-0-UI.s1 UI-R-CA1 Rattus norvegicus cDNA clone UI-R-CA1-bjd-j-05-0-UI 3', mRNA sequence [BF403931]		499528		Rn.155530
A_44_P487049	0.0220482	2.17179	up	5.3628	5.91404	5.34979	6.19343	6.76703	7.02283	P	A	A	P	P	P	Olr87	Rattus norvegicus olfactory receptor 87 (predicted) (Olr87_predicted), mRNA [NM_001000543]	NM_001000543	365329	GO:0007186|GO:0050911|GO:0004984|GO:0016021	Rn.141899
A_44_P435675	0.022374	4.77384	up	4.43654	5.42405	4.67529	6.60352	6.50383	8.19398	P	A	A	P	P	P	Olr1596	Rattus norvegicus olfactory receptor 1596 (predicted) (Olr1596_predicted), mRNA [NM_001000501]	NM_001000501	304991	GO:0007186|GO:0050911|GO:0004984|GO:0016021	Rn.142333
A_44_P276673	0.022523	2.29505	up	4.59602	4.79056	4.84238	5.74306	5.50786	6.57362	P	A	A	A	A	P	LOC688622	Rattus norvegicus similar to DEAD-box protein 4 (VASA homolog) (rVLG) (LOC310090), mRNA [XM_226759]	XM_226759	688622
A_42_P755887	0.0226914	2.03867	up	6.02823	6.68645	6.13612	6.91227	7.51254	7.50887	P	P	P	P	P	P	Mlxipl	Rattus norvegicus MLX interacting protein-like (Mlxipl), mRNA [NM_133552]	NM_133552	171078	GO:0006110|GO:0006357|GO:0009653|GO:0009749|GO:0045449|GO:0003700|GO:0030528|GO:0005634|GO:0005667|GO:0005737	Rn.144656
A_44_P302334	0.0227055	2.18765	up	4.87927	5.78851	5.06941	6.08408	6.48443	6.55683	P	A	A	P	P	P	Cdh16	Rattus norvegicus cadherin 16 (Cdh16), mRNA [NM_001012055]	NM_001012055	307614	GO:0006418|GO:0007155|GO:0007156|GO:0004812|GO:0005509|GO:0005524|GO:0016020	Rn.3478
A_44_P447465	0.0230708	2.31458	up	6.59085	7.67563	7.28268	8.27338	8.28159	8.62644	P	P	P	P	P	P	Olr875	Rattus norvegicus olfactory receptor 875 (predicted) (Olr875_predicted), mRNA [NM_001000054]	NM_001000054	288789	GO:0007186|GO:0050911|GO:0004984|GO:0005529|GO:0016021	Rn.143409
A_44_P473345	0.0236704	2.25035	up	6.31704	7.07487	6.61068	7.39265	7.88611	8.23428	P	P	P	P	P	P	Nhlh2	Rattus norvegicus similar to Helix-loop-helix protein 2 (HEN2) (Nescient helix loop helix 2) (NSCL-2) (LOC295327), mRNA [XM_227524]	XM_227524	295327	GO:0007417|GO:0007617|GO:0042698
A_44_P306728	0.0244046	2.04046	up	5.1628	5.60527	5.01244	5.83953	6.41643	6.61122	P	A	A	A	P	P	Gli2	Rattus norvegicus similar to GLI-Kruppel family member GLI2 isoform beta; oncogene GLI2; tax helper protein 2; zinc finger protein GLI2; tax-responsive element-25-bp sequence binding protein; tax-responsive element-2 holding protein (LOC304729), mRNA...		304729	GO:0001501|GO:0006355|GO:0006366|GO:0007165|GO:0008150|GO:0008284|GO:0009887|GO:0030902|GO:0045941|GO:0003674|GO:0003676|GO:0003677|GO:0003682|GO:0003700|GO:0003713|GO:0005515|GO:0008270|GO:0005575|GO:0005622|GO:0005634	Rn.38778
A_44_P346557	0.0248348	3.56306	up	5.04061	5.49371	5.48484	6.42348	8.1249	6.97013	P	A	A	P	P	P	Olr93	Rattus norvegicus olfactory receptor 93 (predicted) (Olr93_predicted), mRNA [NM_001000141]	NM_001000141	293234	GO:0007186|GO:0050911|GO:0004984|GO:0016021	Rn.141894
A_44_P416685	0.024984	2.37494	up	4.87082	5.70345	6.01052	6.88281	6.88387	6.56179	P	A	P	P	P	P	Olr1192	Rattus norvegicus olfactory receptor 1192 (predicted) (Olr1192_predicted), mRNA [NM_001000859]	NM_001000859	405152	GO:0007186|GO:0050911|GO:0004984|GO:0016021	Rn.143574
A_44_P332515	0.0253385	2.96407	up	4.73764	5.36218	6.2698	7.00138	6.91476	7.15621	P	A	P	P	P	P	Olr1523	Rattus norvegicus olfactory receptor 1523 (Olr1523), mRNA [NM_001000713]	NM_001000713	404962	GO:0007186|GO:0050911|GO:0004872|GO:0004984|GO:0016021	Rn.124622
A_44_P302245	0.0254069	2.00398	up	6.04898	6.77576	6.56595	7.08546	7.63009	7.68372	P	P	P	P	P	P	LOC691531	Rattus norvegicus similar to 40S ribosomal protein S28 (LOC364625), mRNA [XM_344537]	XM_344537	691531		Rn.136974
A_44_P299550	0.025785	2.39778	up	6.53094	7.24154	6.9681	7.5835	8.38442	8.55777	P	P	P	P	P	P	Cldn4	Rattus norvegicus claudin 4 (Cldn4), mRNA [NM_001012022]	NM_001012022	304407	GO:0009405|GO:0004888|GO:0005198|GO:0005615|GO:0005886|GO:0005887|GO:0005923|GO:0016020|GO:0016021	Rn.6830
A_44_P293143	0.0264533	2.13837	up	6.20342	6.53346	7.26323	7.71157	7.68968	7.88839	P	P	P	P	P	P	Kcng4	PREDICTED: Rattus norvegicus potassium voltage-gated channel, subfamily G, member 4 (predicted) (Kcng4_predicted), mRNA [XM_226524]		307900		Rn.65251
A_43_P12291	0.0274228	2.0816	up	6.53873	7.10218	6.90375	7.64418	7.63896	8.43458	P	P	P	P	P	P	Alpi2	Rattus norvegicus intestinal alkaline phosphatase-II (IAP-II) gene (Alpi2), mRNA [NM_022680]	NM_022680	64621	GO:0008152|GO:0000287|GO:0008270|GO:0016787|GO:0005615	Rn.138122
A_43_P17028	0.0288893	2.38466	up	5.82426	6.73184	6.22842	6.99499	7.6594	7.89148	P	P	P	P	P	P	Fblim1	CSX-associated LIM [Source:RefSeq_peptide;Acc:NP_001007555] [ENSRNOT00000015896]		362650	GO:0043149|GO:0008270|GO:0031005|GO:0046872|GO:0001725	Rn.2851
A_44_P436873	0.0307059	2.09665	up	6.1539	6.72214	6.60548	7.03054	7.69473	7.9605	P	P	P	P	P	P	Ogdhl	PREDICTED: Rattus norvegicus oxoglutarate dehydrogenase-like (predicted) (Ogdhl_predicted), mRNA [XM_214261]		290566	GO:0006096|GO:0008152|GO:0004591|GO:0030976	Rn.38202
A_44_P168917	0.0325075	3.4402	up	4.27171	5.48073	5.36683	7.62015	6.44319	6.40341	P	A	A	P	P	P	Zfp206	PREDICTED: Rattus norvegicus zinc finger protein 206 (predicted) (Zfp206_predicted), mRNA [XM_220198]		302962	GO:0006355|GO:0003676|GO:0003700|GO:0008270|GO:0005622|GO:0005634	Rn.106364
A_44_P367573	0.0327788	2.00857	up	6.52262	7.29295	7.17604	7.64797	8.01137	8.35079	P	P	P	P	P	P	Chia	Rattus norvegicus chitinase, acidic (Chia), mRNA [NM_207586]	NM_207586	113901	GO:0000272|GO:0005975|GO:0006032|GO:0006955|GO:0008152|GO:0004568|GO:0005125|GO:0005129|GO:0008061|GO:0043169|GO:0005576|GO:0005615	Rn.43692
A_44_P553047	0.0330599	2.29253	up	6.58711	7.55586	7.17657	7.82063	8.45589	8.63383	P	P	P	P	P	P	Fndc3b	Rattus norvegicus similar to FAD104 (LOC294925), mRNA [XM_226988]	XM_226988	294925	GO:0045600	Rn.757
A_44_P393482	0.0335573	2.43204	up	5.8686	5.84034	5.70926	6.30498	7.33645	7.62328	P	A	P	P	P	P	LOC365807	PREDICTED: Rattus norvegicus similar to putative pheromone receptor V2R2 (LOC365807), mRNA [XM_345218]		365807	GO:0004872|GO:0008067|GO:0016020	Rn.111884
A_43_P13395	0.0338	2.66283	up	4.45782	4.68088	4.1245	5.03596	6.03493	6.4312	P	A	A	A	P	P	LOC246267	Rattus norvegicus resection-induced TPI (rs11) (LOC246267), mRNA [NM_144751]	NM_144751	246267	GO:0008152|GO:0004807|GO:0016853	Rn.127819
A_44_P142573	0.0338477	2.1887	up	5.73325	5.98154	5.67275	7.56651	6.82158	6.38967	P	P	P	P	P	P	RGD1304731	PREDICTED: Rattus norvegicus similar to RIKEN cDNA 5330437I02 gene (predicted) (RGD1304731_predicted), mRNA [XM_214556]		291549	GO:0004866|GO:0016021	Rn.70441
A_44_P467696	0.0340163	9.72871	up	4.30913	2.76509	4.44256	7.90148	8.10948	5.35256	P	A	A	P	M	A	Rln3	Rattus norvegicus relaxin 3 (Rln3), mRNA [NM_170667]	NM_170667	266997	GO:0001664|GO:0005179|GO:0005576	Rn.45123
A_44_P498735	0.0343287	2.08043	up	6.81068	7.53649	7.40052	8.51112	8.59876	7.80847	P	P	P	P	P	P	Olr1418	Rattus norvegicus olfactory receptor 1418 (predicted) (Olr1418_predicted), mRNA [NM_001000008]	NM_001000008	287313	GO:0007186|GO:0050911|GO:0004984|GO:0016021	Rn.142149
A_44_P244063	0.0347046	2.24065	up	6.73936	6.90196	6.82253	8.16906	8.50899	7.27755	P	P	P	P	M	P	LOC363458	PREDICTED: Rattus norvegicus similar to procollagen, type IV, alpha 6 (LOC363458), mRNA [XM_001056684]	XM_001056684	363458	GO:0006817|GO:0008150|GO:0003674|GO:0005201|GO:0005575|GO:0005581|GO:0005737
A_44_P257378	0.0355961	2.36225	up	4.45059	5.74422	4.78518	6.15512	6.13435	6.41098	P	A	A	P	P	P	Olr660	Rattus norvegicus olfactory receptor 660 (predicted) (Olr660_predicted), mRNA [NM_001000635]	NM_001000635	404828	GO:0007186|GO:0050911|GO:0004984|GO:0016021	Rn.142841
A_44_P100087	0.0358473	2.15262	up	5.75147	6.25486	6.40408	6.6529	7.50179	7.574	P	P	P	P	P	P	Olr876	Rattus norvegicus olfactory receptor 876 (predicted) (Olr876_predicted), mRNA [NM_001000708]	NM_001000708	404957	GO:0007186|GO:0050911|GO:0004984|GO:0005529|GO:0016021	Rn.143408
A_44_P283385	0.0367321	2.19118	up	5.13223	6.26131	5.8718	6.64761	6.82828	7.18458	P	P	P	P	P	P	Gip	Rattus norvegicus gastric inhibitory polypeptide (Gip), mRNA [NM_019630]	NM_019630	25040	GO:0050796|GO:0005179|GO:0005576|GO:0005615	Rn.10446
A_44_P264965	0.0372756	2.01296	up	6.32988	7.05015	6.63613	7.18215	7.84984	8.01212	P	P	P	P	P	P	RGD1564961	PREDICTED: Rattus norvegicus similar to retinoblastoma-binding protein 1 isoform I (predicted) (RGD1564961_predicted), mRNA [XM_226650]	XM_226650	294622
A_44_P404921	0.0376773	2.04169	up	6.49605	6.83797	6.67637	7.05636	8.01952	8.02379	P	P	P	P	P	P	Olr1555	Rattus norvegicus olfactory receptor 1555 (predicted) (Olr1555_predicted), mRNA [NM_001000726]	NM_001000726	404980	GO:0007186|GO:0050911|GO:0004984|GO:0016021	Rn.142257
A_44_P464237	0.0384334	2.07474	up	6.20933	6.9059	6.51559	7.03306	7.86991	7.88665	P	P	P	P	P	P	RGD1563155	PREDICTED: Rattus norvegicus similar to RIKEN cDNA 1700054O13 (predicted) (RGD1563155_predicted), mRNA [XM_346271]		367734	GO:0006334|GO:0007001|GO:0003677|GO:0000786|GO:0005634
A_44_P228972	0.0396004	2.27002	up	4.78425	5.67435	5.45002	6.60876	5.93626	6.91172	P	A	A	P	A	P	Olr358	Rattus norvegicus olfactory receptor 358 (predicted) (Olr358_predicted), mRNA [NM_001000756]	NM_001000756	405027	GO:0007186|GO:0050911|GO:0004984|GO:0016021	Rn.141685
A_44_P353556	0.0406599	2.19741	up	4.3806	5.15726	5.65215	6.05519	6.17695	6.36528	P	A	P	P	P	P	Olr404	Rattus norvegicus olfactory receptor 404 (predicted) (Olr404_predicted), mRNA [NM_001000382]	NM_001000382	296667	GO:0007186|GO:0050911|GO:0004984|GO:0016021	Rn.143034
A_44_P205691	0.042598	6.1357	up	3.28656	5.15855	2.12229	6.28668	5.91525	6.21716	A	A	A	P	P	P	Olr477	Rattus norvegicus olfactory receptor 477 (predicted) (Olr477_predicted), mRNA [NM_001000304]	NM_001000304	295747	GO:0007186|GO:0050911|GO:0004984|GO:0016021	Rn.142960
A_44_P141996	0.0427271	2.9881	up	4.12203	5.7208	5.02203	6.85147	5.98513	6.76595	A	A	A	P	P	P	Olr1450	Rattus norvegicus olfactory receptor 1450 (predicted) (Olr1450_predicted), mRNA [NM_001000774]	NM_001000774	405049	GO:0007186|GO:0050911|GO:0004984|GO:0016021	Rn.142128
A_43_P15885	0.0431652	2.25799	up	5.07759	5.76001	6.4547	7.01954	6.81999	6.97788	P	A	P	P	P	P	Cttnbp2	Cortactin-binding protein 2. [Source:Uniprot/SPTREMBL;Acc:Q2IBD4] [ENSRNOT00000011228]		282587	GO:0030036|GO:0005515|GO:0005519|GO:0015629	Rn.16244
A_44_P189393	0.0432885	2.10226	up	4.67982	5.71548	5.83402	6.51499	6.44026	6.48989	P	A	P	P	P	P	Olr1230	Rattus norvegicus olfactory receptor 1230 (predicted) (Olr1230_predicted), mRNA [NM_001000595]	NM_001000595	367060	GO:0007186|GO:0050911|GO:0004984|GO:0016021	Rn.143539
A_44_P436013	0.0436499	2.02376	up	5.05862	4.68451	4.49327	5.14761	6.07488	6.06503	P	A	A	A	P	A	LOC686118	AMGNNUC:SRPB2-00095-F11-A srpb2 (10220) Rattus norvegicus cDNA clone srpb2-00095-f11 5', mRNA sequence [CB547092]		686118	GO:0006355|GO:0003700|GO:0005634	Rn.198505
A_44_P424405	0.0438003	2.11465	up	5.66626	6.28104	5.98204	6.40803	7.3174	7.44518	P	P	P	P	P	P	Nbpwr1	Rattus norvegicus neuropeptides B/W receptor 1 (Nbpwr1), mRNA [NM_001014784]	NM_001014784	297795	GO:0007165|GO:0007186|GO:0007268|GO:0019222|GO:0001584|GO:0004872|GO:0004985|GO:0005515|GO:0016020|GO:0016021	Rn.140960
A_44_P250628	0.0447417	2.0598	up	4.57011	5.53827	5.15726	6.15769	5.72652	6.50894	P	A	A	P	A	P	LOC502549	PREDICTED: Rattus norvegicus similar to TD and POZ domain containing 2 (LOC502549), mRNA [XM_001053637]	XM_001053637	502549	GO:0005515	Rn.195790
A_43_P15260	0.046532	4.13182	up	4.88785	4.12341	4.97173	5.78347	6.33856	8.0013	P	A	A	A	P	P	Tshb	Rattus norvegicus thyroid stimulating hormone, beta subunit (Tshb), mRNA [NM_013116]	NM_013116	25653	GO:0007186|GO:0007267|GO:0009653|GO:0005179|GO:0005575|GO:0005576|GO:0005615	Rn.9966
A_44_P505688	0.0480656	2.21933	up	8.10861	9.29202	9.1272	9.66535	10.059	10.2539	P	P	P	P	P	P	Gja8	Rattus norvegicus gap junction membrane channel protein alpha 8 (Gja8), mRNA [NM_153465]	NM_153465	29601	GO:0006810|GO:0007267|GO:0007601|GO:0051260|GO:0005515|GO:0015267|GO:0015285|GO:0000299|GO:0005887|GO:0005922|GO:0016021	Rn.86658
A_44_P156364	0.0481915	2.732	up	5.58658	6.67184	6.13862	7.8189	8.14286	6.78514	P	P	P	P	P	P	Olr1273	Rattus norvegicus olfactory receptor 1273 (predicted) (Olr1273_predicted), mRNA [NM_001000458]	NM_001000458	300589	GO:0007186|GO:0050911|GO:0004984|GO:0016021	Rn.143506
A_44_P330736	0.0484365	2.03341	up	5.64926	5.96031	5.90819	6.164	7.14467	7.2808	P	A	P	P	P	P	Kcnmb3	PREDICTED: Rattus norvegicus potassium large conductance calcium-activated channel, subfamily M beta member 3 (predicted) (Kcnmb3_predicted), mRNA [XM_227040]		310303	GO:0001508|GO:0005513|GO:0006813|GO:0019228|GO:0005515|GO:0015269|GO:0015459|GO:0008076|GO:0016020
A_44_P499577	0.049623	2.11313	up	5.57991	6.88508	6.30131	7.26861	7.22555	7.51028	P	P	P	P	P	P	Foxi1	PREDICTED: Rattus norvegicus forkhead box I1 (predicted) (Foxi1_predicted), mRNA [XM_220287]		287185	GO:0006355|GO:0007275|GO:0042472|GO:0045893|GO:0003677|GO:0003700|GO:0008301|GO:0016563|GO:0005634
A_44_P113403	0.0016402	2.08308	down	6.15889	6.30312	6.35435	4.98822	5.42858	5.22339	P	P	P	A	A	A	RGD1561431	PREDICTED: Rattus norvegicus similar to homeobox-containing transcription factor (predicted) (RGD1561431_predicted), mRNA [XM_001058923]		500125
A_44_P180452	0.0020864	2.75658	down	6.38599	6.88334	6.29528	5.10779	4.87419	5.19398	P	P	P	A	A	A	Mrps2	PREDICTED: Rattus norvegicus mitochondrial ribosomal protein S2 (predicted) (Mrps2_predicted), mRNA [XM_342398]		362094	GO:0006412|GO:0003735|GO:0005622|GO:0005739|GO:0015935	Rn.48907
A_44_P352152	0.00516346	2.04512	down	6.41866	5.8718	5.93304	5.16951	4.93477	5.02267	P	A	P	A	A	A	RGD1305891	Rattus norvegicus similar to DNA (cytosine-5)-methyltransferase 3A (Dnmt3a) (DNA methyltransferase MmuIIIA) (DNA MTase MmuIIIA) (M.MmuIIIA) (LOC303060), mRNA [XM_220319]		303060
A_44_P232205	0.0052423	2.58022	down	5.67218	5.791	5.90873	3.97582	4.50631	4.78729	P	A	P	A	A	A	Bin2	Rattus norvegicus bridging integrator 2 (Bin2), mRNA [NM_001012223]	NM_001012223	366988	GO:0005515|GO:0005737	Rn.47919
A_44_P698351	0.00661155	2.20061	down	6.58899	6.45104	7.11854	5.48484	5.7468	5.51322	P	P	P	A	A	A	RGD1564553	PREDICTED: Rattus norvegicus similar to CD84 leukocyte antigen (predicted) (RGD1564553_predicted), mRNA [XM_577290]	XM_577290	501872
A_44_P431296	0.00955853	3.56283	down	5.29201	4.67104	5.84846	3.48995	3.74936	3.07314	P	A	P	A	A	A	Gpr18	Rattus norvegicus G protein-coupled receptor 18 (Gpr18), mRNA [NM_001079710]	NM_001079710	679957	GO:0007165|GO:0007186|GO:0001584|GO:0004872|GO:0045028|GO:0016020|GO:0016021	Rn.205907
A_44_P546445	0.0141344	10.899	down	4.82154	7.01134	4.31733	2.03068	1.88463	1.89654	P	P	A	A	A	A	RGD1559709	PREDICTED: Rattus norvegicus similar to F-box protein 47 (predicted) (RGD1559709_predicted), mRNA [XM_001081385]	XM_001081385	360615
A_44_P171064	0.0192247	2.35921	down	6.10218	5.61593	6.17856	4.55758	5.26495	4.35924	P	A	P	A	A	A	RGD1308307	PREDICTED: Rattus norvegicus similar to pyruvate dehydrogenase phosphatase regulatory subunit (predicted) (RGD1308307_predicted), mRNA [XM_226475]		307852		Rn.21088
A_44_P239281	0.0202167	2.06669	down	7.33142	6.64713	6.39987	5.69416	5.80436	5.73795	P	P	P	A	A	A	Cdc6	PREDICTED: Rattus norvegicus cell division cycle 6 homolog (S. cerevisiae) (predicted) (Cdc6_predicted), mRNA [XM_340896]		360621	GO:0000166|GO:0003682|GO:0005515|GO:0005524|GO:0017111|GO:0005737|GO:0005819	Rn.93156
A_44_P420187	0.023071	2.57824	down	5.31633	5.9462	5.72626	4.32402	4.85997	3.70564	P	A	P	A	A	A	Zic1	Rattus norvegicus zinc finger protein of the cerebellum 1 (Zic1), mRNA [NM_022677]	NM_022677	64618	GO:0007417|GO:0007420|GO:0007610|GO:0008150|GO:0003674|GO:0003676|GO:0003677|GO:0003700|GO:0008270|GO:0046872|GO:0005575|GO:0005622|GO:0005634	Rn.161923
A_44_P470630	0.0241067	3.44545	down	5.34924	6.50263	5.49405	4.49528	4.17677	3.31979	P	P	A	A	A	A	Myom2	Myomesin 2 (Fragment). [Source:Uniprot/SPTREMBL;Acc:Q80UL0] [ENSRNOT00000015908]		306616	GO:0006936|GO:0006941|GO:0007517|GO:0005200|GO:0008307|GO:0005856|GO:0005863	Rn.209007
A_44_P1027964	0.0279045	10.6088	down	5.11558	6.15034	7.48916	2.23223	4.31661	1.98466	P	P	P	A	A	A	RGD1305311	Q4G164_HUMAN (Q4G164) IQCA protein, partial (21%) [TC637617]		316616	GO:0000166|GO:0005524|GO:0017111	Rn.163088
A_44_P192211	0.031039	6.11589	down	4.76781	6.28409	3.53957	2.45356	2.08433	2.2159	P	P	A	A	A	A	Lyzl1	PREDICTED: Rattus norvegicus lysozyme-like 1 (predicted) (Lyzl1_predicted), mRNA [XM_344612]		364745		Rn.124844
A_44_P145300	0.0325303	2.61885	down	6.26713	6.37943	7.59155	5.49278	5.37798	5.20053	P	P	P	A	A	A	Lamp3	Rattus norvegicus lysosomal-associated membrane protein 3 (Lamp3), mRNA [NM_001012015]	NM_001012015	303801	GO:0005764|GO:0005765|GO:0016020|GO:0016021	Rn.19784
A_44_P445244	0.0333725	5.90852	down	5.10611	5.12879	6.37715	2.19864	4.34315	2.38187	P	A	P	A	A	A	Artn	Rattus norvegicus artemin (Artn), mRNA [NM_053397]	NM_053397	362572	GO:0007411|GO:0007422|GO:0050930|GO:0005102|GO:0005515|GO:0008083|GO:0005615	Rn.154711
A_44_P398612	0.0353964	2.02914	down	6.60906	5.61333	6.52585	5.16151	5.15321	5.37091	P	A	P	A	A	A	Slc26a7	PREDICTED: Rattus norvegicus solute carrier family 26, member 7 (predicted) (Slc26a7_predicted), mRNA [XM_232793]		297910	GO:0006810|GO:0006820|GO:0006821|GO:0005215|GO:0005253|GO:0005254|GO:0016021	Rn.109484
A_44_P279780	0.0419316	2.77427	down	6.96035	7.22834	7.18544	4.70348	5.903	6.35134	P	P	P	A	P	P	Clec11a	Rattus norvegicus C-type lectin domain family 11, member a (Clec11a), mRNA [NM_001012459]	NM_001012459	29313	GO:0008284|GO:0005529|GO:0008083|GO:0005576|GO:0005615	Rn.162423
A_44_P468468	0.0482902	2.1146	down	7.26643	7.16991	6.68615	5.35147	6.00325	6.52663	P	P	M	A	A	P	Lbp	Rattus norvegicus lipopolysaccharide binding protein (Lbp), mRNA [NM_017208]	NM_017208	29469	GO:0006869|GO:0006953|GO:0006968|GO:0009617|GO:0042742|GO:0001530|GO:0008289|GO:0005576|GO:0005615|GO:0016020|GO:0016021	Rn.48863
A_44_P367698	0.0488291	3.57993	down	5.36889	6.8451	5.46512	3.33665	4.88948	3.93318	P	P	A	A	A	A	Dio2	Rattus norvegicus deiodinase, iodothyronine, type II (Dio2), mRNA [NM_031720]	NM_031720	65162	GO:0001514|GO:0006590|GO:0009409|GO:0042403|GO:0042404|GO:0042446|GO:0004800|GO:0008430|GO:0005615|GO:0016020|GO:0016021	Rn.88380
A_44_P539081	0.0493634	10.3139	down	5.25015	5.74447	7.97232	2.18437	4.69125	1.99175	P	A	P	A	A	A	Plxna4	PREDICTED: Rattus norvegicus plexin A4 (predicted) (Plxna4_predicted), mRNA [XM_231590]		312213	GO:0007165|GO:0007275|GO:0007399|GO:0004872|GO:0017154|GO:0016020	Rn.212457

## Sheet: S4.2
Table S4.2. The genes differentially expressed in DRGs at 3 h post nerve injury (PNI) compared to 0.5 h PNI
ProbeName	p-value	Fold change	regulation	0.5h_DRG_1	0.5h_DRG_2	0.5h_DRG_3	3h_DRG_1	3h_DRG_2	3h_DRG_3	0.5h_DRG_1	0.5h_DRG_2	0.5h_DRG_3	3h_DRG_1	3h_DRG_2	3h_DRG_3	GeneSymbol	Description	GenbankAccession	EntrezGene	GO(Avadis)	UniGene
A_44_P456769	1.72913e-06	5.20009	up	2.0348	2.04299	1.92962	4.39142	4.30475	4.44686	A	A	A	P	P	P	Ncr1	Rattus norvegicus natural cytotoxicity triggering receptor 1 (Ncr1), mRNA [NM_057199]	NM_057199	117547	GO:0004872|GO:0005615|GO:0016020|GO:0016021	Rn.30049
A_44_P243738	2.55277e-06	6.41886	up	2.12442	2.17754	2.07228	4.71407	4.92323	4.78389	A	A	A	P	P	P	RGD1560959_predicted	Rattus norvegicus similar to CG8312-PA (LOC313650), mRNA [XM_233583]	XM_233583	313650
A_44_P151433	3.11011e-06	3.49464	up	2.08837	2.05231	2.08726	3.83606	3.97515	3.83216	A	A	A	P	P	A	Pde8b	Rattus norvegicus phosphodiesterase 8B (Pde8b), mRNA [NM_199268]	NM_199268	309962	GO:0000160|GO:0006355|GO:0009187|GO:0000156|GO:0000287|GO:0004114|GO:0004115|GO:0016787	Rn.208889
A_44_P326078	5.30612e-06	6.11689	up	2.20147	2.00149	2.03535	4.71977	4.59306	4.76388	A	A	A	P	P	P	LOC361153	PREDICTED: Rattus norvegicus hypothetical LOC361153 (LOC361153), mRNA [XM_341438]		361153		Rn.201721
A_43_P15498	6.16935e-06	4.99219	up	2.18966	2.00808	2.03774	4.49195	4.33285	4.3697	A	A	A	P	P	P	Chrng	Rattus norvegicus cholinergic receptor, nicotinic, gamma polypeptide (Chrng), mRNA [NM_019145]	NM_019145	25753	GO:0006811|GO:0006936|GO:0007165|GO:0007268|GO:0007271|GO:0004889|GO:0004981|GO:0005216|GO:0005230|GO:0015267|GO:0015276|GO:0030594|GO:0005794|GO:0005886|GO:0005887|GO:0005892|GO:0016021|GO:0045211	Rn.44634
A_44_P342710	6.81515e-06	4.1731	up	2.05085	1.98945	2.03163	4.20545	4.06712	3.98272	A	A	A	P	P	P	LOC691914	PREDICTED: Rattus norvegicus similar to Leo1, Paf1/RNA polymerase II complex component, homolog (LOC691914), mRNA [XM_001080079]	XM_001080079	691914	GO:0005975|GO:0009045	Rn.214642
A_44_P552573	7.30114e-06	3.06294	up	2.18602	2.12858	2.15489	3.85495	3.67864	3.78065	A	A	A	P	P	A	Foxa3	Rattus norvegicus forkhead box A3 (Foxa3), mRNA [NM_017077]	NM_017077	25100	GO:0001678|GO:0006350|GO:0006355|GO:0009267|GO:0003677|GO:0003700|GO:0030528|GO:0005634	Rn.10949
A_44_P323879	8.57425e-06	4.6927	up	2.17542	2.17898	2.1392	4.33882	4.30028	4.54576	A	A	A	P	P	P	RGD1308233_predicted	PREDICTED: Rattus norvegicus similar to hypothetical protein FLJ14547 (predicted) (RGD1308233_predicted), mRNA [XM_228117]		309732
A_43_P13967	9.85356e-06	3.64699	up	1.91462	2.0073	2.11165	3.94205	3.87132	3.82031	A	A	A	P	P	A	Gsta2	Rattus norvegicus glutathione-S-transferase, alpha type2 (Gsta2), mRNA [NM_017013]	NM_017013	24422	GO:0008152|GO:0004364|GO:0016740	Rn.144550
A_44_P220088	1.11442e-05	3.49177	up	1.97005	1.99436	2.08212	3.90746	3.83938	3.71157	A	A	A	P	P	A	Npal1_predicted	PREDICTED: Rattus norvegicus NIPA-like domain containing 1 (predicted) (Npal1_predicted), mRNA [XM_223366]		289594	GO:0016020|GO:0016021	Rn.108519
A_44_P852728	1.2493e-05	3.49884	up	2.22664	2.00259	2.06045	3.87719	3.9291	3.90403	A	A	A	P	P	P	LOC363483	Rattus norvegicus similar to RIKEN cDNA 4921520P21; DMRTC1 (LOC363483), mRNA [NM_001014222]	NM_001014222	363483		Rn.30139
A_44_P341895	1.52982e-05	4.95865	up	2.12184	2.07449	2.10417	4.54137	4.23402	4.45495	A	A	A	P	P	P	Gpr103	Rattus norvegicus G protein-coupled receptor 103 (Gpr103), mRNA [NM_198199]	NM_198199	310327	GO:0007165|GO:0007186|GO:0001584|GO:0004872|GO:0004983|GO:0016020|GO:0016021	Rn.162584
A_43_P21779	1.82947e-05	5.5121	up	2.03557	2.15712	2.06146	4.38551	4.53757	4.71888	A	A	A	P	P	P	RGD1311615_predicted	PREDICTED: Rattus norvegicus similar to hypothetical protein FLJ33868 (predicted) (RGD1311615_predicted), mRNA [XM_345624]		366531	GO:0005488	Rn.103605
A_44_P198987	1.96104e-05	4.43019	up	2.34541	2.28717	2.13704	4.34391	4.53833	4.32949	A	A	A	P	P	P	RGD1561034_predicted	PREDICTED: Rattus norvegicus similar to hypothetical protein MGC34805 (predicted) (RGD1561034_predicted), mRNA [XM_219097]		308908		Rn.162456
A_44_P309489	2.00654e-05	4.00203	up	2.10785	1.90056	1.89461	4.06101	3.95242	3.89179	A	A	A	P	P	P	Ddx21a	Rattus norvegicus DEAD (Asp-Glu-Ala-Asp) box polypeptide 21a (Ddx21a), mRNA [NM_001037201]	NM_001037201	317399	GO:0000166|GO:0003723|GO:0004004|GO:0005524|GO:0008026|GO:0016787|GO:0005634|GO:0005730	Rn.201790
A_44_P471201	2.03231e-05	4.36153	up	2.6184	2.35626	2.33655	4.55223	4.55079	4.58268	A	A	A	P	P	P	Mybl1_predicted	Rattus norvegicus similar to transcriptional regulatory protein (LOC297783), mRNA [XM_232620]		297783	GO:0006355|GO:0045449|GO:0003677|GO:0016563|GO:0030528|GO:0005634
A_44_P821699	2.44775e-05	3.98424	up	2.02587	1.97626	2.0275	3.95066	3.88512	4.17677	A	A	A	P	P	P	LOC499719	Rattus norvegicus hypothetical LOC499719, mRNA (cDNA clone MGC:156807 IMAGE:7134244), complete cds. [BC128777]		499719	GO:0016491|GO:0046914	Rn.215031
A_44_P202201	2.53909e-05	8.92837	up	2.07071	1.89176	1.89757	4.88184	5.11711	5.33628	A	A	A	P	P	P	Grp	Rattus norvegicus gastrin releasing peptide (Grp), mRNA [NM_133570]	NM_133570	171101	GO:0007165|GO:0007218|GO:0005184|GO:0008083|GO:0005615|GO:0005625	Rn.10930
A_44_P282004	2.58793e-05	2.01823	up	5.80411	5.87002	5.82044	6.82052	6.92612	6.78718	A	A	A	P	P	P	LOC679383	PREDICTED: Rattus norvegicus similar to DNA segment, Chr 5, ERATO Doi 135, expressed (LOC679383), mRNA [XM_001056099]	XM_001056099	679383
A_44_P959571	2.61174e-05	4.28192	up	2.09891	2.05535	2.08846	4.08628	4.3697	4.08151	A	A	A	P	P	P	Plcz1	Rattus norvegicus phospholipase C, zeta 1 (Plcz1), mRNA [NM_001012234]	NM_001012234	497197	GO:0006629|GO:0006816|GO:0007242|GO:0007343|GO:0004435|GO:0004629|GO:0005509	Rn.123184
A_43_P22238	3.02736e-05	3.7743	up	2.50275	2.2467	2.23908	4.30106	4.20761	4.22849	A	A	A	P	P	P	RGD1306802	Rattus norvegicus similar to hypothetical protein BC008207 (RGD1306802), mRNA [NM_001024772]	NM_001024772	306387	GO:0016301|GO:0016740	Rn.162269
A_44_P606216	4.05188e-05	3.76714	up	2.41993	2.34614	2.50359	4.50947	4.26438	4.23623	A	A	A	P	P	P	RGD1563015_predicted	PREDICTED: Rattus norvegicus RGD1563015 (predicted) (RGD1563015_predicted), mRNA [XM_575898]		500537		Rn.140974
A_44_P407653	4.21221e-05	3.90902	up	2.13779	2.20354	2.32624	4.04627	4.18009	4.34163	A	A	A	P	P	P	RGD1566416_predicted	PREDICTED: Rattus norvegicus similar to hypothetical protein A930013K19 (predicted) (RGD1566416_predicted), mRNA [XM_223532]		305448	GO:0005158	Rn.211840
A_44_P142582	4.3198e-05	4.49726	up	2.31596	2.05648	2.13033	4.37957	4.17748	4.45286	A	A	A	P	P	P	Zfp236_predicted	PREDICTED: Rattus norvegicus zinc finger protein 236 (predicted) (Zfp236_predicted), mRNA [XM_225695]		291409	GO:0006355|GO:0003676|GO:0003700|GO:0008270|GO:0005622|GO:0005634	Rn.205667
A_44_P123828	4.38399e-05	3.8859	up	1.868	2.06665	2.04265	3.971	4.07949	3.80155	A	A	A	P	P	P	Tectb_predicted	PREDICTED: Rattus norvegicus tectorin beta (predicted) (Tectb_predicted), mRNA [XM_217644]		292124	GO:0007605|GO:0005201|GO:0005578|GO:0005615
A_44_P419976	4.79007e-05	5.4703	up	2.10847	2.05314	2.08453	4.37644	4.79151	4.43306	A	A	A	P	P	P	Tbx1_predicted	Rattus norvegicus similar to T-box 1 (LOC360737), mRNA [XM_341009]		360737	GO:0001525|GO:0001568|GO:0001708|GO:0001755|GO:0006355|GO:0006357|GO:0007368|GO:0007389|GO:0007507|GO:0007517|GO:0007605|GO:0008150|GO:0009653|GO:0009952|GO:0042472|GO:0042473|GO:0042474|GO:0045893|GO:0045944|GO:0048538|GO:0048568|GO:0003674|GO:0003700|GO:0003702|GO:0005575|GO:0005634	Rn.41347
A_44_P210502	5.09605e-05	6.8616	up	2.16082	2.05781	2.08308	4.62595	4.87452	5.13688	A	A	A	P	P	P	Chat_predicted	Choline O-acetyltransferase (EC 2.3.1.6) (CHOACTase) (Choline acetylase) (ChAT). [Source:Uniprot/SWISSPROT;Acc:P32738] [ENSRNOT00000034283]		290567	GO:0001547|GO:0001666|GO:0007268|GO:0007274|GO:0007517|GO:0007529|GO:0007584|GO:0007613|GO:0007622|GO:0007628|GO:0016358|GO:0030182|GO:0042136|GO:0042493|GO:0043179|GO:0045471|GO:0004102|GO:0008415|GO:0016740|GO:0005737|GO:0019717|GO:0043025	Rn.104846
A_44_P278479	5.26131e-05	3.41289	up	2.35123	2.11808	2.14292	3.86341	3.98196	4.07984	A	A	A	P	P	P	Olr1084_predicted	Rattus norvegicus olfactory receptor 1084 (predicted) (Olr1084_predicted), mRNA [NM_001000709]	NM_001000709	404958	GO:0007186|GO:0050911|GO:0004984|GO:0016021	Rn.143334
A_44_P394737	5.26637e-05	3.6098	up	2.16483	1.98271	2.01124	4.04591	3.75516	3.91347	A	A	A	A	P	P	Kb35	Rattus norvegicus type II keratin Kb35 (Kb35), mRNA [NM_001008809]	NM_001008809	406227	GO:0005198|GO:0005882	Rn.143276
A_44_P192224	5.46095e-05	4.93373	up	2.50648	2.10856	2.30288	4.52295	4.59339	4.70961	A	A	A	P	P	P	Upp2_predicted	PREDICTED: Rattus norvegicus uridine phosphorylase 2 (predicted) (Upp2_predicted), mRNA [XM_229938]		295620	GO:0009116|GO:0046108|GO:0003824|GO:0004850|GO:0005515|GO:0005829|GO:0045098	Rn.129633
A_44_P208576	5.47192e-05	3.47951	up	2.12054	1.98575	2.01187	4.01254	3.79269	3.70958	A	A	A	P	P	A	RGD1566178_predicted			364823		Rn.39343
A_44_P126114	5.54525e-05	3.76756	up	2.06701	1.97422	2.10989	3.81999	3.92036	4.15166	A	A	A	P	P	P	LOC683045	PREDICTED: Rattus norvegicus similar to macrophage activation 2 like (LOC683045), mRNA [XM_001064254]	XM_001064254	683045	GO:0006955|GO:0003924|GO:0005525
A_44_P487000	5.61922e-05	3.57221	up	2.04322	1.90409	1.91283	3.72115	3.67759	3.97185	A	A	A	A	P	P	Olr623_predicted	Rattus norvegicus olfactory receptor 623 (predicted) (Olr623_predicted), mRNA [NM_001000651]	NM_001000651	404848	GO:0007186|GO:0050911|GO:0004984|GO:0016021	Rn.142866
A_44_P461518	6.48237e-05	2.15109	up	4.95155	5.03787	4.93322	6.18856	6.0149	6.03438	A	A	A	P	P	P	Mapk6	Rattus norvegicus mitogen-activated protein kinase 6 (Mapk6), mRNA [NM_031622]	NM_031622	58840	GO:0006468|GO:0007049|GO:0007165|GO:0000166|GO:0004674|GO:0004707|GO:0005515|GO:0005524|GO:0016740|GO:0005737	Rn.88457
A_44_P546445	6.57262e-05	5.34297	up	2.03068	1.88463	1.89654	4.60707	4.29537	4.16234	A	A	A	P	P	P	RGD1559709_predicted	PREDICTED: Rattus norvegicus similar to F-box protein 47 (predicted) (RGD1559709_predicted), mRNA [XM_001081385]	XM_001081385	360615
A_44_P217875	6.95523e-05	2.4432	up	7.27283	7.37234	7.38272	8.64213	8.51032	8.74177	P	P	P	P	P	P	Dsp	Dsp protein (Fragment). [Source:Uniprot/SPTREMBL;Acc:Q4QQR7] [ENSRNOT00000018649]		306871	GO:0008544|GO:0018149|GO:0030216|GO:0042060|GO:0005200|GO:0030674|GO:0001533|GO:0005739|GO:0005882|GO:0005912|GO:0005913|GO:0005916|GO:0016323|GO:0030057	Rn.54711
A_44_P440343	6.96196e-05	6.43104	up	2.10745	1.94307	1.95356	4.48184	4.60251	4.97488	A	A	A	P	P	P	Olr399_predicted	Rattus norvegicus olfactory receptor 399 (predicted) (Olr399_predicted), mRNA [NM_001000560]	NM_001000560	366026	GO:0007186|GO:0050911|GO:0004984|GO:0016021	Rn.143039
A_44_P414404	6.97741e-05	4.55508	up	1.93184	1.98908	2.1254	4.01357	4.41045	4.18473	A	A	A	P	P	P	Olr851_predicted	Rattus norvegicus olfactory receptor 851 (predicted) (Olr851_predicted), mRNA [NM_001000400]	NM_001000400	298040	GO:0007186|GO:0050911|GO:0004984|GO:0016021	Rn.143203
A_44_P344214	7.11579e-05	4.89232	up	2.08715	1.92075	1.9292	4.26681	4.05635	4.48549	A	A	A	P	P	P	Olr1275_predicted	Rattus norvegicus olfactory receptor 1275 (predicted) (Olr1275_predicted), mRNA [NM_001000800]	NM_001000800	405085	GO:0007186|GO:0050911|GO:0004984|GO:0016021	Rn.143504
A_44_P550938	7.97347e-05	3.60458	up	1.94925	1.97461	2.04311	4.02533	3.64843	3.8427	A	A	A	A	P	P	Pcdh11x_predicted	PREDICTED: Rattus norvegicus protocadherin 11 X-linked (predicted) (Pcdh11x_predicted), mRNA [XM_001055860]	XM_001055860	317204	GO:0007156|GO:0005509|GO:0016020
A_44_P105749	8.07087e-05	4.35799	up	2.10856	2.14415	2.0543	4.10909	4.08968	4.47923	A	A	A	P	P	P	RGD1563657_predicted	PREDICTED: Rattus norvegicus similar to hypothetical protein DKFZp434H177.1 - human (fragment) (predicted) (RGD1563657_predicted), mRNA [XM_221302]		303785
A_44_P126412	8.40834e-05	3.96358	up	2.20379	2.31058	2.48975	4.1585	4.33913	4.46691	A	A	A	M	P	P	LOC313067	Meckelin (Meckel syndrome type 3 protein homolog) (Transmembrane protein 67). [Source:Uniprot/SWISSPROT;Acc:P0C152] [ENSRNOT00000021839]		313067	GO:0016020|GO:0016021	Rn.72665
A_44_P227604	9.63587e-05	5.28586	up	2.22877	2.38777	2.59173	4.77779	5.00991	4.62698	A	A	A	P	P	P	Eme1_predicted	PREDICTED: Rattus norvegicus essential meiotic endonuclease 1 homolog 1 (S. pombe) (predicted) (Eme1_predicted), mRNA [XM_220879]		287634		Rn.144707
A_44_P113842	9.69741e-05	2.60601	up	6.59362	6.59979	6.71245	7.95228	7.92419	8.1749	P	P	P	P	P	P	Max	Rattus norvegicus Max protein (Max), mRNA [NM_022210]	NM_022210	60661	GO:0006355|GO:0003677|GO:0005515|GO:0030528|GO:0005634	Rn.4210
A_44_P527840	0.000109715	4.0706	up	2.21238	1.99913	2.046	4.24964	3.87925	4.20432	A	A	A	P	P	P	RGD1306603_predicted	Rattus norvegicus similar to RIKEN cDNA D330022A01 gene (LOC363144), mRNA [XM_343481]	XM_343481	363144		Rn.159436
A_44_P147300	0.000110983	4.25158	up	2.11293	1.98599	1.97483	4.36284	3.92255	4.05236	A	A	A	P	M	P	Clca2_predicted	PREDICTED: Rattus norvegicus chloride channel, calcium activated, family member 2 (predicted) (Clca2_predicted), mRNA [XM_217690]		308016	GO:0006821|GO:0005254|GO:0015276|GO:0005886	Rn.162637
A_44_P898155	0.000118448	3.10687	up	2.37511	2.12045	2.1461	3.87998	3.70823	3.95983	A	A	A	A	P	P	RGD1566124_predicted	PREDICTED: Rattus norvegicus similar to hypothetical protein FLJ32940 isoform 1 (predicted) (RGD1566124_predicted), mRNA [XR_008854]	XR_008854	501861		Rn.125104
A_44_P283636	0.000137543	4.16659	up	1.99188	2.09774	2.00432	4.01297	3.89629	4.36128	A	A	A	P	P	P	Cic_predicted	Rattus norvegicus similar to capicua protein (LOC308435), mRNA [XM_218337]	XM_218337	308435	GO:0006355|GO:0006418|GO:0006810|GO:0003677|GO:0004812|GO:0005215|GO:0005488|GO:0005515|GO:0005524	Rn.15668
A_44_P363308	0.000142636	3.34301	up	1.87204	2.15689	2.26127	3.91241	3.78272	3.81851	A	A	A	P	P	P	Ptprk	Rattus norvegicus protein tyrosine phosphatase, receptor type, K, extracellular region (Ptprk), mRNA [NM_001029902]	NM_001029902	360302	GO:0007155|GO:0031175|GO:0004725|GO:0004872|GO:0016020	Rn.126653
A_42_P601606	0.000143244	4.32545	up	1.96606	1.94444	2.02841	4.0403	3.86843	4.36873	A	A	A	P	M	P	Itih4	Rattus norvegicus inter alpha-trypsin inhibitor, heavy chain 4 (Itih4), mRNA [NM_019369]	NM_019369	54404	GO:0030212|GO:0004867|GO:0005576|GO:0005737|GO:0005886	Rn.11308
A_44_P112246	0.000143442	4.02539	up	2.14406	2.11483	2.09891	4.04651	3.9356	4.40309	A	A	A	P	P	P	RGD1560527_predicted	Rattus norvegicus similar to serine/threonine kinase (LOC291014), mRNA [XM_225194]	XM_225194	291014	GO:0006468|GO:0004674|GO:0005524
A_44_P615345	0.000146703	5.13354	up	2.13318	2.03997	1.98084	4.70124	4.14365	4.38896	A	A	A	P	P	P	RGD1560307_predicted	Rattus norvegicus cDNA clone IMAGE:7459410 [BC110052]		360661		Rn.198904
A_44_P436539	0.000148413	4.36593	up	2.15308	2.07711	2.03754	4.14042	4.49989	4.00628	A	A	A	P	P	P	RGD1563020_predicted	PREDICTED: Rattus norvegicus similar to OTTHUMP00000016566 (predicted) (RGD1563020_predicted), mRNA [XM_236961]		301271	GO:0008158|GO:0016020
A_44_P206284	0.000182455	2.47045	up	8.93055	9.23354	9.05633	10.3745	10.3059	10.4543	P	P	P	P	P	P	RGD1566215_predicted	PREDICTED: Rattus norvegicus similar to Coatomer gamma-2 subunit (Gamma-2 coat protein) (Gamma-2 COP) (predicted) (RGD1566215_predicted), mRNA [XM_217496]	XM_217496	301742	GO:0005198|GO:0005488|GO:0005905	Rn.207764
A_43_P15455	0.00018858	3.51659	up	2.29002	2.04205	2.07537	4.12635	3.73947	3.98415	A	A	A	P	P	P	Npffr1	Rattus norvegicus neuropeptide FF receptor 1 (Npffr1), mRNA [NM_022291]	NM_022291	64107	GO:0007165|GO:0007186|GO:0001584|GO:0004872|GO:0004930|GO:0008188|GO:0016020|GO:0016021	Rn.64483
A_43_P19053	0.000188829	3.57582	up	1.98437	2.12393	2.13087	3.66537	3.98725	4.10138	A	A	A	P	A	P	Pskh1_predicted	PREDICTED: Rattus norvegicus protein serine kinase H1 (predicted) (Pskh1_predicted), mRNA [XM_344760]		364993	GO:0006468|GO:0004672|GO:0004674|GO:0005524	Rn.199058
A_44_P318837	0.000191385	5.4845	up	2.13364	1.92635	1.92275	4.37812	4.19261	4.77809	A	A	A	P	P	P	Neil2_predicted	PREDICTED: Rattus norvegicus nei like 2 (E. coli) (predicted) (Neil2_predicted), mRNA [XM_224276]		305957	GO:0008017|GO:0005737|GO:0005874|GO:0005876	Rn.106460
A_44_P667224	0.000201145	4.80863	up	1.95819	1.93338	2.02728	3.90987	4.4896	4.31625	A	A	A	P	P	P	RGD1560565_predicted	PREDICTED: Rattus norvegicus similar to Tumor protein p53 inducible protein 5 (predicted) (RGD1560565_predicted), mRNA [XM_001062059]		499287		Rn.123225
A_44_P485301	0.000207202	3.80292	up	2.00087	1.92838	1.98483	3.85135	4.17434	3.66971	A	A	A	P	P	A	Mall	Rattus norvegicus mal, T-cell differentiation protein-like (Mall), mRNA [NM_001014182]	NM_001014182	362211	GO:0016020	Rn.48232
A_44_P550237	0.000219018	3.26646	up	13.4874	13.5828	13.7735	15.4002	15.1155	15.4512	P	P	P	P	P	P	Mapt	Rattus norvegicus microtubule-associated protein tau (Mapt), mRNA [NM_017212]	NM_017212	29477	GO:0000226|GO:0006915|GO:0007017|GO:0007026|GO:0007584|GO:0010033|GO:0030182|GO:0031116|GO:0045773|GO:0005200|GO:0005515|GO:0008017|GO:0008034|GO:0017124|GO:0019899|GO:0005829|GO:0005856|GO:0005875|GO:0005886|GO:0030424|GO:0030426|GO:0045298	Rn.2455
A_44_P512936	0.000222027	3.87657	up	2.10737	2.03131	2.06178	4.31661	3.9407	3.80748	A	A	A	P	P	A	Olr441_predicted	Rattus norvegicus olfactory receptor 441 (predicted) (Olr441_predicted), mRNA [NM_001000283]	NM_001000283	295712	GO:0007186|GO:0050911|GO:0004984|GO:0016021	Rn.142989
A_44_P915344	0.000225917	3.66722	up	1.94295	1.96326	2.08773	3.76806	4.15233	3.69761	A	A	A	P	P	A	RGD1564797_predicted	PREDICTED: Rattus norvegicus similar to empty spiracles-like protein 2 (predicted) (RGD1564797_predicted), mRNA [XM_574698]		499380	GO:0007420|GO:0009952|GO:0030182|GO:0030900|GO:0005515	Rn.16276
A_43_P11478	0.00024193	5.03754	up	2.91035	2.47883	2.63565	5.20291	5.08207	4.738	A	A	A	P	P	P	Lalba	Rattus norvegicus lactalbumin, alpha (Lalba), mRNA [NM_012594]	NM_012594	24528	GO:0005989|GO:0006917|GO:0007165|GO:0007267|GO:0042742|GO:0004461|GO:0005509|GO:0005576|GO:0005615	Rn.10479
A_44_P192211	0.000242843	3.71383	up	2.45356	2.08433	2.2159	4.30028	4.19482	3.93741	A	A	A	P	P	P	Lyzl1_predicted	PREDICTED: Rattus norvegicus lysozyme-like 1 (predicted) (Lyzl1_predicted), mRNA [XM_344612]		364745		Rn.124844
A_44_P114320	0.000248541	3.72361	up	2.62195	2.16897	2.53425	4.45598	4.2258	4.33351	A	A	A	P	P	P	Atp6v1g3_predicted	PREDICTED: Rattus norvegicus ATPase, H transporting, lysosomal V1 subunit G3 (predicted) (Atp6v1g3_predicted), mRNA [XM_213980]		289407	GO:0015991|GO:0008553|GO:0016020	Rn.14800
A_44_P496880	0.00025831	6.09891	up	2.13611	1.88901	1.89176	4.96434	4.30846	4.46973	A	A	A	P	P	P	LOC689486	PREDICTED: Rattus norvegicus hypothetical protein LOC689486 (LOC689486), mRNA [XM_001070970]	XM_001070970	689486		Rn.207927
A_44_P360938	0.000263258	4.93637	up	1.86769	2.18233	2.17472	4.55681	4.06174	4.51654	A	A	A	P	P	P	RGD1559812_predicted	Rattus norvegicus similar to contactin associated protein-like 5 isoform 1 (predicted) (RGD1559812_predicted), mRNA [NM_001047865]	NM_001047865	297832	GO:0007155	Rn.208721
A_44_P156966	0.000264568	2.62948	up	8.19277	8.20214	7.92653	9.63932	9.46462	9.40185	P	P	P	P	P	P	RGD1563226_predicted	PREDICTED: Rattus norvegicus similar to ubiquitin-conjugating enzyme UBCi (predicted) (RGD1563226_predicted), mRNA [XM_228708]		317341	GO:0006464|GO:0006512|GO:0004842|GO:0019787	Rn.106891
A_44_P438718	0.000264931	4.0556	up	2.62063	2.1935	2.2262	4.50871	4.40309	4.18828	A	A	A	P	P	P	Stil_predicted	PREDICTED: Rattus norvegicus Scl [XM_233429]		313506	GO:0008283	Rn.214077
A_44_P243127	0.000267509	3.38214	up	1.8798	2.12608	2.31027	3.7189	3.96744	3.90363	A	A	A	P	P	P	Hoxa1	Rattus norvegicus homeo box A1 (Hoxa1), mRNA [NM_013075]	NM_013075	25607	GO:0006355|GO:0006357|GO:0007275|GO:0007399|GO:0009790|GO:0009952|GO:0030902|GO:0042472|GO:0003700|GO:0003702|GO:0005634	Rn.9780
A_44_P473565	0.000275134	2.7102	up	2.18233	2.30448	2.4888	3.78093	3.89269	3.6172	A	A	A	P	P	A	Usp24_predicted	PREDICTED: Rattus norvegicus ubiquitin specific protease 24 (predicted) (Usp24_predicted), mRNA [XM_233260]		313427	GO:0006511|GO:0006810|GO:0004221|GO:0005215|GO:0016020	Rn.214078
A_44_P417280	0.000309621	3.64943	up	2.14857	1.93668	1.93184	3.84703	3.63919	4.13387	A	A	A	A	P	P	RGD1564655_predicted	PREDICTED: Rattus norvegicus similar to Tle2 protein (predicted) (RGD1564655_predicted), mRNA [XM_226456]		292014	GO:0045449|GO:0003677|GO:0005634	Rn.108810
A_44_P172632	0.00034082	4.23581	up	2.06765	1.90253	1.91239	4.19114	3.6946	4.24474	A	A	A	A	P	P	Gpr1	Rattus norvegicus G protein-coupled receptor 1 (Gpr1), mRNA [NM_012961]	NM_012961	25457	GO:0007165|GO:0007186|GO:0001584|GO:0004872|GO:0005887|GO:0016020|GO:0016021	Rn.81208
A_44_P147156	0.000366461	4.16578	up	2.04466	2.2279	2.49187	4.31391	4.08628	4.54	A	A	A	P	P	P	RGD1359713	Rattus norvegicus hypothetical RNA binding protein RGD1359713 (RGD1359713), mRNA [NM_001005882]	NM_001005882	305340	GO:0000166|GO:0003676	Rn.38803
A_44_P511042	0.000366568	2.01293	up	6.91738	6.71664	6.85827	7.95075	7.85324	7.7162	P	P	P	P	P	P	RGD1304810_predicted	PREDICTED: Rattus norvegicus similar to 6430573F11Rik protein (predicted) (RGD1304810_predicted), mRNA [XM_224905]		306504		Rn.150783
A_44_P716637	0.000385367	3.81653	up	2.58927	2.09704	2.23045	4.42523	4.11122	4.17709	A	A	A	P	P	P	Msx2	Rattus norvegicus msh homeo box homolog 2 (Drosophila) (Msx2), mRNA [NM_012982]	NM_012982	25483	GO:0001501|GO:0006355|GO:0007275|GO:0030326|GO:0043065|GO:0003674|GO:0003700|GO:0005515|GO:0005575|GO:0005634	Rn.10414
A_44_P344577	0.000386263	4.13322	up	2.0709	2.13014	2.21433	4.25853	4.45671	3.84194	A	A	A	P	P	A	Nvl_predicted	PREDICTED: Rattus norvegicus nuclear VCP-like (predicted) (Nvl_predicted), mRNA [XM_213963]		289323	GO:0005524|GO:0005634	Rn.8896
A_44_P102481	0.000406237	3.58425	up	2.49233	2.49868	2.19603	4.06839	4.13537	4.50829	A	A	A	P	P	P	Sox9	PREDICTED: Rattus norvegicus SRY-box containing gene 9 (Sox9), mRNA [XM_001081628]	XM_001081628	140586	GO:0006355|GO:0051216|GO:0003677|GO:0003700|GO:0000785|GO:0005634	Rn.95086
A_44_P353916	0.000408817	3.7248	up	2.47209	2.14349	2.34226	4.1593	3.9964	4.49361	A	A	A	P	P	P	RGD1310837	Rattus norvegicus similar to hypothetical protein A330042H22 (RGD1310837), mRNA [NM_001025631]	NM_001025631	289439	GO:0008152|GO:0008654|GO:0005509|GO:0008415|GO:0016740|GO:0016020|GO:0016021	Rn.162228
A_44_P436336	0.000438248	3.46808	up	8.62079	8.68596	8.97627	10.496	10.3691	10.8004	P	P	P	P	P	P	Mageh1	Rattus norvegicus melanoma antigen, family H, 1 (Mageh1), mRNA [NM_001013250]	NM_001013250	367767	GO:0006915|GO:0048011|GO:0005102|GO:0008022|GO:0005737	Rn.56595
A_44_P468107	0.00045252	3.64308	up	2.14349	2.10343	2.13787	3.82512	3.80997	4.34519	A	A	A	P	P	P	Alb	Rattus norvegicus albumin (Alb), mRNA [NM_134326]	NM_134326	24186	GO:0006810|GO:0007179|GO:0009267|GO:0010033|GO:0019836|GO:0030104|GO:0042311|GO:0043066|GO:0043072|GO:0046689|GO:0050891|GO:0003677|GO:0005160|GO:0005386|GO:0005504|GO:0005507|GO:0005515|GO:0008144|GO:0008270|GO:0015643|GO:0016209|GO:0019825|GO:0030170|GO:0046872|GO:0050824|GO:0005576|GO:0005615|GO:0005737|GO:0043234	Rn.202968
A_44_P342739	0.000456305	3.77746	up	1.94964	2.03988	2.15442	3.95278	3.67437	4.26904	A	A	A	A	P	P	Ribc2	Rattus norvegicus RIB43A domain with coiled-coils 2 (Ribc2), mRNA [NM_001013949]	NM_001013949	300122		Rn.96045
A_44_P178048	0.000489824	2.06762	up	8.20889	8.16029	8.0609	9.28714	9.27803	9.00883	P	P	P	P	P	P	Tiparp_predicted	Rattus norvegicus similar to hypothetical protein FLJ22693 (LOC310467), mRNA [XM_227217]		310467	GO:0006471|GO:0005515	Rn.24217
A_44_P416899	0.000529705	2.66172	up	2.5935	2.16367	2.50161	3.90327	3.851	3.74158	A	A	A	P	P	A	Ppyr1	Rattus norvegicus pancreatic polypeptide receptor 1 (Ppyr1), mRNA [NM_031581]	NM_031581	29471	GO:0007165|GO:0007186|GO:0007586|GO:0007631|GO:0008015|GO:0001584|GO:0001601|GO:0001602|GO:0003824|GO:0004872|GO:0042277|GO:0005887|GO:0016020|GO:0016021	Rn.10574
A_44_P448093	0.000533844	3.25225	up	2.55125	2.07305	2.17181	4.13116	3.90865	3.86061	A	A	A	P	P	A	RGD1563590_predicted	PREDICTED: Rattus norvegicus similar to melanoma antigen 2 (predicted) (RGD1563590_predicted), mRNA [XM_228599]	XM_228599	302435
A_43_P12824	0.000535024	3.55477	up	2.3035	2.75737	2.20223	4.36163	4.1593	4.23144	A	A	A	P	P	P	Cnga1	Rattus norvegicus cyclic nucleotide gated channel alpha 1 (Cnga1), mRNA [NM_053497]	NM_053497	85259	GO:0006811|GO:0006813|GO:0007283|GO:0007601|GO:0050896|GO:0000166|GO:0005216|GO:0005221|GO:0005249|GO:0005267|GO:0015276|GO:0030553|GO:0001750|GO:0005624|GO:0005737|GO:0005887|GO:0016020|GO:0016021|GO:0017071	Rn.54534
A_44_P269055	0.000543139	3.4932	up	2.04815	1.89932	1.90425	3.94766	3.4118	3.90592	A	A	A	A	P	P	Ly6b	Rattus norvegicus lymphocyte antigen 6 complex, locus B (Ly6b), mRNA [NM_139257]	NM_139257	246138		Rn.39703
A_44_P262065	0.000562946	2.93549	up	2.40425	2.09694	2.11995	3.75033	3.55822	3.9734	A	A	A	A	P	P	LOC299282	Rattus norvegicus Serine protease inhibitor (LOC299282), mRNA [NM_182474]	NM_182474	299282	GO:0004867	Rn.97597
A_44_P149906	0.000574324	3.72197	up	1.87703	2.05659	2.02141	4.21401	3.58469	3.84454	A	A	A	A	M	P	LOC691539	similar to Y-linked testis-specific protein (LOC367547), mRNA [Source:RefSeq_dna;Acc:XR_009501] [ENSRNOT00000048832]		691539	GO:0007276	Rn.196732
A_44_P536797	0.000577408	3.68638	up	2.18531	2.28736	2.01352	4.05168	3.74293	4.33819	A	A	A	A	P	P	Xkr7	Rattus norvegicus X Kell blood group precursor related family member 7 homolog (human) (Xkr7), mRNA [NM_001012092]	NM_001012092	311549	GO:0016020|GO:0016021	Rn.162711
A_43_P20658	0.000590136	4.91147	up	2.10156	2.68575	1.9198	4.52262	4.49195	4.58101	A	A	A	P	P	P	Angpt4_predicted	Rattus norvegicus similar to angiopoietin 3 (LOC296269), mRNA [XM_215890]		296269	GO:0007492|GO:0005172|GO:0030297|GO:0005615	Rn.9586
A_44_P400677	0.000603516	3.44922	up	2.27148	2.42159	2.63964	4.11426	4.52295	4.0543	A	A	A	P	P	P	Kcnv2_predicted	PREDICTED: Rattus norvegicus potassium channel, subfamily V, member 2 (predicted) (Kcnv2_predicted), mRNA [XM_220024]		294065		Rn.109115
A_44_P271586	0.000606089	3.29742	up	2.68097	2.26127	2.79924	4.34976	4.38168	4.17404	A	A	A	P	P	P	Acat2	Rattus norvegicus Ab2-076 mRNA, complete cds [AY325187]	AY325187	308100	GO:0008150|GO:0008203|GO:0042158|GO:0003674|GO:0003985|GO:0008415|GO:0016740|GO:0005575	Rn.203063
A_44_P349328	0.000687114	3.89287	up	1.89831	2.04793	2.16133	3.62633	4.09407	4.26967	A	A	A	P	A	P	RGD1564724_predicted	PREDICTED: Rattus norvegicus similar to polycystic kidney disease 1 like 1 (predicted) (RGD1564724_predicted), mRNA [XM_223624]	XM_223624	289796
A_44_P703456	0.000697047	2.18334	up	2.8797	2.64522	2.55804	3.82689	3.93973	3.69594	A	A	A	P	P	A	RGD1565062_predicted	PREDICTED: Rattus norvegicus similar to PF20 (predicted) (RGD1565062_predicted), mRNA [XM_576582]	XM_576582	501158		Rn.48315
A_44_P508055	0.0007177	3.2756	up	1.90944	2.10088	2.48518	3.83137	3.78905	4.01034	A	A	A	P	P	P	Bcl2l11	Rattus norvegicus BCL2-like 11 (apoptosis facilitator) (Bcl2l11), transcript variant 3, mRNA [NM_171988]	NM_171988	64547	GO:0006915|GO:0006917|GO:0042981|GO:0043065|GO:0005515|GO:0008017|GO:0046982|GO:0005624|GO:0016020	Rn.82709
A_44_P424614	0.000722769	3.26711	up	2.30816	2.11673	2.158	3.82626	4.23224	3.64843	A	A	A	P	P	A	LOC363267	Rattus norvegicus hypothetical protein LOC363267 (LOC363267), mRNA [NM_001025025]	NM_001025025	363267		Rn.104466
A_44_P330869	0.000750422	3.79679	up	2.5914	2.524	2.75737	4.18055	4.62	4.84657	A	A	A	P	P	P	RGD1305899_predicted	Rattus norvegicus similar to Protein C20orf158 (LOC311715), mRNA [XM_230965]		311715	GO:0045449|GO:0003677|GO:0030528|GO:0001673|GO:0005634	Rn.200277
A_44_P224769	0.000783484	2.80972	up	2.804	2.36732	2.42507	3.85023	4.08387	4.13357	A	A	A	P	P	P	Klk13_predicted	PREDICTED: Rattus norvegicus kallikrein 13 (predicted) (Klk13_predicted), mRNA [XM_218643]		292848	GO:0006508|GO:0004252|GO:0005515|GO:0005576|GO:0005737
A_44_P454323	0.000803222	3.0286	up	1.89783	2.11544	2.46781	3.83031	3.79894	3.64778	A	A	A	P	P	A	Olr854_predicted	Rattus norvegicus olfactory receptor 854 (predicted) (Olr854_predicted), mRNA [NM_001000582]	NM_001000582	366377	GO:0007186|GO:0050911|GO:0004984|GO:0016021	Rn.143199
A_43_P16025	0.000827936	3.53458	up	1.94858	1.94787	2.06249	3.93741	3.41944	4.06671	A	A	A	A	P	P	Il4	Rattus norvegicus interleukin 4 (Il4), mRNA [NM_201270]	NM_201270	287287	GO:0006935|GO:0006954|GO:0006955|GO:0006968|GO:0008203|GO:0030183|GO:0030890|GO:0042092|GO:0042102|GO:0042104|GO:0042113|GO:0042325|GO:0042523|GO:0043066|GO:0045189|GO:0045191|GO:0045348|GO:0045671|GO:0045944|GO:0048295|GO:0048304|GO:0050776|GO:0005125|GO:0005136|GO:0005515|GO:0005576|GO:0005615	Rn.108255
A_44_P463679	0.000861003	5.84282	up	2.08745	2.01576	2.05117	4.27247	5.16334	4.35856	A	A	A	P	P	P	Zpbp2	Rattus norvegicus zona pellucida binding protein 2 (Zpbp2), mRNA [NM_001007011]	NM_001007011	363676	GO:0007339|GO:0005576	Rn.51329
A_44_P112397	0.000891092	4.95736	up	2.29345	2.29261	2.0372	4.57091	4.91394	4.06712	A	A	A	P	P	P	Ncoa6ip_predicted	Rattus norvegicus similar to PIMT (LOC312947), mRNA [XM_232648]	XM_232648	312947	GO:0006350|GO:0006355|GO:0005515|GO:0008168|GO:0008757|GO:0016740|GO:0005634	Rn.69147
A_43_P18969	0.000900797	2.30315	up	9.75622	9.32716	9.40185	10.7263	10.6359	10.7338	P	P	P	P	P	P	Fkbp5	Rattus norvegicus FK506 binding protein 5 (Fkbp5), mRNA [NM_001012174]	NM_001012174	361810	GO:0006457|GO:0005488|GO:0005528|GO:0016853|GO:0005634	Rn.144288
A_44_P102359	0.000929842	2.01422	up	5.19092	5.25469	4.93041	6.23282	6.14306	6.0308	A	A	A	P	P	P	Pde7b	Rattus norvegicus phosphodiesterase 7B (Pde7b), mRNA [NM_080894]	NM_080894	140929	GO:0007165|GO:0007268|GO:0019933|GO:0004115|GO:0016787	Rn.212624
A_44_P187512	0.000938463	3.38776	up	2.22065	2.09166	2.11544	4.1897	3.5252	3.99385	A	A	A	A	P	P	Ptprt_predicted	PREDICTED: Rattus norvegicus protein tyrosine phosphatase, receptor type, T (predicted) (Ptprt_predicted), mRNA [XM_001069772]		362263	GO:0006470|GO:0007169|GO:0004721|GO:0004725|GO:0005001|GO:0005515|GO:0016791|GO:0005615|GO:0005887|GO:0016020|GO:0016021	Rn.198665
A_44_P316700	0.000948056	3.41965	up	2.0091	1.89831	1.93396	3.32784	3.84886	3.98621	A	A	A	P	A	P	RGD1559982_predicted	PREDICTED: Rattus norvegicus similar to paraneoplastic antigen like 6A (predicted) (RGD1559982_predicted), mRNA [XM_219714]	XM_219714	293850
A_43_P13329	0.000966224	2.67374	up	2.62402	2.26782	2.60652	4.14673	3.78032	3.82788	A	A	A	P	P	A	Phlpb	Rattus norvegicus phospholipase B (Phlpb), mRNA [NM_138898]	NM_138898	192259	GO:0006629|GO:0016298|GO:0016788	Rn.91079
A_44_P110400	0.00100031	2.55777	up	6.0308	5.96546	6.08598	7.55502	7.51567	7.07621	P	A	P	P	P	P	Aloxe3_predicted	PREDICTED: Rattus norvegicus arachidonate lipoxygenase 3 (predicted) (Aloxe3_predicted), mRNA [XM_213336]	XM_213336	287424	GO:0008150|GO:0008152|GO:0003674|GO:0016491|GO:0005575	Rn.8716
A_44_P547934	0.00101704	2.71875	up	2.7319	2.3843	2.51765	3.97805	3.75955	4.22509	A	A	A	A	P	P	Olr833_predicted	Rattus norvegicus olfactory receptor 833 (predicted) (Olr833_predicted), mRNA [NM_001000408]	NM_001000408	298397	GO:0007186|GO:0007608|GO:0050911|GO:0001584|GO:0004984|GO:0016021	Rn.143215
A_44_P111744	0.00102754	3.7924	up	2.04526	2.41089	2.8231	4.36873	4.33107	4.34878	A	A	A	P	P	P	Ly6g5b	Rattus norvegicus lymphocyte antigen 6 complex, locus G5B (Ly6g5b), mRNA [NM_001001934]	NM_001001934	406867	GO:0006955	Rn.215684
A_44_P255316	0.0010508	3.23306	up	1.99784	1.94958	2.00374	3.84336	3.90515	3.28135	A	A	A	P	P	A	Wdr66_predicted	PREDICTED: Rattus norvegicus WD repeat domain 66 (predicted) (Wdr66_predicted), mRNA [XM_001079344]	XM_001079344	304498	GO:0005509
A_42_P729251	0.0010529	5.10592	up	2.76139	2.25756	2.14382	4.69707	5.10838	4.41382	A	A	A	P	P	P	RGD1311670_predicted	Rattus norvegicus similar to RIKEN cDNA A230074B11 gene (predicted) (RGD1311670_predicted), mRNA [NM_001079885]	NM_001079885	293449	GO:0007010|GO:0003779	Rn.127486
A_43_P19193	0.00106943	3.59973	up	2.63835	2.48825	2.40482	4.18511	4.1185	4.77148	A	A	A	P	P	P	Lama1_predicted	PREDICTED: Rattus norvegicus laminin, alpha 1 (predicted) (Lama1_predicted), mRNA [XM_237536]		316758	GO:0002011|GO:0007166|GO:0007275|GO:0009888|GO:0030155|GO:0030334|GO:0045198|GO:0045995|GO:0050679|GO:0005102|GO:0005201|GO:0005515|GO:0005578|GO:0005604|GO:0005605|GO:0005606|GO:0005608	Rn.2807
A_43_P12233	0.0010746	3.23692	up	7.90429	7.42071	8.02705	9.60368	9.49468	9.33756	P	P	P	P	P	P	Sult1b1	Rattus norvegicus sulfotransferase family 1B, member 1 (Sult1b1), mRNA [NM_022513]	NM_022513	64305	GO:0006629|GO:0008202|GO:0018958|GO:0042403|GO:0004062|GO:0008146|GO:0016740|GO:0005829	Rn.1183
A_44_P541640	0.00110135	2.27347	up	10.122	9.72957	9.88181	11.0894	11.2428	10.9559	P	P	P	P	P	P	RGD1566137_predicted	Rattus norvegicus similar to ribosomal protein L10a (LOC301299), mRNA [XM_217361]	XM_217361	301299
A_43_P13060	0.00111089	4.0047	up	2.97283	2.29888	2.416	4.69887	4.32949	4.66444	A	A	A	P	P	P	Pnliprp2	Rattus norvegicus pancreatic lipase-related protein 2 (Pnliprp2), mRNA [NM_057206]	NM_057206	117554	GO:0006629|GO:0006641|GO:0006968|GO:0007586|GO:0016042|GO:0004806|GO:0016787|GO:0005576|GO:0005615|GO:0016020	Rn.87688
A_44_P206563	0.00111716	3.2337	up	2.35452	2.02841	2.08634	3.52949	3.88398	4.13537	A	A	A	P	A	P	Tbx21_predicted	PREDICTED: Rattus norvegicus T-box 21 (predicted) (Tbx21_predicted), mRNA [XM_220914]		303496	GO:0006355|GO:0007275|GO:0048304|GO:0050776|GO:0003700|GO:0005634	Rn.144930
A_44_P395875	0.00113267	2.75247	up	2.70798	2.13845	2.48735	3.85169	3.84531	4.01895	A	A	A	P	P	P	Ntsr1_predicted	Neurotensin receptor type 1 (NT-R-1) (High-affinity levocabastine- insensitive neurotensin receptor) (NTRH). [Source:Uniprot/SWISSPROT;Acc:P20789] [ENSRNOT00000039780]		366274	GO:0007165|GO:0007186|GO:0007268|GO:0008344|GO:0001584|GO:0004872|GO:0008188|GO:0016492|GO:0005783|GO:0005794|GO:0005887|GO:0016020|GO:0016021	Rn.214708
A_44_P283186	0.00113284	3.79024	up	1.92715	2.16288	2.28442	3.99813	3.7183	4.42488	A	A	A	A	P	P	Cpa5	Rattus norvegicus carboxypeptidase A5 (Cpa5), mRNA [NM_001002808]	NM_001002808	408212	GO:0006508|GO:0004180|GO:0004182	Rn.125844
A_44_P441166	0.0011509	2.42587	up	5.4193	5.36504	5.6575	6.53317	6.96535	6.77882	A	A	A	P	P	P	Atm	Rattus norvegicus ataxia telangiectasia mutated homolog (human) (Atm), mRNA [XM_236275]		300711	GO:0000075|GO:0000077|GO:0001666|GO:0001756|GO:0006281|GO:0006468|GO:0006915|GO:0006974|GO:0007292|GO:0007420|GO:0007507|GO:0008630|GO:0046777|GO:0003674|GO:0004674|GO:0005634|GO:0005737|GO:0005819	Rn.154529
A_43_P15874	0.00126339	3.29915	up	1.94984	2.1292	2.54653	4.1614	3.85951	3.77093	A	A	A	P	P	A	Cap350	Centrosome-associated protein 350 (Fragment). [Source:Uniprot/SPTREMBL;Acc:Q8VI43] [ENSRNOT00000005235]		246304	GO:0006810|GO:0005215|GO:0005488	Rn.56823
A_44_P371125	0.00134703	3.19145	up	5.66626	5.47929	6.16347	7.52855	7.44818	7.35494	A	A	A	P	P	P	Sult1b1	Rattus norvegicus sulfotransferase family 1B, member 1 (Sult1b1), mRNA [NM_022513]	NM_022513	64305	GO:0006629|GO:0008202|GO:0018958|GO:0042403|GO:0004062|GO:0008146|GO:0016740|GO:0005829	Rn.1183
A_44_P234547	0.0013559	3.36243	up	2.10913	1.93835	1.94878	3.82724	3.34621	4.07132	A	A	A	A	P	P	Phf21b_predicted	PREDICTED: Rattus norvegicus PHD finger protein 21B (predicted) (Phf21b_predicted), mRNA [XM_235545]		300117	GO:0006355|GO:0003677|GO:0005515|GO:0008270	Rn.198794
A_44_P342858	0.00138156	3.48757	up	2.15825	2.08099	2.10706	3.49513	3.98656	4.27128	A	A	A	P	A	P	Ephb2_predicted	PREDICTED: Rattus norvegicus Eph receptor B2 (predicted) (Ephb2_predicted), mRNA [XM_233574]		313633	GO:0006468|GO:0007169|GO:0007411|GO:0007612|GO:0008150|GO:0009887|GO:0048168|GO:0048170|GO:0050770|GO:0003674|GO:0004713|GO:0005003|GO:0005102|GO:0005515|GO:0005524|GO:0008046|GO:0005575|GO:0016020	Rn.27233
A_44_P396474	0.00142469	3.36954	up	1.92342	2.04445	2.26003	4.0695	3.98554	3.4305	A	A	A	P	P	A	RGD1563398_predicted	PREDICTED: Rattus norvegicus RGD1563398 (predicted) (RGD1563398_predicted), mRNA [XM_238565]	XM_238565	301075		Rn.161975
A_42_P540235	0.00142822	2.65005	up	8.59075	8.83347	8.62367	10.3782	10.0713	9.81646	P	P	P	P	P	P	Rpe65	Rattus norvegicus retinal pigment epithelium 65 (Rpe65), mRNA [NM_053562]	NM_053562	89826	GO:0001654|GO:0006776|GO:0007468|GO:0007601|GO:0042574|GO:0050896|GO:0005515|GO:0016020	Rn.76724
A_43_P11543	0.00143678	4.24637	up	1.93733	2.02774	2.16998	3.62232	4.31512	4.45631	A	A	A	P	A	P	Klrd1	Rattus norvegicus killer cell lectin-like receptor, subfamily D, member 1 (Klrd1), mRNA [NM_012745]	NM_012745	25110	GO:0007166|GO:0004872|GO:0004888|GO:0005529|GO:0005615|GO:0005886	Rn.6025
A_44_P100476	0.00146508	4.39826	up	2.02516	1.95713	1.98437	4.0527	4.63207	3.6927	A	A	A	P	P	A	Mael_predicted	PREDICTED: Rattus norvegicus maelstrom homolog (Drosophila) (predicted) (Mael_predicted), mRNA [XM_344169]		364039		Rn.111280
A_44_P240867	0.00147611	4.91168	up	2.81343	2.48341	3.22745	5.34953	5.33017	4.73325	A	A	A	P	P	P	Lhx2_predicted	LIM/homeobox protein Lhx2 (Homeobox protein LH-2). [Source:Uniprot/SWISSPROT;Acc:P36198] [ENSRNOT00000014452]		296706	GO:0006355|GO:0007399|GO:0007420|GO:0007498|GO:0009953|GO:0003700|GO:0008270|GO:0046872|GO:0005634	Rn.81063
A_44_P421488	0.00148798	2.23617	up	2.9314	2.47329	2.56238	3.72762	3.8139	3.90865	A	A	A	P	P	P	Trpc7	Short transient receptor potential channel 7 (Fragment). [Source:Uniprot/SPTREMBL;Acc:Q8CFF7] [ENSRNOT00000045154]		282822	GO:0006816|GO:0005262|GO:0015281|GO:0016021	Rn.162178
A_42_P468712	0.00149483	3.10344	up	1.91651	2.11564	2.58202	3.69124	3.93318	3.89135	A	A	A	P	A	P	Tacstd2	Rattus norvegicus tumor-associated calcium signal transducer 2 (Tacstd2), mRNA [NM_001009540]	NM_001009540	494343	GO:0007166|GO:0007601|GO:0008150|GO:0008283|GO:0003674|GO:0004872|GO:0005575|GO:0005615|GO:0005829|GO:0005887|GO:0016020|GO:0016021	Rn.24809
A_44_P290656	0.00153721	2.06948	up	3.79654	3.48709	3.88548	4.6641	4.76877	4.88404	A	A	A	P	P	P	Dnah3_predicted	PREDICTED: Rattus norvegicus dynein, axonemal, heavy polypeptide 3 (predicted) (Dnah3_predicted), mRNA [XM_219388]		293539	GO:0007018|GO:0000166|GO:0003777|GO:0005524|GO:0016887|GO:0030286	Rn.144802
A_44_P478003	0.00154049	2.13955	up	5.958	5.89837	5.59733	7.00842	6.9999	6.73731	A	A	P	P	P	P	RGD1309564	Rattus norvegicus similar to RIKEN cDNA 4933405K07 (RGD1309564), mRNA [NM_001014017]	NM_001014017	308561	GO:0006355|GO:0003676|GO:0008270|GO:0046872|GO:0005622|GO:0005634	Rn.145000
A_43_P13384	0.00155133	2.94315	up	2.73444	2.35257	2.98332	4.38759	4.26648	4.08835	A	A	A	P	P	P	Lrrc21	Rattus norvegicus leucine rich repeat containing 21 (Lrrc21), mRNA [NM_139331]	NM_139331	246214	GO:0008150|GO:0003674|GO:0005515|GO:0005783|GO:0016020|GO:0016021|GO:0030176	Rn.20309
A_44_P166087	0.00158961	2.54233	up	2.93756	3.1199	3.51856	4.61702	4.4745	4.52295	A	A	A	P	P	P	LOC294072	PREDICTED: Rattus norvegicus similar to transmembrane protein 20 (LOC294072), mRNA [XM_220029]		294072	GO:0016020
A_44_P363143	0.00160084	4.59955	up	2.12898	1.91309	1.92068	3.84373	3.97879	4.7447	A	A	A	P	P	P	Grm6	RNO245718 Rattus norvegicus partial mRNA for putative truncated metabotropic glutamate receptor type 6 (mglur6 gene) [AJ245718]	AJ245718	24419	GO:0007165|GO:0007186|GO:0007196|GO:0007216|GO:0007268|GO:0007601|GO:0007626|GO:0009584|GO:0050896|GO:0001640|GO:0001642|GO:0004872|GO:0008067|GO:0005887|GO:0016020|GO:0016021	Rn.44615
A_44_P460160	0.00165925	3.14528	up	1.91135	2.1172	2.56484	4.02221	3.66199	3.86877	A	A	A	A	P	P	Cacng5	Rattus norvegicus calcium channel, voltage-dependent, gamma subunit 5 (Cacng5), mRNA [NM_080693]	NM_080693	140726	GO:0006811|GO:0006816|GO:0005244|GO:0005245|GO:0005262|GO:0005509|GO:0005615|GO:0005624|GO:0005887|GO:0005891|GO:0016020|GO:0016021	Rn.81219
A_44_P306465	0.00175697	3.58949	up	1.98316	1.91271	2.67522	4.00918	4.13032	3.96292	A	A	A	P	P	P	Olr932_predicted	Rattus norvegicus olfactory receptor 932 (predicted) (Olr932_predicted), mRNA [NM_001001386]	NM_001001386	366802	GO:0007186|GO:0050911|GO:0004984|GO:0016021	Rn.143385
A_44_P245998	0.00177514	2.90105	up	2.43299	2.21044	2.2799	3.76235	3.55188	4.21882	A	A	A	A	P	P	Ldlrad3_predicted	Rattus norvegicus similar to hypothetical protein LOC143458 (LOC366138), mRNA [XM_345406]	XM_345406	366138		Rn.214859
A_44_P322590	0.00184987	2.23986	up	8.18121	7.7571	8.24199	9.30904	9.15971	9.20178	P	P	P	P	P	P	Klf9	Rattus norvegicus Kruppel-like factor 9 (Klf9), mRNA [NM_057211]	NM_057211	117560	GO:0006355|GO:0007566|GO:0045449|GO:0050847|GO:0003677|GO:0008270|GO:0030528|GO:0046872|GO:0005622|GO:0005634	Rn.19481
A_44_P498905	0.00188167	2.6613	up	2.72716	2.30757	2.5703	4.16525	4.01678	3.6594	A	A	A	P	P	A	RGD1564327_predicted	Alpha 8 integrin (Fragment). [Source:Uniprot/SPTREMBL;Acc:Q9WUP8] [ENSRNOT00000022711]		364786	GO:0007155|GO:0007229|GO:0007613|GO:0030030|GO:0030198|GO:0042472|GO:0008305|GO:0045177	Rn.69726
A_42_P711139	0.00190555	3.02743	up	1.87474	2.14114	2.26568	3.85635	3.31826	3.90123	A	A	A	A	P	P	Cyp1a2	Rattus norvegicus cytochrome P450, family 1, subfamily a, polypeptide 2 (Cyp1a2), mRNA [NM_012541]	NM_012541	24297	GO:0006118|GO:0006805|GO:0004497|GO:0005506|GO:0009055|GO:0016712|GO:0019825|GO:0020037|GO:0046872|GO:0050381|GO:0005615|GO:0005783|GO:0005792|GO:0016020	Rn.5563
A_44_P124324	0.001982	2.67005	up	2.31293	2.50316	2.75333	3.70868	3.88964	4.22169	A	A	A	P	A	P	RGD1563442_predicted	PREDICTED: Rattus norvegicus similar to hypothetical protein A930006D11 (predicted) (RGD1563442_predicted), mRNA [XM_220977]		303537	GO:0003676|GO:0008270|GO:0005622|GO:0005634	Rn.110107
A_44_P1028648	0.00200805	2.37762	up	2.34188	2.20818	2.60847	3.81814	3.70174	3.38721	A	A	A	P	P	A	Spata9_predicted	PREDICTED: Rattus norvegicus spermatogenesis associated 9 (predicted) (Spata9_predicted), mRNA [XM_215434]	XM_215434	294594		Rn.211979
A_44_P103015	0.00201105	4.37124	up	1.93601	2.696	2.11869	4.11397	4.27582	4.74504	A	A	A	P	P	P	Nanos3_predicted	PREDICTED: Rattus norvegicus nanos homolog 3 (Drosophila) (predicted) (Nanos3_predicted), mRNA [XM_222459]		288909	GO:0007283|GO:0048157	Rn.161711
A_44_P992854	0.00206856	3.38281	up	8.98028	8.94357	9.33989	10.4391	11.1559	10.9434	P	P	P	P	P	P	Rhoa	Rattus norvegicus ras homolog gene family, member A (Rhoa), mRNA [NM_057132]	NM_057132	117273	GO:0007155|GO:0007160|GO:0007229|GO:0007264|GO:0007266|GO:0007519|GO:0030036|GO:0030154|GO:0042346|GO:0043123|GO:0043149|GO:0045665|GO:0000166|GO:0003924|GO:0004871|GO:0005515|GO:0005525|GO:0005622|GO:0005634|GO:0005829|GO:0005856|GO:0005886	Rn.107401
A_44_P163562	0.00211114	3.16782	up	1.99851	2.21576	2.58909	3.94144	4.20324	3.64916	A	A	A	P	P	A	LOC292391	PREDICTED: Rattus norvegicus similar to KP78b CG17216-PA (LOC292391), mRNA [XR_006344]	XR_006344	292391		Rn.198066
A_43_P15262	0.0021242	3.30384	up	2.24215	2.51892	2.79691	4.26581	3.91347	4.55114	A	A	A	P	P	P	Ahr	Rattus norvegicus aryl hydrocarbon receptor (Ahr), mRNA [NM_013149]	NM_013149	25690	GO:0006355|GO:0006366|GO:0006805|GO:0006915|GO:0006950|GO:0007049|GO:0007165|GO:0009410|GO:0003677|GO:0003700|GO:0004874|GO:0004879|GO:0005515|GO:0046982|GO:0005634|GO:0005667|GO:0005737|GO:0005829	Rn.91370
A_44_P408070	0.00225479	4.22282	up	2.46979	3.16608	2.21827	4.55993	4.64855	4.88028	A	A	A	P	P	P	RGD1565556_predicted	Rattus norvegicus similar to AIDA-1b (LOC299723), mRNA [XM_235055]		314721
A_44_P407243	0.00233747	2.2091	up	8.19043	8.20912	8.1249	9.22534	9.09196	9.63753	P	P	P	P	P	P	Zmynd19	Rattus norvegicus zinc finger, MYND domain containing 19 (Zmynd19), mRNA [NM_198770]	NM_198770	311791	GO:0005515|GO:0008270|GO:0046872|GO:0005624|GO:0005737|GO:0009898|GO:0019717	Rn.40409
A_44_P532249	0.00237223	2.47404	up	12.7142	12.1393	12.6539	13.792	13.9128	13.7231	P	P	P	P	P	P	Fkbp5	Rattus norvegicus FK506 binding protein 5 (Fkbp5), mRNA [NM_001012174]	NM_001012174	361810	GO:0006457|GO:0005488|GO:0005528|GO:0016853|GO:0005634	Rn.144288
A_44_P194083	0.00241842	4.03437	up	1.98759	1.95899	2.02928	4.42186	3.43596	4.15507	A	A	A	A	P	P	Sec61g	Rattus norvegicus SEC61, gamma subunit (Sec61g), mRNA [NM_001047921]	NM_001047921	367253	GO:0006605|GO:0015450|GO:0016020	Rn.154782
A_44_P331015	0.00243179	3.80202	up	1.99808	2.21673	2.28968	3.85058	3.80182	4.63237	A	A	A	P	P	P	RGD1309028_predicted	PREDICTED: Rattus norvegicus similar to RIKEN cDNA A830059I20 (predicted) (RGD1309028_predicted), mRNA [XR_008354]	XR_008354	299265		Rn.200763
A_44_P313618	0.00249688	5.1477	up	2.07796	1.91292	2.82222	5.01869	4.29578	4.59042	A	A	A	P	P	P	Olr1016_predicted	Rattus norvegicus olfactory receptor 1016 (predicted) (Olr1016_predicted), mRNA [NM_001000070]	NM_001000070	288858	GO:0007186|GO:0050911|GO:0004984|GO:0016021	Rn.143362
A_44_P400346	0.00252639	2.1306	up	3.18976	2.90643	3.32175	4.10972	4.14042	4.44158	A	A	A	P	P	P	Stab2	Rattus norvegicus hyaluronan receptor for endocytosis HARE precursor, mRNA, partial cds [AY007370]	AY007370	282580	GO:0006897|GO:0007155|GO:0004872|GO:0005540|GO:0008368|GO:0009897|GO:0016020|GO:0016021	Rn.127827
A_44_P545887	0.00275797	2.02337	up	5.03751	5.21829	5.33017	6.20822	6.43709	5.99094	A	A	A	P	P	P	RGD1561972_predicted	PREDICTED: Rattus norvegicus similar to hypothetical protein FLJ32658 (predicted) (RGD1561972_predicted), mRNA [XM_238811]		308581		Rn.21840
A_44_P785786	0.00276442	2.85235	up	2.71072	2.29637	2.39158	4.30318	3.63625	3.99569	A	A	A	A	P	P	Wasl	Rattus norvegicus Wiskott-Aldrich syndrome-like (human) (Wasl), mRNA [NM_001034130]	NM_001034130	296936	GO:0006350|GO:0006355|GO:0006461|GO:0006928|GO:0007010|GO:0008154|GO:0009617|GO:0045010|GO:0003677|GO:0003779|GO:0005083|GO:0005515|GO:0005634|GO:0005737|GO:0005856|GO:0015629|GO:0030027	Rn.11866
A_44_P838490	0.00280839	2.52727	up	2.67179	2.2328	2.29284	3.87169	3.90327	3.43519	A	A	A	P	P	A	Rgr_predicted	PREDICTED: Rattus norvegicus retinal G protein coupled receptor (predicted) (Rgr_predicted), mRNA [XM_224673]		306307	GO:0007186|GO:0007601|GO:0008150|GO:0003674|GO:0005515|GO:0005575|GO:0005615|GO:0005887|GO:0016021	Rn.26828
A_42_P601665	0.00286816	2.92622	up	2.90167	3.41612	3.42548	4.49102	5.0482	4.85118	A	A	A	P	P	P	Cxadrl1	Rattus norvegicus coxsackie virus and adenovirus receptor-like 1 (Cxadrl1), mRNA [NM_199406]	NM_199406	361873	GO:0004872|GO:0016021	Rn.204925
A_44_P366294	0.00303915	2.51418	up	2.59312	2.13779	2.42872	3.92587	3.81956	3.40447	A	A	A	P	P	A	LOC690139	PREDICTED: Rattus norvegicus similar to RNA binding motif protein 24 (LOC690139), mRNA [XM_001073426]	XM_001073426	690139		Rn.199020
A_44_P484730	0.00311164	3.01253	up	2.26436	2.19743	2.92392	3.88924	4.05888	4.21051	A	A	A	P	P	P	Olr526_predicted	Rattus norvegicus olfactory receptor 526 (predicted) (Olr526_predicted), mRNA [NM_001001375]	NM_001001375	295781	GO:0007186|GO:0050911|GO:0004984|GO:0016021	Rn.142930
A_44_P157179	0.00312836	3.42145	up	2.15277	2.72024	1.9497	4.03506	3.78417	4.3273	A	A	A	P	P	P	Tcfeb	Rattus norvegicus transcription factor EB (Tcfeb), mRNA [NM_001025707]	NM_001025707	316214	GO:0006355|GO:0045449|GO:0045893|GO:0003677|GO:0003700|GO:0030528|GO:0005634|GO:0005667	Rn.22098
A_44_P219826	0.00313703	3.0585	up	2.84011	2.6889	3.45134	4.48693	4.52661	4.80528	A	A	A	P	P	P	Amelx	Rattus norvegicus amelogenin X chromosome (Amelx), mRNA [NM_019154]	NM_019154	29160	GO:0001503|GO:0007275|GO:0007584|GO:0042493|GO:0005515|GO:0030345|GO:0042802|GO:0005578|GO:0005615|GO:0005737|GO:0005794|GO:0030139|GO:0031012	Rn.11368
A_44_P321294	0.00321296	2.08546	up	3.55307	3.18187	3.59935	4.67636	4.5204	4.31863	A	A	A	P	P	P	LOC681362	PREDICTED: Rattus norvegicus similar to p130Cas-associated protein (p140Cap) (SNAP-25-interacting protein) (SNIP) (LOC681362), mRNA [XM_001061409]	XM_001061409	681362		Rn.214836
A_44_P130380	0.00321699	2.74512	up	3.73309	3.38257	3.79198	4.96466	4.84312	5.47048	A	A	A	P	P	P	Olr1250_predicted	Rattus norvegicus olfactory receptor 1250 (predicted) (Olr1250_predicted), mRNA [NM_001000806]	NM_001000806	405092	GO:0007186|GO:0050911|GO:0004984|GO:0016021	Rn.143520
A_44_P222404	0.00324677	2.94769	up	2.78162	2.60294	3.19809	4.33984	4.16791	4.75367	A	A	A	P	P	P	RGD1310371	RGD1310371 protein (Fragment). [Source:Uniprot/SPTREMBL;Acc:Q5RJY8] [ENSRNOT00000016433]		308794		Rn.23589
A_44_P436387	0.00325235	2.18604	up	3.52837	3.05266	3.37896	4.25718	4.44505	4.64274	A	A	A	P	P	P	LOC367975	Rattus norvegicus similar to B-cell translocation gene 1; B-cell translocation gene 1, anti-proliferative (LOC367975), mRNA [XM_346380]	XM_346380	367975
A_44_P377024	0.00330659	3.66307	up	1.93973	2.67578	2.18732	4.00005	3.87509	4.54685	A	A	A	P	P	P	Olr675_predicted	Rattus norvegicus olfactory receptor 675 (predicted) (Olr675_predicted), mRNA [NM_001000632]	NM_001000632	404825	GO:0007186|GO:0050911|GO:0004984|GO:0016021	Rn.142827
A_42_P679946	0.0033571	3.43447	up	2.03304	1.90983	1.92546	3.83707	3.20426	4.16727	A	A	A	A	P	P	Miox	Rattus norvegicus myo-inositol oxygenase (Miox), mRNA [NM_145771]	NM_145771	252899	GO:0009992|GO:0016044|GO:0019310|GO:0048016|GO:0004032|GO:0004033|GO:0016491|GO:0016651|GO:0050113|GO:0050661|GO:0005737|GO:0016234	Rn.19959
A_44_P575212	0.00344469	3.24896	up	1.89081	2.0366	2.07624	3.83004	3.18549	4.08806	A	A	A	A	P	P	LOC689907	Rattus norvegicus similar to Ankyrin CG1651-PC, isoform C (LOC689907), mRNA [NM_001044297]	NM_001044297	689907		Rn.208808
A_44_P450546	0.00345216	3.10993	up	2.97225	2.20318	2.22044	3.97253	4.10363	4.23035	A	A	A	P	P	P	RGD1562432_predicted	PREDICTED: Rattus norvegicus RGD1562432 (predicted) (RGD1562432_predicted), mRNA [XM_237393]		301606		Rn.154535
A_44_P543428	0.00369336	2.44399	up	2.816	2.1832	2.70975	3.69668	3.92495	3.95503	A	A	A	P	A	P	Il8rb	Rattus norvegicus interleukin 8 receptor, beta (Il8rb), mRNA [NM_017183]	NM_017183	29385	GO:0006915|GO:0006928|GO:0006935|GO:0006954|GO:0006968|GO:0007165|GO:0007186|GO:0007200|GO:0008283|GO:0008284|GO:0030593|GO:0042119|GO:0001584|GO:0004872|GO:0004918|GO:0004950|GO:0005515|GO:0005622|GO:0005737|GO:0005886|GO:0005887|GO:0009986|GO:0016020|GO:0016021|GO:0042629	Rn.90347
A_44_P273859	0.00379221	2.34192	up	2.75513	2.53544	3.14972	3.88163	4.21051	4.03121	A	A	A	P	P	P	Il9r	Rattus norvegicus interleukin 9 receptor (Il9r), mRNA [NM_017021]	NM_017021	24500	GO:0004919|GO:0016021	Rn.10045
A_44_P510886	0.00384465	3.14532	up	3.04984	2.27401	2.19522	4.1241	4.12716	4.22743	A	A	A	P	P	P	RGD1305084_predicted	PREDICTED: Rattus norvegicus similar to Zinc finger protein 184 (predicted) (RGD1305084_predicted), mRNA [XM_218619]		292884	GO:0006355|GO:0003676|GO:0008270|GO:0005622	Rn.198501
A_44_P515275	0.00396561	2.47545	up	3.41065	3.35917	3.90327	5.02816	4.96856	4.59945	A	A	A	P	P	P	Cdkn1a	Rattus norvegicus cyclin-dependent kinase inhibitor 1A (Cdkn1a), mRNA [NM_080782]	NM_080782	114851	GO:0000074|GO:0000079|GO:0006974|GO:0007050|GO:0008285|GO:0008629|GO:0009411|GO:0030890|GO:0043066|GO:0043071|GO:0045736|GO:0004672|GO:0004861|GO:0005515|GO:0016301|GO:0030332|GO:0000307|GO:0005634	Rn.10089
A_44_P519167	0.00412671	2.3725	up	10.1042	9.46425	10.0032	11.0528	11.0127	11.2454	P	P	P	P	P	P	Fkbp5	Rattus norvegicus FK506 binding protein 5 (Fkbp5), mRNA [NM_001012174]	NM_001012174	361810	GO:0006457|GO:0005488|GO:0005528|GO:0016853|GO:0005634	Rn.144288
A_44_P883462	0.00419581	4.33368	up	1.88656	2.16933	2.94181	4.50526	4.7168	4.12242	A	A	A	P	P	P	LOC502859	PREDICTED: Rattus norvegicus similar to CG3571-PA, isoform A (LOC502859), mRNA [XM_001075598]	XM_001075598	502859	GO:0006281|GO:0003908|GO:0005515
A_43_P20604	0.00424337	2.84589	up	4.84591	4.08021	4.09032	5.88092	5.90497	5.75719	A	A	A	P	M	P	Ctdp1_predicted	PREDICTED: Rattus norvegicus CTD (carboxy-terminal domain, RNA polymerase II, polypeptide A) phosphatase, subunit 1 (predicted) (Ctdp1_predicted), mRNA [XM_225717]		291414	GO:0006366|GO:0006470|GO:0003899|GO:0004721|GO:0005515|GO:0005622|GO:0005634	Rn.137952
A_44_P1024907	0.00428323	2.45061	up	2.77453	2.24043	2.86453	4.12101	3.872	3.7659	A	A	A	P	P	A	Icam5_predicted	Rattus norvegicus similar to telencephalin precursor (LOC313785), mRNA [XM_233737]	XM_233737	313785	GO:0016337|GO:0005515|GO:0005886|GO:0005887|GO:0016020|GO:0016021	Rn.59765
A_44_P395839	0.00430073	3.19306	up	1.95792	2.16121	2.65968	3.90363	4.29079	3.6092	A	A	A	P	P	A	Sult1d1	Rattus norvegicus sulfotransferase family 1D, member 1 (Sult1d1), mRNA [NM_021769]	NM_021769	60393	GO:0000103|GO:0004062|GO:0008146|GO:0016740|GO:0017067	Rn.45325
A_44_P110053	0.00433751	2.65001	up	2.82982	2.92622	2.37718	4.09669	3.82929	4.42523	A	A	A	P	P	P	Lrrc16_predicted	PREDICTED: Rattus norvegicus leucine rich repeat containing 16 (predicted) (Lrrc16_predicted), mRNA [XM_225336]		306941	GO:0006096|GO:0004365	Rn.40387
A_44_P805574	0.00434611	3.29108	up	1.90006	2.34861	2.703	3.71852	4.03829	4.35055	A	A	A	P	P	P	LOC689069	PREDICTED: Rattus norvegicus similar to Gamma-parvin (LOC689069), mRNA [XM_001069394]	XM_001069394	689069		Rn.120440
A_44_P498854	0.00461098	2.623	up	3.09992	2.33508	2.42291	3.95949	4.04591	4.02616	A	A	A	P	P	P	Muc10	Rattus norvegicus mucin 10, submandibular gland salivary mucin (Muc10), mRNA [NM_133513]	NM_133513	65182	GO:0005615	Rn.10113
A_42_P803673	0.00462649	2.15308	up	3.36787	2.71608	2.95697	4.1136	4.06285	4.18367	A	A	A	P	P	P	LOC360228	Rattus norvegicus WDNM1 homolog (LOC360228), mRNA [NM_001003706]	NM_001003706	360228		Rn.41321
A_44_P146640	0.00477826	2.18861	up	4.75831	4.93656	4.28795	5.86191	5.69909	5.81186	A	A	A	P	P	P	Adrbk2	Rattus norvegicus adrenergic receptor kinase, beta 2 (Adrbk2), mRNA [NM_012897]	NM_012897	25372	GO:0006468|GO:0007165|GO:0045744|GO:0000166|GO:0004674|GO:0004703|GO:0004713|GO:0004871|GO:0005524|GO:0016740|GO:0005634|GO:0030424|GO:0043197|GO:0043198|GO:0045202	Rn.9861
A_44_P468560	0.00487684	3.00045	up	2.33344	3.03661	2.16897	3.97879	4.03861	4.27716	A	A	A	P	P	P	Lmx1a_predicted	Homeodomain protein LMX1B (Fragment). [Source:Uniprot/SPTREMBL;Acc:Q91XM6] [ENSRNOT00000006163]		289201	GO:0006355|GO:0007275|GO:0007411|GO:0007417|GO:0030182|GO:0045665|GO:0003700	Rn.137284
A_44_P478319	0.00489442	2.02362	up	8.20517	7.71514	7.80417	9.11924	8.79003	8.86602	P	P	P	P	P	P	RGD1565451_predicted	PREDICTED: Rattus norvegicus similar to ring finger protein 127 (predicted) (RGD1565451_predicted), mRNA [XM_233279]	XM_233279	298322		Rn.95673
A_44_P209604	0.0049937	2.42335	up	3.18735	2.99221	3.45993	4.22468	4.40388	4.84195	A	A	A	P	P	P	Mtmr3	Rattus norvegicus myotubularin related protein 3 (Mtmr3), mRNA [NM_001012038]	NM_001012038	305482	GO:0006470|GO:0046839|GO:0004437|GO:0004722|GO:0004725|GO:0008270|GO:0005624|GO:0005737	Rn.8338
A_44_P212703	0.00502548	2.1072	up	3.05478	3.47526	3.38161	4.11955	4.40075	4.61733	A	A	A	P	P	P	Kcnq1	Rattus norvegicus potassium voltage-gated channel, subfamily Q, member 1 (Kcnq1), mRNA [NM_032073]	NM_032073	84020	GO:0006349|GO:0006811|GO:0006813|GO:0016458|GO:0042221|GO:0042391|GO:0046676|GO:0005216|GO:0005267|GO:0005515|GO:0015271|GO:0030955|GO:0005887|GO:0008076|GO:0016020|GO:0042383	Rn.9779
A_44_P407720	0.00516289	2.15754	up	2.89958	3.47022	3.06477	4.12779	4.4649	4.17004	A	A	A	P	P	P	Slc10a5	Rattus norvegicus solute carrier family 10 (sodium/bile acid cotransporter family), member 5 (Slc10a5), mRNA [NM_001025280]	NM_001025280	310230	GO:0006811|GO:0006814|GO:0008508|GO:0015293|GO:0031402|GO:0016020|GO:0016021	Rn.162564
A_44_P358194	0.00519258	3.18375	up	9.00915	8.76022	9.36966	10.2498	10.8272	11.0742	P	P	P	P	P	P	Fmo3	Rattus norvegicus flavin containing monooxygenase 3 (Fmo3), mRNA [NM_053433]	NM_053433	84493	GO:0006118|GO:0004497|GO:0004499|GO:0050660|GO:0050661|GO:0005615|GO:0005783|GO:0005792|GO:0016020|GO:0016021|GO:0031227	Rn.163228
A_44_P276271	0.00522892	3.03586	up	1.92226	2.17401	2.80665	3.8754	3.70784	4.12599	A	A	A	A	P	P	LOC499823	Rattus norvegicus LRRG00114 (LOC499823), mRNA [NM_001047952]	NM_001047952	499823
A_44_P276153	0.00546869	3.05562	up	3.49881	3.33058	3.83137	5.33951	5.49436	4.66128	A	A	A	P	P	P	Ntf5	Rattus norvegicus neurotrophin 5 (Ntf5), mRNA [NM_013184]	NM_013184	25730	GO:0007402|GO:0007616|GO:0008052|GO:0008344|GO:0008544|GO:0042490|GO:0048167|GO:0005166|GO:0008083|GO:0005576	Rn.44225
A_44_P431661	0.00547597	2.97512	up	1.89106	2.21334	2.64369	4.16445	3.78817	3.51432	A	A	A	P	P	A	Vill_predicted	PREDICTED: Rattus norvegicus villin-like (predicted) (Vill_predicted), mRNA [XM_217296]		301057	GO:0007010|GO:0003779|GO:0005200|GO:0015629	Rn.52066
A_44_P445031	0.00553104	2.10817	up	5.62209	5.21518	5.69481	6.48504	6.43097	6.84404	A	A	A	P	P	P	Fbxo32	Rattus norvegicus F-box only protein 32 (Fbxo32), mRNA [NM_133521]	NM_133521	171043	GO:0006511|GO:0006512|GO:0016567|GO:0004842|GO:0005515|GO:0019005	Rn.72619
A_44_P332957	0.00569372	2.06435	up	2.7824	2.57403	3.1175	4.03789	3.65897	3.91415	A	A	A	A	P	P	LOC686098	PREDICTED: Rattus norvegicus similar to sorbin and SH3 domain containing 1 isoform 3 (LOC686098), mRNA [XM_001066536]	XM_001066536	686098		Rn.110441
A_44_P836445	0.00579637	3.01751	up	11.2692	11.1064	10.3123	12.5184	12.5072	12.4424	P	P	P	P	P	P	Aph1a	Rattus norvegicus anterior pharynx defective 1a homolog (C. elegans) (Aph1a), mRNA [NM_001014255]	NM_001014255	365872	GO:0001656|GO:0016485|GO:0043085|GO:0004175|GO:0005515|GO:0016021	Rn.22786
A_43_P13079	0.00583076	2.89171	up	3.33918	2.42781	2.65163	4.43694	4.39736	4.18009	A	A	A	P	P	P	Cacng6	Rattus norvegicus calcium channel, voltage-dependent, gamma subunit 6 (Cacng6), mRNA [NM_080694]	NM_080694	140727	GO:0006811|GO:0006816|GO:0005198|GO:0005244|GO:0005245|GO:0005262|GO:0005509|GO:0005891|GO:0005923|GO:0016020|GO:0016021	Rn.91033
A_44_P107012	0.0058632	2.82974	up	4.66758	4.17779	4.8535	5.69548	6.35368	6.15173	A	A	A	P	M	P	RGD1311454	Rattus norvegicus similar to hypothetical protein FLJ25359 (RGD1311454), mRNA [NM_001017464]	NM_001017464	361658		Rn.137100
A_44_P366142	0.00589891	3.31685	up	7.47411	6.75554	7.77258	9.19927	8.83196	9.16043	P	P	P	P	P	P	Zbtb16	Rattus norvegicus zinc finger and BTB domain containing 16 (Zbtb16), mRNA [NM_001013181]	NM_001013181	353227	GO:0000122|GO:0001501|GO:0006350|GO:0006355|GO:0006915|GO:0007155|GO:0008285|GO:0009880|GO:0009952|GO:0030099|GO:0030326|GO:0035110|GO:0035116|GO:0035136|GO:0043065|GO:0045449|GO:0045892|GO:0045944|GO:0048133|GO:0003676|GO:0003677|GO:0003690|GO:0003700|GO:0005055|GO:0005515|GO:0008022|GO:0008270|GO:0016563|GO:0016564|GO:0016566|GO:0042803|GO:0046872|GO:0005622|GO:0005634|GO:0005829|GO:0005886|GO:…	Rn.214576
A_44_P609899	0.00594393	2.30231	up	5.20818	4.72011	5.23867	6.12381	6.09335	6.55904	A	A	A	P	P	P	Acpl2	Rattus norvegicus acid phosphatase-like 2 (Acpl2), mRNA [NM_001007710]	NM_001007710	315939	GO:0003993	Rn.9589
A_44_P126491	0.00602891	2.08612	up	3.59047	4.06056	3.40135	4.79088	4.66963	4.77433	A	A	A	P	P	P	LOC500591	PREDICTED: Rattus norvegicus similar to calmodulin-binding transcription activator 1 (LOC500591), mRNA [XM_001076183]	XM_001076183	500591
A_42_P473812	0.00621674	4.38264	up	1.98852	2.16335	2.46181	4.46761	4.91951	3.62196	A	A	A	P	P	A	Rbm20_predicted	PREDICTED: Rattus norvegicus RNA binding motif protein 20 (predicted) (Rbm20_predicted), mRNA [XM_220079]	XM_220079	309544	GO:0003676|GO:0008270|GO:0005622|GO:0005634	Rn.21596
A_44_P327882	0.00637824	2.01139	up	3.60209	3.56535	4.08806	4.77837	4.58945	4.91226	A	A	A	P	P	P	Ppp1r14d	Rattus norvegicus protein phosphatase 1, regulatory (inhibitor) subunit 14D (Ppp1r14d), mRNA [NM_172011]	NM_172011	259226	GO:0035304|GO:0004864	Rn.162687
A_43_P17738	0.0064559	5.55084	up	2.04364	2.05295	2.10127	4.29758	3.86529	5.45311	A	A	A	P	P	P	LOC684538	Rattus norvegicus similar to enoyl Coenzyme A hydratase domain containing 3, mRNA (cDNA clone MGC:124810 IMAGE:7932594), complete cds [BC101897]	BC101897	684538	GO:0008152|GO:0003824	Rn.202613
A_44_P414535	0.0064586	2.11542	up	7.44721	7.02708	6.7898	8.08004	8.10288	8.32402	P	P	P	P	P	P	Cacna1h	AF290213 Rattus norvegicus calcium channel alpha-1-H subunit mRNA, complete cds [AF290213]	AF290213	114862	GO:0006811|GO:0006816|GO:0006936|GO:0007517|GO:0007520|GO:0008016|GO:0005245|GO:0005509|GO:0008332|GO:0005634|GO:0005737|GO:0005886|GO:0005891|GO:0016020|GO:0016021|GO:0030425|GO:0043204	Rn.49178
A_44_P550559	0.00686482	2.15466	up	5.11621	5.27005	4.70681	5.93788	6.08011	6.39747	A	A	A	P	P	P	Wbscr17	Rattus norvegicus Williams-Beuren syndrome chromosome region 17 homolog (Wbscr17), mRNA [NM_001025112]	NM_001025112	288611	GO:0016740	Rn.214637
A_44_P558204	0.00703918	3.07777	up	4.24014	3.16202	3.57995	5.24163	5.21333	5.39281	A	A	A	P	P	P	RGD1561189_predicted	Rattus norvegicus similar to RIKEN cDNA 1300010M03 (LOC360632), mRNA [XM_340907]		360632		Rn.28889
A_44_P229618	0.00704127	2.04399	up	6.53094	6.35304	5.96767	7.25396	7.15216	7.53971	P	A	P	P	P	P	Tmem1_predicted	Rattus norvegicus similar to Epilepsy holoprosencephaly candidate-1 protein (EHOC-1) (Transmembrane protein 1) (GT334 protein) (LOC309678), mRNA [XM_228065]		309678	GO:0006814|GO:0015081|GO:0016021	Rn.46413
A_44_P147525	0.00706702	2.33207	up	2.8155	2.19236	2.73058	3.60953	3.71918	4.07456	A	A	A	P	A	P	RGD1559469_predicted	PREDICTED: Rattus norvegicus similar to Tyrosine-protein kinase transmembrane receptor ROR1 precursor (Neurotrophic tyrosine kinase, receptor-related 1) (predicted) (RGD1559469_predicted), mRNA [XM_216445]		362550		Rn.16473
A_44_P356876	0.00709774	2.12608	up	5.48515	5.3906	5.12784	6.1918	6.28604	6.79032	A	A	A	P	P	P	RGD1304790	Rattus norvegicus similar to CG8312-PA (RGD1304790), mRNA [NM_001039002]	NM_001039002	288031		Rn.198270
A_44_P448234	0.00710469	2.13214	up	3.56705	3.17693	3.58805	4.69459	4.19916	4.71517	A	A	A	P	P	P	LOC367113	Rattus norvegicus similar to RIKEN cDNA A430093J20 gene (LOC367113), mRNA [NM_001014268]	NM_001014268	367113	GO:0005515|GO:0016021	Rn.15622
A_44_P194730	0.0073332	2.34142	up	3.54494	2.86453	3.05499	4.12716	4.42837	4.5911	A	A	A	P	P	P	Zbtb40_predicted	PREDICTED: Rattus norvegicus zinc finger and BTB domain containing 40 (predicted) (Zbtb40_predicted), mRNA [XM_342953]		362635		Rn.160688
A_44_P142352	0.00743583	2.34726	up	10.1786	10.0183	9.54185	10.9617	11.4506	11.0194	P	P	P	P	P	P	Dhx9_predicted	PREDICTED: Rattus norvegicus DEAH (Asp-Glu-Ala-His) box polypeptide 9 (predicted) (Dhx9_predicted), mRNA [XM_239780]		304859	GO:0004003|GO:0004004|GO:0005515|GO:0005634|GO:0005730|GO:0005737	Rn.107359
A_44_P534519	0.00745762	4.67986	up	1.93292	2.04701	2.24019	3.66389	5.1335	4.10213	A	A	A	P	A	P	RGD1565862_predicted	PREDICTED: Rattus norvegicus similar to Spindlin-like protein 2 (SPIN-2) (predicted) (RGD1565862_predicted), mRNA [XM_228801]		302579	GO:0007276
A_44_P104829	0.00766483	5.28198	up	2.04457	1.91725	1.94049	4.90789	4.79028	3.40738	A	A	A	P	P	A	Myom1	Myomesin 1 (Fragment). [Source:Uniprot/SPTREMBL;Acc:Q80UL1] [ENSRNOT00000029583]		316740	GO:0008307|GO:0005863	Rn.15504
A_44_P464111	0.00789406	5.05931	up	2.11911	1.94573	1.95899	4.1361	5.24829	3.65625	A	A	A	P	P	A	RGD1308694_predicted	Rattus norvegicus similar to hypothetical protein MGC47256 (LOC295326), mRNA [XM_227522]	XM_227522	295326
A_44_P504221	0.0079627	3.5898	up	2.09359	2.03568	3.13436	4.30913	4.04651	4.43969	A	A	A	P	P	P	Ccnt1_predicted	PREDICTED: Rattus norvegicus cyclin T1 (predicted) (Ccnt1_predicted), mRNA [XM_235633]		315291	GO:0000079|GO:0006366|GO:0006468|GO:0003677|GO:0005515|GO:0017069|GO:0005634|GO:0005730
A_44_P274130	0.00797974	4.07619	up	2.45849	2.06707	3.42515	4.50668	4.738	4.7877	A	A	A	P	P	P	C9	Rattus norvegicus complement component 9 (C9), mRNA [NM_057146]	NM_057146	117512	GO:0006917|GO:0006919|GO:0006958|GO:0019836|GO:0005579|GO:0005615|GO:0005887	Rn.10252
A_44_P1071228	0.00801171	2.76068	up	3.79695	3.32712	3.96449	4.79973	5.09622	5.58769	A	A	A	P	P	P	Papss2_predicted	PREDICTED: Rattus norvegicus 3'-phosphoadenosine 5'-phosphosulfate synthase 2 (predicted) (Papss2_predicted), mRNA [XM_215288]	XM_215288	294103	GO:0000103|GO:0006139|GO:0008150|GO:0003674|GO:0004020|GO:0004781|GO:0005524|GO:0016301|GO:0005575	Rn.164424
A_44_P208827	0.00838368	2.17802	up	3.37048	3.79821	4.14915	4.78493	4.95932	4.94266	A	A	A	P	P	P	Pigb_predicted	PREDICTED: Rattus norvegicus phosphatidylinositol glycan, class B (predicted) (Pigb_predicted), mRNA [XM_236397]		315807	GO:0006506|GO:0000030|GO:0004376|GO:0005789|GO:0016021	Rn.190493
A_44_P321407	0.00868784	4.35863	up	2.38567	3.86382	3.35611	5.15694	5.35147	5.46882	A	A	A	P	P	P	LOC683577			683577
A_44_P234279	0.00886064	2.21031	up	2.79259	3.23324	3.36531	4.23696	4.57958	4.00735	A	A	A	P	P	P	Agbl2_predicted	Rattus norvegicus similar to CG32627-PB (LOC366124), mRNA [XM_345401]		366124	GO:0006508|GO:0008152|GO:0003824|GO:0004182	Rn.111990
A_43_P21284	0.00886701	2.00684	up	6.03881	5.83659	6.14717	7.15377	7.24768	6.63592	P	P	P	P	P	P	Ppp1r3c	Rattus norvegicus protein phosphatase 1, regulatory (inhibitor) subunit 3C (Ppp1r3c), mRNA [NM_001012072]	NM_001012072	309513	GO:0005975|GO:0005977|GO:0005978|GO:0006605|GO:0000163|GO:0005515	Rn.162528
A_44_P552551	0.0094387	3.39692	up	2.55593	3.79595	3.18443	4.78324	4.87284	5.17291	A	A	A	P	P	P	Testin	Rattus norvegicus testin gene (Testin), mRNA [NM_173132]	NM_173132	286916	GO:0006508|GO:0004197|GO:0008234|GO:0030054	Rn.10029
A_44_P471405	0.00966927	2.59048	up	2.71748	2.45694	3.01111	3.7366	3.99291	4.57567	A	A	A	P	A	P	Il18r1_predicted	Rattus norvegicus similar to IL-1Rrp (LOC301365), mRNA [XM_237088]	XM_237088	301365	GO:0006955|GO:0007165|GO:0005615|GO:0005886|GO:0016021	Rn.109863
A_44_P177595	0.00978498	2.1313	up	2.85037	2.30731	3.03183	3.75329	3.71095	4.00047	A	A	A	A	P	P	Nox3	Rattus norvegicus NADPH oxidase 3 (Nox3), mRNA [NM_001004216]	NM_001004216	292279	GO:0001659|GO:0006118|GO:0009629|GO:0005506|GO:0016491|GO:0050660|GO:0016020|GO:0016021	Rn.161761
A_44_P874677	0.00978867	2.33059	up	6.78619	6.44562	6.53953	7.96295	8.13534	7.33514	P	P	P	P	P	P	RGD1359349	Rattus norvegicus similar to hypothetical protein MGC34760 (RGD1359349), mRNA [NM_001007738]	NM_001007738	361744	GO:0016020|GO:0016021	Rn.23870
A_43_P19895	0.0101051	4.09775	up	2.0926	1.89132	1.88725	4.42873	4.43121	3.11572	A	A	A	P	P	A	Rnf29	Rattus norvegicus ring finger protein 29 (Rnf29), mRNA [NM_001012218]	NM_001012218	365751	GO:0005515|GO:0008270|GO:0046872|GO:0005622|GO:0005634	Rn.76142
A_44_P137478	0.0103637	3.39796	up	2.02618	2.42464	3.30761	4.43579	4.18828	4.42837	A	A	A	P	P	P	Olr1319_predicted	Rattus norvegicus olfactory receptor 1319 (predicted) (Olr1319_predicted), mRNA [NM_001000470]	NM_001000470	300620	GO:0007186|GO:0050911|GO:0004984|GO:0016021	Rn.143479
A_43_P19628	0.0108692	3.35429	up	2.7067	2.34509	3.51931	4.64064	4.28416	4.88432	A	A	A	P	P	P	RGD1560084_predicted	PREDICTED: Rattus norvegicus similar to Epigen protein (predicted) (RGD1560084_predicted), mRNA [XM_223280]		289515	GO:0000165|GO:0008083	Rn.100319
A_44_P318323	0.0113731	2.50684	up	2.88113	2.56657	3.39907	3.9741	4.27171	4.57857	A	A	A	P	P	P	LOC286989	Rattus norvegicus UDP-glucuronosyltransferase (LOC286989), mRNA [NM_173323]	NM_173323	286989	GO:0008152|GO:0015020|GO:0005783|GO:0005792|GO:0016020|GO:0016021	Rn.11131
A_44_P386757	0.0116118	2.30752	up	2.74441	2.42424	3.2302	4.12856	4.16525	3.72407	A	A	A	P	P	A	RGD1561133_predicted	PREDICTED: Rattus norvegicus similar to putative pheromone receptor (Go-VN2) (predicted) (RGD1561133_predicted), mRNA [XM_222983]	XM_222983	289295	GO:0008067|GO:0016020	Rn.195723
A_44_P363774	0.0118291	2.87625	up	3.44115	3.35425	2.40368	4.79373	4.47299	4.50492	A	A	A	P	P	P	LOC500715	similar to cyclin K (LOC500715), mRNA [Source:RefSeq_dna;Acc:XR_008600] [ENSRNOT00000009347]		500715	GO:0000079|GO:0045449|GO:0019901	Rn.23
A_44_P255015	0.0123654	3.1755	up	2.2053	1.98483	2.04063	3.75886	3.07942	4.39345	A	A	A	A	P	P	Olr581_predicted	Rattus norvegicus olfactory receptor 581 (predicted) (Olr581_predicted), mRNA [NM_001000663]	NM_001000663	404863	GO:0007186|GO:0050911|GO:0004984|GO:0016021	Rn.142893
A_44_P142445	0.0124782	3.67715	up	2.10589	3.0288	3.57104	4.75671	4.9301	4.65468	A	A	A	P	P	P	RGD1310992	RGD1310992 protein (Fragment). [Source:Uniprot/SPTREMBL;Acc:Q32Q03] [ENSRNOT00000022259]		310019	GO:0005737	Rn.204965
A_44_P365216	0.0128052	2.17817	up	2.81691	2.22684	2.84011	4.05597	3.7237	3.47353	A	A	A	P	P	A	Mrgprh	Rattus norvegicus MAS-related G-protein coupled receptor, member H (Mrgprh), mRNA [NM_001002281]	NM_001002281	404641	GO:0007165|GO:0007186|GO:0001584|GO:0004872|GO:0004930|GO:0016020|GO:0016021	Rn.142013
A_44_P297428	0.0129328	2.77971	up	2.30249	3.01661	2.1189	3.86809	4.35395	3.64076	A	A	A	P	P	A	RGD1562646_predicted	Rattus norvegicus similar to chromosome condensation protein G (LOC305392), mRNA [XM_223468]		305392		Rn.162278
A_44_P356391	0.0129741	2.0768	up	3.50264	4.18124	4.13146	5.04337	5.1628	4.77226	A	A	A	P	P	P	Blk	Rattus norvegicus B lymphoid kinase (Blk), mRNA [NM_001025751]	NM_001025751	364403	GO:0006468|GO:0007242|GO:0007243|GO:0004674|GO:0004713|GO:0005515|GO:0005524	Rn.20030
A_44_P222385	0.0130229	2.46522	up	3.49268	2.79881	3.00597	4.13068	4.22276	4.84916	A	A	A	P	P	P	LOC678741	PREDICTED: Rattus norvegicus similar to Zinc finger CCCH-type domain containing protein 6 (LOC678741), mRNA [XM_001053214]	XM_001053214	678741	GO:0003676|GO:0008270	Rn.98823
A_44_P559331	0.0130284	7.4372	up	2.08607	1.90438	1.9072	5.60318	5.46882	3.50993	A	A	A	P	P	A	Ankrd5_predicted	Rattus norvegicus similar to Ankyrin repeat domain protein 5 (LOC296184), mRNA [XM_215854]	XM_215854	296184	GO:0006355|GO:0003677|GO:0003700	Rn.44014
A_44_P185079	0.0134487	2.75887	up	1.9249	2.22105	2.9227	4.0736	3.47022	3.91705	A	A	A	A	P	P	LOC290763	LOC290763 protein (Fragment). [Source:Uniprot/SPTREMBL;Acc:Q5U2M5] [ENSRNOT00000059182]		290763	GO:0006508|GO:0004222	Rn.115533
A_44_P393299	0.0135966	2.50706	up	4.30704	4.88892	4.70314	6.28203	6.15969	5.43537	A	A	A	P	P	P	Esrrg	Rattus norvegicus estrogen-related receptor gamma (Esrrg), mRNA [NM_203336]	NM_203336	360896	GO:0006350|GO:0006355|GO:0007275|GO:0045893|GO:0003677|GO:0003700|GO:0003707|GO:0004872|GO:0004879|GO:0005496|GO:0005516|GO:0008270|GO:0016439|GO:0016563|GO:0046872|GO:0050682|GO:0005634	Rn.214491
A_44_P470545	0.0137289	2.00218	up	3.11714	2.50572	2.73104	3.81636	3.49808	4.04417	A	A	A	A	P	P	Olr1129_predicted	Rattus norvegicus olfactory receptor 1129 (predicted) (Olr1129_predicted), mRNA [NM_001000879]	NM_001000879	405178	GO:0007186|GO:0050911|GO:0004984|GO:0016021	Rn.143607
A_44_P543137	0.0138078	2.00275	up	3.1861	2.73234	3.07229	4.07132	3.62817	4.29719	A	A	A	A	P	P	Olr824_predicted	Rattus norvegicus olfactory receptor 824 (predicted) (Olr824_predicted), mRNA [NM_001000905]	NM_001000905	405215	GO:0007186|GO:0050911|GO:0004984|GO:0016021	Rn.143086
A_44_P761764	0.0140011	2.17589	up	9.88646	10.2698	10.7557	11.2768	11.398	11.6019	P	P	P	P	P	P	Rin3_predicted	PREDICTED: Rattus norvegicus Ras and Rab interactor 3 (predicted) (Rin3_predicted), mRNA [XM_234471]	XM_234471	314397	GO:0006897|GO:0017016	Rn.37826
A_44_P142837	0.0142241	5.53447	up	2.19184	2.05185	2.02679	4.44865	5.63476	3.59241	A	A	A	P	P	A	Cmya1_predicted	PREDICTED: Rattus norvegicus cardiomyopathy associated 1 (predicted) (Cmya1_predicted), mRNA [XM_236702]	XM_236702	316071	GO:0005913
A_44_P435713	0.0147662	2.13107	up	6.69325	6.52059	6.83695	8.0653	7.98179	7.27842	P	P	P	P	P	P	Amy1	Rattus norvegicus amylase 1, salivary (Amy1), mRNA [NM_001010970]	NM_001010970	24203	GO:0005975|GO:0007586|GO:0003824|GO:0004556|GO:0005509|GO:0005515|GO:0005615	Rn.116361
A_44_P121127	0.0149298	4.73892	up	2.37141	2.12229	2.12361	4.0917	3.74373	5.51556	A	A	A	A	P	P	Olr852_predicted	Rattus norvegicus olfactory receptor 852 (predicted) (Olr852_predicted), mRNA [NM_001000399]	NM_001000399	298039	GO:0007186|GO:0050911|GO:0004984|GO:0016021	Rn.143202
A_44_P218119	0.0150663	2.46396	up	2.75737	3.7207	3.50264	4.38494	4.82154	4.67716	A	A	A	P	P	P	LOC680734	PREDICTED: Rattus norvegicus similar to Ankyrin-2 (Brain ankyrin) (Ankyrin B) (Ankyrin, nonerythroid) (LOC680734), mRNA [XM_001058618]	XM_001058618	680734
A_44_P229837	0.0156174	2.08712	up	5.05862	4.42039	4.77744	5.80055	6.14391	5.49652	A	A	A	P	P	P	Cyp39a1_predicted	PREDICTED: Rattus norvegicus cytochrome P450, family 39, subfamily a, polypeptide 1 (predicted) (Cyp39a1_predicted), mRNA [XM_236983]		301264	GO:0006699|GO:0006707|GO:0007586|GO:0008387|GO:0008396|GO:0005792
A_44_P111825	0.0161755	2.85858	up	3.05478	2.97173	2.71696	4.10213	5.15908	4.02816	A	A	A	P	P	P	RGD1305679	Rattus norvegicus similar to 9530008L14Rik protein (RGD1305679), mRNA [NM_001014144]	NM_001014144	361228	GO:0016020|GO:0016021	Rn.16893
A_44_P459615	0.0164459	3.09144	up	2.13058	3.20469	1.92055	4.0982	3.85841	4.18406	A	A	A	P	P	P	Gpr174_predicted	PREDICTED: Rattus norvegicus G protein-coupled receptor 174 (predicted) (Gpr174_predicted), mRNA [XM_228495]		302373
A_44_P247784	0.0164839	2.33611	up	4.43408	3.39494	3.88133	5.21769	4.99174	5.17324	A	A	A	P	P	P	Ugt2b3	Rattus norvegicus UDP glycosyltransferase 2 family, member 3 (Ugt2b3), mRNA [NM_153314]	NM_153314	266685	GO:0006805|GO:0008152|GO:0008202|GO:0015020|GO:0005783|GO:0005792|GO:0016020|GO:0016021	Rn.24945
A_44_P384836	0.0176219	2.57283	up	4.21587	3.29401	3.45003	4.75234	4.88088	5.41675	A	A	A	M	P	P	RGD1564285_predicted	Rattus norvegicus similar to hypothetical protein 4930509O22 (LOC299662), mRNA [XM_234965]	XM_234965	299662	GO:0006468|GO:0004674|GO:0005524
A_44_P146655	0.0178683	2.40272	up	3.8039	4.6679	3.66265	5.21231	5.48365	5.2325	A	A	A	M	P	P	Mef2d	Rattus norvegicus myocyte enhancer factor 2D (Mef2d), mRNA [NM_030860]	NM_030860	81518	GO:0006350|GO:0006355|GO:0006366|GO:0007517|GO:0003700|GO:0003713|GO:0005634	Rn.89018
A_44_P411936	0.0178798	2.69193	up	3.82754	3.15418	3.6737	4.61882	4.73151	5.59101	A	A	A	P	P	P	Ccr9	Rattus norvegicus chemokine (C-C motif) receptor 9 (Ccr9), mRNA [NM_172329]	NM_172329	282832	GO:0006935|GO:0007165|GO:0007186|GO:0030595|GO:0001584|GO:0004872|GO:0005515|GO:0016493|GO:0016020|GO:0016021	Rn.91140
A_44_P467090	0.0179132	2.52609	up	3.01783	2.93063	3.86999	4.56065	4.92729	4.34122	A	A	A	P	P	P	LOC361100	PREDICTED: Rattus norvegicus similar to topoisomerase (DNA) II beta (LOC361100), mRNA [XM_001067768]	XM_001067768	361100	GO:0006265|GO:0003677|GO:0003918|GO:0005524|GO:0016853|GO:0005634|GO:0005694	Rn.104585
A_44_P438135	0.01801	2.15029	up	2.49729	2.9435	2.28355	3.77678	3.98272	3.27844	A	A	A	P	P	A	Pacs1	Rattus norvegicus cytosolic sorting protein PACS-1b (PACS-1) mRNA, complete cds. [AF076184]	AF076184	171444	GO:0000042|GO:0005515|GO:0030137	Rn.154425
A_43_P11503	0.0183095	2.33198	up	8.07241	6.99624	7.51855	8.76767	8.85275	8.63144	P	P	P	P	P	P	Slc9a3	Rattus norvegicus solute carrier family 9 (sodium/hydrogen exchanger), member 3 (Slc9a3), mRNA [NM_012654]	NM_012654	24784	GO:0006811|GO:0006814|GO:0006885|GO:0006898|GO:0007623|GO:0005515|GO:0015297|GO:0015299|GO:0015385|GO:0031402|GO:0005903|GO:0016020|GO:0016021|GO:0016324|GO:0031526	Rn.9706
A_44_P102438	0.0186689	2.05236	up	5.60839	4.91465	4.85879	6.07353	6.01052	6.40962	A	A	A	P	P	P	Olr319_predicted	Rattus norvegicus olfactory receptor 319 (predicted) (Olr319_predicted), mRNA [NM_001000506]	NM_001000506	309222	GO:0007186|GO:0050911|GO:0004984|GO:0016021	Rn.141710
A_44_P424587	0.0197825	2.21477	up	2.88897	2.65499	3.49808	3.8616	4.16069	4.46122	A	A	A	P	P	P	LOC681354	PREDICTED: Rattus norvegicus excision repair cross-complementing rodent repair deficiency, complementation group 5 (mapped) (Ercc5_mapped), mRNA [XM_001061493]		681354
A_44_P914438	0.0201933	2.06613	up	10.7824	10.0252	10.2302	11.413	11.6691	11.0966	P	P	P	P	P	P	Cdkn1a	Rattus norvegicus cyclin-dependent kinase inhibitor 1A (Cdkn1a), mRNA [NM_080782]	NM_080782	114851	GO:0000074|GO:0000079|GO:0006974|GO:0007050|GO:0008285|GO:0008629|GO:0009411|GO:0030890|GO:0043066|GO:0043071|GO:0045736|GO:0004672|GO:0004861|GO:0005515|GO:0016301|GO:0030332|GO:0000307|GO:0005634	Rn.10089
A_43_P21903	0.0202218	5.80143	up	1.94911	1.95626	2.06505	3.34756	5.69683	4.53526	A	A	A	P	A	P	Atp6v1b1_predicted	Rattus norvegicus similar to ATPase, H+ transporting, V1 subunit B, isoform 1 (LOC312488), mRNA [XM_232119]		312488	GO:0001503|GO:0006885|GO:0007588|GO:0007605|GO:0008150|GO:0005624|GO:0005886|GO:0016323|GO:0016324|GO:0016471|GO:0045177	Rn.103610
A_44_P328796	0.0206164	6.36908	up	2.60691	2.22931	2.2487	5.58804	5.88503	3.6251	A	A	A	P	P	A	Srl_predicted	PREDICTED: Rattus norvegicus sarcalumenin (predicted) (Srl_predicted), mRNA [XM_220171]		302948		Rn.162032
A_44_P459052	0.0213104	2.40285	up	5.77913	5.4662	5.21976	6.17856	6.86928	7.2115	A	A	A	P	P	P	Slc28a2	RNU67084 Rattus norvegicus sodium/nucleoside cotransporter (rCNT2) mRNA, partial cds [U67084]	U67084	60423	GO:0006139|GO:0006810|GO:0015860|GO:0001882|GO:0005415|GO:0015211|GO:0005624|GO:0005887|GO:0016020|GO:0016021	Rn.10140
A_44_P379412	0.0215917	2.27006	up	5.19252	4.53867	4.84408	5.51936	6.34839	6.25571	A	A	A	P	P	P	Btnl8	Rattus norvegicus butyrophilin-like 8 (Btnl8), mRNA [NM_212489]	NM_212489	406160	GO:0050776	Rn.198088
A_44_P290350	0.0220684	2.0431	up	6.06375	5.41095	5.1378	6.44647	6.69069	6.56761	P	A	A	P	P	P	Gpr44	Rattus norvegicus G protein-coupled receptor 44 (Gpr44), mRNA [NM_001012070]	NM_001012070	309212	GO:0006935|GO:0006955|GO:0007186|GO:0007193|GO:0019722|GO:0045745|GO:0001584|GO:0001785|GO:0004872|GO:0004930|GO:0004956|GO:0004958|GO:0004982|GO:0045028|GO:0005886|GO:0005887|GO:0016021	Rn.198542
A_44_P185528	0.0220846	2.19209	up	3.02054	2.83473	3.79522	4.27818	4.21736	4.55188	A	A	A	P	P	P	Gscl_predicted	PREDICTED: Rattus norvegicus goosecoid-like (predicted) (Gscl_predicted), mRNA [XM_344044]		363831	GO:0006355|GO:0006357|GO:0009653|GO:0003700|GO:0005634
A_44_P399414	0.023434	2.01161	up	5.22748	4.76813	5.29637	6.39075	6.27345	5.65283	A	A	A	P	P	P	Klk7	Rattus norvegicus kallikrein 7 (Klk7), mRNA [NM_012593]	NM_012593	24523		Rn.207160
A_44_P100815	0.0239956	4.21231	up	2.01576	3.19309	1.93338	5.25903	4.27448	3.83255	A	A	A	P	P	A	LOC367541	PREDICTED: Rattus norvegicus similar to Spindlin-like protein 3 (SPIN-3) (Protein DXF34) (LOC367541), mRNA [XR_007058]	XR_007058	367541		Rn.196747
A_44_P189428	0.0245097	2.11153	up	5.13903	4.34805	5.27484	5.97721	5.83347	6.18612	A	A	A	P	P	P	Zbtb16	Rattus norvegicus zinc finger and BTB domain containing 16 (Zbtb16), mRNA [NM_001013181]	NM_001013181	353227	GO:0000122|GO:0001501|GO:0006350|GO:0006355|GO:0006915|GO:0007155|GO:0008285|GO:0009880|GO:0009952|GO:0030099|GO:0030326|GO:0035110|GO:0035116|GO:0035136|GO:0043065|GO:0045449|GO:0045892|GO:0045944|GO:0048133|GO:0003676|GO:0003677|GO:0003690|GO:0003700|GO:0005055|GO:0005515|GO:0008022|GO:0008270|GO:0016563|GO:0016564|GO:0016566|GO:0042803|GO:0046872|GO:0005622|GO:0005634|GO:0005829|GO:0005886|GO:…	Rn.214576
A_44_P463843	0.0245542	2.06593	up	8.72533	8.87575	9.16996	9.46009	10.086	10.3653	P	P	P	P	P	P	Adh1	Rattus norvegicus alcohol dehydrogenase 1 (class I) (Adh1), mRNA [NM_019286]	NM_019286	24172	GO:0001523|GO:0006066|GO:0004022|GO:0004024|GO:0008270|GO:0016491|GO:0046872|GO:0005737	Rn.40222
A_44_P518489	0.0245921	2.12605	up	3.32936	3.2064	3.87958	4.73834	4.10282	4.83871	A	A	A	P	P	P	RGD1311559_predicted	PREDICTED: Rattus norvegicus hypothetical LOC315055 (predicted) (RGD1311559_predicted), mRNA [XM_235398]		315055		Rn.43070
A_44_P727274	0.0247355	2.14824	up	10.2539	10.0787	10.5721	11.2575	11.0114	11.9452	P	P	P	P	P	P	RGD1306894_predicted	PREDICTED: Rattus norvegicus similar to RIKEN cDNA 5830457O10 (predicted) (RGD1306894_predicted), mRNA [XM_344763]	XM_344763	364996		Rn.3278
A_44_P431296	0.0248871	2.4588	up	3.48995	3.74936	3.07314	4.12203	4.92425	5.16003	A	A	A	P	P	P	Gpr18	Rattus norvegicus G protein-coupled receptor 18 (Gpr18), mRNA [NM_001079710]	NM_001079710	679957	GO:0007165|GO:0007186|GO:0001584|GO:0004872|GO:0045028|GO:0016020|GO:0016021	Rn.205907
A_44_P499256	0.0250938	2.06993	up	4.36585	4.30275	3.53377	5.14156	5.34158	4.86798	A	A	A	P	P	P	RGD1561740_predicted	PREDICTED: Rattus norvegicus similar to Kinesin family member 18A (predicted) (RGD1561740_predicted), mRNA [XM_342486]		362186	GO:0007018|GO:0003777|GO:0005524|GO:0005875	Rn.35496
A_44_P289183	0.0253066	7.73591	up	4.26098	4.15604	4.93838	8.2335	8.19598	5.78063	A	M	A	P	P	P	Ucp3	Rattus norvegicus uncoupling protein 3 (mitochondrial, proton carrier) (Ucp3), mRNA [NM_013167]	NM_013167	25708	GO:0000303|GO:0001666|GO:0006091|GO:0006629|GO:0006631|GO:0006810|GO:0006839|GO:0007585|GO:0015992|GO:0005215|GO:0005488|GO:0017077|GO:0005624|GO:0005739|GO:0005743|GO:0016020|GO:0016021	Rn.9902
A_44_P503708	0.0267188	5.08776	up	2.10305	2.02916	2.06026	4.99236	5.19583	3.04537	A	A	A	P	P	A	Fsd2_predicted	PREDICTED: Rattus norvegicus fibronectin type III and SPRY domain containing 2 (predicted) (Fsd2_predicted), mRNA [XM_218860]		308779		Rn.41372
A_44_P267254	0.0271618	2.91507	up	2.05045	2.5914	3.3723	4.6756	3.85876	4.11039	A	A	A	P	P	P	RGD1563065_predicted	PREDICTED: Rattus norvegicus similar to 3110047P20Rik protein (predicted) (RGD1563065_predicted), mRNA [XM_223426]	XM_223426	289633		Rn.198367
A_43_P11561	0.0274663	2.06427	up	3.33378	4.31828	3.99385	4.74238	5.1072	4.93322	A	A	A	P	P	P	Arnt	Rattus norvegicus aryl hydrocarbon receptor nuclear translocator (Arnt), mRNA [NM_012780]	NM_012780	25242	GO:0000060|GO:0006355|GO:0007165|GO:0008150|GO:0009636|GO:0045941|GO:0045944|GO:0003674|GO:0003700|GO:0003713|GO:0004871|GO:0005061|GO:0005515|GO:0005575|GO:0005634|GO:0005667|GO:0005737	Rn.10520
A_44_P133618	0.027576	5.65635	up	2.72636	2.31662	2.9355	5.7617	5.98154	3.73484	A	A	A	P	P	A	RGD1561425_predicted	Rattus norvegicus hypothetical LOC301378 (LOC301378), mRNA [XM_217389]	XM_217389	301378		Rn.37634
A_44_P192134	0.0279026	3.2186	up	4.68605	5.11404	3.48394	5.94726	6.31484	6.08122	M	A	M	P	P	P	Mapk8	Mitogen-activated protein kinase 8 (EC 2.7.11.24) (Stress-activated protein kinase JNK1) (c-Jun N-terminal kinase 1) (SAPK gamma) (p54 gamma). [Source:Uniprot/SWISSPROT;Acc:P49185] [ENSRNOT00000027338]		116554	GO:0001503|GO:0006355|GO:0006468|GO:0006928|GO:0006950|GO:0006954|GO:0006970|GO:0007165|GO:0007254|GO:0009408|GO:0015986|GO:0030335|GO:0031116|GO:0031175|GO:0042542|GO:0043065|GO:0043066|GO:0048545|GO:0050775|GO:0000166|GO:0004674|GO:0004705|GO:0004707|GO:0004713|GO:0005515|GO:0005524|GO:0016301|GO:0016740|GO:0046933|GO:0046961|GO:0005634|GO:0005737|GO:0016469	Rn.4090
A_44_P463899	0.027961	2.06116	up	7.4538	7.51722	7.86716	8.10232	8.84686	9.01937	P	P	P	P	P	P	RGD1563400_predicted	PREDICTED: Rattus norvegicus similar to paired immunoglobin-like type 2 receptor beta (predicted) (RGD1563400_predicted), mRNA [XM_341045]	XM_341045	360777		Rn.144010
A_44_P529426	0.0288019	2.48097	up	1.91759	2.13502	2.65806	3.83431	2.8992	3.90987	A	A	A	A	P	P	Erbb4	Rattus norvegicus v-erb-a erythroblastic leukemia viral oncogene homolog 4 (avian) (Erbb4), mRNA [NM_021687]	NM_021687	59323	GO:0006468|GO:0007165|GO:0007169|GO:0007275|GO:0007399|GO:0007507|GO:0008283|GO:0042476|GO:0045165|GO:0000166|GO:0004714|GO:0004872|GO:0005515|GO:0005524|GO:0016740|GO:0046982|GO:0005886|GO:0005887|GO:0016021	Rn.163078
A_44_P297625	0.0290486	3.23449	up	1.92429	3.56182	2.35965	4.19004	4.5803	4.15604	A	A	A	P	P	P	LOC682264	PREDICTED: Rattus norvegicus similar to Double-strand-break repair protein rad21 homolog (Pokeweed agglutinin-binding protein 29) (PW29) (SCC1 homolog) (LOC682264), mRNA [XM_001060731]	XM_001060731	682264	GO:0007001|GO:0000228	Rn.101016
A_44_P269357	0.0292354	8.37982	up	1.98879	1.9093	1.96463	4.30658	6.85065	3.90624	A	A	A	P	P	P	LOC498836	Rattus norvegicus LRRG00125 (LOC498836), mRNA [NM_001047935]	NM_001047935	498836		Rn.123903
A_44_P231269	0.0294463	4.17417	up	4.73325	4.25994	2.8944	6.52288	6.01964	5.52953	A	A	A	P	P	P	Pdk4	Rattus norvegicus pyruvate dehydrogenase kinase, isoenzyme 4 (Pdk4), mRNA [NM_053551]	NM_053551	89813	GO:0005975|GO:0006006|GO:0006086|GO:0006468|GO:0016310|GO:0018106|GO:0004673|GO:0004712|GO:0004740|GO:0005524|GO:0016301|GO:0005739|GO:0005743	Rn.30070
A_44_P527205	0.0307944	2.91796	up	1.9019	3.33995	2.08977	3.89109	3.8107	4.26472	A	A	A	P	P	P	RGD1565230_predicted	Rattus norvegicus pancreatic ribonuclease gamma (predicted) (RGD1565230_predicted), mRNA [NM_001025116]	NM_001025116	305844	GO:0003676|GO:0004519|GO:0004522|GO:0016787	Rn.110228
A_44_P175495	0.0308634	2.23257	up	3.10119	3.49808	3.3741	3.86192	5.00962	4.57795	A	A	A	P	P	P	Cxcl11	Rattus norvegicus chemokine (C-X-C motif) ligand 11 (Cxcl11), mRNA [NM_182952]	NM_182952	305236	GO:0006955|GO:0008009|GO:0042379|GO:0005576	Rn.13664
A_42_P774527	0.0311083	3.93182	up	1.89203	3.54642	2.27688	4.08562	4.33852	5.21677	A	A	A	P	P	P	Gzmc	Rattus norvegicus granzyme C (Gzmc), mRNA [NM_134332]	NM_134332	171290	GO:0006508|GO:0004252|GO:0008233|GO:0008236|GO:0005615	Rn.88335
A_42_P604657	0.0319214	6.23798	up	1.9722	3.39868	2.07935	6.42195	4.80717	4.14435	A	A	A	P	P	P	Pnck	Rattus norvegicus pregnancy upregulated non-ubiquitously expressed CaM kinase (Pnck), mRNA [NM_017275]	NM_017275	29660	GO:0006468|GO:0000166|GO:0004674|GO:0004713|GO:0005509|GO:0005516|GO:0005524|GO:0016740|GO:0005634|GO:0005954	Rn.11178
A_44_P520521	0.0331286	2.01171	up	4.12059	4.19621	4.84037	5.7963	5.33979	5.04636	A	A	A	P	P	P	Slc17a2_predicted	Rattus norvegicus similar to RIKEN cDNA C730032N17 (LOC306950), mRNA [XM_225332]		306950	GO:0006796|GO:0006810|GO:0006814|GO:0005215|GO:0005436|GO:0005624|GO:0005887|GO:0016020|GO:0016021	Rn.28363
A_43_P17471	0.0332059	2.02952	up	5.04337	5.66072	5.63393	6.02823	6.88931	6.48389	A	A	A	P	P	P	Chac1_predicted	Rattus norvegicus similar to RIKEN cDNA 1810008K03 (LOC362196), mRNA [XM_342497]		362196	GO:0005515	Rn.23367
A_43_P12136	0.0335376	3.51607	up	4.49131	2.72848	2.90548	5.01708	5.1667	5.38337	A	A	A	P	P	P	Crx	Rattus norvegicus cone-rod homeobox protein (Crx), mRNA [NM_021855]	NM_021855	60446	GO:0006355|GO:0006366|GO:0007275|GO:0007601|GO:0007623|GO:0009887|GO:0045944|GO:0046534|GO:0003677|GO:0003700|GO:0005515|GO:0005634|GO:0005667	Rn.44287
A_44_P884800	0.0349802	2.21201	up	4.32802	4.29953	3.22441	5.02027	5.12489	5.14286	A	A	A	P	P	P	RGD1566169_predicted	PREDICTED: Rattus norvegicus similar to Hypothetical protein MGC37938 (predicted) (RGD1566169_predicted), mRNA [XM_238429]	XM_238429	298605		Rn.104972
A_44_P349399	0.0356147	2.03024	up	4.39665	3.29061	3.95105	4.7753	4.98959	4.93838	A	A	A	P	P	P	RGD1561499_predicted	PREDICTED: Rattus norvegicus similar to leucine rich repeat containing 31 (predicted) (RGD1561499_predicted), mRNA [XM_226972]		310256	GO:0005515
A_44_P424024	0.0366024	2.86292	up	2.1513	3.513	1.95098	4.08021	4.07651	4.01102	A	A	A	P	P	P	Nmbr	Rattus norvegicus neuromedin B receptor (Nmbr), mRNA [NM_012799]	NM_012799	25264	GO:0007165|GO:0007186|GO:0007200|GO:0001584|GO:0004872|GO:0004946|GO:0004983|GO:0005886|GO:0005887|GO:0016020|GO:0016021	Rn.89709
A_44_P298331	0.0366768	4.47743	up	2.12073	4.25456	2.19496	5.10387	4.99031	4.96409	A	A	A	P	P	P	LOC360619	PREDICTED: Rattus norvegicus similar to gasdermin 1 (LOC360619), mRNA [XM_340894]		360619		Rn.82083
A_43_P22903	0.0371702	2.06071	up	3.23218	2.71379	3.81427	4.15813	4.19805	4.53349	A	A	A	P	P	P	Zfp192_predicted	PREDICTED: Rattus norvegicus zinc finger protein 192 (predicted) (Zfp192_predicted), mRNA [XM_225349]		306974	GO:0006355|GO:0003676|GO:0003700|GO:0005515|GO:0008270|GO:0005622|GO:0005634	Rn.69941
A_44_P379342	0.0372777	2.13719	up	4.22544	3.60776	4.48364	5.50756	4.71782	5.37859	A	A	A	P	P	P	Syt10	Rattus norvegicus synaptotagmin X (Syt10), mRNA [NM_031666]	NM_031666	60567	GO:0006810|GO:0006950|GO:0050803|GO:0005215|GO:0005509|GO:0008021|GO:0016020|GO:0016021|GO:0045202	Rn.212261
A_43_P17397	0.0379767	2.01498	up	3.11495	4.16273	3.57751	4.86094	4.3985	4.62806	A	A	A	P	P	P	RGD1310139_predicted	Rattus norvegicus similar to KIAA0303 (LOC310040), mRNA [XM_226732]		310040	GO:0006468|GO:0006605|GO:0007242|GO:0004672|GO:0004674|GO:0004713|GO:0005515|GO:0005524	Rn.43251
A_43_P15739	0.0385556	5.30524	up	4.39517	2.07071	2.01566	5.40131	5.00672	5.29577	A	A	A	P	P	P	Rapgef1	Rattus norvegicus partial mRNA for C3G protein (c3g gene) [AJ249986]	AJ249986	63881	GO:0051056|GO:0005085|GO:0005622	Rn.85879
A_44_P506092	0.0397274	2.49454	up	2.05323	2.68231	3.41419	4.24763	3.64657	4.21185	A	A	A	A	P	P	RGD1311893	Rattus norvegicus hypothetical LOC288478 (RGD1311893), mRNA [NM_001013867]	NM_001013867	288478		Rn.72071
A_44_P118970	0.0407574	2.031	up	4.2549	4.162	5.04304	5.78007	5.62535	5.12108	A	A	A	P	P	P	Il12a	Rattus norvegicus interleukin 12a (Il12a), mRNA [NM_053390]	NM_053390	84405	GO:0006955|GO:0042102|GO:0042520|GO:0005125|GO:0005143|GO:0005515|GO:0042163|GO:0045513|GO:0005576|GO:0005615|GO:0016021	Rn.207199
A_44_P524630	0.0417987	3.83996	up	2.35563	2.42728	2.14542	3.26234	4.00883	5.48045	A	A	A	P	A	P	P518	Rattus norvegicus P518 precursor protein (P518), mRNA [NM_198200]	NM_198200	379044	GO:0007218|GO:0001664|GO:0005184|GO:0005575	Rn.105612
A_44_P775910	0.0430063	4.14132	up	1.88683	4.10213	2.17389	4.66525	4.94004	4.70783	A	A	A	P	P	P	Dppa3	Rattus norvegicus developmental pluripotency-associated 3 (Dppa3), mRNA [NM_001047864]	NM_001047864	297576	GO:0040016|GO:0001939|GO:0001940|GO:0005634|GO:0005737	Rn.79056
A_44_P271779	0.0432661	2.00994	up	3.15988	2.74025	3.81162	4.41459	4.36873	3.94989	A	A	A	P	P	P	Frmd4b	Nitzin (Fragment). [Source:Uniprot/SPTREMBL;Acc:Q9Z259] [ENSRNOT00000010717]		252858	GO:0005488|GO:0005856	Rn.41044
A_44_P187388	0.0433384	2.73688	up	4.35163	2.78324	3.12635	4.68775	4.77077	5.1603	A	A	A	P	P	P	LOC295077	PREDICTED: Rattus norvegicus similar to Protein kinase C-binding protein 1 (Rack7) (Cutaneous T-cell lymphoma associated antigen se14-3) (CTCL tumor antigen se14-3) (Zinc finger MYND domain containing protein 8) (LOC295077), mRNA [XR_006961]	XR_006961	295077		Rn.197837
A_44_P513322	0.043864	7.51216	up	1.95196	1.94059	2.05267	6.751	3.32175	4.60015	A	A	A	A	P	P	Txk	Rattus norvegicus TXK tyrosine kinase (Txk), mRNA [NM_001024255]	NM_001024255	305311	GO:0006468|GO:0007242|GO:0000166|GO:0004674|GO:0004713|GO:0004715|GO:0005524|GO:0016740|GO:0005737	Rn.163245
A_44_P445244	0.0440016	3.99039	up	2.19864	4.34315	2.38187	4.99392	4.88373	5.0356	A	A	A	P	P	P	Artn	Rattus norvegicus artemin (Artn), mRNA [NM_053397]	NM_053397	362572	GO:0007411|GO:0007422|GO:0050930|GO:0005102|GO:0005515|GO:0008083|GO:0005615	Rn.154711
A_44_P220334	0.0443723	2.80096	up	4.7168	3.19809	3.19417	5.12199	5.09372	5.35113	A	A	A	P	P	P	Olr1729_predicted	PREDICTED: Rattus norvegicus olfactory receptor 1729 (predicted) (Olr1729_predicted), mRNA [XM_227932]		294186	GO:0007186|GO:0050911|GO:0004984|GO:0016021
A_44_P522406	0.0449188	2.30024	up	1.88355	3.3129	2.533	3.6927	3.75813	3.88398	A	A	A	P	P	P	Olr1532_predicted	Rattus norvegicus olfactory receptor 1532 (predicted) (Olr1532_predicted), mRNA [NM_001001103]	NM_001001103	405999	GO:0007186|GO:0050911|GO:0004984|GO:0016021	Rn.142275
A_44_P473499	0.045537	4.55536	up	4.20085	2.01416	2.04432	5.03287	5.30223	4.48693	A	A	A	P	P	P	RGD1565643_predicted	PREDICTED: Rattus norvegicus similar to protein tyrosine kinase Bmx (predicted) (RGD1565643_predicted), mRNA [XM_346302]		367786	GO:0006468|GO:0007242|GO:0004713|GO:0005515|GO:0005524
A_44_P403302	0.0468421	2.6509	up	2.11248	2.86906	3.51509	4.79939	3.8754	4.04128	A	A	A	P	P	P	Pnma3_predicted	PREDICTED: Rattus norvegicus paraneoplastic antigen MA3 (predicted) (Pnma3_predicted), mRNA [XM_219736]		293840	GO:0003676|GO:0008270
A_44_P470630	0.0472996	2.86123	up	4.49528	4.17677	3.31979	5.98729	5.84589	4.70858	A	A	A	P	P	P	Myom2	Myomesin 2 (Fragment). [Source:Uniprot/SPTREMBL;Acc:Q80UL0] [ENSRNOT00000015908]		306616	GO:0006936|GO:0006941|GO:0007517|GO:0005200|GO:0008307|GO:0005856|GO:0005863	Rn.209007
A_44_P475181	0.0473025	2.57109	up	4.69916	4.1564	3.33298	4.89753	5.57596	5.80221	A	A	A	P	P	P	Sla	Rattus norvegicus src-like adaptor (Sla), mRNA [NM_178097]	NM_178097	338477	GO:0007242	Rn.35223
A_44_P411097	0.0477006	4.34677	up	2.20965	4.45533	2.23434	5.14314	4.89344	5.22257	A	A	A	M	P	P	Apoa1	Rattus norvegicus apolipoprotein A-I (Apoa1), mRNA [NM_012738]	NM_012738	25081	GO:0006629|GO:0007584|GO:0008015|GO:0008202|GO:0008203|GO:0015914|GO:0030300|GO:0030301|GO:0031100|GO:0042157|GO:0042493|GO:0005319|GO:0005515|GO:0005548|GO:0008035|GO:0008289|GO:0017127|GO:0005576|GO:0005615|GO:0005634	Rn.10308
A_43_P13272	0.0479515	2.21002	up	9.78766	10.0881	9.80116	11.7796	10.8918	10.4377	P	P	P	P	P	P	Agt	Rattus norvegicus angiotensinogen (serpin peptidase inhibitor, clade A, member 8) (Agt), mRNA [NM_134432]	NM_134432	24179	GO:0001543|GO:0001568|GO:0001658|GO:0001822|GO:0006883|GO:0007160|GO:0007166|GO:0007186|GO:0007202|GO:0007267|GO:0007565|GO:0008065|GO:0008217|GO:0008285|GO:0009409|GO:0030147|GO:0030198|GO:0030308|GO:0030432|GO:0040018|GO:0042445|GO:0042756|GO:0043085|GO:0043410|GO:0045723|GO:0046622|GO:0048143|GO:0048169|GO:0051145|GO:0004867|GO:0004937|GO:0005179|GO:0005576|GO:0005615|GO:0005625	Rn.6319
A_44_P511665	0.0484702	2.23045	up	3.26196	2.985	4.07253	5.10002	4.31471	4.37675	A	A	A	P	P	P	LOC501283	PREDICTED: Rattus norvegicus similar to lipid droplet associated protein (LOC501283), mRNA [XM_576698]	XM_576698	501283		Rn.54204
A_44_P337134	0.048532	2.12899	up	3.05266	4.31428	3.38877	4.80556	4.49467	4.72599	A	A	A	P	P	P	Taar8b	Rattus norvegicus trace-amine-associated receptor 8b (Taar8b), mRNA [NM_175601]	NM_175601	319106	GO:0007165|GO:0007186|GO:0001584|GO:0004872|GO:0016020|GO:0016021	Rn.162405
A_43_P12498	0.0490289	3.9144	up	2.35601	3.36827	3.63433	4.03026	5.17772	6.057	A	A	A	M	M	M	Musk	Rattus norvegicus muscle, skeletal, receptor tyrosine kinase (Musk), mRNA [NM_031061]	NM_031061	81725	GO:0006355|GO:0006468|GO:0007018|GO:0007169|GO:0007275|GO:0007517|GO:0007528|GO:0008582|GO:0043113|GO:0000166|GO:0004672|GO:0004713|GO:0004714|GO:0004872|GO:0004888|GO:0005198|GO:0005515|GO:0005524|GO:0016740|GO:0005615|GO:0005874|GO:0005886|GO:0005887|GO:0016020|GO:0016021	Rn.10210
A_44_P314295	0.0492908	2.01666	up	4.68638	4.1025	3.52977	5.09078	5.37593	4.88785	A	A	A	P	P	P	Zmynd12_predicted	PREDICTED: Rattus norvegicus zinc finger, MYND domain containing 12 (predicted) (Zmynd12_predicted), mRNA [XM_233458]		313552	GO:0005488|GO:0008270	Rn.60862
A_44_P393985	2.77171e-06	2.77177	down	11.7534	11.7381	11.8468	10.3188	10.2738	10.3332	P	P	P	P	P	P	RGD1560119_predicted	PREDICTED: Rattus norvegicus similar to actin alpha 1 skeletal muscle protein (predicted) (RGD1560119_predicted), mRNA [XR_008328]	XR_008328	298169		Rn.196038
A_44_P539231	6.13289e-06	2.45488	down	13.273	13.3243	13.3876	12.0691	11.9859	12.0428	P	P	P	P	P	P	RGD1560794_predicted	PREDICTED: Rattus norvegicus similar to glyceraldehyde-3-phosphate dehydrogenase (predicted) (RGD1560794_predicted), mRNA [XR_007933]	XR_007933	299227		Rn.195866
A_44_P914096	7.26651e-06	3.83103	down	12.4207	12.4036	12.4445	10.514	10.5776	10.3641	P	P	P	P	P	P	LOC363418	PREDICTED: Rattus norvegicus similar to 60S ribosomal protein L17 (L23) (Amino acid starvation-induced protein) (ASI) (LOC363418), mRNA [XM_576872]	XM_576872	363418	GO:0006412|GO:0003735|GO:0005622|GO:0015934	Rn.110954
A_44_P236378	9.08409e-06	2.73572	down	12.2078	12.3157	12.1594	10.7894	10.7332	10.8044	P	P	P	P	P	P	LOC289672	PREDICTED: Rattus norvegicus similar to Heat shock protein HSP 90-beta (HSP 84) (LOC289672), mRNA [XR_006653]	XR_006653	289672		Rn.196515
A_44_P360478	1.23178e-05	3.45296	down	6.86398	6.94988	6.93812	5.09113	5.2513	5.04605	P	P	P	P	P	P	Norp	Rattus norvegicus nucleolin-related protein (Norp), mRNA [NM_022621]	NM_022621	64556	GO:0000166|GO:0003676|GO:0005509|GO:0005624|GO:0016324	Rn.7735
A_44_P471270	1.37088e-05	3.85752	down	11.52	11.5986	11.5719	9.58819	9.75257	9.50667	P	P	P	P	P	P	LOC297884	PREDICTED: Rattus norvegicus similar to 60S ribosomal protein L23a (LOC297884), mRNA [XR_006330]	XR_006330	297884		Rn.197549
A_44_P363913	1.84676e-05	3.10022	down	12.1868	12.1887	12.1923	10.5169	10.6904	10.4633	P	P	P	P	P	P	RGD1562204_predicted	PREDICTED: Rattus norvegicus similar to 60S ribosomal protein L9 (predicted) (RGD1562204_predicted), mRNA [XR_008557]	XR_008557	303930		Rn.201260
A_44_P107996	1.88975e-05	2.64676	down	10.9158	10.7459	10.8817	9.41073	9.50097	9.41908	P	P	P	P	P	P	LOC367050	PREDICTED: Rattus norvegicus similar to 60S ribosomal protein L35 (LOC367050), mRNA [XM_345916]		367050
A_44_P760124	2.01923e-05	2.88961	down	9.2084	9.28294	9.3482	7.79394	7.80754	7.64545	P	P	P	P	P	P	RGD1562613_predicted	PREDICTED: Rattus norvegicus similar to U2 small nuclear ribonucleoprotein B (predicted) (RGD1562613_predicted), mRNA [XR_008169]	XR_008169	363994		Rn.195951
A_42_P683837	2.06814e-05	2.68281	down	11.909	12.0259	12.0628	10.61	10.6216	10.4948	P	P	P	P	P	P	Serpinb6b	Rattus norvegicus serine (or cysteine) proteinase inhibitor, clade B, member 6b (Serpinb6b), mRNA [NM_001012214]	NM_001012214	364705	GO:0004867	Rn.115081
A_44_P342756	2.6307e-05	2.09249	down	11.9152	11.9382	12.0592	10.9404	10.9053	10.8713	P	P	P	P	P	P	RGD1566272_predicted	PREDICTED: Rattus norvegicus similar to glyceraldehyde-3-phosphate dehydrogenase (phosphorylating) (EC 1.2.1.12) (predicted) (RGD1566272_predicted), mRNA [XM_346024]		367226	GO:0006096|GO:0004365|GO:0051287
A_44_P1052868	3.52822e-05	2.19915	down	11.0117	11.0447	10.9887	9.9148	9.94734	9.7721	P	P	P	P	P	P	CPG2	AF452647 Rattus norvegicus nesprin-1 mRNA, complete cds [AF452647]	AF452647	499010	GO:0003779|GO:0005198|GO:0005515|GO:0005635|GO:0016021	Rn.89150
A_44_P265278	3.56227e-05	2.468	down	9.12165	9.0294	9.03389	7.74364	7.86389	7.6674	P	P	P	P	P	P	RGD1564913_predicted	PREDICTED: Rattus norvegicus similar to Aldose reductase (AR) (Aldehyde reductase) (predicted) (RGD1564913_predicted), mRNA [XR_009584]	XR_009584	298931		Rn.195855
A_44_P386799	3.66632e-05	2.11659	down	12.9988	12.9418	12.9503	11.9758	11.8693	11.8004	P	P	P	P	P	P	Nudt9	Rattus norvegicus nudix (nucleoside diphosphate linked moiety X)-type motif 9 (Nudt9), mRNA [NM_001006991]	NM_001006991	305149	GO:0046032|GO:0046709|GO:0000287|GO:0016787|GO:0017110|GO:0030145|GO:0047631|GO:0005739	Rn.22103
A_44_P929119	3.81969e-05	2.10001	down	9.5319	9.45738	9.61516	8.40902	8.50676	8.47746	P	P	P	P	P	P	RGD1560353_predicted	PREDICTED: Rattus norvegicus similar to 60S ribosomal protein L13 (predicted) (RGD1560353_predicted), mRNA [XM_575626]	XM_575626	500276	GO:0006412|GO:0003735|GO:0005622|GO:0005840
A_43_P15216	3.82388e-05	3.4881	down	6.82052	6.98908	6.8231	5.19922	5.07583	4.95034	P	P	P	P	P	P	Dolpp1_predicted	PREDICTED: Rattus norvegicus dolichyl pyrophosphate phosphatase 1 (predicted) (Dolpp1_predicted), mRNA [XM_231129]	XM_231129	296624	GO:0016021	Rn.93101
A_44_P421944	3.98263e-05	2.46076	down	6.58923	6.42657	6.60187	5.29011	5.25666	5.17359	P	P	P	M	P	M	RGD1562724_predicted	PREDICTED: Rattus norvegicus similar to H3 histone, family 3B (predicted) (RGD1562724_predicted), mRNA [XM_225322]		291113
A_44_P323892	4.88941e-05	3.16448	down	12.3995	12.5606	12.6251	10.7767	10.9773	10.8453	P	P	P	P	P	P	RGD1559951_predicted	PREDICTED: Rattus norvegicus similar to 60S ribosomal protein L37a (predicted) (RGD1559951_predicted), mRNA [XM_228717]	XM_228717	302528	GO:0006412|GO:0003735|GO:0005622|GO:0005840
A_43_P15530	5.2473e-05	2.07996	down	11.8563	11.6919	11.8146	10.762	10.7601	10.6711	P	P	P	P	P	P	S100b	Rattus norvegicus S100 protein, beta polypeptide (S100b), mRNA [NM_013191]	NM_013191	25742	GO:0006112|GO:0006874|GO:0006917|GO:0007409|GO:0007417|GO:0007613|GO:0008283|GO:0042035|GO:0045917|GO:0048143|GO:0048151|GO:0048168|GO:0048169|GO:0005509|GO:0008270|GO:0019210|GO:0042803|GO:0048154|GO:0048155|GO:0048156|GO:0048306|GO:0001726|GO:0005576|GO:0005634|GO:0005737|GO:0043025	Rn.8937
A_44_P1059252	5.59492e-05	5.04693	down	6.60455	6.56731	6.68615	4.34905	4.46018	4.04256	P	P	P	P	P	P	LOC498972	PREDICTED: Rattus norvegicus similar to copine II (LOC498972), mRNA [XR_009548]	XR_009548	498972	GO:0006418|GO:0007156|GO:0004812|GO:0005509|GO:0005524|GO:0016020	Rn.106523
A_44_P393915	5.69194e-05	2.84902	down	7.24934	7.35846	7.47271	5.85699	5.75234	5.93979	P	P	P	P	P	P	RGD1559526_predicted	PREDICTED: Rattus norvegicus similar to Pkm2 protein (predicted) (RGD1559526_predicted), mRNA [XM_344718]	XM_344718	364929	GO:0006096|GO:0000287|GO:0004743|GO:0030955
A_44_P344777	6.00337e-05	2.07261	down	13.459	13.3033	13.3473	12.3928	12.2847	12.2778	P	P	P	P	P	P	RGD1562744_predicted	PREDICTED: Rattus norvegicus similar to Glyceraldehyde-3-phosphate dehydrogenase (GAPDH) (predicted) (RGD1562744_predicted), mRNA [XR_007820]	XR_007820	311121		Rn.195485
A_44_P241045	6.24831e-05	2.99299	down	8.91752	8.98282	9.1716	7.45334	7.52047	7.35337	P	P	P	P	P	P	LOC502226	PREDICTED: Rattus norvegicus similar to ribosomal protein L13A (LOC502226), mRNA [XR_005636]	XR_005636	502226		Rn.198014
A_44_P454890	6.75743e-05	5.44319	down	7.09527	7.27755	7.24008	4.82864	4.50631	4.94459	P	P	P	P	P	P	RGD1561911_predicted	PREDICTED: Rattus norvegicus similar to Glyceraldehyde-3-phosphate dehydrogenase (GAPDH) (predicted) (RGD1561911_predicted), mRNA [XR_008902]	XR_008902	288898		Rn.195464
A_44_P269865	6.80514e-05	2.61998	down	10.4978	10.6054	10.5039	9.19558	9.24078	9.00205	P	P	P	P	P	P	LOC367808	Rattus norvegicus similar to Sid3177p (LOC367808), mRNA [NM_001014272]	NM_001014272	367808		Rn.211968
A_44_P880152	6.83503e-05	2.20829	down	7.16082	7.2529	7.35211	6.08737	6.18612	6.06354	P	P	P	P	P	P	Nfyb	Rattus norvegicus nuclear transcription factor-Y beta (Nfyb), mRNA [NM_031553]	NM_031553	25336	GO:0006350|GO:0006355|GO:0045893|GO:0003677|GO:0003700|GO:0005515|GO:0005622|GO:0005634|GO:0005667|GO:0016602	Rn.90077
A_44_P525681	7.07979e-05	2.97252	down	9.51151	9.56165	9.68473	7.87954	8.14638	8.01691	P	P	P	P	P	P	RGD1566186_predicted	PREDICTED: Rattus norvegicus similar to 60S ribosomal protein L29 (P23) (predicted) (RGD1566186_predicted), mRNA [XM_221698]		288313	GO:0006412|GO:0003735|GO:0005622|GO:0005840
A_44_P457066	7.12038e-05	2.55961	down	8.65753	8.51585	8.65781	7.33003	7.12594	7.30744	P	P	P	P	P	P	LOC290492	PREDICTED: Rattus norvegicus similar to glyceraldehyde-3-phosphate dehydrogenase (LOC290492), mRNA [XR_005670]	XR_005670	290492		Rn.197090
A_44_P1023480	7.13407e-05	2.79904	down	9.08787	9.12109	9.29764	7.80084	7.63614	7.61484	P	P	P	P	P	P	RGD1309020	Rattus norvegicus similar to RIKEN cDNA 6530403A03 (predicted), mRNA (cDNA clone IMAGE:7321837) [BC088167]		291060	GO:0005689	Rn.39699
A_44_P403065	7.20379e-05	2.60371	down	13.7652	13.8702	13.8718	12.4284	12.5942	12.3429	P	P	P	P	P	M	LOC364560	PREDICTED: Rattus norvegicus similar to ribosomal protein L21 (LOC364560), mRNA [XM_001053364]	XM_001053364	364560	GO:0006412|GO:0003735|GO:0005622|GO:0005840
A_44_P574783	7.20889e-05	3.73873	down	9.17107	9.19584	8.85275	7.21074	7.13429	7.16698	P	P	P	P	P	P	Golph4	PREDICTED: Rattus norvegicus golgi phosphoprotein 4 (Golph4), mRNA [XM_227268]	XM_227268	310526	GO:0005796|GO:0005801|GO:0016021|GO:0030139	Rn.24186
A_44_P215602	7.48931e-05	2.02187	down	9.55298	9.74463	9.63161	8.58188	8.66531	8.63495	P	P	P	P	P	P	LOC294396	PREDICTED: Rattus norvegicus similar to 60 kDa heat shock protein, mitochondrial precursor (Hsp60) (60 kDa chaperonin) (CPN60) (Heat shock protein 60) (HSP-60) (Mitochondrial matrix protein P1) (HSP-65) (LOC294396), mRNA [XR_007178]	XR_007178	294396		Rn.196932
A_44_P279083	8.68933e-05	3.48719	down	7.88996	7.97863	8.11076	6.32181	6.23695	6.0144	P	P	P	P	P	P	Abcb1a	Rattus norvegicus ATP-binding cassette, sub-family B (MDR/TAP), member 1A (Abcb1a), mRNA [NM_133401]	NM_133401	170913	GO:0006810|GO:0042493|GO:0046686|GO:0000166|GO:0003674|GO:0005524|GO:0016887|GO:0042626|GO:0005575|GO:0016021	Rn.154810
A_44_P339994	8.92013e-05	3.69082	down	8.40463	8.38256	8.69461	6.50014	6.61788	6.71196	P	P	P	P	P	P	LOC364223	PREDICTED: Rattus norvegicus similar to Glyceraldehyde-3-phosphate dehydrogenase (GAPDH) (LOC364223), mRNA [XR_008213]	XR_008213	364223		Rn.197138
A_44_P241705	8.9699e-05	3.38033	down	7.87288	7.9176	8.12543	6.13633	6.37024	6.13785	P	P	P	P	P	P	Ogt	BG668296 DRACPC05 Rat DRG Library Rattus norvegicus cDNA clone DRACPC05 5', mRNA sequence [BG668296]	BG668296	26295	GO:0006493|GO:0007165|GO:0007584|GO:0005515|GO:0008080|GO:0008375|GO:0016757|GO:0005622|GO:0005634|GO:0005829	Rn.82705
A_44_P318722	9.10409e-05	4.13242	down	7.27517	7.65007	7.66447	5.44918	5.50587	5.49371	P	P	P	P	P	P	LOC302026	PREDICTED: Rattus norvegicus similar to heat shock protein 1 (chaperonin) (LOC302026), mRNA [XR_005540]	XR_005540	302026		Rn.197213
A_44_P543733	9.34528e-05	2.70615	down	9.44998	9.30026	9.60257	8.01515	8.05804	7.97089	P	P	P	P	P	P	RGD1562181_predicted	PREDICTED: Rattus norvegicus similar to ribosomal protein S2 (predicted) (RGD1562181_predicted), mRNA [XR_009565]	XR_009565	498853		Rn.201249
A_44_P560070	9.44415e-05	2.86274	down	5.32926	5.60261	5.32896	3.9521	3.84634	3.9102	A	A	A	P	P	P	LOC364268	PREDICTED: Rattus norvegicus similar to Tu translation elongation factor, mitochondrial (LOC364268), mRNA [XM_001059018]	XM_001059018	364268	GO:0006414|GO:0003746|GO:0003924|GO:0005525|GO:0005622
A_44_P206115	9.54209e-05	3.29249	down	9.15008	9.15971	9.42406	7.6021	7.57227	7.40194	P	P	P	P	P	P	RGD1559963_predicted	PREDICTED: Rattus norvegicus similar to 60S ribosomal protein L9 (predicted) (RGD1559963_predicted), mRNA [XM_227018]		310284
A_44_P254855	9.81191e-05	2.0691	down	10.8385	10.9252	11.044	9.87106	9.94675	9.84277	P	P	P	P	P	P	Usp33	Rattus norvegicus ubiquitin specific peptidase 33, mRNA (cDNA clone IMAGE:7314029), complete cds. [BC092624]	BC092624	310960	GO:0006511|GO:0006512|GO:0004221|GO:0008270	Rn.25188
A_44_P477954	0.000106688	4.02404	down	11.0081	11.2307	11.3647	9.12527	9.35233	9.10003	P	P	P	P	P	P	RGD1561843_predicted	PREDICTED: Rattus norvegicus similar to 60S ribosomal protein L23a (predicted) (RGD1561843_predicted), mRNA [XM_218061]		308263	GO:0000166	Rn.195715
A_44_P215544	0.000111494	2.55802	down	9.54434	9.61882	9.81159	8.32433	8.36149	8.22387	P	P	P	P	P	P	RGD1565920_predicted	PREDICTED: Rattus norvegicus similar to OTTMUSP00000000438 (predicted) (RGD1565920_predicted), mRNA [XM_344713]	XM_344713	364917	GO:0006412|GO:0003735|GO:0005622|GO:0005840
A_44_P156705	0.000114171	3.93479	down	11.8879	11.9556	12.0446	10.0705	10.1453	9.74341	P	P	P	P	P	P	LOC689075	PREDICTED: Rattus norvegicus similar to ribosomal protein L10 (LOC689075), mRNA [XM_001069421]	XM_001069421	689075	GO:0006412|GO:0003735|GO:0005622|GO:0005840
A_44_P457368	0.00011685	2.3658	down	7.81345	7.71598	7.73109	6.58121	6.59578	6.35655	P	P	P	P	P	P	RGD1561890_predicted	PREDICTED: Rattus norvegicus similar to craniofacial development protein 1 (predicted) (RGD1561890_predicted), mRNA [XM_233989]	XM_233989	313982
A_44_P974994	0.000117764	2.39508	down	6.92691	6.97172	7.15518	5.83787	5.76247	5.67326	P	P	P	P	P	P	LOC367694	PREDICTED: Rattus norvegicus similar to Fumarate hydratase, mitochondrial precursor (Fumarase) (LOC367694), mRNA [XR_007033]	XR_007033	367694		Rn.196828
A_44_P218023	0.000120823	2.42797	down	9.74086	9.90939	9.84301	8.50427	8.69112	8.45862	P	P	P	P	P	P	LOC295142	PREDICTED: Rattus norvegicus similar to peptidylprolyl isomerase D (LOC295142), mRNA [XR_005821]	XR_005821	295142		Rn.196834
A_44_P1011898	0.000132038	4.97308	down	6.49247	6.71351	6.70917	4.41351	4.5133	4.04591	P	P	P	P	P	P	Gclm	Rattus norvegicus glutamate cysteine ligase, modifier subunit (Gclm), mRNA [NM_017305]	NM_017305	29739	GO:0006534|GO:0006536|GO:0006750|GO:0006979|GO:0035229|GO:0042493|GO:0050880|GO:0051409|GO:0004357|GO:0016491|GO:0016874|GO:0035226|GO:0046982|GO:0005625|GO:0017109	Rn.2460
A_44_P221980	0.000132933	2.91842	down	7.39509	7.26277	7.54571	5.77692	5.79797	5.99311	P	P	P	P	P	P	Cdc2l1	Rattus norvegicus cell division cycle 2 homolog (S.pombe)-like 1 (Cdc2l1), mRNA [NM_145766]	NM_145766	252879	GO:0001824|GO:0006468|GO:0006915|GO:0007049|GO:0007088|GO:0000166|GO:0004674|GO:0004693|GO:0005524|GO:0016740|GO:0005634	Rn.10204
A_44_P476180	0.000134125	3.26627	down	11.482	11.6804	11.747	9.81853	10.1018	9.86606	P	P	P	P	P	P	LOC287551	PREDICTED: Rattus norvegicus similar to ribosomal protein L9 (LOC287551), mRNA [XR_006297]	XR_006297	287551		Rn.197309
A_44_P760628	0.000143518	2.28669	down	10.7191	10.8388	11.0044	9.67603	9.67657	9.62988	P	P	P	P	P	P	LOC503134	PREDICTED: Rattus norvegicus hypothetical LOC503134 (LOC503134), mRNA [XR_006007]	XR_006007	503134		Rn.197443
A_44_P161823	0.00014454	3.08473	down	9.3352	9.37857	9.67688	7.80471	7.91915	7.79136	P	P	P	P	P	P	RGD1309049	Rattus norvegicus similar to RIKEN cDNA 4933415F23 (RGD1309049), mRNA [NM_001013956]	NM_001013956	301306		Rn.163056
A_44_P1046205	0.000147592	3.23132	down	6.62338	6.60481	6.72438	5.09822	5.04578	4.73219	P	P	P	P	P	P	Jmjd2c_predicted	PREDICTED: Rattus norvegicus jumonji domain containing 2C (predicted) (Jmjd2c_predicted), mRNA [XM_216426]		298144	GO:0006355|GO:0003676|GO:0003677|GO:0005515|GO:0008270	Rn.15348
A_44_P407788	0.000147933	3.37197	down	7.56968	7.88506	7.84517	6.14873	5.88796	6.00244	P	P	P	P	P	P	LOC307084	PREDICTED: Rattus norvegicus similar to heat shock protein 8 (LOC307084), mRNA [XR_006798]	XR_006798	307084		Rn.197003
A_44_P414838	0.000148653	3.10084	down	8.87897	8.97961	9.15225	7.25663	7.53568	7.32055	P	P	P	P	P	P	RGD1561841_predicted	PREDICTED: Rattus norvegicus similar to ribosomal protein L31 (predicted) (RGD1561841_predicted), mRNA [XM_227107]		310388
A_44_P996081	0.000149648	2.26112	down	13.1309	13.0655	13.1856	11.9155	12.0965	11.8389	P	P	P	P	P	P	RGD1308093_predicted	PREDICTED: Rattus norvegicus similar to FLJ00128 protein (predicted) (RGD1308093_predicted), mRNA [XM_001075554]	XM_001075554	361034	GO:0035023|GO:0005089|GO:0005622	Rn.98243
A_44_P172901	0.000150742	3.01836	down	7.16156	7.20665	7.37693	5.70182	5.47522	5.7868	P	P	P	P	P	P	Cftr	Rattus norvegicus cystic fibrosis transmembrane conductance regulator homolog (Cftr), mRNA [NM_031506]	NM_031506	24255	GO:0006811|GO:0007585|GO:0007589|GO:0030321|GO:0030324|GO:0042311|GO:0042493|GO:0043434|GO:0000166|GO:0003674|GO:0005224|GO:0005254|GO:0005260|GO:0005515|GO:0005524|GO:0016887|GO:0030165|GO:0042626|GO:0016020|GO:0016021|GO:0016323|GO:0016324|GO:0030659	Rn.124539
A_44_P1027493	0.000153366	3.57501	down	7.08115	7.25891	7.24908	5.23926	5.59544	5.24059	P	P	P	P	P	P	LOC499677	Rattus norvegicus similar to Lix1 homolog (mouse) like (LOC499677), mRNA [NM_001024303]	NM_001024303	499677		Rn.3632
A_44_P450278	0.000163288	2.56053	down	11.0622	11.1157	11.2407	9.82386	9.90296	9.62245	P	P	P	P	P	P	RGD1564320_predicted	PREDICTED: Rattus norvegicus similar to 60S ribosomal protein L5 (predicted) (RGD1564320_predicted), mRNA [XR_009368]	XR_009368	365556		Rn.196030
A_44_P538816	0.000174579	2.27129	down	6.54315	6.48552	6.77263	5.42036	5.41334	5.41705	P	P	P	P	P	P	RGD1560931_predicted	PREDICTED: Rattus norvegicus similar to proliferating cell nuclear antigen (predicted) (RGD1560931_predicted), mRNA [XR_008336]	XR_008336	364102		Rn.195617
A_44_P217383	0.000177518	2.01225	down	11.7982	11.7982	11.789	10.9351	10.6951	10.7288	P	P	P	P	P	P	Olr1335_predicted	Rattus norvegicus olfactory receptor 1335 (predicted) (Olr1335_predicted), mRNA [NM_001000479]	NM_001000479	300635	GO:0007186|GO:0050911|GO:0004984|GO:0016021	Rn.143466
A_44_P515593	0.000177583	2.56554	down	10.3467	10.2311	10.4515	8.86571	9.13285	8.95291	P	P	P	P	P	P	RGD1560298_predicted	PREDICTED: Rattus norvegicus similar to LRRGT00191 (predicted) (RGD1560298_predicted), mRNA [XR_008467]	XR_008467	498244		Rn.195654
A_44_P403674	0.000188687	2.32938	down	11.2382	11.4694	11.5273	10.1517	10.242	10.1813	P	P	P	P	M	P	RGD1311379_predicted	PREDICTED: Rattus norvegicus hypothetical LOC293166 (predicted) (RGD1311379_predicted), mRNA [XM_218982]	XM_218982	293166	GO:0005488	Rn.146185
A_44_P121682	0.000189831	2.65875	down	9.78332	9.75935	9.88328	8.49543	8.50003	8.19824	P	P	P	P	P	P	RGD1561993_predicted	PREDICTED: Rattus norvegicus similar to Small nuclear ribonucleoprotein F (snRNP-F) (predicted) (RGD1561993_predicted), mRNA [XM_230870]	XM_230870	296377	GO:0016071|GO:0030529
A_44_P898125	0.000201321	2.51443	down	9.77749	9.8341	9.98261	8.41337	8.6906	8.49954	P	P	P	P	P	P	LOC363916	PREDICTED: Rattus norvegicus similar to 60S ribosomal protein L7 (LOC363916), mRNA [XR_006648]	XR_006648	363916		Rn.216173
A_44_P288333	0.000202013	2.44761	down	7.39383	7.37597	7.58752	6.19712	6.02113	6.26495	P	P	P	P	P	P	RGD1565560_predicted	PREDICTED: Rattus norvegicus similar to ribosomal protein S11 (predicted) (RGD1565560_predicted), mRNA [XM_223504]		289701	GO:0003735|GO:0005843
A_44_P289284	0.000202479	2.16156	down	10.7172	10.8278	10.9094	9.7478	9.5786	9.79185	P	P	P	M	P	M	Shank1	Rattus norvegicus SH3 and multiple ankyrin repeat domains 1 (Shank1), mRNA [NM_031751]	NM_031751	78957	GO:0007016|GO:0005515|GO:0030159|GO:0005622|GO:0005624|GO:0030425|GO:0045211	Rn.144602
A_44_P314492	0.000203903	2.24187	down	11.4108	11.3271	11.3883	10.2443	10.0474	10.3405	P	P	P	P	P	P	Tiam1	PREDICTED: Rattus norvegicus T-cell lymphoma invasion and metastasis 1 (Tiam1), mRNA [XM_221672]		304109	GO:0007242|GO:0007264|GO:0035023|GO:0048013|GO:0050772|GO:0005057|GO:0005085|GO:0005089|GO:0005515|GO:0005543|GO:0046875|GO:0005622|GO:0005886	Rn.204561
A_44_P453567	0.000209399	2.68361	down	7.68551	7.70826	7.76085	6.30821	6.47408	6.09979	P	P	P	P	P	P	RGD1309995_predicted	PREDICTED: Rattus norvegicus similar to CG13957-PA (predicted) (RGD1309995_predicted), mRNA [XM_235003]		314690		Rn.22501
A_44_P379461	0.000216235	2.79754	down	7.93875	8.01031	8.13415	6.64293	6.64655	6.34125	P	P	P	P	P	P	Dhx16	Rattus norvegicus DEAH (Asp-Glu-Ala-His) box polypeptide 16 (Dhx16), mRNA [NM_212496]	NM_212496	294232	GO:0000074|GO:0000398|GO:0006397|GO:0007049|GO:0008380|GO:0003676|GO:0003724|GO:0005524|GO:0008026|GO:0016887|GO:0005634	Rn.6832
A_44_P184874	0.000225673	3.3309	down	9.83481	9.96269	10.1439	8.22744	8.43271	8.07352	P	P	P	P	P	P	RGD1563636_predicted	PREDICTED: Rattus norvegicus similar to 40S ribosomal protein S20 (predicted) (RGD1563636_predicted), mRNA [XM_218063]		292466
A_44_P508189	0.000228703	4.79438	down	9.66081	9.73754	9.83565	7.45475	7.20028	7.79495	P	P	P	P	P	P	Olr300_predicted	Rattus norvegicus olfactory receptor 300 (predicted) (Olr300_predicted), mRNA [NM_001000237]	NM_001000237	293599	GO:0007186|GO:0050911|GO:0004984|GO:0016021	Rn.141737
A_44_P347023	0.000232882	2.94969	down	8.06142	8.0483	8.41953	6.66426	6.61044	6.57285	P	P	P	P	P	P	RGD1565742_predicted	PREDICTED: Rattus norvegicus similar to OTTMUSP00000000438 (predicted) (RGD1565742_predicted), mRNA [XM_227709]	XM_227709	295470	GO:0006412|GO:0003735|GO:0005622|GO:0005840
A_44_P286158	0.000236558	2.63611	down	12.7957	12.8651	12.9302	11.4785	11.6402	11.2771	P	P	P	P	P	P	RGD1564574_predicted	PREDICTED: Rattus norvegicus similar to 40S ribosomal protein S16 (predicted) (RGD1564574_predicted), mRNA [XR_008036]	XR_008036	291669		Rn.201250
A_44_P278881	0.000237161	2.58025	down	10.4292	10.6539	10.6562	9.31231	9.26947	9.05495	P	P	P	P	P	P	RGD1562558_predicted	PREDICTED: Rattus norvegicus similar to Cytochrome c, somatic (predicted) (RGD1562558_predicted), mRNA [XM_223985]		290019
A_44_P1000383	0.000237224	2.15986	down	12.2655	12.2343	12.3515	11.1001	11.3362	11.0823	P	P	P	P	P	P	Eprs	glutamyl-prolyl-tRNA synthetase [Source:RefSeq_peptide;Acc:NP_001019409] [ENSRNOT00000038264]		289352	GO:0006418|GO:0006424|GO:0006433|GO:0006461|GO:0003779|GO:0004812|GO:0004818|GO:0004827|GO:0005524|GO:0005625|GO:0005737	Rn.21240
A_44_P464221	0.000249604	2.98348	down	8.41526	8.29574	8.51494	6.7719	7.04714	6.6759	P	P	P	P	P	P	RGD1566373_predicted	PREDICTED: Rattus norvegicus similar to large subunit ribosomal protein L36a (predicted) (RGD1566373_predicted), mRNA [XM_345098]		365560
A_44_P454861	0.00025082	3.31068	down	12.6328	12.5775	12.6814	11.1311	10.9221	10.6571	P	P	P	P	P	P	LOC295698	PREDICTED: Rattus norvegicus similar to heat shock protein 8 (LOC295698), mRNA [XR_005725]	XR_005725	295698		Rn.197746
A_44_P762596	0.000257249	2.39067	down	6.21338	6.32639	6.45712	5.1683	5.12979	4.92655	P	P	P	P	P	P	Mars2_predicted	PREDICTED: Rattus norvegicus methionine-tRNA synthetase 2 (mitochondrial) (predicted) (Mars2_predicted), mRNA [XM_237156]	XM_237156	316403	GO:0006431|GO:0004825|GO:0005524|GO:0005759	Rn.9355
A_44_P527495	0.00027063	2.02794	down	6.84562	7.05818	7.03379	5.86086	5.98262	6.03406	P	P	P	P	P	P	RGD1563314_predicted	PREDICTED: Rattus norvegicus similar to phosphoglycerate mutase (EC 5.4.2.1) B chain - rat (predicted) (RGD1563314_predicted), mRNA [XR_008883]	XR_008883	295295		Rn.195785
A_44_P323223	0.000273514	2.49839	down	10.2677	10.5508	10.5225	9.10269	9.03075	9.24467	P	P	P	P	P	P	Mrgprd	Rattus norvegicus MAS-related GPR, member D (Mrgprd), mRNA [NM_001001506]	NM_001001506	293648	GO:0007165|GO:0007186|GO:0001584|GO:0004872|GO:0004930|GO:0016020|GO:0016021	Rn.162482
A_44_P534781	0.000279594	2.52029	down	11.2361	11.25	11.4435	10.042	10.0869	9.79994	P	P	P	P	P	P	RGD1564550_predicted	PREDICTED: Rattus norvegicus similar to 60S ribosomal protein L35 (predicted) (RGD1564550_predicted), mRNA [XM_220862]		287623
A_44_P179165	0.00029308	5.2975	down	8.1319	7.79733	7.92804	5.51269	5.87235	5.25631	P	P	P	P	P	P	Fgl2	Rattus norvegicus fibrinogen-like 2 (Fgl2), mRNA [NM_053455]	NM_053455	84586	GO:0007165|GO:0007567|GO:0005102|GO:0008233|GO:0005615	Rn.64635
A_44_P384389	0.000301385	3.87055	down	10.6627	10.7923	10.9959	8.99678	9.00239	8.59414	P	P	P	P	P	P	LOC691211	PREDICTED: Rattus norvegicus similar to Cytochrome c, somatic (LOC691211), mRNA [XM_001077221]		691211
A_44_P429354	0.000301803	2.17467	down	9.77466	9.67046	9.87591	8.55675	8.80039	8.6015	P	P	P	P	P	P	LOC300481	PREDICTED: Rattus norvegicus similar to 40S ribosomal protein S19 (LOC300481), mRNA [XM_001054228]	XM_001054228	300481	GO:0006412|GO:0003735|GO:0005622|GO:0005840
A_44_P483259	0.00030292	2.72141	down	8.91723	8.91955	9.09833	7.49847	7.73565	7.36793	P	P	P	P	P	P	LOC367276	Rattus norvegicus similar to ribosomal protein L6 (LOC367276), mRNA [XM_346049]		367276
A_44_P455206	0.000309333	2.0062	down	9.81187	9.93901	10.1033	8.98177	8.93078	8.92826	P	P	P	P	P	P	RGD1561118_predicted	Rattus norvegicus similar to Tceb2 protein (LOC287618), mRNA [XM_220759]	XM_220759	287618	GO:0006464
A_44_P713677	0.000312969	2.36711	down	7.37114	7.5378	7.40785	6.33141	6.24135	6.01465	P	P	P	P	P	P	LOC501961	PREDICTED: Rattus norvegicus similar to gamma isoform of regulatory subunit B56, protein phosphatase 2A (LOC501961), mRNA [XR_006111]	XR_006111	501961		Rn.197122
A_44_P342416	0.000325898	2.3211	down	9.95496	9.97241	10.2043	8.8191	8.95239	8.71576	P	P	P	P	P	P	LOC364669	PREDICTED: Rattus norvegicus similar to ribosomal protein S27a (LOC364669), mRNA [XR_005958]	XR_005958	364669		Rn.197025
A_44_P424164	0.000331809	2.07837	down	10.0602	10.0617	10.2943	9.01958	9.18062	9.04956	P	P	P	P	P	P	RGD1563903_predicted	PREDICTED: Rattus norvegicus similar to 60S ribosomal protein L17 (L23) (predicted) (RGD1565956_predicted), mRNA [XM_217582]		365613	GO:0006412|GO:0003735|GO:0005622|GO:0015934	Rn.195681
A_44_P527798	0.00033437	3.88972	down	7.40714	7.38514	7.73661	5.7992	5.37202	5.47867	P	P	P	P	P	P	LOC500779	PREDICTED: Rattus norvegicus similar to 26S protease regulatory subunit 6B (TAT-binding protein 7) (TBP-7) (LOC500779), mRNA [XR_008814]	XR_008814	500779		Rn.197472
A_44_P623537	0.000341326	2.1492	down	7.70366	7.74084	7.8399	6.79794	6.68006	6.495	P	P	P	P	P	P	Zfp295_predicted	PREDICTED: Rattus norvegicus zinc finger protein 295 (predicted), transcript variant 4 (Zfp295_predicted), mRNA [XM_001056449]	XM_001056449	304056	GO:0003676|GO:0005515|GO:0008270|GO:0005622
A_42_P598679	0.000344185	3.63874	down	7.88711	7.94741	7.80151	6.07826	5.71431	6.25314	P	P	P	P	P	P	Tmem16a_predicted	PREDICTED: Rattus norvegicus transmembrane protein 16A (predicted) (Tmem16a_predicted), mRNA [XM_219695]		309135	GO:0016021	Rn.162509
A_44_P592344	0.000344759	2.80525	down	8.82826	8.91158	8.93055	7.46483	7.58446	7.15672	P	P	P	P	M	P	Elmo1_predicted	PREDICTED: Rattus norvegicus engulfment and cell motility 1, ced-12 homolog (C. elegans) (predicted) (Elmo1_predicted), mRNA [XM_341532]		361251	GO:0006909|GO:0006911|GO:0006915|GO:0006928|GO:0016601|GO:0030029|GO:0030036|GO:0005515|GO:0017124|GO:0005737|GO:0005886	Rn.24911
A_44_P1007689	0.000374064	4.61993	down	7.427	7.50752	7.68423	5.34768	5.64166	5.0058	P	P	P	P	P	P	RGD1563952_predicted	PREDICTED: Rattus norvegicus similar to Mospd2 protein (predicted) (RGD1563952_predicted), mRNA [XM_343782]		363463	GO:0005198	Rn.15602
A_44_P525110	0.000395176	2.40616	down	12.6421	12.58	12.8361	11.4374	11.5588	11.2618	P	P	P	P	P	P	LOC365309	PREDICTED: Rattus norvegicus similar to 60S ribosomal protein L23a (LOC365309), mRNA [XR_005845]	XR_005845	365309		Rn.197955
A_44_P1042668	0.000395932	2.2523	down	9.26491	9.35326	9.38769	8.19149	8.32268	7.9775	P	P	P	P	P	P	Hint3	Histidine triad protein 4 (Fragment). [Source:Uniprot/SPTREMBL;Acc:Q8K3P7] [ENSRNOT00000019047]		246769		Rn.9467
A_44_P356344	0.000398578	3.88075	down	10.4537	10.6156	10.845	8.7687	8.86602	8.4106	P	P	P	P	P	P	Ndufc2	Rattus norvegicus NADH dehydrogenase (ubiquinone) 1, subcomplex unknown, 2 (Ndufc2), mRNA [NM_001009290]	NM_001009290	293130	GO:0006120|GO:0008137|GO:0005624|GO:0005743	Rn.62471
A_44_P213336	0.000404407	2.82984	down	9.25794	9.00205	9.19287	7.76085	7.7686	7.42125	P	P	P	P	P	P	RGD1561395_predicted	PREDICTED: Rattus norvegicus similar to 60S ribosomal protein L9 (predicted) (RGD1561395_predicted), mRNA [XR_007961]	XR_007961	298270		Rn.201268
A_44_P698793	0.000433005	4.56456	down	6.74612	6.76234	7.14027	4.63438	4.9927	4.45022	P	P	P	P	P	P	LOC502984	PREDICTED: Rattus norvegicus similar to 14-3-3 protein theta (14-3-3 protein tau) (LOC502984), mRNA [XR_007582]	XR_007582	502984		Rn.197552
A_43_P11759	0.000440037	2.2797	down	11.5665	11.6812	11.6765	10.6006	10.5078	10.2492	P	P	P	P	P	P	Rps26	Rattus norvegicus ribosomal protein S26 (Rps26), mRNA [NM_013224]	NM_013224	27139	GO:0006412|GO:0003735|GO:0005622|GO:0005840	Rn.144566
A_44_P458021	0.000444751	2.08682	down	7.92322	7.68451	7.80106	6.70298	6.88171	6.64019	P	P	P	P	P	P	Tnfrsf11b	Rattus norvegicus tumor necrosis factor receptor superfamily, member 11b (osteoprotegerin) (Tnfrsf11b), mRNA [NM_012870]	NM_012870	25341	GO:0001501|GO:0006915|GO:0007165|GO:0007584|GO:0010035|GO:0042489|GO:0042493|GO:0045671|GO:0045779|GO:0046685|GO:0004872|GO:0005125|GO:0005515|GO:0005576|GO:0005578|GO:0005615	Rn.202973
A_44_P236577	0.00045688	5.52508	down	7.17496	7.44775	7.33827	4.93548	4.43936	5.18815	P	P	P	P	P	P	RGD1562761_predicted	Rattus norvegicus similar to putative polyA-binding protein PABPN2/ePABP2 (LOC307920), mRNA [XM_226547]	XM_226547	307920		Rn.154587
A_44_P651053	0.00046789	2.65056	down	9.29791	9.42255	9.50015	8.09421	8.14609	7.76142	P	P	P	P	P	P	Supt16h_predicted	AW917641 EST348945 Rat gene index, normalized rat, norvegicus, Bento Soares Rattus norvegicus cDNA clone RGIEG35 5' end, mRNA sequence [AW917641]		305851	GO:0006508|GO:0008235	Rn.93187
A_44_P436063	0.000486533	2.62203	down	11.0394	11.2294	11.3193	9.90854	9.91328	9.59425	P	P	P	P	P	P	RGD1560623_predicted	PREDICTED: Rattus norvegicus similar to ribosomal protein S24 (predicted) (RGD1560623_predicted), mRNA [XR_008555]	XR_008555	305492		Rn.195970
A_44_P304759	0.000492668	2.49202	down	8.86145	8.65993	8.95101	7.44721	7.69072	7.38251	P	P	P	P	P	P	RGD1563459_predicted	PREDICTED: Rattus norvegicus RGD1563459 (predicted) (RGD1563459_predicted), mRNA [XR_007322]	XR_007322	292088		Rn.196027
A_44_P466345	0.000520431	2.94957	down	9.04288	8.98337	9.37634	7.67171	7.6594	7.38997	P	P	P	P	P	P	LOC680198	PREDICTED: Rattus norvegicus hypothetical protein LOC680198 (LOC680198), mRNA [XM_001056098]	XM_001056098	680198
A_43_P18842	0.00053896	2.02526	down	8.48466	8.15041	8.39626	7.31989	7.34879	7.30833	P	P	P	P	P	P	Arrdc3	Rattus norvegicus arrestin domain containing 3 (Arrdc3), mRNA [NM_001007797]	NM_001007797	309945		Rn.161886
A_44_P396354	0.000556425	2.56776	down	5.38707	5.38888	4.98688	3.8546	3.89179	3.93491	A	A	A	P	P	P	LOC298245	PREDICTED: Rattus norvegicus similar to Nhp2 non-histone chromosome protein 2-like 1 (LOC298245), mRNA [XR_006006]	XR_006006	298245		Rn.197563
A_44_P423914	0.000599401	2.4504	down	12.0104	11.946	12.0275	10.7049	10.4764	10.9236	P	P	P	P	P	P	LOC502338	MRGB6 G protein-coupled receptor (Fragment). [Source:Uniprot/SPTREMBL;Acc:Q7TN43] [ENSRNOT00000056081]		502338	GO:0007165|GO:0007186|GO:0001584|GO:0004872|GO:0016020|GO:0016021
A_44_P326133	0.000601833	2.87166	down	12.3063	12.5496	12.6272	11.0758	11.1105	10.7313	P	P	P	P	P	P	LOC296723	PREDICTED: Rattus norvegicus similar to Fatty acid-binding protein, epidermal (E-FABP) (Cutaneous fatty acid-binding protein) (C-FABP) (DA11) (LOC296723), mRNA [XR_005499]	XR_005499	296723		Rn.197758
A_44_P1025750	0.000625322	2.38115	down	10.8987	10.9989	11.1051	9.79641	9.91891	9.53244	P	P	P	P	P	P	Rchy1	Rattus norvegicus ring finger and CHY zinc finger domain containing 1 (Rchy1), mRNA [NM_001007618]	NM_001007618	289508	GO:0006512|GO:0042787|GO:0004842|GO:0005515|GO:0008270|GO:0046872|GO:0005737	Rn.2007
A_44_P126164	0.000637803	3.64173	down	7.19332	7.62598	7.65748	5.5016	5.51129	5.87002	P	P	P	P	P	P	RGD1561154_predicted	PREDICTED: Rattus norvegicus similar to heat shock protein 8 (predicted) (RGD1561154_predicted), mRNA [XR_007874]	XR_007874	294046		Rn.195759
A_44_P417303	0.000656183	2.02088	down	10.5102	10.5948	10.738	9.60134	9.45617	9.74058	P	P	P	P	P	P	RGD1560784_predicted	Rattus norvegicus similar to hypothetical protein MGC31104 (LOC363449), mRNA [XM_343770]	XM_343770	363449
A_44_P354229	0.000660385	3.89269	down	6.73909	6.89046	7.11136	4.96532	5.247	4.6463	P	P	P	P	P	P	LOC503452	PREDICTED: Rattus norvegicus similar to karyopherin (importin) alpha 2 (LOC503452), mRNA [XR_005779]	XR_005779	503452		Rn.196862
A_43_P12992	0.000669887	2.27174	down	12.536	12.7548	12.8302	11.6392	11.5775	11.353	P	P	P	P	P	P	Kcnh2	Rattus norvegicus potassium voltage-gated channel, subfamily H (eag-related), member 2 (Kcnh2), mRNA [NM_053949]	NM_053949	117018	GO:0000160|GO:0006355|GO:0006811|GO:0006812|GO:0006813|GO:0006936|GO:0007165|GO:0008015|GO:0008016|GO:0042391|GO:0000155|GO:0004871|GO:0005216|GO:0005242|GO:0005244|GO:0005249|GO:0005251|GO:0005261|GO:0005267|GO:0030955|GO:0005624|GO:0005635|GO:0005737|GO:0005886|GO:0005887|GO:0008076|GO:0016020|GO:0016021	Rn.10970
A_44_P1052387	0.000686561	3.32368	down	6.67396	6.91283	6.71584	5.00907	5.33595	4.75926	P	P	P	P	M	P	Hnrpll_predicted	PREDICTED: Rattus norvegicus heterogeneous nuclear ribonucleoprotein L-like (predicted) (Hnrpll_predicted), mRNA [XM_233805]		313842	GO:0006397|GO:0006520|GO:0000166|GO:0003723|GO:0030170|GO:0005634	Rn.161893
A_44_P503868	0.000703913	2.0927	down	14.0574	14.1639	14.1387	13.0191	12.8875	13.2574	P	P	P	P	P	P	LOC310891	PREDICTED: Rattus norvegicus similar to heat shock protein 8 (LOC310891), mRNA [XR_007212]	XR_007212	310891		Rn.196564
A_44_P435422	0.000709756	2.08756	down	9.25551	9.29875	9.46139	8.30799	8.42126	8.10095	P	P	P	P	P	P	LOC309957	Rattus norvegicus similar to myocyte enhancer factor 2C (LOC309957), mRNA [NM_001014035]	NM_001014035	309957	GO:0006350|GO:0006355|GO:0003700|GO:0005634	Rn.162435
A_44_P358548	0.00073421	2.00208	down	7.19744	7.2798	7.27814	6.04277	6.34785	6.36027	P	P	P	P	P	P	Kcns2	Rattus norvegicus potassium voltage-gated channel, delayed-rectifier, subfamily S, member 2 (Kcns2), mRNA [NM_023966]	NM_023966	66022	GO:0006811|GO:0006813|GO:0005249|GO:0005515|GO:0030955|GO:0008076|GO:0016020|GO:0016021	Rn.64498
A_44_P450124	0.000741174	2.16787	down	7.63291	7.66398	7.92057	6.66293	6.73329	6.47242	P	P	P	P	P	P	Spetex-2F	Rattus norvegicus Spetex-2F protein (Spetex-2F), mRNA [NM_001009968]	NM_001009968	316940		Rn.110794
A_44_P156462	0.000747461	3.52271	down	6.56153	6.5916	6.56903	4.95487	4.36661	4.95062	P	P	P	P	P	P	Ren1	Rattus norvegicus renin 1 (Ren1), mRNA [NM_012642]	NM_012642	24715	GO:0006508|GO:0008217|GO:0009755|GO:0042756|GO:0048469|GO:0004194|GO:0004195|GO:0005159|GO:0008233|GO:0005615	Rn.9831
A_44_P161674	0.000776721	2.08417	down	10.4243	10.6415	10.5499	9.51882	9.62274	9.29571	P	P	P	P	P	P	RGD1561150_predicted	PREDICTED: Rattus norvegicus similar to CPN10-like protein (predicted) (RGD1561150_predicted), mRNA [XM_233177]		298241
A_44_P234460	0.000784736	2.23067	down	9.51299	9.53787	9.29082	8.47841	8.14458	8.24626	P	P	P	P	P	P	RGD1565338_predicted	PREDICTED: Rattus norvegicus similar to voltage-dependent anion channel 1 (predicted) (RGD1565338_predicted), mRNA [XM_216715]	XM_216715	299105	GO:0006820|GO:0008308|GO:0005741	Rn.198740
A_44_P991459	0.000855144	2.31316	down	8.32433	8.43171	8.31365	7.26401	7.28805	6.88802	P	P	P	P	P	P	RGD1305156	Rattus norvegicus similar to RIKEN cDNA 1110014D18 (RGD1305156), mRNA [NM_001024876]	NM_001024876	299957	GO:0006281|GO:0006310|GO:0016567|GO:0004842|GO:0008270|GO:0016874|GO:0046872|GO:0000151|GO:0005634	Rn.203454
A_44_P217967	0.000881933	2.18578	down	7.30248	7.23145	7.52665	6.07652	6.21106	6.38855	P	P	P	P	P	P	LOC307783	PREDICTED: Rattus norvegicus similar to TGF beta-inducible nuclear protein 1 (L-name-related protein 42) (LNR42) (LOC307783), mRNA [XR_006677]	XR_006677	307783		Rn.196949
A_44_P760360	0.000882519	2.34406	down	6.07681	5.86592	6.18659	4.67791	5.01179	4.7526	P	A	A	P	P	P	RGD1566198_predicted	PREDICTED: Rattus norvegicus similar to 60S ribosomal protein L9 (predicted) (RGD1566198_predicted), mRNA [XR_007404]	XR_007404	502629		Rn.195487
A_44_P499372	0.000900823	2.71498	down	6.83797	7.31025	7.26001	5.81564	5.67218	5.59759	P	P	P	P	P	P	Brwd3_predicted	Rattus norvegicus similar to WD repeat domain 9 isoform A; cAMP response element binding and beta-tranducin family-like (LOC317213), mRNA [XM_228518]	XM_228518	317213		Rn.159642
A_44_P445556	0.000908129	2.96748	down	6.16549	5.94671	6.06769	4.77468	4.498	4.19949	P	A	P	P	P	P	LOC310579	PREDICTED: Rattus norvegicus similar to Annexin A7 (Annexin VII) (Synexin) (LOC310579), mRNA [XR_006339]	XR_006339	310579		Rn.197814
A_44_P171143	0.000957193	2.29753	down	12.8506	13.175	13.2125	11.8587	12.0202	11.759	P	P	P	P	P	P	LOC316856	Rattus norvegicus similar to 60S ribosomal protein L19 (LOC316856), mRNA [XM_229366]	XM_229366	316856	GO:0006412|GO:0003735|GO:0005622|GO:0005840
A_44_P293248	0.00096152	2.39913	down	8.25897	8.48736	8.64703	7.01898	7.28677	7.30007	P	P	P	P	P	P	Dhcr24	24-dehydrocholesterol reductase [Source:RefSeq_peptide;Acc:NP_001073617] [ENSRNOT00000009402]		298298	GO:0000188|GO:0006118|GO:0006695|GO:0006915|GO:0006916|GO:0006979|GO:0007050|GO:0007265|GO:0008285|GO:0009888|GO:0043154|GO:0009055|GO:0016491|GO:0017017|GO:0019899|GO:0042605|GO:0005575|GO:0005615|GO:0005634|GO:0005737|GO:0005783|GO:0005789|GO:0005794|GO:0016021
A_44_P998060	0.000975523	3.07428	down	8.23326	8.5342	8.63033	6.88587	7.07205	6.57914	P	P	P	P	P	P	Prei3	Rattus norvegicus preimplantation protein 3 (Prei3), mRNA [NM_133528]	NM_133528	171050	GO:0006810|GO:0005515|GO:0008270|GO:0046872|GO:0005624|GO:0016020	Rn.12262
A_44_P504019	0.000983073	2.9846	down	8.47608	8.81461	8.90824	7.15672	7.37416	6.93544	P	P	P	P	P	P	Atp6ap2	Rattus norvegicus similar to RIKEN cDNA 5730403E06 (LOC302526), mRNA [XM_217592]	XM_217592	302526	GO:0001819|GO:0008150|GO:0043408|GO:0003674|GO:0004872|GO:0005515|GO:0005575|GO:0009897|GO:0016020|GO:0016021	Rn.12944
A_44_P605002	0.00101231	3.3589	down	8.54042	8.81963	8.90625	7.28421	7.04352	6.6946	P	P	P	P	P	P	RGD1309971_predicted	PREDICTED: Rattus norvegicus similar to KIAA1126 protein (predicted) (RGD1309971_predicted), mRNA [XM_235397]		315054		Rn.33421
A_44_P391638	0.00105796	4.7797	down	6.58632	6.60716	7.14862	4.28519	4.38241	4.90376	P	P	P	P	P	P	Pcdh12	Vascular endothelial cadherin-2 (Fragment). [Source:Uniprot/SPTREMBL;Acc:Q9JIT9] [ENSRNOT00000026065]		116808	GO:0007156|GO:0007283|GO:0016339|GO:0005509|GO:0005615|GO:0005911|GO:0016020|GO:0016021	Rn.214946
A_44_P652185	0.00107809	48.3828	down	6.16026	8.18192	8.114	1.88982	1.8956	1.88149	P	P	P	A	A	A	RGD1564345_predicted	Rattus norvegicus similar to RIKEN cDNA 4921511H03 (predicted) (RGD1564345_predicted), mRNA [NM_001077681]	NM_001077681	499993		Rn.141465
A_44_P1059322	0.00110791	2.15964	down	8.43822	8.53959	8.51362	7.49474	7.53488	7.12944	P	P	P	P	P	P	RGD1563506_predicted	PREDICTED: Rattus norvegicus similar to junction-mediating and regulatory protein (predicted) (RGD1563506_predicted), mRNA [XM_214982]	XM_214982	293057		Rn.198506
A_44_P215562	0.0011525	2.2284	down	7.17581	7.2121	7.58529	6.10295	6.26156	6.14066	P	P	P	P	P	P	LOC364964	PREDICTED: Rattus norvegicus similar to Serine/threonine-protein phosphatase PP1-beta catalytic subunit (PP-1B) (LOC364964), mRNA [XR_006098]	XR_006098	364964		Rn.196959
A_44_P532686	0.00119188	2.67	down	9.72355	9.98775	10.2178	8.5342	8.7377	8.4067	P	P	P	P	P	P	Efnb1	Rattus norvegicus ephrin B1 (Efnb1), mRNA [NM_017089]	NM_017089	25186	GO:0001755|GO:0007155|GO:0007267|GO:0007275|GO:0007399|GO:0007411|GO:0009880|GO:0030154|GO:0042102|GO:0048013|GO:0005515|GO:0046875|GO:0005615|GO:0005625|GO:0005887|GO:0016020|GO:0016021|GO:0045121|GO:0045202	Rn.44398
A_44_P114500	0.00120346	2.03284	down	7.88455	7.99379	8.09193	7.05975	7.09157	6.74845	P	P	P	P	P	P	Gipc2	Rattus norvegicus GIPC PDZ domain containing family, member 2 (Gipc2), mRNA [NM_001037210]	NM_001037210	365960	GO:0005515	Rn.20103
A_44_P411505	0.00129374	2.23105	down	13.1257	12.6804	12.8166	11.6352	11.686	11.8283	P	P	P	P	P	P	Ccnd1	Rattus norvegicus cyclin D1 (Ccnd1), mRNA [NM_171992]	NM_171992	58919	GO:0000074|GO:0000082|GO:0000320|GO:0006468|GO:0007049|GO:0010039|GO:0030968|GO:0045444|GO:0051301|GO:0004672|GO:0005515|GO:0016301|GO:0016538|GO:0019901|GO:0000307|GO:0005622|GO:0005634|GO:0005829	Rn.22279
A_44_P450500	0.00131935	2.80176	down	9.23382	8.76823	8.74816	7.4507	7.58624	7.25427	P	P	P	P	P	P	LOC301231	PREDICTED: Rattus norvegicus similar to mitochondrial ribosomal protein L13 (LOC301231), mRNA [XM_001059565]		301231	GO:0006412|GO:0003735|GO:0005622|GO:0005840
A_44_P520757	0.00133027	2.292	down	8.4702	8.42306	8.55725	7.48916	7.36457	7.00696	P	P	P	P	P	P	LOC313749	Rattus norvegicus similar to mKIAA0673 protein, mRNA (cDNA clone IMAGE:7455102), complete cds. [BC107905]	BC107905	313749		Rn.72800
A_44_P285575	0.00135495	2.18166	down	6.87184	7.23548	7.32472	6.02504	6.06553	5.96519	P	P	P	M	P	P	Cox6c1	Rattus norvegicus cytochrome c oxidase subunit VIc-1 (Cox6c1), mRNA [NM_173303]	NM_173303	286962	GO:0006118|GO:0004129|GO:0016491|GO:0005739|GO:0016020|GO:0016021	Rn.10885
A_44_P420646	0.0013935	3.00147	down	9.20587	9.27719	9.56054	7.94105	7.92156	7.42398	P	P	P	P	P	P	RGD1310606	Rattus norvegicus similar to RIKEN cDNA 1200009B18; EST AA408438 (RGD1310606), mRNA [NM_001024984]	NM_001024984	297728		Rn.11521
A_44_P867959	0.00140642	2.20856	down	8.69653	8.75995	8.96709	7.67058	7.86965	7.45403	P	P	P	P	P	P	LOC500607	PREDICTED: Rattus norvegicus similar to eukaryotic translation initiation factor 4A2 (LOC500607), mRNA [XR_005608]	XR_005608	500607		Rn.149000
A_44_P637134	0.00156133	2.46491	down	7.80495	8.0263	8.12441	6.60685	6.48671	6.95749	P	P	P	P	P	P	RGD1561575_predicted	PREDICTED: Rattus norvegicus similar to Phosphoglycerate mutase 1 (Phosphoglycerate mutase isozyme B) (predicted) (RGD1561575_predicted), mRNA [XR_007584]	XR_007584	367720		Rn.196039
A_44_P837644	0.00169844	3.69582	down	5.87152	6.18683	6.28803	4.4025	4.49025	3.79595	A	A	P	P	P	A	Ankfy1_predicted	PREDICTED: Rattus norvegicus ankyrin repeat and FYVE domain containing 1 (predicted) (Ankfy1_predicted), mRNA [XM_239269]	XM_239269	303292	GO:0006355|GO:0003677|GO:0003700|GO:0005515|GO:0008270	Rn.98554
A_44_P295275	0.00175807	2.48038	down	6.32569	6.56697	6.88802	5.16128	5.39695	5.29078	P	P	P	P	P	P	LOC291761	PREDICTED: Rattus norvegicus similar to Elongation factor 1-gamma (EF-1-gamma) (eEF-1B gamma) (LOC291761), mRNA [XR_006014]	XR_006014	291761		Rn.196986
A_42_P694679	0.00177673	2.19095	down	7.67491	7.98844	8.06762	6.93298	6.79724	6.60608	P	P	P	P	P	P	Hdac4_predicted	Histone deacetylase 4 (Fragment). [Source:Uniprot/SPTREMBL;Acc:Q99P99] [ENSRNOT00000027622]		363287	GO:0000122|GO:0001501|GO:0006355|GO:0006954|GO:0007049|GO:0007275|GO:0007399|GO:0008285|GO:0016568|GO:0030183|GO:0045843|GO:0045892|GO:0003677|GO:0004407|GO:0005515|GO:0008134|GO:0016564|GO:0000118|GO:0005634|GO:0005737	Rn.23483
A_44_P203731	0.00198141	4.00796	down	6.47636	6.72518	6.66933	4.51922	5.12754	4.21551	P	P	P	P	P	P	RGD1559647_predicted	PREDICTED: Rattus norvegicus similar to Psmc6 protein (predicted) (RGD1559647_predicted), mRNA [XR_008080]	XR_008080	310988		Rn.127901
A_44_P459660	0.00199561	2.01715	down	9.12795	9.24925	9.50044	8.20181	8.1817	8.45718	P	P	P	P	P	P	RGD1559581_predicted	PREDICTED: Rattus norvegicus similar to ZFP36L3 (predicted) (RGD1559581_predicted), mRNA [XM_228661]		317308
A_44_P897023	0.00204217	2.22714	down	11.0104	10.9824	11.1406	9.96818	10.1084	9.59121	P	P	P	P	P	P	Snx24	Rattus norvegicus sorting nexing 24 (Snx24), mRNA [NM_001008364]	NM_001008364	361328	GO:0007154|GO:0015031|GO:0005515|GO:0035091	Rn.204247
A_44_P398792	0.00204302	2.12779	down	14.7632	14.7383	14.8933	13.7396	13.9433	13.4439	P	P	P	P	P	P	Tpt1	Rattus norvegicus tumor protein, translationally-controlled 1 (Tpt1), mRNA [NM_053867]	NM_053867	116646	GO:0006816|GO:0006874|GO:0006916|GO:0007283|GO:0008283|GO:0042981|GO:0005509|GO:0005515|GO:0005615|GO:0005737|GO:0005771|GO:0045298	Rn.36610
A_44_P250143	0.00208317	2.06912	down	10.6823	10.8558	10.7973	9.85144	9.45259	9.8844	P	P	P	P	P	P	kif13B	Rattus norvegicus kinesin 13B (kif13B), mRNA [NM_213626]	NM_213626	305967	GO:0007018|GO:0046907|GO:0000166|GO:0003777|GO:0005515|GO:0005524|GO:0005874|GO:0005875	Rn.212960
A_44_P269782	0.00208401	2.4289	down	6.313	5.84509	5.98803	4.61502	4.99525	4.69495	P	A	P	P	P	P	LOC291387	PREDICTED: Rattus norvegicus similar to 60S ribosomal protein L26 (LOC291387), mRNA [XR_006529]	XR_006529	291387		Rn.196963
A_44_P513472	0.0021498	2.53015	down	6.03275	6.3525	6.02539	4.69125	4.59532	5.10639	P	A	P	P	P	P	RGD1564243_predicted	PREDICTED: Rattus norvegicus similar to brain Zn-finger protein (predicted) (RGD1564243_predicted), mRNA [XM_225362]		291174
A_44_P775534	0.00217157	3.64436	down	6.98698	7.36383	7.42245	5.77116	5.42259	4.98252	P	P	P	P	P	P	LOC364753	PREDICTED: Rattus norvegicus similar to NSFL1 (p97) cofactor (p47) (LOC364753), mRNA [XR_006458]	XR_006458	364753		Rn.197032
A_44_P213517	0.00232	2.1742	down	9.57012	9.74684	9.80377	8.86929	8.37885	8.51112	P	P	P	P	P	P	RGD1565360_predicted	PREDICTED: Rattus norvegicus similar to homolog of Human holocarboxylase synthetase gene HLCS (predicted) (RGD1565360_predicted), mRNA [XM_221630]		288240	GO:0006464|GO:0003824|GO:0004077	Rn.17293
A_44_P144796	0.00235657	2.36632	down	12.7429	12.8445	12.9097	11.682	11.8348	11.2523	P	P	P	P	P	P	LOC685718	PREDICTED: Rattus norvegicus similar to tumor protein, translationally-controlled 1 (LOC685718), mRNA [XM_001064975]	XM_001064975	685718
A_44_P966471	0.00249736	2.00528	down	5.27772	5.25046	5.38483	4.58441	4.13283	4.18437	A	A	A	P	P	P	Gnn	PREDICTED: Rattus norvegicus Grp94 neighboring nucleotidase (Gnn), mRNA [XM_001080111]	XM_001080111	362863		Rn.41095
A_44_P220378	0.00252126	2.10467	down	12.0217	12.0081	12.01	11.1281	10.6233	11.0677	P	P	P	P	P	P	LOC685601	PREDICTED: Rattus norvegicus similar to MICAL CG33208-PB, isoform B (LOC685601), mRNA [XM_001064490]	XM_001064490	685601		Rn.211296
A_44_P428575	0.0025561	2.93121	down	10.0691	10.2915	10.3513	8.95522	8.83999	8.2622	P	P	P	P	P	P	LOC301444	Rattus norvegicus Ac1-130 mRNA, complete cds. [AY321319]	AY321319	301444	GO:0000062|GO:0005488
A_44_P238495	0.00260539	2.06281	down	6.28152	6.02504	6.00266	5.02765	5.29423	4.8535	P	A	P	P	P	P	Spnb1	RNO242018 Rattus norvegicus mRNA for short form of beta II spectrin, partial [AJ242018]	AJ242018	59306
A_44_P348244	0.00261867	4.1992	down	5.48539	6.16866	6.29554	4.09314	4.09577	3.55035	A	P	P	P	P	A	Nadsyn1	Glutamine-dependent NAD(+) synthetase (EC 6.3.5.1) (NAD(+) synthase [glutamine-hydrolyzing]) (NAD(+) synthetase 1). [Source:Uniprot/SWISSPROT;Acc:Q812E8] [ENSRNOT00000028175]		353255	GO:0006807|GO:0009435|GO:0000166|GO:0003952|GO:0005524|GO:0016810|GO:0016874	Rn.22886
A_44_P450107	0.00278655	2.2487	down	11.9632	12.1713	12.331	11.0838	11.1695	10.7049	P	P	P	P	P	P	RGD1560076_predicted	PREDICTED: Rattus norvegicus similar to 60S ribosomal protein L29 (P23) (predicted) (RGD1560076_predicted), mRNA [XM_226796]		294722	GO:0006412|GO:0003735|GO:0005622|GO:0005840
A_44_P435596	0.00290627	3.52156	down	5.96576	5.20406	5.89075	4.08254	3.92291	3.60648	P	A	A	P	P	A	Zfp36	Rattus norvegicus zinc finger protein 36 (Zfp36), mRNA [NM_133290]	NM_133290	79426	GO:0006402|GO:0007243|GO:0045638|GO:0045893|GO:0050728|GO:0050779|GO:0003677|GO:0003727|GO:0003729|GO:0005515|GO:0008270|GO:0016563|GO:0046872|GO:0005634|GO:0005737|GO:0005829	Rn.82737
A_44_P103309	0.00293194	2.09365	down	5.17385	5.62613	5.34192	4.29112	4.15711	4.4956	A	A	A	P	P	P	RGD1565739_predicted	Rattus norvegicus similar to sphingosine 1-phosphate phosphohydrolase 2 (LOC301543), mRNA [XM_237343]	XM_237343	301543		Rn.105022
A_44_P135696	0.00294987	2.53425	down	6.003	6.34152	6.27795	5.20502	4.79939	4.59339	P	P	P	P	P	P	LOC307960	PREDICTED: Rattus norvegicus similar to ATP-binding cassette, sub-family F (GCN20), member 2 (LOC307960), mRNA [XR_005558]	XR_005558	307960		Rn.198084
A_44_P238733	0.00311746	2.16161	down	6.96404	6.84802	6.60576	5.91795	5.72459	5.43896	P	P	P	P	P	P	Tmed5	Rattus norvegicus transmembrane emp24 protein transport domain containing 5 (Tmed5), mRNA [NM_001007619]	NM_001007619	289883	GO:0006810|GO:0005793|GO:0016021	Rn.204558
A_44_P1060459	0.00319449	2.07022	down	12.3956	12.7957	12.8176	11.5193	11.8065	11.5338	P	P	P	P	P	P	Sirt5	Rattus norvegicus sirtuin 5 (silent mating type information regulation 2 homolog) 5 (S. cerevisiae) (Sirt5), mRNA [NM_001004256]	NM_001004256	306840	GO:0006342|GO:0006355|GO:0008150|GO:0003674|GO:0003677|GO:0008270|GO:0016787|GO:0046872|GO:0005575|GO:0005677	Rn.137920
A_44_P410461	0.00321459	2.43876	down	5.22617	5.07357	5.11144	3.79303	3.53988	4.21982	A	A	A	A	P	P	Kb36	Rattus norvegicus type II keratin Kb36 (Kb36), mRNA [NM_001008808]	NM_001008808	300248	GO:0005198|GO:0005882	Rn.143275
A_44_P418245	0.00325248	2.08913	down	9.66507	10.0023	10.0754	9.06189	8.68007	8.81208	P	P	P	P	P	P	Shox2	Rattus norvegicus short stature homeobox 2 (Shox2), mRNA [NM_013028]	NM_013028	25546	GO:0001501|GO:0006355|GO:0007275|GO:0007399|GO:0007507|GO:0048557|GO:0048598|GO:0003700|GO:0005634	Rn.11258
A_44_P257058	0.00332547	3.73601	down	8.79546	8.19845	8.56472	6.54058	7.0832	6.23035	P	P	P	P	P	P	Adamts1	Rattus norvegicus a disintegrin-like and metallopeptidse (reprolysin type) with thrombospondin type 1 motif, 1 (Adamts1), mRNA [NM_024400]	NM_024400	79252	GO:0001542|GO:0001822|GO:0006508|GO:0007229|GO:0008285|GO:0004222|GO:0005178|GO:0005515|GO:0008201|GO:0008270|GO:0046872|GO:0005604|GO:0031012|GO:0031410	Rn.7897
A_44_P156361	0.00345234	2.10037	down	9.08496	8.64106	8.82997	7.95204	7.56136	7.83067	P	P	P	P	P	P	Olr694_predicted	Rattus norvegicus olfactory receptor 694 (predicted) (Olr694_predicted), mRNA [NM_001000357]	NM_001000357	295896	GO:0007186|GO:0050911|GO:0004984|GO:0005529|GO:0016021	Rn.138148
A_44_P145891	0.00351313	2.44515	down	11.4558	11.7058	11.6289	10.49	10.5149	9.91571	P	P	P	P	P	P	LOC501619	Rattus norvegicus similar to 40S ribosomal protein S29 (LOC501619), mRNA [NM_001024367]	NM_001024367	501619	GO:0005488|GO:0016020|GO:0016021	Rn.140506
A_44_P415021	0.00353418	2.01619	down	5.11861	5.16641	5.28858	3.88478	4.23658	4.41735	A	A	A	P	P	P	LOC302759	PREDICTED: Rattus norvegicus similar to muscle protein684 (LOC302759), mRNA [XR_006063]	XR_006063	302759		Rn.196880
A_44_P545948	0.00371578	2.53325	down	5.41496	5.29788	5.79154	4.4652	4.10874	3.90746	A	A	A	P	P	P	LOC293740	PREDICTED: Rattus norvegicus similar to Sorting nexin-5 (LOC293740), mRNA [XR_008997]	XR_008997	293740		Rn.216244
A_44_P253023	0.00372096	3.13463	down	5.51129	5.54652	6.11258	4.13182	4.37079	3.72289	A	P	A	P	P	A	RGD1565516_predicted	PREDICTED: Rattus norvegicus similar to heterogeneous nuclear ribonucleoprotein K (predicted) (RGD1565516_predicted), mRNA [XR_007823]	XR_007823	294952		Rn.195492
A_44_P550931	0.00373745	6.59822	down	7.57092	8.99357	7.92209	5.17324	5.61991	5.5272	P	P	P	P	P	P	Gem_predicted	Rattus norvegicus similar to GTP-BINDING PROTEIN GEM (GTP-BINDING MITOGEN-INDUCED T-CELL PROTEIN) (RAS-LIKE PROTEIN KIR) (LOC297902), mRNA [XM_232788]	XM_232788	297902	GO:0006955|GO:0007166|GO:0007264|GO:0005525	Rn.40436
A_44_P325766	0.00436264	2.77942	down	5.56905	6.23957	5.85998	4.37884	4.71407	4.15133	A	A	P	P	P	P	Icos	Rattus norvegicus inducible T-cell co-stimulator (Icos), mRNA [NM_022610]	NM_022610	64545	GO:0016337|GO:0031295|GO:0003674|GO:0042287|GO:0042607|GO:0005615|GO:0005887|GO:0016020|GO:0016021	Rn.168816
A_44_P456342	0.00500645	3.71059	down	6.00635	6.87404	6.19074	4.59668	4.74755	4.05195	P	P	P	P	P	P	Dyrk2_predicted	PREDICTED: Rattus norvegicus dual-specificity tyrosine-(Y)-phosphorylation regulated kinase 2 (predicted) (Dyrk2_predicted), mRNA [XM_235179]	XM_235179	314862	GO:0006468|GO:0004674|GO:0005524|GO:0005737	Rn.23189
A_44_P778129	0.00531704	2.27529	down	8.26759	8.5057	8.71165	7.51855	7.44288	6.96535	P	P	P	P	P	P	Bai3_predicted	PREDICTED: Rattus norvegicus brain-specific angiogenesis inhibitor 3 (predicted) (Bai3_predicted), mRNA [XM_217367]	XM_217367	301309	GO:0007186|GO:0007218|GO:0004930|GO:0016527|GO:0016020|GO:0016021	Rn.204758
A_44_P1009603	0.00548898	2.23688	down	6.02853	6.17358	6.11813	4.8535	5.34377	4.63852	P	A	P	P	P	P	RGD1563164_predicted	PREDICTED: Rattus norvegicus similar to B99 protein (predicted) (RGD1563164_predicted), mRNA [XM_217016]		300126		Rn.162961
A_44_P233080	0.00561794	2.11053	down	11.1511	11.0063	11.5577	10.1319	10.3656	9.98477	P	P	P	P	P	P	Egr1	Rattus norvegicus early growth response 1 (Egr1), mRNA [NM_012551]	NM_012551	24330	GO:0006350|GO:0006355|GO:0007611|GO:0030217|GO:0045941|GO:0045944|GO:0003700|GO:0008270|GO:0016563|GO:0046872|GO:0005622|GO:0005634	Rn.9096
A_44_P947262	0.00569768	2.24745	down	6.2999	6.68152	6.67295	5.3269	5.71237	5.11023	P	P	P	P	P	P	RGD1561109_predicted	PREDICTED: Rattus norvegicus similar to solute carrier family 35, member F3 (predicted) (RGD1561109_predicted), mRNA [XM_224014]	XM_224014	305865	GO:0016020	Rn.102592
A_44_P296631	0.0058637	2.00591	down	9.93168	9.82101	9.9121	9.11202	9.02101	8.51899	P	P	P	P	P	P	RGD1306495	Rattus norvegicus similar to EST AA792894 (RGD1306495), mRNA [NM_001009413]	NM_001009413	312437		Rn.7008
A_44_P445044	0.00608057	3.42587	down	11.014	10.0826	10.6506	9.08148	8.91216	8.42415	P	P	P	P	P	P	Verge	Rattus norvegicus vascular early response gene protein (Verge), mRNA [NM_001003403]	NM_001003403	444983	GO:0001525|GO:0001666|GO:0006869|GO:0007275|GO:0030154|GO:0042118|GO:0042157|GO:0045601|GO:0008289|GO:0005576|GO:0016020|GO:0016021	Rn.87679
A_44_P416695	0.00693391	2.78398	down	5.43183	6.12444	6.36446	4.62179	4.3676	4.49989	A	P	P	P	P	P	Ka15	Rattus norvegicus type I keratin KA15 (Ka15), mRNA [NM_001004022]	NM_001004022	287700	GO:0045103|GO:0005198|GO:0005200|GO:0005515|GO:0005882|GO:0045095	Rn.153568
A_44_P475765	0.00709636	14.3113	down	7.43928	5.88451	5.62352	2.02718	3.47618	1.92671	P	A	P	A	A	A	Samd7_predicted	Rattus norvegicus similar to hypothetical protein MGC45873 (LOC310257), mRNA [XM_226973]		310257		Rn.198595
A_44_P288359	0.00753012	2.83069	down	7.19942	7.12122	6.66426	5.54446	5.89947	5.03751	P	P	P	P	P	P	RGD1563739_predicted	PREDICTED: Rattus norvegicus similar to tumor protein, translationally-controlled 1 (predicted) (RGD1563739_predicted), mRNA [XM_223826]	XM_223826	289930	GO:0005737
A_44_P115142	0.00754737	2.37737	down	5.43991	5.92913	5.83633	4.25456	4.88509	4.31761	A	A	P	P	P	P	Mycn	Rattus norvegicus v-myc myelocytomatosis viral related oncogene, neuroblastoma derived (avian) (Mycn), mRNA [NM_001013096]	NM_001013096	298894	GO:0006355|GO:0008284|GO:0030324|GO:0003700|GO:0005515|GO:0005634	Rn.81116
A_44_P605545	0.00832866	3.57449	down	8.12468	9.40369	8.56883	6.8938	6.9342	6.756	P	P	P	P	P	P	LOC365156	PREDICTED: Rattus norvegicus similar to Triosephosphate isomerase (TIM) (Triose-phosphate isomerase) (LOC365156), mRNA [XR_007561]	XR_007561	365156		Rn.161551
A_43_P15859	0.00900523	2.03435	down	7.82611	7.81266	7.84328	6.83235	7.16082	6.41518	P	P	P	P	P	P	Ocm	Rattus norvegicus oncomodulin (Ocm), mRNA [NM_012995]	NM_012995	25503	GO:0005509	Rn.9719
A_44_P618127	0.00939485	2.36431	down	10.8942	10.8786	10.371	9.42519	9.15063	9.84373	P	P	P	P	P	P	RGD1562369_predicted	AW531732 UI-R-C4-alk-d-12-0-UI.s1 UI-R-C4 Rattus norvegicus cDNA clone UI-R-C4-alk-d-12-0-UI 3', mRNA sequence [AW531732]		501145
A_44_P1004645	0.0099212	2.28051	down	6.93063	7.32522	7.67088	5.83231	6.2777	6.24864	P	P	P	P	P	P	Pde3b	Rattus norvegicus phosphodiesterase 3B (Pde3b), mRNA [NM_017229]	NM_017229	29516	GO:0007165|GO:0031018|GO:0042593|GO:0050796|GO:0004114|GO:0004115|GO:0004119|GO:0016787|GO:0016020|GO:0016021	Rn.10322
A_44_P186454	0.0100816	3.36351	down	6.22557	6.39433	6.46356	4.9143	5.05253	3.86671	P	P	P	P	M	A	Hivep1	PREDICTED: Rattus norvegicus human immunodeficiency virus type I enhancer binding protein 1 (Hivep1), mRNA [XM_225241]	XM_225241	117140	GO:0006357|GO:0045892|GO:0003676|GO:0003677|GO:0005515|GO:0008270|GO:0016564|GO:0005622|GO:0005634	Rn.50740
A_44_P142401	0.0105831	2.26222	down	10.5169	10.4033	10.2921	9.46908	9.48707	8.72284	P	P	P	P	P	P	RGD1564950_predicted	PREDICTED: Rattus norvegicus similar to Hypothetical protein, MNCb-2622 (predicted) (RGD1564950_predicted), mRNA [XM_223466]		289671
A_44_P262064	0.0106916	2.02591	down	5.3576	5.57359	5.50756	4.02842	4.68197	4.67264	A	A	A	P	P	P	LOC299282	Rattus norvegicus Serine protease inhibitor (LOC299282), mRNA [NM_182474]	NM_182474	299282	GO:0004867	Rn.97597
A_44_P269407	0.0109186	2.82942	down	6.7719	5.93108	5.84822	4.94643	4.70044	4.40282	P	A	P	P	P	P	Adam32	PREDICTED: Rattus norvegicus a disintegrin and metalloprotease domain 32 (Adam32), mRNA [XM_001060880]	XM_001060880	361170	GO:0006508|GO:0007229|GO:0004222	Rn.170874
A_44_P276803	0.01234	2.46212	down	5.38233	5.54267	5.56171	4.09345	4.74948	3.74408	A	A	A	P	P	A	LOC296300	Rattus norvegicus similar to zinc finger protein 341 (LOC296300), mRNA [NM_001047859]	NM_001047859	296300	GO:0016071|GO:0003676|GO:0008270|GO:0046872|GO:0005622|GO:0030529	Rn.198660
A_44_P728452	0.0129867	4.24363	down	5.689	6.14925	6.33372	4.02004	4.72564	3.1704	A	A	P	P	P	A	LOC361325	Rattus norvegicus similar to RIKEN cDNA 2410116I05 (LOC361325), mRNA [NM_001047905]	NM_001047905	361325	GO:0006412|GO:0003735|GO:0005622|GO:0005840	Rn.124174
A_44_P171008	0.013127	2.32983	down	5.97101	6.04654	6.86524	5.05482	5.11081	5.05648	P	P	P	P	P	P	LOC678918	PREDICTED: Rattus norvegicus similar to NADH dehydrogenase (ubiquinone) 1 beta subcomplex 3 (LOC678918), mRNA [XM_001053805]	XM_001053805	678918	GO:0006118|GO:0003954|GO:0008137|GO:0005739
A_44_P358654	0.0137379	2.49226	down	9.96561	9.93227	9.79103	8.86286	8.91291	7.96078	P	P	P	P	P	P	RGD1562061_predicted	PREDICTED: Rattus norvegicus similar to DUB-1 (predicted) (RGD1562061_predicted), mRNA [XM_219062]	XM_219062	293310	GO:0006511|GO:0004221
A_43_P22034	0.0143403	2.35467	down	5.2296	5.5883	5.60235	4.47264	4.54576	3.69528	A	A	A	P	P	A	RGD1560158_predicted	PREDICTED: Rattus norvegicus RGD1560158 (predicted) (RGD1560158_predicted), mRNA [XM_342191]		361894		Rn.103613
A_44_P1002440	0.016071	2.09395	down	6.54824	6.65326	6.66448	5.6002	5.98863	5.07847	P	P	P	P	P	P	Xrn1_predicted	PREDICTED: Rattus norvegicus 5'-3' exoribonuclease 1 (predicted) (Xrn1_predicted), mRNA [XM_217233]		300944	GO:0003676|GO:0004527|GO:0005622|GO:0005634	Rn.13214
A_44_P325175	0.0162795	2.34269	down	4.98311	5.20473	5.42772	4.37376	4.12059	3.4367	A	A	A	P	P	A	RGD1307947	Rattus norvegicus similar to RIKEN cDNA C430008C19 (RGD1307947), mRNA [NM_001014083]	NM_001014083	314788		Rn.79019
A_42_P506273	0.018684	2.12709	down	8.02966	7.84641	8.34125	7.11785	7.32494	6.50789	P	P	P	M	M	P	Csad	Rattus norvegicus cysteine sulfinic acid decarboxylase (Csad), mRNA [NM_021750]	NM_021750	60356	GO:0019452|GO:0019530|GO:0019752|GO:0042412|GO:0003676|GO:0004782|GO:0016829|GO:0016831|GO:0030170	Rn.43232
A_44_P529994	0.0187887	6.71186	down	6.94797	4.6263	6.48963	3.42441	3.35031	3.04904	P	P	A	A	A	A	Stox1_predicted	PREDICTED: Rattus norvegicus storkhead box 1 (predicted) (Stox1_predicted), mRNA [XM_228160]		294388
A_44_P603503	0.0192568	7.06328	down	6.1959	6.5882	8.554	4.32252	4.52923	4.02533	P	P	P	P	P	P	Oxnad1_predicted	PREDICTED: Rattus norvegicus oxidoreductase NAD-binding domain containing 1 (predicted) (Oxnad1_predicted), mRNA [XM_224623]		306270	GO:0006118|GO:0016491	Rn.3785
A_44_P442695	0.0210904	2.02199	down	4.39142	5.03287	5.14414	4.05236	3.90478	3.56397	A	A	A	P	P	A	Olr721_predicted	Rattus norvegicus olfactory receptor 721 (predicted) (Olr721_predicted), mRNA [NM_001000362]	NM_001000362	295914	GO:0007186|GO:0050911|GO:0004984|GO:0016021	Rn.142795
A_44_P118540	0.0223629	2.1259	down	11.0634	10.9917	11.166	9.85941	9.54732	10.5502	P	P	P	P	P	P	Erbb2	Rattus norvegicus v-erb-b2 erythroblastic leukemia viral oncogene homolog 2, neuro/glioblastoma derived oncogene homolog (avian) (Erbb2), mRNA [NM_017003]	NM_017003	24337	GO:0006118|GO:0006468|GO:0007169|GO:0007399|GO:0007417|GO:0007422|GO:0007507|GO:0008283|GO:0008284|GO:0010001|GO:0030879|GO:0042127|GO:0042552|GO:0043066|GO:0043406|GO:0043410|GO:0045595|GO:0045765|GO:0046579|GO:0046777|GO:0048015|GO:0048485|GO:0050679|GO:0000166|GO:0001948|GO:0004674|GO:0004713|GO:0004714|GO:0004716|GO:0004872|GO:0005006|GO:0005515|GO:0005524|GO:0009055|GO:0016740|GO:0043125|GO:…	Rn.93966
A_44_P1027005	0.0225622	2.22295	down	15.6485	15.7118	15.342	14.7131	14.7131	13.8187	P	P	P	P	P	P	Calm3	Rattus norvegicus calmodulin 3 (Calm3), mRNA [NM_012518]	NM_012518	24244	GO:0007049|GO:0007186|GO:0005509|GO:0005515|GO:0005737|GO:0005886	Rn.2892
A_44_P342473	0.0263611	4.11935	down	7.14862	6.43999	7.16781	4.08899	4.62032	5.91987	P	P	P	P	P	P	Prg3_predicted	PREDICTED: Rattus norvegicus proteoglycan 3 (predicted) (Prg3_predicted), mRNA [XM_230054]		295706	GO:0001694|GO:0017148|GO:0019370|GO:0042119|GO:0042554|GO:0045416|GO:0045575|GO:0005529|GO:0005615|GO:0005764	Rn.90807
A_44_P375364	0.0272707	2.29769	down	8.74258	8.7242	8.6974	7.69865	8.02379	6.84119	P	P	P	P	P	P	RGD1566244_predicted	PREDICTED: Rattus norvegicus similar to TatD DNase domain containing 1 (predicted) (RGD1566244_predicted), mRNA [XR_007720]	XR_007720	309788		Rn.196031
A_44_P203613	0.0277073	2.04934	down	8.74285	8.82859	8.10522	7.41418	7.23838	7.91862	P	P	P	P	P	P	Hnrpul1_predicted	PREDICTED: Rattus norvegicus heterogeneous nuclear ribonucleoprotein U-like 1 (predicted) (Hnrpul1_predicted), mRNA [XM_341807]		361522	GO:0003676|GO:0003677|GO:0005634	Rn.95170
A_44_P365632	0.0324253	6.31534	down	5.0385	6.2999	7.82535	4.06919	3.69051	3.42747	A	M	P	A	P	A	RGD1310803_predicted	PREDICTED: Rattus norvegicus similar to hypothetical protein FLJ10781 (predicted) (RGD1310803_predicted), mRNA [XM_341797]		361515		Rn.214841
A_44_P333281	0.0338299	6.50786	down	7.91227	8.22034	10.4969	6.3957	6.44953	5.67776	P	P	P	P	P	P	LOC365082	PREDICTED: Rattus norvegicus similar to RAB1, member RAS oncogene family (LOC365082), mRNA [XR_005485]	XR_005485	365082		Rn.198017
A_44_P121429	0.0359729	5.19161	down	7.40266	6.45547	4.79614	3.79443	3.75548	3.97582	P	A	P	A	P	P	Lmod1_predicted	PREDICTED: Rattus norvegicus leiomodin 1 (smooth muscle) (predicted) (Lmod1_predicted), mRNA [XM_222660]		304816	GO:0005523|GO:0005624|GO:0005856	Rn.66554
A_44_P302179	0.0368474	3.49507	down	5.07301	6.71095	4.92167	3.60209	3.68534	4.00225	A	A	P	A	A	P	RGD1559914_predicted	Neuronal apoptosis inhibitory protein (Fragment). [Source:Uniprot/SPTREMBL;Acc:Q8R4U8] [ENSRNOT00000024485]		294691		Rn.101687
A_44_P507469	0.0409763	2.15511	down	7.86627	7.07228	7.41474	5.9693	6.92108	6.13962	P	P	P	P	P	P	RGD1564216_predicted	PREDICTED: Rattus norvegicus similar to Myoferlin (Fer-1 like protein 3) (predicted) (RGD1564216_predicted), mRNA [XM_220031]	XM_220031	309499	GO:0016021	Rn.73651
A_44_P151609	0.0429173	2.45384	down	6.36	4.90555	5.22257	4.25324	4.16755	4.18221	P	A	A	P	P	P	Centg1	Centaurin-gamma 1 (ARF-GAP with GTP-binding protein-like, ankyrin repeat and pleckstrin homology domains 2) (AGAP-2) (Phosphatidylinositol-3-kinase enhancer) (PIKE). [Source:Uniprot/SWISSPROT;Acc:Q8CGU4] [ENSRNOT00000031230]		65218	GO:0007264|GO:0043087|GO:0000166|GO:0003924|GO:0005096|GO:0005525|GO:0008270|GO:0019901|GO:0030295|GO:0046872|GO:0005622|GO:0005634	Rn.91094
A_43_P12465	0.04442	4.5818	down	5.61991	4.85423	7.41066	3.71541	3.86094	3.7207	A	P	A	P	P	A	Nrp2	Rattus norvegicus neuropilin 2 (Nrp2), mRNA [NM_030869]	NM_030869	81527	GO:0001755|GO:0007155|GO:0007275|GO:0007399|GO:0007411|GO:0007507|GO:0030154|GO:0050919|GO:0004872|GO:0005021|GO:0017154|GO:0005615|GO:0005624|GO:0005886|GO:0016020|GO:0016021	Rn.10816

## Sheet: S4.3
Table S4.3. The genes differentially expressed in DRGs at 6 h post nerve injury (PNI) compared to 3 h PNI
ProbeName	p-value	Fold change	regulation	3h_DRG_1	3h_DRG_2	3h_DRG_3	6h_DRG_1	6h_DRG_2	6h_DRG_3	3h_DRG_1	3h_DRG_2	3h_DRG_3	6h_DRG_1	6h_DRG_2	6h_DRG_3	GeneSymbol	Description	GenbankAccession	EntrezGene	GO(Avadis)	UniGene
A_44_P135757	1.80603e-06	4.21856	up	3.54926	3.38582	3.44406	5.53106	5.52408	5.55426	A	A	A	P	P	P	LOC679999	PREDICTED: Rattus norvegicus similar to TGF beta-inducible nuclear protein 1 (L-name-related protein 42) (LNR42) (LOC679999), mRNA [XM_001055256]		679999	GO:0005622
A_44_P347023	2.65038e-06	3.24184	up	6.66426	6.61044	6.57285	8.25338	8.31058	8.37403	P	P	P	P	P	P	RGD1565742_predicted	PREDICTED: Rattus norvegicus similar to OTTMUSP00000000438 (predicted) (RGD1565742_predicted), mRNA [XM_227709]	XM_227709	295470	GO:0006412|GO:0003735|GO:0005622|GO:0005840
A_44_P543733	3.10048e-06	2.8968	up	8.01515	8.05804	7.97089	9.51654	9.51654	9.61438	P	P	P	P	P	P	RGD1562181_predicted	PREDICTED: Rattus norvegicus similar to ribosomal protein S2 (predicted) (RGD1562181_predicted), mRNA [XR_009565]	XR_009565	498853		Rn.201249
A_44_P393985	4.59031e-06	2.38237	up	10.3188	10.2738	10.3332	11.626	11.5291	11.528	P	P	P	P	P	P	RGD1560119_predicted	PREDICTED: Rattus norvegicus similar to actin alpha 1 skeletal muscle protein (predicted) (RGD1560119_predicted), mRNA [XR_008328]	XR_008328	298169		Rn.196038
A_44_P333296	5.77855e-06	2.65036	up	3.55753	3.48542	3.5422	5.01024	4.88657	4.90691	A	A	A	P	P	P	LOC680027	PREDICTED: Rattus norvegicus similar to suppressor of initiator codon mutations, related sequence 1 (LOC680027), mRNA [XM_001055214]	XM_001055214	680027	GO:0006413|GO:0003743	Rn.198187
A_42_P683837	6.04412e-06	2.81731	up	10.61	10.6216	10.4948	12.0317	12.0617	12.116	P	P	P	P	P	P	Serpinb6b	Rattus norvegicus serine (or cysteine) proteinase inhibitor, clade B, member 6b (Serpinb6b), mRNA [NM_001012214]	NM_001012214	364705	GO:0004867	Rn.115081
A_44_P285575	6.35658e-06	2.30317	up	6.02504	6.06553	5.96519	7.26564	7.22342	7.17756	M	P	P	P	P	P	Cox6c1	Rattus norvegicus cytochrome c oxidase subunit VIc-1 (Cox6c1), mRNA [NM_173303]	NM_173303	286962	GO:0006118|GO:0004129|GO:0016491|GO:0005739|GO:0016020|GO:0016021	Rn.10885
A_44_P318722	9.65861e-06	4.11341	up	5.44918	5.50587	5.49371	7.49577	7.41676	7.65723	P	P	P	P	P	P	LOC302026	PREDICTED: Rattus norvegicus similar to heat shock protein 1 (chaperonin) (LOC302026), mRNA [XR_005540]	XR_005540	302026		Rn.197213
A_44_P339994	1.06089e-05	4.17798	up	6.50014	6.61788	6.71196	8.59361	8.67948	8.7453	P	P	P	P	P	P	LOC364223	PREDICTED: Rattus norvegicus similar to Glyceraldehyde-3-phosphate dehydrogenase (GAPDH) (LOC364223), mRNA [XR_008213]	XR_008213	364223		Rn.197138
A_44_P538816	1.06219e-05	2.76794	up	5.42036	5.41334	5.41705	6.86009	6.80831	6.9888	P	P	P	P	P	P	RGD1560931_predicted	PREDICTED: Rattus norvegicus similar to proliferating cell nuclear antigen (predicted) (RGD1560931_predicted), mRNA [XR_008336]	XR_008336	364102		Rn.195617
A_44_P760628	1.62637e-05	2.33315	up	9.67603	9.67657	9.62988	10.9255	10.7887	10.9351	P	P	P	P	P	P	LOC503134	PREDICTED: Rattus norvegicus hypothetical LOC503134 (LOC503134), mRNA [XR_006007]	XR_006007	503134		Rn.197443
A_44_P760124	1.6783e-05	2.66297	up	7.79394	7.80754	7.64545	9.15944	9.11874	9.20785	P	P	P	P	P	P	RGD1562613_predicted	PREDICTED: Rattus norvegicus similar to U2 small nuclear ribonucleoprotein B (predicted) (RGD1562613_predicted), mRNA [XR_008169]	XR_008169	363994		Rn.195951
A_44_P171008	2.06404e-05	2.38568	up	5.05482	5.11081	5.05648	6.40341	6.23113	6.35078	P	P	P	P	P	M	LOC678918	PREDICTED: Rattus norvegicus similar to NADH dehydrogenase (ubiquinone) 1 beta subcomplex 3 (LOC678918), mRNA [XM_001053805]	XM_001053805	678918	GO:0006118|GO:0003954|GO:0008137|GO:0005739
A_44_P393915	2.08379e-05	3.10202	up	5.85699	5.75234	5.93979	7.43635	7.4387	7.5737	P	P	P	P	P	P	RGD1559526_predicted	PREDICTED: Rattus norvegicus similar to Pkm2 protein (predicted) (RGD1559526_predicted), mRNA [XM_344718]	XM_344718	364929	GO:0006096|GO:0000287|GO:0004743|GO:0030955
A_44_P241045	2.20013e-05	2.82102	up	7.45334	7.52047	7.35337	8.99817	8.85215	8.96549	P	P	P	P	P	P	LOC502226	PREDICTED: Rattus norvegicus similar to ribosomal protein L13A (LOC502226), mRNA [XR_005636]	XR_005636	502226		Rn.198014
A_44_P107996	2.28359e-05	2.24372	up	9.41073	9.50097	9.41908	10.6554	10.5238	10.6493	P	P	P	P	P	P	LOC367050	PREDICTED: Rattus norvegicus similar to 60S ribosomal protein L35 (LOC367050), mRNA [XM_345916]		367050
A_44_P574783	2.71673e-05	2.68887	up	7.21074	7.13429	7.16698	8.69713	8.61276	8.48312	P	P	P	P	P	P	Golph4	PREDICTED: Rattus norvegicus golgi phosphoprotein 4 (Golph4), mRNA [XM_227268]	XM_227268	310526	GO:0005796|GO:0005801|GO:0016021|GO:0030139	Rn.24186
A_44_P455206	2.71679e-05	2.12469	up	8.98177	8.93078	8.92826	10.1153	9.95178	10.0355	P	P	P	P	P	P	RGD1561118_predicted	Rattus norvegicus similar to Tceb2 protein (LOC287618), mRNA [XM_220759]	XM_220759	287618	GO:0006464
A_44_P344777	2.72995e-05	2.45388	up	12.3928	12.2847	12.2778	13.5273	13.6895	13.6236	P	P	P	P	P	P	RGD1562744_predicted	PREDICTED: Rattus norvegicus similar to Glyceraldehyde-3-phosphate dehydrogenase (GAPDH) (predicted) (RGD1562744_predicted), mRNA [XR_007820]	XR_007820	311121		Rn.195485
A_44_P360478	3.11379e-05	3.85241	up	5.09113	5.2513	5.04605	7.01387	6.9982	7.2137	P	P	P	P	P	P	Norp	Rattus norvegicus nucleolin-related protein (Norp), mRNA [NM_022621]	NM_022621	64556	GO:0000166|GO:0003676|GO:0005509|GO:0005624|GO:0016324	Rn.7735
A_44_P241705	3.1295e-05	3.72431	up	6.13633	6.37024	6.13785	8.04955	8.08108	8.2047	P	P	P	P	P	P	Ogt	BG668296 DRACPC05 Rat DRG Library Rattus norvegicus cDNA clone DRACPC05 5', mRNA sequence [BG668296]	BG668296	26295	GO:0006493|GO:0007165|GO:0007584|GO:0005515|GO:0008080|GO:0008375|GO:0016757|GO:0005622|GO:0005634|GO:0005829	Rn.82705
A_44_P403674	3.60864e-05	2.0658	up	10.1517	10.242	10.1813	11.1535	11.3053	11.2563	P	M	P	P	P	P	RGD1311379_predicted	PREDICTED: Rattus norvegicus hypothetical LOC293166 (predicted) (RGD1311379_predicted), mRNA [XM_218982]	XM_218982	293166	GO:0005488	Rn.146185
A_44_P457066	3.94484e-05	2.74094	up	7.33003	7.12594	7.30744	8.64319	8.71686	8.76738	P	P	P	P	P	P	LOC290492	PREDICTED: Rattus norvegicus similar to glyceraldehyde-3-phosphate dehydrogenase (LOC290492), mRNA [XR_005670]	XR_005670	290492		Rn.197090
A_44_P161823	4.15814e-05	2.79487	up	7.80471	7.91915	7.79136	9.19229	9.39668	9.3746	P	P	P	P	P	P	RGD1309049	Rattus norvegicus similar to RIKEN cDNA 4933415F23 (RGD1309049), mRNA [NM_001013956]	NM_001013956	301306		Rn.163056
A_44_P929119	4.17363e-05	2.10801	up	8.40902	8.50676	8.47746	9.56511	9.44876	9.60702	P	P	P	P	P	P	RGD1560353_predicted	PREDICTED: Rattus norvegicus similar to 60S ribosomal protein L13 (predicted) (RGD1560353_predicted), mRNA [XM_575626]	XM_575626	500276	GO:0006412|GO:0003735|GO:0005622|GO:0005840
A_44_P636717	4.23065e-05	2.27923	up	5.15635	5.2516	5.27653	6.36093	6.37389	6.51529	P	P	P	P	P	P	LOC685106	PREDICTED: Rattus norvegicus similar to ribosomal protein L6 (LOC685106), mRNA [XM_001062312]	XM_001062312	685106	GO:0006412|GO:0006810|GO:0003735|GO:0005215|GO:0005622|GO:0005840|GO:0016020
A_44_P221980	4.37543e-05	2.92733	up	5.77692	5.79797	5.99311	7.48501	7.33964	7.39212	P	P	P	P	P	P	Cdc2l1	Rattus norvegicus cell division cycle 2 homolog (S.pombe)-like 1 (Cdc2l1), mRNA [NM_145766]	NM_145766	252879	GO:0001824|GO:0006468|GO:0006915|GO:0007049|GO:0007088|GO:0000166|GO:0004674|GO:0004693|GO:0005524|GO:0016740|GO:0005634	Rn.10204
A_44_P323892	4.41664e-05	2.67756	up	10.7767	10.9773	10.8453	12.2149	12.276	12.3711	P	P	P	P	P	P	RGD1559951_predicted	PREDICTED: Rattus norvegicus similar to 60S ribosomal protein L37a (predicted) (RGD1559951_predicted), mRNA [XM_228717]	XM_228717	302528	GO:0006412|GO:0003735|GO:0005622|GO:0005840
A_44_P215544	4.60899e-05	2.35374	up	8.32433	8.36149	8.22387	9.57714	9.43751	9.59989	P	P	P	P	P	P	RGD1565920_predicted	PREDICTED: Rattus norvegicus similar to OTTMUSP00000000438 (predicted) (RGD1565920_predicted), mRNA [XM_344713]	XM_344713	364917	GO:0006412|GO:0003735|GO:0005622|GO:0005840
A_44_P525681	4.74789e-05	2.96486	up	7.87954	8.14638	8.01691	9.54554	9.55446	9.64672	P	P	P	P	P	P	RGD1566186_predicted	PREDICTED: Rattus norvegicus similar to 60S ribosomal protein L29 (P23) (predicted) (RGD1566186_predicted), mRNA [XM_221698]		288313	GO:0006412|GO:0003735|GO:0005622|GO:0005840
A_44_P206115	4.7589e-05	3.15012	up	7.6021	7.57227	7.40194	9.13051	9.10697	9.30506	P	P	P	P	P	P	RGD1559963_predicted	PREDICTED: Rattus norvegicus similar to 60S ribosomal protein L9 (predicted) (RGD1559963_predicted), mRNA [XM_227018]		310284
A_44_P265278	4.88625e-05	2.21633	up	7.74364	7.86389	7.6674	8.90824	8.86587	8.94534	P	P	P	P	P	P	RGD1564913_predicted	PREDICTED: Rattus norvegicus similar to Aldose reductase (AR) (Aldehyde reductase) (predicted) (RGD1564913_predicted), mRNA [XR_009584]	XR_009584	298931		Rn.195855
A_44_P259152	5.68004e-05	2.80369	up	4.5105	4.63958	4.61791	6.03554	5.97645	6.21798	P	P	P	P	P	P	RGD1305891_predicted	PREDICTED: Rattus norvegicus similar to DNA (cytosine-5)-methyltransferase 3A (Dnmt3a) (DNA methyltransferase MmuIIIA) (DNA MTase MmuIIIA) (M.MmuIIIA) (predicted), transcript variant 1 (RGD1305891_predicted), mRNA [XM_001069495]	XM_001069495	303060		Rn.28786
A_44_P605545	6.28119e-05	2.42151	up	6.8938	6.9342	6.756	8.05724	8.22668	8.12779	P	P	P	P	P	P	LOC365156	PREDICTED: Rattus norvegicus similar to Triosephosphate isomerase (TIM) (Triose-phosphate isomerase) (LOC365156), mRNA [XR_007561]	XR_007561	365156		Rn.161551
A_44_P880152	7.03772e-05	2.42836	up	6.08737	6.18612	6.06354	7.46779	7.26223	7.44698	P	P	P	P	P	P	Nfyb	Rattus norvegicus nuclear transcription factor-Y beta (Nfyb), mRNA [NM_031553]	NM_031553	25336	GO:0006350|GO:0006355|GO:0045893|GO:0003677|GO:0003700|GO:0005515|GO:0005622|GO:0005634|GO:0005667|GO:0016602	Rn.90077
A_44_P560070	7.36626e-05	3.47378	up	3.9521	3.84634	3.9102	5.57247	5.62352	5.90216	P	P	P	P	P	P	LOC364268	PREDICTED: Rattus norvegicus similar to Tu translation elongation factor, mitochondrial (LOC364268), mRNA [XM_001059018]	XM_001059018	364268	GO:0006414|GO:0003746|GO:0003924|GO:0005525|GO:0005622
A_44_P515593	7.64737e-05	2.71379	up	8.86571	9.13285	8.95291	10.4553	10.352	10.4651	P	P	P	P	P	P	RGD1560298_predicted	PREDICTED: Rattus norvegicus similar to LRRGT00191 (predicted) (RGD1560298_predicted), mRNA [XR_008467]	XR_008467	498244		Rn.195654
A_44_P414838	7.9318e-05	3.38193	up	7.25663	7.53568	7.32055	9.09718	9.03509	9.25414	P	P	P	P	P	P	RGD1561841_predicted	PREDICTED: Rattus norvegicus similar to ribosomal protein L31 (predicted) (RGD1561841_predicted), mRNA [XM_227107]		310388
A_44_P156665	8.18821e-05	2.06029	up	8.75656	8.7706	8.90339	9.92473	9.85941	9.77496	P	P	P	P	P	P	LOC308706	PREDICTED: Rattus norvegicus similar to glyceraldehyde-3-phosphate dehydrogenase (LOC308706), mRNA [XR_005872]	XR_005872	308706		Rn.197967
A_44_P363913	8.31098e-05	2.85266	up	10.5169	10.6904	10.4633	11.9643	12.0624	12.1808	P	P	P	P	P	P	RGD1562204_predicted	PREDICTED: Rattus norvegicus similar to 60S ribosomal protein L9 (predicted) (RGD1562204_predicted), mRNA [XR_008557]	XR_008557	303930		Rn.201260
A_44_P396354	8.3238e-05	2.74081	up	3.8546	3.89179	3.93491	5.40221	5.1795	5.4634	P	P	P	P	P	P	LOC298245	PREDICTED: Rattus norvegicus similar to Nhp2 non-histone chromosome protein 2-like 1 (LOC298245), mRNA [XR_006006]	XR_006006	298245		Rn.197563
A_44_P898125	9.11556e-05	2.48644	up	8.41337	8.6906	8.49954	9.86911	9.83511	9.84154	P	P	P	P	P	P	LOC363916	PREDICTED: Rattus norvegicus similar to 60S ribosomal protein L7 (LOC363916), mRNA [XR_006648]	XR_006648	363916		Rn.216173
A_44_P477954	9.76449e-05	3.60894	up	9.12527	9.35233	9.10003	10.9258	10.9927	11.2139	P	P	P	P	P	P	RGD1561843_predicted	PREDICTED: Rattus norvegicus similar to 60S ribosomal protein L23a (predicted) (RGD1561843_predicted), mRNA [XM_218061]		308263	GO:0000166	Rn.195715
A_44_P539231	9.84288e-05	2.63791	up	12.0691	11.9859	12.0428	13.3175	13.601	13.3776	P	P	P	P	P	P	RGD1560794_predicted	PREDICTED: Rattus norvegicus similar to glyceraldehyde-3-phosphate dehydrogenase (predicted) (RGD1560794_predicted), mRNA [XR_007933]	XR_007933	299227		Rn.195866
A_44_P389265	0.0001011	2.61474	up	4.62307	4.8333	4.74568	6.242	6.0174	6.10265	P	P	P	P	P	P	RGD1563462_predicted	PREDICTED: Rattus norvegicus similar to glyceraldehyde-3-phosphate dehydrogenase (phosphorylating) (EC 1.2.1.12) (predicted) (RGD1563462_predicted), mRNA [XR_007559]	XR_007559	312544		Rn.195629
A_44_P499372	0.000109747	2.7188	up	5.81564	5.67218	5.59759	7.21289	6.99763	7.20378	P	P	P	P	P	P	Brwd3_predicted	Rattus norvegicus similar to WD repeat domain 9 isoform A; cAMP response element binding and beta-tranducin family-like (LOC317213), mRNA [XM_228518]	XM_228518	317213		Rn.159642
A_44_P407788	0.000111571	3.93548	up	6.14873	5.88796	6.00244	8.0716	7.77786	8.11931	P	P	P	P	P	P	LOC307084	PREDICTED: Rattus norvegicus similar to heat shock protein 8 (LOC307084), mRNA [XR_006798]	XR_006798	307084		Rn.197003
A_44_P295275	0.000113554	2.77826	up	5.16128	5.39695	5.29078	6.86868	6.77576	6.6271	P	P	P	P	P	P	LOC291761	PREDICTED: Rattus norvegicus similar to Elongation factor 1-gamma (EF-1-gamma) (eEF-1B gamma) (LOC291761), mRNA [XR_006014]	XR_006014	291761		Rn.196986
A_44_P196532	0.000116532	2.34949	up	6.79258	6.58121	6.62768	7.81842	7.8843	7.9958	P	P	P	P	P	P	Mk1	Rattus norvegicus Mk1 protein (Mk1), mRNA [NM_134399]	NM_134399	171436	GO:0007010|GO:0030036|GO:0003779|GO:0015629	Rn.201717
A_44_P1059252	0.000117486	5.70974	up	4.34905	4.46018	4.04256	6.68094	6.68772	7.0234	P	P	P	P	P	P	LOC498972	PREDICTED: Rattus norvegicus similar to copine II (LOC498972), mRNA [XR_009548]	XR_009548	498972	GO:0006418|GO:0007156|GO:0004812|GO:0005509|GO:0005524|GO:0016020	Rn.106523
A_44_P762596	0.000129639	2.86118	up	5.1683	5.12979	4.92655	6.56697	6.48024	6.72726	P	P	P	P	P	P	Mars2_predicted	PREDICTED: Rattus norvegicus methionine-tRNA synthetase 2 (mitochondrial) (predicted) (Mars2_predicted), mRNA [XM_237156]	XM_237156	316403	GO:0006431|GO:0004825|GO:0005524|GO:0005759	Rn.9355
A_44_P288333	0.000139108	2.244	up	6.19712	6.02113	6.26495	7.35895	7.25322	7.36925	P	P	P	P	P	P	RGD1565560_predicted	PREDICTED: Rattus norvegicus similar to ribosomal protein S11 (predicted) (RGD1565560_predicted), mRNA [XM_223504]		289701	GO:0003735|GO:0005843
A_44_P527798	0.000143065	3.91625	up	5.7992	5.37202	5.47867	7.4248	7.52665	7.60686	P	P	P	P	P	P	LOC500779	PREDICTED: Rattus norvegicus similar to 26S protease regulatory subunit 6B (TAT-binding protein 7) (TBP-7) (LOC500779), mRNA [XR_008814]	XR_008814	500779		Rn.197472
A_44_P342756	0.000143288	2.63272	up	10.9404	10.9053	10.8713	12.1627	12.4872	12.2568	P	P	P	P	P	P	RGD1566272_predicted	PREDICTED: Rattus norvegicus similar to glyceraldehyde-3-phosphate dehydrogenase (phosphorylating) (EC 1.2.1.12) (predicted) (RGD1566272_predicted), mRNA [XM_346024]		367226	GO:0006096|GO:0004365|GO:0051287
A_44_P279083	0.000144188	3.67222	up	6.32181	6.23695	6.0144	7.91557	8.04333	8.24422	P	P	P	P	P	P	Abcb1a	Rattus norvegicus ATP-binding cassette, sub-family B (MDR/TAP), member 1A (Abcb1a), mRNA [NM_133401]	NM_133401	170913	GO:0006810|GO:0042493|GO:0046686|GO:0000166|GO:0003674|GO:0005524|GO:0016887|GO:0042626|GO:0005575|GO:0016021	Rn.154810
A_44_P126164	0.000144192	4.08387	up	5.5016	5.51129	5.87002	7.7321	7.50474	7.73588	P	P	P	M	P	P	RGD1561154_predicted	PREDICTED: Rattus norvegicus similar to heat shock protein 8 (predicted) (RGD1561154_predicted), mRNA [XR_007874]	XR_007874	294046		Rn.195759
A_44_P974994	0.000151074	2.92294	up	5.83787	5.76247	5.67326	7.45234	7.11493	7.34859	P	P	P	P	P	P	LOC367694	PREDICTED: Rattus norvegicus similar to Fumarate hydratase, mitochondrial precursor (Fumarase) (LOC367694), mRNA [XR_007033]	XR_007033	367694		Rn.196828
A_44_P254855	0.000157528	2.04256	up	9.87106	9.94675	9.84277	10.8647	10.8356	11.0514	P	P	P	P	P	P	Usp33	Rattus norvegicus ubiquitin specific peptidase 33, mRNA (cDNA clone IMAGE:7314029), complete cds. [BC092624]	BC092624	310960	GO:0006511|GO:0006512|GO:0004221|GO:0008270	Rn.25188
A_44_P698793	0.000159873	4.9573	up	4.63438	4.9927	4.45022	6.98964	6.91966	7.09666	P	P	P	P	P	P	LOC502984	PREDICTED: Rattus norvegicus similar to 14-3-3 protein theta (14-3-3 protein tau) (LOC502984), mRNA [XR_007582]	XR_007582	502984		Rn.197552
A_44_P429354	0.000160554	2.21893	up	8.55675	8.80039	8.6015	9.81949	9.73235	9.85641	P	P	P	P	P	P	LOC300481	PREDICTED: Rattus norvegicus similar to 40S ribosomal protein S19 (LOC300481), mRNA [XM_001054228]	XM_001054228	300481	GO:0006412|GO:0003735|GO:0005622|GO:0005840
A_44_P534781	0.000169033	2.82613	up	10.042	10.0869	9.79994	11.4708	11.3651	11.5894	P	P	P	P	P	P	RGD1564550_predicted	PREDICTED: Rattus norvegicus similar to 60S ribosomal protein L35 (predicted) (RGD1564550_predicted), mRNA [XM_220862]		287623
A_44_P218023	0.00017365	2.10182	up	8.50427	8.69112	8.45862	9.67372	9.55559	9.63963	P	P	P	P	P	P	LOC295142	PREDICTED: Rattus norvegicus similar to peptidylprolyl isomerase D (LOC295142), mRNA [XR_005821]	XR_005821	295142		Rn.196834
A_43_P15216	0.000184837	3.98259	up	5.19922	5.07583	4.95034	7.12594	6.8178	7.26277	P	P	P	P	P	P	Dolpp1_predicted	PREDICTED: Rattus norvegicus dolichyl pyrophosphate phosphatase 1 (predicted) (Dolpp1_predicted), mRNA [XM_231129]	XM_231129	296624	GO:0016021	Rn.93101
A_44_P471270	0.000185639	3.0835	up	9.58819	9.75257	9.50667	11.0717	11.2361	11.4133	P	P	P	P	P	P	LOC297884	PREDICTED: Rattus norvegicus similar to 60S ribosomal protein L23a (LOC297884), mRNA [XR_006330]	XR_006330	297884		Rn.197549
A_44_P342416	0.000191427	2.28088	up	8.8191	8.95239	8.71576	10.0465	9.90583	10.1037	P	P	P	P	P	P	LOC364669	PREDICTED: Rattus norvegicus similar to ribosomal protein S27a (LOC364669), mRNA [XR_005958]	XR_005958	364669		Rn.197025
A_44_P212552	0.000193158	2.1835	up	8.94534	9.07343	8.89041	9.98021	10.099	10.21	P	P	P	P	P	P	Tob1	Rattus norvegicus transducer of ErbB-2.1 (Tob1), mRNA [NM_133317]	NM_133317	170842	GO:0007184|GO:0030514|GO:0045668|GO:0003714|GO:0005515|GO:0046332|GO:0005737	Rn.7819
A_44_P760315	0.000194744	3.64397	up	3.14094	3.38914	3.15673	5.02113	4.93801	5.32421	A	A	A	P	P	P	LOC499662	PREDICTED: Rattus norvegicus similar to DnaJ homolog subfamily B member 6 (Heat shock protein J2) (HSJ-2) (MRJ) (mDj4) (LOC499662), mRNA [XR_006349]	XR_006349	499662		Rn.197815
A_44_P504019	0.000202035	3.54074	up	7.15672	7.37416	6.93544	9.01174	8.86256	9.06416	P	P	P	P	P	P	Atp6ap2	Rattus norvegicus similar to RIKEN cDNA 5730403E06 (LOC302526), mRNA [XM_217592]	XM_217592	302526	GO:0001819|GO:0008150|GO:0043408|GO:0003674|GO:0004872|GO:0005515|GO:0005575|GO:0009897|GO:0016020|GO:0016021	Rn.12944
A_44_P1011898	0.000209405	6.31393	up	4.41351	4.5133	4.04591	6.95689	6.73749	7.25396	P	P	P	P	P	P	Gclm	Rattus norvegicus glutamate cysteine ligase, modifier subunit (Gclm), mRNA [NM_017305]	NM_017305	29739	GO:0006534|GO:0006536|GO:0006750|GO:0006979|GO:0035229|GO:0042493|GO:0050880|GO:0051409|GO:0004357|GO:0016491|GO:0016874|GO:0035226|GO:0046982|GO:0005625|GO:0017109	Rn.2460
A_44_P269865	0.000209443	2.2431	up	9.19558	9.24078	9.00205	10.273	10.2451	10.4167	P	P	P	P	P	P	LOC367808	Rattus norvegicus similar to Sid3177p (LOC367808), mRNA [NM_001014272]	NM_001014272	367808		Rn.211968
A_44_P191986	0.000216355	2.30542	up	5.54267	5.53504	5.28975	6.69123	6.71846	6.57285	P	P	P	P	P	P	LOC679892	PREDICTED: Rattus norvegicus similar to DnaJ (Hsp40) homolog, subfamily C, member 14 (LOC498205), mRNA [XR_005601]		679892		Rn.197210
A_44_P476180	0.000218989	2.66507	up	9.81853	10.1018	9.86606	11.2298	11.3335	11.4657	P	P	P	P	P	P	LOC287551	PREDICTED: Rattus norvegicus similar to ribosomal protein L9 (LOC287551), mRNA [XR_006297]	XR_006297	287551		Rn.197309
A_44_P914096	0.000223999	3.11081	up	10.514	10.5776	10.3641	12.112	11.9327	12.3228	P	P	P	P	P	P	LOC363418	PREDICTED: Rattus norvegicus similar to 60S ribosomal protein L17 (L23) (Amino acid starvation-induced protein) (ASI) (LOC363418), mRNA [XM_576872]	XM_576872	363418	GO:0006412|GO:0003735|GO:0005622|GO:0015934	Rn.110954
A_44_P713677	0.000227966	2.61821	up	6.33141	6.24135	6.01465	7.69377	7.50161	7.55777	P	P	P	P	P	P	LOC501961	PREDICTED: Rattus norvegicus similar to gamma isoform of regulatory subunit B56, protein phosphatase 2A (LOC501961), mRNA [XR_006111]	XR_006111	501961		Rn.197122
A_44_P450500	0.000229909	2.38661	up	7.4507	7.58624	7.25427	8.72983	8.68596	8.64032	P	P	P	P	P	P	LOC301231	PREDICTED: Rattus norvegicus similar to mitochondrial ribosomal protein L13 (LOC301231), mRNA [XM_001059565]		301231	GO:0006412|GO:0003735|GO:0005622|GO:0005840
A_44_P171143	0.000230405	2.25116	up	11.8587	12.0202	11.759	12.9934	12.9993	13.1572	P	P	P	P	P	P	LOC316856	Rattus norvegicus similar to 60S ribosomal protein L19 (LOC316856), mRNA [XM_229366]	XM_229366	316856	GO:0006412|GO:0003735|GO:0005622|GO:0005840
A_44_P527495	0.000233503	2.63013	up	5.86086	5.98262	6.03406	7.45125	7.15672	7.45498	P	P	P	P	M	P	RGD1563314_predicted	PREDICTED: Rattus norvegicus similar to phosphoglycerate mutase (EC 5.4.2.1) B chain - rat (predicted) (RGD1563314_predicted), mRNA [XR_008883]	XR_008883	295295		Rn.195785
A_44_P215562	0.000236378	2.33917	up	6.10295	6.26156	6.14066	7.46428	7.22387	7.49499	P	P	P	P	P	P	LOC364964	PREDICTED: Rattus norvegicus similar to Serine/threonine-protein phosphatase PP1-beta catalytic subunit (PP-1B) (LOC364964), mRNA [XR_006098]	XR_006098	364964		Rn.196959
A_44_P538789	0.000237423	2.06775	up	11.8374	11.7007	11.8248	12.7522	12.9786	12.7764	P	P	P	P	P	P	LOC289157	PREDICTED: Rattus norvegicus similar to Glyceraldehyde-3-phosphate dehydrogenase (GAPDH) (LOC289157), mRNA [XR_005884]	XR_005884	289157		Rn.197193
A_44_P1027493	0.000246928	4.52884	up	5.23926	5.59544	5.24059	7.28242	7.61588	7.71441	P	P	P	P	P	P	LOC499677	Rattus norvegicus similar to Lix1 homolog (mouse) like (LOC499677), mRNA [NM_001024303]	NM_001024303	499677		Rn.3632
A_44_P603503	0.000251783	4.95962	up	4.32252	4.52923	4.02533	6.4947	6.47456	6.83852	P	P	P	P	P	P	Oxnad1_predicted	PREDICTED: Rattus norvegicus oxidoreductase NAD-binding domain containing 1 (predicted) (Oxnad1_predicted), mRNA [XM_224623]		306270	GO:0006118|GO:0016491	Rn.3785
A_44_P526795	0.000253244	6.37468	up	3.20554	3.66937	3.19132	5.78186	5.99927	6.30216	A	A	A	P	P	P	Sdccag33_predicted	PREDICTED: Rattus norvegicus serologically defined colon cancer antigen 33 (predicted) (Sdccag33_predicted), mRNA [XM_225688]	XM_225688	307217	GO:0006355|GO:0003676|GO:0003700|GO:0008270|GO:0005622|GO:0005634	Rn.205514
A_44_P424164	0.000255178	2.04221	up	9.01958	9.18062	9.04956	10.1574	9.97987	10.2029	P	P	P	P	P	P	RGD1563903_predicted	PREDICTED: Rattus norvegicus similar to 60S ribosomal protein L17 (L23) (predicted) (RGD1565956_predicted), mRNA [XM_217582]		365613	GO:0006412|GO:0003735|GO:0005622|GO:0015934	Rn.195681
A_44_P454890	0.00026073	3.24504	up	4.82864	4.50631	4.94459	6.55073	6.39433	6.42919	P	P	P	P	P	P	RGD1561911_predicted	PREDICTED: Rattus norvegicus similar to Glyceraldehyde-3-phosphate dehydrogenase (GAPDH) (predicted) (RGD1561911_predicted), mRNA [XR_008902]	XR_008902	288898		Rn.195464
A_44_P483259	0.000271602	3.05685	up	7.49847	7.73565	7.36793	9.23848	8.98807	9.21164	P	P	P	P	P	P	LOC367276	Rattus norvegicus similar to ribosomal protein L6 (LOC367276), mRNA [XM_346049]		367276
A_44_P296370	0.000277176	3.71255	up	1.92993	1.98129	2.04279	3.58291	4.10551	3.94282	A	A	A	A	P	P	LOC679161	PREDICTED: Rattus norvegicus similar to transmembrane protein 64 (LOC679161), mRNA [XM_001054250]	XM_001054250	679161		Rn.164935
A_44_P384389	0.000278959	3.56314	up	8.99678	9.00239	8.59414	10.7224	10.5624	10.808	P	P	P	P	P	P	LOC691211	PREDICTED: Rattus norvegicus similar to Cytochrome c, somatic (LOC691211), mRNA [XM_001077221]		691211
A_44_P464221	0.000288103	3.09871	up	6.7719	7.04714	6.6759	8.43992	8.33678	8.61326	P	P	P	P	P	P	RGD1566373_predicted	PREDICTED: Rattus norvegicus similar to large subunit ribosomal protein L36a (predicted) (RGD1566373_predicted), mRNA [XM_345098]		365560
A_44_P450124	0.000289132	2.15734	up	6.66293	6.73329	6.47242	7.82063	7.64162	7.73414	P	P	P	P	P	P	Spetex-2F	Rattus norvegicus Spetex-2F protein (Spetex-2F), mRNA [NM_001009968]	NM_001009968	316940		Rn.110794
A_44_P179165	0.000291131	5.45186	up	5.51269	5.87235	5.25631	7.79136	8.05571	8.13453	P	P	P	P	P	P	Fgl2	Rattus norvegicus fibrinogen-like 2 (Fgl2), mRNA [NM_053455]	NM_053455	84586	GO:0007165|GO:0007567|GO:0005102|GO:0008233|GO:0005615	Rn.64635
A_44_P429379	0.000301818	2.09605	up	7.27208	7.31858	7.11933	8.30689	8.18487	8.42126	P	P	P	P	P	P	RGD1564268_predicted	PREDICTED: Rattus norvegicus similar to ribosomal protein L36 (predicted) (RGD1564268_predicted), mRNA [XM_235399]		300001	GO:0006412|GO:0003735|GO:0005622|GO:0005840
A_44_P498347	0.000303659	3.73412	up	2.74361	2.43801	2.37095	4.45631	4.20324	4.59532	A	A	A	P	P	P	RGD1560606_predicted	PREDICTED: Rattus norvegicus similar to down-regulated in metastasis (predicted) (RGD1560606_predicted), mRNA [XM_235023]	XM_235023	314713		Rn.162943
A_44_P525110	0.000315119	2.16731	up	11.4374	11.5588	11.2618	12.5598	12.4524	12.5937	P	P	P	P	P	P	LOC365309	PREDICTED: Rattus norvegicus similar to 60S ribosomal protein L23a (LOC365309), mRNA [XR_005845]	XR_005845	365309		Rn.197955
A_44_P379461	0.000324716	2.73693	up	6.64293	6.64655	6.34125	7.87609	7.9773	8.13502	P	P	P	P	P	P	Dhx16	Rattus norvegicus DEAH (Asp-Glu-Ala-His) box polypeptide 16 (Dhx16), mRNA [NM_212496]	NM_212496	294232	GO:0000074|GO:0000398|GO:0006397|GO:0007049|GO:0008380|GO:0003676|GO:0003724|GO:0005524|GO:0008026|GO:0016887|GO:0005634	Rn.6832
A_43_P15530	0.000331109	2.17062	up	10.762	10.7601	10.6711	11.9009	11.6688	11.9777	P	P	P	P	P	P	S100b	Rattus norvegicus S100 protein, beta polypeptide (S100b), mRNA [NM_013191]	NM_013191	25742	GO:0006112|GO:0006874|GO:0006917|GO:0007409|GO:0007417|GO:0007613|GO:0008283|GO:0042035|GO:0045917|GO:0048143|GO:0048151|GO:0048168|GO:0048169|GO:0005509|GO:0008270|GO:0019210|GO:0042803|GO:0048154|GO:0048155|GO:0048156|GO:0048306|GO:0001726|GO:0005576|GO:0005634|GO:0005737|GO:0043025	Rn.8937
A_44_P450278	0.000331994	2.52724	up	9.82386	9.90296	9.62245	11.0771	11.006	11.2788	P	P	P	P	P	P	RGD1564320_predicted	PREDICTED: Rattus norvegicus similar to 60S ribosomal protein L5 (predicted) (RGD1564320_predicted), mRNA [XR_009368]	XR_009368	365556		Rn.196030
A_44_P463938	0.000368145	2.43179	up	3.51705	3.33252	3.55714	4.93263	4.68335	4.6368	A	A	A	P	P	P	RGD1307830_predicted	Rattus norvegicus similar to cDNA sequence BC003331 (LOC304863), mRNA [XM_222746]	XM_222746	304863	GO:0008270|GO:0016491	Rn.211806
A_44_P213336	0.000396472	2.5434	up	7.76085	7.7686	7.42125	8.91318	9.00969	9.0681	P	P	P	P	P	P	RGD1561395_predicted	PREDICTED: Rattus norvegicus similar to 60S ribosomal protein L9 (predicted) (RGD1561395_predicted), mRNA [XR_007961]	XR_007961	298270		Rn.201268
A_42_P708593	0.000397476	2.03563	up	10.3303	10.0109	10.1709	11.1653	11.2251	11.1981	P	P	P	P	P	P	Per2	Rattus norvegicus period homolog 2 (Drosophila) (Per2), mRNA [NM_031678]	NM_031678	63840	GO:0006350|GO:0006355|GO:0007165|GO:0007623|GO:0004871|GO:0005515|GO:0005634|GO:0005737	Rn.25935
A_44_P538846	0.00039883	2.42336	up	7.92693	7.8669	8.06068	9.10749	9.43106	9.147	P	P	P	P	P	P	RGD1565190_predicted	PREDICTED: Rattus norvegicus similar to glyceraldehyde-3-phosphate dehydrogenase (predicted) (RGD1565190_predicted), mRNA [XM_344998]	XM_344998	365415	GO:0006096|GO:0004365|GO:0051287
A_44_P184874	0.00041192	3.03925	up	8.22744	8.43271	8.07352	9.70037	9.79237	10.0521	P	P	P	P	P	P	RGD1563636_predicted	PREDICTED: Rattus norvegicus similar to 40S ribosomal protein S20 (predicted) (RGD1563636_predicted), mRNA [XM_218063]		292466
A_44_P301248	0.000416682	2.01676	up	6.47268	6.51741	6.29031	7.38663	7.36586	7.56404	P	P	P	P	P	P	RGD1309450_predicted	PREDICTED: Rattus norvegicus similar to KIAA2010 protein (predicted) (RGD1309450_predicted), mRNA [XM_001053322]	XM_001053322	360993		Rn.35621
A_44_P453567	0.00043477	2.97569	up	6.30821	6.47408	6.09979	7.96986	7.6677	7.96419	P	P	P	P	P	P	RGD1309995_predicted	PREDICTED: Rattus norvegicus similar to CG13957-PA (predicted) (RGD1309995_predicted), mRNA [XM_235003]		314690		Rn.22501
A_44_P269782	0.000440565	2.5144	up	4.61502	4.99525	4.69495	6.19262	6.05406	6.04919	P	P	P	P	P	P	LOC291387	PREDICTED: Rattus norvegicus similar to 60S ribosomal protein L26 (LOC291387), mRNA [XR_006529]	XR_006529	291387		Rn.196963
A_44_P1007689	0.00044277	4.45206	up	5.34768	5.64166	5.0058	7.39338	7.40845	7.65673	P	P	P	P	P	P	RGD1563952_predicted	PREDICTED: Rattus norvegicus similar to Mospd2 protein (predicted) (RGD1563952_predicted), mRNA [XM_343782]		363463	GO:0005198	Rn.15602
A_44_P1046205	0.000444219	3.28352	up	5.09822	5.04578	4.73219	6.58978	6.53253	6.89962	P	P	P	P	P	P	Jmjd2c_predicted	PREDICTED: Rattus norvegicus jumonji domain containing 2C (predicted) (Jmjd2c_predicted), mRNA [XM_216426]		298144	GO:0006355|GO:0003676|GO:0003677|GO:0005515|GO:0008270	Rn.15348
A_44_P325766	0.000461925	3.54793	up	4.37884	4.71407	4.15133	6.3453	6.14177	6.23811	P	P	P	P	P	P	Icos	Rattus norvegicus inducible T-cell co-stimulator (Icos), mRNA [NM_022610]	NM_022610	64545	GO:0016337|GO:0031295|GO:0003674|GO:0042287|GO:0042607|GO:0005615|GO:0005887|GO:0016020|GO:0016021	Rn.168816
A_44_P156705	0.00046989	3.51785	up	10.0705	10.1453	9.74341	11.6171	11.7552	12.031	P	P	P	P	P	P	LOC689075	PREDICTED: Rattus norvegicus similar to ribosomal protein L10 (LOC689075), mRNA [XM_001069421]	XM_001069421	689075	GO:0006412|GO:0003735|GO:0005622|GO:0005840
A_44_P133162	0.000479574	6.0039	up	2.3409	2.57933	2.69298	5.51408	4.73291	5.12393	A	A	A	P	P	P	Rnase11	Rattus norvegicus ribonuclease 11 (Rnase11), mRNA [NM_001012476]	NM_001012476	497651	GO:0003676|GO:0004522	Rn.198273
A_44_P668582	0.000496106	2.79581	up	4.82993	4.68605	4.59138	6.25372	5.94198	6.36146	P	P	P	P	P	P	RGD1562105_predicted	PREDICTED: Rattus norvegicus similar to Rho-GTPase-activating protein 25 (predicted) (RGD1562105_predicted), mRNA [XM_575596]	XM_575596	500246	GO:0007165|GO:0005622	Rn.22776
A_44_P974229	0.000499555	2.02244	up	7.62354	7.46277	7.65304	8.47632	8.74476	8.56655	P	P	P	P	P	P	LOC365186	PREDICTED: Rattus norvegicus similar to Glyceraldehyde-3-phosphate dehydrogenase (GAPDH) (38 kDa BFA-dependent ADP-ribosylation substrate) (BARS-38) (LOC365186), mRNA [XR_007164]	XR_007164	365186		Rn.198055
A_44_P121682	0.000514994	2.34376	up	8.49543	8.50003	8.19824	9.54603	9.57479	9.75935	P	P	P	P	P	P	RGD1561993_predicted	PREDICTED: Rattus norvegicus similar to Small nuclear ribonucleoprotein F (snRNP-F) (predicted) (RGD1561993_predicted), mRNA [XM_230870]	XM_230870	296377	GO:0016071|GO:0030529
A_44_P115142	0.000524491	4.20365	up	4.25456	4.88509	4.31761	6.59314	6.59133	6.48772	P	P	P	P	P	P	Mycn	Rattus norvegicus v-myc myelocytomatosis viral related oncogene, neuroblastoma derived (avian) (Mycn), mRNA [NM_001013096]	NM_001013096	298894	GO:0006355|GO:0008284|GO:0030324|GO:0003700|GO:0005515|GO:0005634	Rn.81116
A_44_P346701	0.00053619	2.06687	up	7.08546	7.05323	7.06033	8.31549	7.97655	8.04931	P	P	P	P	P	P	Pbp2	Rattus norvegicus phosphatidylethanlomine binding protein 2 (pebp-2) partial cds [AF226629]		246145	GO:0007242|GO:0008429|GO:0019210	Rn.198710
A_44_P1042668	0.000538947	2.15187	up	8.19149	8.32268	7.9775	9.27127	9.19425	9.34291	P	P	P	P	P	P	Hint3	Histidine triad protein 4 (Fragment). [Source:Uniprot/SPTREMBL;Acc:Q8K3P7] [ENSRNOT00000019047]		246769		Rn.9467
A_44_P1023480	0.000540991	2.44107	up	7.80084	7.63614	7.61484	8.80069	8.92826	9.1854	P	P	P	P	P	P	RGD1309020	Rattus norvegicus similar to RIKEN cDNA 6530403A03 (predicted), mRNA (cDNA clone IMAGE:7321837) [BC088167]		291060	GO:0005689	Rn.39699
A_44_P445556	0.000549274	3.69494	up	4.77468	4.498	4.19949	6.46718	6.20254	6.4591	P	P	P	P	P	P	LOC310579	PREDICTED: Rattus norvegicus similar to Annexin A7 (Annexin VII) (Synexin) (LOC310579), mRNA [XR_006339]	XR_006339	310579		Rn.197814
A_44_P454861	0.00055687	3.36791	up	11.1311	10.9221	10.6571	12.5787	12.5181	12.8691	P	P	P	P	P	P	LOC295698	PREDICTED: Rattus norvegicus similar to heat shock protein 8 (LOC295698), mRNA [XR_005725]	XR_005725	295698		Rn.197746
A_44_P101644	0.000562596	4.79871	up	3.33011	2.82191	3.48542	5.30632	5.45064	5.66842	A	A	A	P	P	P	Rock2	Rattus norvegicus Rho-associated coiled-coil forming kinase 2 (Rock2), mRNA [NM_013022]	NM_013022	25537	GO:0000910|GO:0006468|GO:0006936|GO:0007165|GO:0007242|GO:0030261|GO:0000166|GO:0003779|GO:0004674|GO:0005198|GO:0005515|GO:0005524|GO:0008270|GO:0016301|GO:0016740|GO:0019992|GO:0046872|GO:0005622|GO:0015629	Rn.88642
A_44_P326133	0.000566206	2.38799	up	11.0758	11.1105	10.7313	12.2408	12.1636	12.2806	P	P	P	P	P	P	LOC296723	PREDICTED: Rattus norvegicus similar to Fatty acid-binding protein, epidermal (E-FABP) (Cutaneous fatty acid-binding protein) (C-FABP) (DA11) (LOC296723), mRNA [XR_005499]	XR_005499	296723		Rn.197758
A_44_P435422	0.000568461	2.12312	up	8.30799	8.42126	8.10095	9.26614	9.36444	9.45818	P	P	P	P	P	P	LOC309957	Rattus norvegicus similar to myocyte enhancer factor 2C (LOC309957), mRNA [NM_001014035]	NM_001014035	309957	GO:0006350|GO:0006355|GO:0003700|GO:0005634	Rn.162435
A_44_P286158	0.00057202	2.56894	up	11.4785	11.6402	11.2771	12.7263	12.7522	13.0009	P	P	P	P	P	P	RGD1564574_predicted	PREDICTED: Rattus norvegicus similar to 40S ribosomal protein S16 (predicted) (RGD1564574_predicted), mRNA [XR_008036]	XR_008036	291669		Rn.201250
A_43_P11997	0.00057745	2.03604	up	6.33372	6.17139	6.42348	7.36558	7.44262	7.19768	P	P	P	P	P	P	Klrc2	Rattus norvegicus killer cell lectin-like receptor subfamily C, member 2 (Klrc2), mRNA [NM_019261]	NM_019261	29684	GO:0006968|GO:0007165|GO:0004888|GO:0005529|GO:0005887	Rn.9894
A_44_P470043	0.000585051	4.18114	up	3.3637	2.89758	2.9201	4.841	5.232	5.30008	A	A	A	P	P	P	Brd1_predicted	PREDICTED: Rattus norvegicus bromodomain containing 1 (predicted) (Brd1_predicted), mRNA [XM_235552]		315210	GO:0006355|GO:0005515|GO:0008270|GO:0005634	Rn.9133
A_44_P550748	0.000605109	2.13868	up	7.80894	8.01262	7.96212	8.90871	9.20971	8.95544	P	P	P	P	P	P	Lrat	Rattus norvegicus lecithin-retinol acyltransferase (phosphatidylcholine-retinol-O-acyltransferase) (Lrat), mRNA [NM_022280]	NM_022280	64047	GO:0006653|GO:0006776|GO:0007601|GO:0042572|GO:0050896|GO:0008374|GO:0008415|GO:0016740|GO:0019841|GO:0047173|GO:0005783|GO:0005792|GO:0016020|GO:0016021	Rn.137431
A_44_P421944	0.000616324	2.56073	up	5.29011	5.25666	5.17359	6.42696	6.50069	6.86237	M	P	M	P	P	P	RGD1562724_predicted	PREDICTED: Rattus norvegicus similar to H3 histone, family 3B (predicted) (RGD1562724_predicted), mRNA [XM_225322]		291113
A_44_P403065	0.000626473	2.19186	up	12.4284	12.5942	12.3429	13.4161	13.6242	13.7217	P	P	M	P	P	P	LOC364560	PREDICTED: Rattus norvegicus similar to ribosomal protein L21 (LOC364560), mRNA [XM_001053364]	XM_001053364	364560	GO:0006412|GO:0003735|GO:0005622|GO:0005840
A_44_P293248	0.000641273	2.78678	up	7.01898	7.28677	7.30007	8.48114	8.90372	8.65675	P	P	P	P	P	P	Dhcr24	24-dehydrocholesterol reductase [Source:RefSeq_peptide;Acc:NP_001073617] [ENSRNOT00000009402]		298298	GO:0000188|GO:0006118|GO:0006695|GO:0006915|GO:0006916|GO:0006979|GO:0007050|GO:0007265|GO:0008285|GO:0009888|GO:0043154|GO:0009055|GO:0016491|GO:0017017|GO:0019899|GO:0042605|GO:0005575|GO:0005615|GO:0005634|GO:0005737|GO:0005783|GO:0005789|GO:0005794|GO:0016021
A_44_P760360	0.000657467	2.74183	up	4.67791	5.01179	4.7526	6.17249	6.14107	6.49416	P	P	P	P	P	P	RGD1566198_predicted	PREDICTED: Rattus norvegicus similar to 60S ribosomal protein L9 (predicted) (RGD1566198_predicted), mRNA [XR_007404]	XR_007404	502629		Rn.195487
A_44_P304759	0.000659792	2.34859	up	7.44721	7.69072	7.38251	8.69112	8.61622	8.90848	P	P	P	P	P	P	RGD1563459_predicted	PREDICTED: Rattus norvegicus RGD1563459 (predicted) (RGD1563459_predicted), mRNA [XR_007322]	XR_007322	292088		Rn.196027
A_44_P456342	0.000667673	4.50361	up	4.59668	4.74755	4.05195	6.67727	6.47662	6.75554	P	P	P	P	P	P	Dyrk2_predicted	PREDICTED: Rattus norvegicus dual-specificity tyrosine-(Y)-phosphorylation regulated kinase 2 (predicted) (Dyrk2_predicted), mRNA [XM_235179]	XM_235179	314862	GO:0006468|GO:0004674|GO:0005524|GO:0005737	Rn.23189
A_44_P998060	0.000687404	3.25854	up	6.88587	7.07205	6.57914	8.56742	8.35535	8.72695	P	P	P	P	P	P	Prei3	Rattus norvegicus preimplantation protein 3 (Prei3), mRNA [NM_133528]	NM_133528	171050	GO:0006810|GO:0005515|GO:0008270|GO:0046872|GO:0005624|GO:0016020	Rn.12262
A_44_P532686	0.000734011	2.26063	up	8.5342	8.7377	8.4067	9.57685	9.78819	9.84373	P	P	P	P	P	P	Efnb1	Rattus norvegicus ephrin B1 (Efnb1), mRNA [NM_017089]	NM_017089	25186	GO:0001755|GO:0007155|GO:0007267|GO:0007275|GO:0007399|GO:0007411|GO:0009880|GO:0030154|GO:0042102|GO:0048013|GO:0005515|GO:0046875|GO:0005615|GO:0005625|GO:0005887|GO:0016020|GO:0016021|GO:0045121|GO:0045202	Rn.44398
A_44_P197783	0.000760594	2.06703	up	3.88675	3.76734	3.65795	4.96159	4.64656	4.84657	A	P	A	P	P	P	LOC290549	UI-R-DZ1-cni-f-16-0-UI.s1 UI-R-DZ1 Rattus norvegicus cDNA clone UI-R-DZ1-cni-f-16-0-UI 3', mRNA sequence [BQ205389]	BQ205389	290549	GO:0008430	Rn.156559
A_44_P436063	0.000805783	2.50813	up	9.90854	9.91328	9.59425	10.9799	11.0946	11.3214	P	P	P	P	P	P	RGD1560623_predicted	PREDICTED: Rattus norvegicus similar to ribosomal protein S24 (predicted) (RGD1560623_predicted), mRNA [XR_008555]	XR_008555	305492		Rn.195970
A_44_P348244	0.000827283	5.08189	up	4.09314	4.09577	3.55035	5.93192	6.27008	6.57334	P	P	A	P	P	P	Nadsyn1	Glutamine-dependent NAD(+) synthetase (EC 6.3.5.1) (NAD(+) synthase [glutamine-hydrolyzing]) (NAD(+) synthetase 1). [Source:Uniprot/SWISSPROT;Acc:Q812E8] [ENSRNOT00000028175]		353255	GO:0006807|GO:0009435|GO:0000166|GO:0003952|GO:0005524|GO:0016810|GO:0016874	Rn.22886
A_44_P651053	0.000886914	2.445	up	8.09421	8.14609	7.76142	9.2191	9.20015	9.45197	P	P	P	P	P	P	Supt16h_predicted	AW917641 EST348945 Rat gene index, normalized rat, norvegicus, Bento Soares Rattus norvegicus cDNA clone RGIEG35 5' end, mRNA sequence [AW917641]		305851	GO:0006508|GO:0008235	Rn.93187
A_44_P1033684	0.000887396	2.36968	up	6.00211	5.92886	5.82688	7.19008	6.92587	7.37597	P	P	P	P	P	P	Prpf4b	Rattus norvegicus PRP4 pre-mRNA processing factor 4 homolog B (yeast) (Prpf4b), mRNA [NM_001011923]	NM_001011923	291078	GO:0006468|GO:0008380|GO:0004674|GO:0004713|GO:0005515|GO:0005524|GO:0005694	Rn.32654
A_44_P621304	0.000912698	2.23611	up	9.82218	9.87974	9.50178	10.8684	10.8092	11.009	P	P	P	P	M	P	LOC502174	PREDICTED: Rattus norvegicus similar to 40S ribosomal protein S7 (S8) (LOC502174), mRNA [XR_006720]	XR_006720	502174		Rn.196971
A_44_P837644	0.00092988	5.3421	up	4.4025	4.49025	3.79595	6.43294	6.52955	6.97842	P	P	A	P	P	P	Ankfy1_predicted	PREDICTED: Rattus norvegicus ankyrin repeat and FYVE domain containing 1 (predicted) (Ankfy1_predicted), mRNA [XM_239269]	XM_239269	303292	GO:0006355|GO:0003677|GO:0003700|GO:0005515|GO:0008270	Rn.98554
A_44_P135696	0.000951764	3.14296	up	5.20502	4.79939	4.59339	6.52531	6.41072	6.61814	P	P	P	P	P	P	LOC307960	PREDICTED: Rattus norvegicus similar to ATP-binding cassette, sub-family F (GCN20), member 2 (LOC307960), mRNA [XR_005558]	XR_005558	307960		Rn.198084
A_44_P1052387	0.000962267	3.05834	up	5.00907	5.33595	4.75926	6.61229	6.52877	6.80145	P	M	P	P	M	M	Hnrpll_predicted	PREDICTED: Rattus norvegicus heterogeneous nuclear ribonucleoprotein L-like (predicted) (Hnrpll_predicted), mRNA [XM_233805]		313842	GO:0006397|GO:0006520|GO:0000166|GO:0003723|GO:0030170|GO:0005634	Rn.161893
A_44_P135106	0.000979881	2.72327	up	3.28928	3.62686	3.84169	4.97014	5.11923	5.00448	A	A	P	P	P	P	Olr1517_predicted	Rattus norvegicus olfactory receptor 1517 (predicted) (Olr1517_predicted), mRNA [NM_001001351]	NM_001001351	287516	GO:0007186|GO:0050911|GO:0004984|GO:0016021	Rn.142073
A_44_P270016	0.000981687	2.47436	up	4.73398	4.41206	4.34624	5.91558	5.62181	5.87606	P	P	P	P	P	P	LOC299943	PREDICTED: Rattus norvegicus similar to beta-catenin (LOC299943), mRNA [XR_006732]	XR_006732	299943		Rn.197424
A_44_P103309	0.00103681	2.18523	up	4.29112	4.15711	4.4956	5.43457	5.5991	5.29351	P	P	P	P	P	P	RGD1565739_predicted	Rattus norvegicus similar to sphingosine 1-phosphate phosphohydrolase 2 (LOC301543), mRNA [XM_237343]	XM_237343	301543		Rn.105022
A_44_P203731	0.00105792	5.41985	up	4.51922	5.12754	4.21551	7.12096	6.85717	7.19891	P	P	P	P	P	P	RGD1559647_predicted	PREDICTED: Rattus norvegicus similar to Psmc6 protein (predicted) (RGD1559647_predicted), mRNA [XR_008080]	XR_008080	310988		Rn.127901
A_44_P236577	0.00111222	4.0142	up	4.93548	4.43936	5.18815	6.67131	6.93501	6.97201	P	P	P	P	P	P	RGD1562761_predicted	Rattus norvegicus similar to putative polyA-binding protein PABPN2/ePABP2 (LOC307920), mRNA [XM_226547]	XM_226547	307920		Rn.154587
A_44_P466345	0.00112747	3.57311	up	7.67171	7.6594	7.38997	9.61393	9.01077	9.60792	P	P	P	P	P	P	LOC680198	PREDICTED: Rattus norvegicus hypothetical protein LOC680198 (LOC680198), mRNA [XM_001056098]	XM_001056098	680198
A_44_P520757	0.00113147	2.32696	up	7.48916	7.36457	7.00696	8.53895	8.51269	8.46438	P	P	P	P	P	P	LOC313749	Rattus norvegicus similar to mKIAA0673 protein, mRNA (cDNA clone IMAGE:7455102), complete cds. [BC107905]	BC107905	313749		Rn.72800
A_44_P508189	0.00113347	3.08356	up	7.45475	7.20028	7.79495	8.92576	9.18778	9.21023	P	P	P	P	P	P	Olr300_predicted	Rattus norvegicus olfactory receptor 300 (predicted) (Olr300_predicted), mRNA [NM_001000237]	NM_001000237	293599	GO:0007186|GO:0050911|GO:0004984|GO:0016021	Rn.141737
A_44_P592344	0.00117911	2.69538	up	7.46483	7.58446	7.15672	8.88372	8.60791	9.00586	P	M	P	P	P	P	Elmo1_predicted	PREDICTED: Rattus norvegicus engulfment and cell motility 1, ced-12 homolog (C. elegans) (predicted) (Elmo1_predicted), mRNA [XM_341532]		361251	GO:0006909|GO:0006911|GO:0006915|GO:0006928|GO:0016601|GO:0030029|GO:0030036|GO:0005515|GO:0017124|GO:0005737|GO:0005886	Rn.24911
A_44_P775534	0.00118696	4.26244	up	5.77116	5.42259	4.98252	7.32012	7.43375	7.69743	P	P	P	P	P	P	LOC364753	PREDICTED: Rattus norvegicus similar to NSFL1 (p97) cofactor (p47) (LOC364753), mRNA [XR_006458]	XR_006458	364753		Rn.197032
A_44_P605002	0.00122222	3.28506	up	7.28421	7.04352	6.6946	8.68519	8.5342	8.95069	P	P	P	P	P	P	RGD1309971_predicted	PREDICTED: Rattus norvegicus similar to KIAA1126 protein (predicted) (RGD1309971_predicted), mRNA [XM_235397]		315054		Rn.33421
A_44_P970213	0.00122892	4.3313	up	3.53609	2.79344	3.35726	5.50931	5.08542	5.43646	A	A	A	P	P	P	RGD1310950_predicted	PREDICTED: Rattus norvegicus similar to KIAA1078 protein (predicted) (RGD1310950_predicted), mRNA [XM_213983]	XM_213983	289400		Rn.92141
A_44_P354229	0.00124151	3.73377	up	4.96532	5.247	4.6463	7.08891	6.55742	6.9142	P	P	P	P	P	P	LOC503452	PREDICTED: Rattus norvegicus similar to karyopherin (importin) alpha 2 (LOC503452), mRNA [XR_005779]	XR_005779	503452		Rn.196862
A_44_P545948	0.00124986	3.16893	up	4.4652	4.10874	3.90746	5.82063	5.61158	6.04118	P	P	P	P	P	P	LOC293740	PREDICTED: Rattus norvegicus similar to Sorting nexin-5 (LOC293740), mRNA [XR_008997]	XR_008997	293740		Rn.216244
A_44_P154675	0.00127625	3.86017	up	3.74973	3.17655	3.24722	5.47457	5.02085	5.52408	A	P	A	P	P	P	LOC299725	PREDICTED: Rattus norvegicus hypothetical LOC299725 (LOC299725), mRNA [XR_005762]	XR_005762	299725		Rn.197447
A_42_P598679	0.00129662	2.55402	up	6.07826	5.71431	6.25314	7.26945	7.37259	7.46199	P	P	P	P	P	P	Tmem16a_predicted	PREDICTED: Rattus norvegicus transmembrane protein 16A (predicted) (Tmem16a_predicted), mRNA [XM_219695]		309135	GO:0016021	Rn.162509
A_44_P801714	0.00129667	2.33269	up	6.79032	6.94123	6.47818	7.95492	7.84439	8.07641	P	P	P	P	P	P	LOC300284	Rattus norvegicus similar to RIKEN cDNA 4833435D08 (LOC300284), mRNA [NM_001013951]	NM_001013951	300284	GO:0005975|GO:0030259|GO:0016758|GO:0030246	Rn.29819
A_44_P458987	0.00137836	2.30165	up	6.65872	6.72339	6.37688	7.74809	7.62492	7.99398	P	P	P	P	P	P	LOC364556	Rattus norvegicus Ab1-351 mRNA, complete cds. [AY325145]	AY325145	364556	GO:0003676|GO:0005634	Rn.163324
A_44_P513472	0.00138943	2.88163	up	4.69125	4.59532	5.10639	6.54228	6.16322	6.26813	P	P	P	P	P	P	RGD1564243_predicted	PREDICTED: Rattus norvegicus similar to brain Zn-finger protein (predicted) (RGD1564243_predicted), mRNA [XM_225362]		291174
A_44_P637134	0.00140934	2.36611	up	6.60685	6.48671	6.95749	8.01547	7.78683	7.9763	P	P	P	P	P	P	RGD1561575_predicted	PREDICTED: Rattus norvegicus similar to Phosphoglycerate mutase 1 (Phosphoglycerate mutase isozyme B) (predicted) (RGD1561575_predicted), mRNA [XR_007584]	XR_007584	367720		Rn.196039
A_44_P457368	0.00144903	2.24807	up	6.58121	6.59578	6.35655	7.81478	7.42398	7.80084	P	P	P	P	P	P	RGD1561890_predicted	PREDICTED: Rattus norvegicus similar to craniofacial development protein 1 (predicted) (RGD1561890_predicted), mRNA [XM_233989]	XM_233989	313982
A_44_P196939	0.00148284	2.09403	up	4.97431	4.86798	5.06184	6.25117	5.81689	6.03493	P	P	P	P	P	P	RGD1559781_predicted	PREDICTED: Rattus norvegicus similar to Dynein, axonemal, light chain 4 (predicted) (RGD1559781_predicted), mRNA [XM_228124]		294376
A_44_P458021	0.00148701	2.03713	up	6.70298	6.88171	6.64019	7.64321	7.67222	7.98907	P	P	P	P	P	P	Tnfrsf11b	Rattus norvegicus tumor necrosis factor receptor superfamily, member 11b (osteoprotegerin) (Tnfrsf11b), mRNA [NM_012870]	NM_012870	25341	GO:0001501|GO:0006915|GO:0007165|GO:0007584|GO:0010035|GO:0042489|GO:0042493|GO:0045671|GO:0045779|GO:0046685|GO:0004872|GO:0005125|GO:0005515|GO:0005576|GO:0005578|GO:0005615	Rn.202973
A_44_P217967	0.00153598	2.04479	up	6.07652	6.21106	6.38855	7.36355	7.05922	7.34923	P	P	P	P	P	P	LOC307783	PREDICTED: Rattus norvegicus similar to TGF beta-inducible nuclear protein 1 (L-name-related protein 42) (LNR42) (LOC307783), mRNA [XR_006677]	XR_006677	307783		Rn.196949
A_44_P805961	0.0016102	4.05681	up	2.95066	2.37059	2.51477	4.76944	4.23696	4.89066	A	A	A	P	P	P	LOC499248	PREDICTED: Rattus norvegicus similar to initiation factor 2 associated 67 kDa protein (LOC499248), mRNA [XR_007037]	XR_007037	499248		Rn.198512
A_44_P184909	0.00166547	2.0371	up	4.48549	4.90051	4.88755	5.77442	5.78957	5.7891	P	P	P	P	P	M	RGD1559752_predicted	PREDICTED: Rattus norvegicus similar to MITF-2B protein (predicted) (RGD1559752_predicted), mRNA [XR_008321]	XR_008321	288951		Rn.195942
A_44_P314506	0.00169353	2.02335	up	9.71039	10.0866	9.8025	10.9491	10.7342	10.9664	P	P	P	P	P	P	LOC288019	PREDICTED: Rattus norvegicus similar to eukaryotic translation elongation factor 1 alpha 1 (LOC288019), mRNA [XR_006893]	XR_006893	288019		Rn.214653
A_44_P898566	0.00177307	2.29393	up	10.3593	10.277	9.95582	11.2089	11.5719	11.4049	P	P	P	P	P	P	LOC366355	PREDICTED: Rattus norvegicus similar to L-lactate dehydrogenase A chain (LDH-A) (LDH muscle subunit) (LDH-M) (LOC366355), mRNA [XR_006946]	XR_006946	366355		Rn.197591
A_44_P238733	0.00185471	2.47111	up	5.91795	5.72459	5.43896	6.86237	6.91449	7.22011	P	P	P	P	P	P	Tmed5	Rattus norvegicus transmembrane emp24 protein transport domain containing 5 (Tmed5), mRNA [NM_001007619]	NM_001007619	289883	GO:0006810|GO:0005793|GO:0016021	Rn.204558
A_44_P333281	0.00189112	3.75689	up	6.3957	6.44953	5.67776	8.19199	7.92057	8.13904	P	P	P	P	P	P	LOC365082	PREDICTED: Rattus norvegicus similar to RAB1, member RAS oncogene family (LOC365082), mRNA [XR_005485]	XR_005485	365082		Rn.198017
A_44_P483712	0.00190146	2.12196	up	6.37076	6.57334	6.1052	7.49735	7.31002	7.49814	P	P	P	P	P	P	Sox17_predicted	PREDICTED: Rattus norvegicus SRY-box containing gene 17 (predicted) (Sox17_predicted), mRNA [XM_232640]		312936	GO:0003677	Rn.7884
A_44_P450107	0.00191447	2.19785	up	11.0838	11.1695	10.7049	12.0617	12.0543	12.2506	P	P	P	P	P	P	RGD1560076_predicted	PREDICTED: Rattus norvegicus similar to 60S ribosomal protein L29 (P23) (predicted) (RGD1560076_predicted), mRNA [XM_226796]		294722	GO:0006412|GO:0003735|GO:0005622|GO:0005840
A_44_P136232	0.00193487	2.24045	up	5.42493	5.76682	5.32239	6.56273	6.59873	6.84404	P	P	P	P	P	P	RGD1563084_predicted	PREDICTED: Rattus norvegicus similar to FLJ20298 protein isoform a (predicted) (RGD1563084_predicted), mRNA [XR_007329]	XR_007329	315912		Rn.8284
A_44_P1059322	0.00195151	2.25055	up	7.49474	7.53488	7.12944	8.45831	8.45862	8.75296	P	P	P	P	P	P	RGD1563506_predicted	PREDICTED: Rattus norvegicus similar to junction-mediating and regulatory protein (predicted) (RGD1563506_predicted), mRNA [XM_214982]	XM_214982	293057		Rn.198506
A_44_P393411	0.00196203	4.08787	up	2.76549	3.62862	2.91879	4.95969	5.17014	5.27713	A	A	A	P	P	P	Clca2	Rattus norvegicus chloride channel calcium activated 2 (Clca2), mRNA [NM_001013202]	NM_001013202	362052		Rn.93762
A_44_P415021	0.00197375	2.31473	up	3.88478	4.23658	4.41735	5.40131	5.27796	5.49197	P	P	P	P	P	P	LOC302759	PREDICTED: Rattus norvegicus similar to muscle protein684 (LOC302759), mRNA [XR_006063]	XR_006063	302759		Rn.196880
A_44_P156462	0.00199013	2.98664	up	4.95487	4.36661	4.95062	6.15665	6.50474	6.34628	P	P	P	P	P	P	Ren1	Rattus norvegicus renin 1 (Ren1), mRNA [NM_012642]	NM_012642	24715	GO:0006508|GO:0008217|GO:0009755|GO:0042756|GO:0048469|GO:0004194|GO:0004195|GO:0005159|GO:0008233|GO:0005615	Rn.9831
A_44_P836979	0.00201774	3.46815	up	5.07847	5.29949	4.5137	6.81515	6.5815	6.87751	P	P	P	P	P	P	RGD1560685_predicted	PREDICTED: Rattus norvegicus similar to small nuclear ribonucleoprotein D3 (predicted) (RGD1560685_predicted), mRNA [XM_577651]		502191	GO:0016071|GO:0030529
A_44_P291264	0.002028	3.60718	up	5.06342	5.53106	4.81048	6.94768	7.26277	6.74712	P	P	P	P	P	P	Sele	Rattus norvegicus selectin, endothelial cell (Sele), mRNA [NM_138879]	NM_138879	25544	GO:0006954|GO:0007155|GO:0007157|GO:0050900|GO:0005509|GO:0005515|GO:0005529|GO:0005886|GO:0016020|GO:0016021	Rn.10359
A_44_P966471	0.00223587	2.31758	up	4.58441	4.13283	4.18437	5.57026	5.31897	5.65024	P	P	P	P	P	P	Gnn	PREDICTED: Rattus norvegicus Grp94 neighboring nucleotidase (Gnn), mRNA [XM_001080111]	XM_001080111	362863		Rn.41095
A_44_P420646	0.00233498	2.88012	up	7.94105	7.92156	7.42398	9.08976	9.20864	9.56658	P	P	P	P	P	P	RGD1310606	Rattus norvegicus similar to RIKEN cDNA 1200009B18; EST AA408438 (RGD1310606), mRNA [NM_001024984]	NM_001024984	297728		Rn.11521
A_44_P257058	0.00241441	3.54866	up	6.54058	7.0832	6.23035	8.32141	8.37535	8.6392	P	P	P	P	P	M	Adamts1	Rattus norvegicus a disintegrin-like and metallopeptidse (reprolysin type) with thrombospondin type 1 motif, 1 (Adamts1), mRNA [NM_024400]	NM_024400	79252	GO:0001542|GO:0001822|GO:0006508|GO:0007229|GO:0008285|GO:0004222|GO:0005178|GO:0005515|GO:0008201|GO:0008270|GO:0046872|GO:0005604|GO:0031012|GO:0031410	Rn.7897
A_44_P991459	0.00242619	2.33179	up	7.26401	7.28805	6.88802	8.25031	8.23812	8.61597	P	P	P	P	P	P	RGD1305156	Rattus norvegicus similar to RIKEN cDNA 1110014D18 (RGD1305156), mRNA [NM_001024876]	NM_001024876	299957	GO:0006281|GO:0006310|GO:0016567|GO:0004842|GO:0008270|GO:0016874|GO:0046872|GO:0000151|GO:0005634	Rn.203454
A_44_P1044830	0.0024519	2.17275	up	8.53107	8.50399	8.05678	9.46343	9.39239	9.59459	P	P	P	P	P	P	Lactb_predicted	PREDICTED: Rattus norvegicus lactamase, beta (predicted) (Lactb_predicted), mRNA [XM_217181]		300803	GO:0005615|GO:0016021	Rn.73451
A_44_P338137	0.0025543	2.05571	up	8.5147	8.61054	8.17543	9.46139	9.33965	9.61854	P	P	P	P	P	P	Cct6a	Rattus norvegicus chaperonin subunit 6a (zeta) (Cct6a), mRNA [NM_001033684]	NM_001033684	288620	GO:0006457|GO:0000166|GO:0005524|GO:0051082|GO:0005737|GO:0005832	Rn.33807
A_43_P19773	0.00256746	2.66209	up	3.31492	3.09949	3.48443	4.49989	4.56945	5.06716	A	A	A	P	P	P	Wdr22	Wdr22 protein (Fragment). [Source:Uniprot/SPTREMBL;Acc:Q68FQ3] [ENSRNOT00000006005]		314273		Rn.47944
A_44_P358110	0.00258664	2.10934	up	8.13017	8.26252	7.93075	9.24438	8.93794	9.37149	P	P	P	P	P	P	Tsg101	Rattus norvegicus tumor susceptibility gene 101 (Tsg101), mRNA [NM_181628]	NM_181628	292925	GO:0001558|GO:0006464|GO:0006512|GO:0006513|GO:0007050|GO:0008285|GO:0015031|GO:0030154|GO:0030216|GO:0045892|GO:0003714|GO:0005515|GO:0019787|GO:0030374|GO:0005634	Rn.7410
A_44_P288359	0.00265891	3.8116	up	5.54446	5.89947	5.03751	7.36667	7.20231	7.70366	P	P	P	P	P	P	RGD1563739_predicted	PREDICTED: Rattus norvegicus similar to tumor protein, translationally-controlled 1 (predicted) (RGD1563739_predicted), mRNA [XM_223826]	XM_223826	289930	GO:0005737
A_43_P19885	0.0026601	2.29526	up	6.28306	6.65326	6.05219	7.50279	7.61258	7.4691	P	P	P	P	P	P	Fbxl7_predicted	PREDICTED: Rattus norvegicus F-box and leucine-rich repeat protein 7 (predicted) (Fbxl7_predicted), mRNA [XM_342204]		361907	GO:0006511|GO:0004842|GO:0005515|GO:0000151	Rn.45065
A_44_P398792	0.00269937	2.13952	up	13.7396	13.9433	13.4439	14.6692	14.8021	14.9473	P	P	P	P	P	P	Tpt1	Rattus norvegicus tumor protein, translationally-controlled 1 (Tpt1), mRNA [NM_053867]	NM_053867	116646	GO:0006816|GO:0006874|GO:0006916|GO:0007283|GO:0008283|GO:0042981|GO:0005509|GO:0005515|GO:0005615|GO:0005737|GO:0005771|GO:0045298	Rn.36610
A_42_P704131	0.00272898	2.62015	up	2.87501	3.26039	2.85847	4.7089	4.28868	4.16525	A	A	A	P	P	P	Hsd3b	Rattus norvegicus steroid delta-isomerase, 3 beta (Hsd3b), mRNA [NM_012584]	NM_012584	24470	GO:0006694|GO:0006700|GO:0003854|GO:0004769|GO:0005496|GO:0016229|GO:0016491|GO:0005739|GO:0005743|GO:0005783|GO:0005792|GO:0016020|GO:0016021	Rn.34902
A_43_P11759	0.00296674	2.12809	up	10.6006	10.5078	10.2492	11.5101	11.331	11.7852	P	P	P	P	P	P	Rps26	Rattus norvegicus ribosomal protein S26 (Rps26), mRNA [NM_013224]	NM_013224	27139	GO:0006412|GO:0003735|GO:0005622|GO:0005840	Rn.144566
A_44_P325175	0.00324423	3.62562	up	4.37376	4.12059	3.4367	5.96658	5.65525	5.88392	P	P	A	P	P	P	RGD1307947	Rattus norvegicus similar to RIKEN cDNA C430008C19 (RGD1307947), mRNA [NM_001014083]	NM_001014083	314788		Rn.79019
A_44_P262064	0.00332734	2.56469	up	4.02842	4.68197	4.67264	5.83402	5.78186	5.8435	P	P	P	P	P	P	LOC299282	Rattus norvegicus Serine protease inhibitor (LOC299282), mRNA [NM_182474]	NM_182474	299282	GO:0004867	Rn.97597
A_44_P962936	0.00349732	3.07689	up	3.66325	3.6847	3.07002	4.88028	4.97526	5.42685	A	A	A	P	P	P	Cdca4	Rattus norvegicus cell division cycle associated 4 (Cdca4), mRNA [NM_001037214]	NM_001037214	500727	GO:0051301	Rn.32426
A_44_P238495	0.00369853	2.08321	up	5.02765	5.29423	4.8535	5.9483	6.34423	6.05928	P	P	P	P	M	P	Spnb1	RNO242018 Rattus norvegicus mRNA for short form of beta II spectrin, partial [AJ242018]	AJ242018	59306
A_44_P102319	0.00370113	2.23682	up	3.19917	3.3549	3.79333	4.62945	4.72088	4.48143	A	A	A	P	P	P	Sblf	Rattus norvegicus stonin mRNA, complete cds. [AY300793]	AY300793	360202	GO:0006886|GO:0006897|GO:0005515|GO:0030125	Rn.202174
A_44_P1009603	0.00382471	3.01727	up	4.8535	5.34377	4.63852	6.46688	6.2999	6.84874	P	P	P	P	P	P	RGD1563164_predicted	PREDICTED: Rattus norvegicus similar to B99 protein (predicted) (RGD1563164_predicted), mRNA [XM_217016]		300126		Rn.162961
A_44_P879144	0.00386883	2.44949	up	3.85607	4.13146	3.77199	4.93322	5.56439	5.13935	P	A	A	P	P	P	Gpr23_predicted	PREDICTED: Rattus norvegicus G protein-coupled receptor 23 (predicted) (Gpr23_predicted), mRNA [XM_228501]		302378		Rn.105026
A_44_P253023	0.00397526	2.28869	up	4.13182	4.37079	3.72289	5.24793	5.16768	5.39347	P	P	A	P	P	P	RGD1565516_predicted	PREDICTED: Rattus norvegicus similar to heterogeneous nuclear ribonucleoprotein K (predicted) (RGD1565516_predicted), mRNA [XR_007823]	XR_007823	294952		Rn.195492
A_44_P958992	0.00419914	2.54254	up	7.84641	8.24677	7.55415	9.23955	9.03184	9.41476	P	P	P	P	P	P	LOC499224	PREDICTED: Rattus norvegicus similar to eukaryotic translation elongation factor 1 alpha 2 (LOC499224), mRNA [XR_006664]	XR_006664	499224		Rn.197951
A_44_P1004645	0.00437014	2.57087	up	5.83231	6.2777	6.24864	7.29762	7.29559	7.8522	P	P	P	P	P	P	Pde3b	Rattus norvegicus phosphodiesterase 3B (Pde3b), mRNA [NM_017229]	NM_017229	29516	GO:0007165|GO:0031018|GO:0042593|GO:0050796|GO:0004114|GO:0004115|GO:0004119|GO:0016787|GO:0016020|GO:0016021	Rn.10322
A_44_P435596	0.00461951	2.46801	up	4.08254	3.92291	3.60648	4.85083	5.19894	5.4722	P	P	A	P	P	P	Zfp36	Rattus norvegicus zinc finger protein 36 (Zfp36), mRNA [NM_133290]	NM_133290	79426	GO:0006402|GO:0007243|GO:0045638|GO:0045893|GO:0050728|GO:0050779|GO:0003677|GO:0003727|GO:0003729|GO:0005515|GO:0008270|GO:0016563|GO:0046872|GO:0005634|GO:0005737|GO:0005829	Rn.82737
A_44_P929051	0.0046962	2.10866	up	3.72564	3.62196	3.73238	4.77468	4.44574	5.08855	A	P	A	P	P	P	RGD1565435_predicted	PREDICTED: Rattus norvegicus similar to Hmgb1 protein (predicted) (RGD1565435_predicted), mRNA [XR_008396]	XR_008396	502743		Rn.195825
A_44_P170884	0.00486062	2.80564	up	2.87461	2.57199	2.09387	4.15204	3.73454	4.11889	A	A	A	P	P	P	LOC289943	PREDICTED: Rattus norvegicus similar to heat shock protein 1 (chaperonin) (LOC289943), mRNA [XR_008381]	XR_008381	289943		Rn.197124
A_44_P1054631	0.0052858	3.43993	up	3.55596	3.31184	3.2498	4.87521	5.77309	4.81643	A	A	A	P	P	P	LOC681138	PREDICTED: Rattus norvegicus similar to DnaJ (Hsp40) homolog, subfamily B, member 6 (predicted) (LOC681138), mRNA [XM_001060452]	XM_001060452	681138	GO:0006457|GO:0031072|GO:0051082
A_44_P778129	0.00528593	2.10984	up	7.51855	7.44288	6.96535	8.30509	8.28629	8.56682	P	P	P	P	P	P	Bai3_predicted	PREDICTED: Rattus norvegicus brain-specific angiogenesis inhibitor 3 (predicted) (Bai3_predicted), mRNA [XM_217367]	XM_217367	301309	GO:0007186|GO:0007218|GO:0004930|GO:0016527|GO:0016020|GO:0016021	Rn.204758
A_44_P358548	0.00539145	2.0133	up	6.04277	6.34785	6.36027	7.55644	7.05297	7.17017	P	P	P	P	P	P	Kcns2	Rattus norvegicus potassium voltage-gated channel, delayed-rectifier, subfamily S, member 2 (Kcns2), mRNA [NM_023966]	NM_023966	66022	GO:0006811|GO:0006813|GO:0005249|GO:0005515|GO:0030955|GO:0008076|GO:0016020|GO:0016021	Rn.64498
A_44_P385014	0.0056183	5.0682	up	1.94513	2.94679	1.96451	4.58406	4.1683	5.12848	A	A	A	M	P	P	Atad2_predicted	PREDICTED: Rattus norvegicus ATPase family, AAA domain containing 2 (predicted) (Atad2_predicted), mRNA [XM_235326]	XM_235326	314993	GO:0000166|GO:0005524|GO:0017111	Rn.6690
A_44_P302310	0.00568914	2.24163	up	4.33642	3.89	4.35924	5.55642	5.06025	5.46264	P	P	P	P	P	P	LOC681331	PREDICTED: Rattus norvegicus similar to apoptosis inhibitor 5 (LOC681331), mRNA [XR_006043]	XR_006043	681331		Rn.199038
A_44_P276803	0.00572514	3.46968	up	4.09345	4.74948	3.74408	5.93357	5.75528	6.28256	P	P	A	P	P	P	LOC296300	Rattus norvegicus similar to zinc finger protein 341 (LOC296300), mRNA [NM_001047859]	NM_001047859	296300	GO:0016071|GO:0003676|GO:0008270|GO:0046872|GO:0005622|GO:0030529	Rn.198660
A_44_P410461	0.00575715	2.25718	up	3.79303	3.53988	4.21982	5.18623	5.01807	4.87198	A	P	P	P	P	P	Kb36	Rattus norvegicus type II keratin Kb36 (Kb36), mRNA [NM_001008808]	NM_001008808	300248	GO:0005198|GO:0005882	Rn.143275
A_44_P145891	0.00580741	2.1582	up	10.49	10.5149	9.91571	11.3561	11.3447	11.5493	P	P	P	P	P	P	LOC501619	Rattus norvegicus similar to 40S ribosomal protein S29 (LOC501619), mRNA [NM_001024367]	NM_001024367	501619	GO:0005488|GO:0016020|GO:0016021	Rn.140506
A_44_P991940	0.00618744	4.29603	up	3.66159	4.75234	3.56147	6.03137	5.93334	6.31971	P	A	A	P	P	P	Socs6_predicted	PREDICTED: Rattus norvegicus suppressor of cytokine signaling 6 (predicted) (Socs6_predicted), mRNA [XM_225667]	XM_225667	307200	GO:0006952|GO:0007242|GO:0007259|GO:0008150|GO:0040008|GO:0003674|GO:0005515|GO:0005575|GO:0005737	Rn.8206
A_44_P295494	0.00630639	2.23659	up	3.84982	4.36227	3.70267	5.29758	5.13223	4.96883	P	A	A	P	P	P	LOC366780	PREDICTED: Rattus norvegicus similar to H39E23.3 (LOC366780), mRNA [XM_345764]	XM_345764	366780
A_44_P144796	0.00672467	2.24405	up	11.682	11.8348	11.2523	12.5501	12.6837	13.0336	P	P	P	P	P	P	LOC685718	PREDICTED: Rattus norvegicus similar to tumor protein, translationally-controlled 1 (LOC685718), mRNA [XM_001064975]	XM_001064975	685718
A_44_P428575	0.00682713	2.65066	up	8.95522	8.83999	8.2622	9.88987	9.95526	10.4313	P	P	P	P	P	P	LOC301444	Rattus norvegicus Ac1-130 mRNA, complete cds. [AY321319]	AY321319	301444	GO:0000062|GO:0005488
A_42_P473398	0.00685808	3.33666	up	5.95367	6.74451	5.8919	8.13787	8.13067	7.53675	P	P	P	P	P	P	Cxcl1	Rattus norvegicus chemokine (C-X-C motif) ligand 1 (Cxcl1), mRNA [NM_030845]	NM_030845	81503	GO:0006954|GO:0006955|GO:0030593|GO:0008009|GO:0008083|GO:0005576|GO:0005615	Rn.10907
A_44_P947262	0.00698658	2.09367	up	5.3269	5.71237	5.11023	6.30498	6.37132	6.67131	P	P	P	P	P	P	RGD1561109_predicted	PREDICTED: Rattus norvegicus similar to solute carrier family 35, member F3 (predicted) (RGD1561109_predicted), mRNA [XM_224014]	XM_224014	305865	GO:0016020	Rn.102592
A_44_P398574	0.00708838	2.58317	up	2.05949	2.78119	2.00995	3.76455	3.44738	3.74612	A	A	A	P	A	P	Prdm1_predicted	Rattus norvegicus similar to Blimp-1 (LOC309871), mRNA [XM_228320]		309871	GO:0000122|GO:0001701|GO:0001892|GO:0001893|GO:0006418|GO:0045165|GO:0003700|GO:0004812|GO:0005524	Rn.154282
A_42_P506273	0.00749714	2.45224	up	7.11785	7.32494	6.50789	8.34344	8.11286	8.37667	M	M	P	P	P	P	Csad	Rattus norvegicus cysteine sulfinic acid decarboxylase (Csad), mRNA [NM_021750]	NM_021750	60356	GO:0019452|GO:0019530|GO:0019752|GO:0042412|GO:0003676|GO:0004782|GO:0016829|GO:0016831|GO:0030170	Rn.43232
A_44_P186454	0.00770505	3.77687	up	4.9143	5.05253	3.86671	6.46666	6.40153	6.71693	P	M	A	P	P	P	Hivep1	PREDICTED: Rattus norvegicus human immunodeficiency virus type I enhancer binding protein 1 (Hivep1), mRNA [XM_225241]	XM_225241	117140	GO:0006357|GO:0045892|GO:0003676|GO:0003677|GO:0005515|GO:0008270|GO:0016564|GO:0005622|GO:0005634	Rn.50740
A_42_P496714	0.007992	2.19056	up	10.3557	10.9866	11.0293	11.8352	12.072	11.8583	P	P	P	P	P	P	Fkhl18	Rattus norvegicus forkhead-like 18 (Drosophila) (Fkhl18), mRNA [NM_001012091]	NM_001012091	311547	GO:0006350|GO:0006355|GO:0007275|GO:0003700|GO:0005634	Rn.3227
A_44_P102189	0.00824772	2.1541	up	4.89002	4.33642	4.17609	5.52005	5.48878	5.71497	P	P	P	P	P	P	RGD1309656_predicted	BF287246 EST451823 Rat Gene Index, normalized rat, Rattus norvegicus cDNA Rattus norvegicus cDNA clone RGIGD37 3' sequence, mRNA sequence [BF287246]		305386		Rn.204285
A_44_P728452	0.0089365	4.88471	up	4.02004	4.72564	3.1704	6.38807	5.92068	6.47215	P	P	A	P	P	P	LOC361325	Rattus norvegicus similar to RIKEN cDNA 2410116I05 (LOC361325), mRNA [NM_001047905]	NM_001047905	361325	GO:0006412|GO:0003735|GO:0005622|GO:0005840	Rn.124174
A_44_P121215	0.00907344	2.34484	up	3.8211	3.60887	4.40075	5.31869	4.96466	5.23582	A	A	P	P	P	P	Dnm1l	AF107048 Rattus norvegicus dynamin-like protein variant 4 mRNA, alternatively spliced, partial cds [AF107048]	AF107048	114114	GO:0006897|GO:0007006|GO:0007154|GO:0007275|GO:0000166|GO:0003924|GO:0005515|GO:0005525|GO:0016787|GO:0005739|GO:0005777|GO:0005783|GO:0005792|GO:0005801|GO:0005829|GO:0016020	Rn.10830
A_43_P22034	0.00958776	2.81779	up	4.47264	4.54576	3.69528	5.65955	5.48184	6.05598	P	P	A	P	P	P	RGD1560158_predicted	PREDICTED: Rattus norvegicus RGD1560158 (predicted) (RGD1560158_predicted), mRNA [XM_342191]		361894		Rn.103613
A_44_P161841	0.010878	2.86425	up	2.79454	2.75036	3.13576	3.78543	4.78659	4.66312	A	A	A	A	P	P	Alox12_predicted	PREDICTED: Rattus norvegicus arachidonate 12-lipoxygenase (predicted) (Alox12_predicted), mRNA [XM_213369]	XM_213369	287454	GO:0006118|GO:0006691|GO:0006800|GO:0006916|GO:0006928|GO:0008284|GO:0019369|GO:0019372|GO:0019395|GO:0030307|GO:0042554|GO:0045785|GO:0004052|GO:0005506|GO:0016165|GO:0046872|GO:0005829|GO:0042383	Rn.66513
A_44_P205679	0.0109378	2.3689	up	2.83291	2.8638	2.68809	4.55331	3.62817	3.93597	A	A	A	P	P	P	Olr222_predicted	Rattus norvegicus olfactory receptor 222 (predicted) (Olr222_predicted), mRNA [NM_001000201]	NM_001000201	293368	GO:0007186|GO:0050911|GO:0004984|GO:0016021	Rn.141793
A_44_P532570	0.0113494	2.17423	up	3.37754	3.83866	2.96928	4.53454	4.46425	4.5482	P	A	A	P	P	P	RGD1310335_predicted	PREDICTED: Rattus norvegicus similar to RIKEN cDNA C330027C09 (predicted) (RGD1310335_predicted), mRNA [XM_340982]		360711	GO:0005488|GO:0005737	Rn.162057
A_44_P1052324	0.0118595	2.14633	up	3.14259	2.81422	2.62744	3.71222	3.81602	4.36163	A	A	A	A	P	P	Lamp3	Rattus norvegicus lysosomal-associated membrane protein 3 (Lamp3), mRNA [NM_001012015]	NM_001012015	303801	GO:0005764|GO:0005765|GO:0016020|GO:0016021	Rn.19784
A_44_P511128	0.0119866	2.6403	up	4.45533	4.72315	3.99291	5.55347	5.54995	6.27008	P	P	P	P	P	P	Nusap1_predicted	PREDICTED: Rattus norvegicus nucleolar and spindle associated protein 1 (predicted) (Nusap1_predicted), mRNA [XM_230478]	XM_230478	311336	GO:0008017|GO:0005730|GO:0005876	Rn.106933
A_44_P419898	0.0125248	2.20832	up	10.5785	10.9671	11.1099	11.6053	12.2721	12.2069	P	P	P	P	P	P	Cldn9	Rattus norvegicus claudin 9 (Cldn9), mRNA [NM_001011889]	NM_001011889	287099	GO:0005198|GO:0005615|GO:0005923|GO:0016020|GO:0016021	Rn.113196
A_44_P238325	0.013107	2.13638	up	2.82409	2.89958	2.19327	3.54738	3.97643	3.67864	A	A	A	A	P	P	Olr312_predicted	Rattus norvegicus olfactory receptor 312 (predicted) (Olr312_predicted), mRNA [NM_001000764]	NM_001000764	405038	GO:0007186|GO:0050911|GO:0004984|GO:0016021	Rn.141726
A_44_P475564	0.0155935	2.40944	up	5.33833	5.24602	4.6956	6.84376	6.09101	6.15127	P	P	P	P	P	P	Glycam1	Rattus norvegicus glycosylation dependent cell adhesion molecule 1 (Glycam1), mRNA [NM_012794]	NM_012794	25258	GO:0007155|GO:0005515|GO:0005615	Rn.10939
A_44_P350762	0.0160936	4.24528	up	2.11817	3.5647	2.24239	4.54226	4.43797	5.20261	A	A	A	P	P	P	NTF2	Rattus norvegicus nuclear transport factor 2 (NTF2), mRNA [NM_001007629]	NM_001007629	291981	GO:0006606|GO:0006810|GO:0006886|GO:0015031|GO:0005215|GO:0005515|GO:0008565|GO:0005622|GO:0005634|GO:0005643|GO:0005829	Rn.107980
A_44_P852404	0.0192043	2.45013	up	3.37857	2.9355	2.30576	4.40513	3.92456	4.16871	A	A	A	P	P	P	LOC500184	PREDICTED: Rattus norvegicus similar to fibrillarin (LOC500184), mRNA [XR_006919]	XR_006919	500184		Rn.197690
A_43_P13259	0.0213484	2.50586	up	2.06092	2.95217	2.15056	4.03608	3.81956	3.28394	A	A	A	P	P	A	Efha1	Rattus norvegicus EF hand domain family A1 (Efha1), mRNA [NM_134396]	NM_134396	171433	GO:0005509	Rn.64644
A_44_P375490	0.0215827	2.41244	up	1.93575	2.90306	2.84394	3.54285	4.04692	3.90446	A	A	A	A	P	P	Pik3cg_predicted	Rattus norvegicus similar to phosphatidylinositol 3-kinase gamma isoform (LOC298947), mRNA [XM_234053]		298947	GO:0006468|GO:0007186|GO:0043066|GO:0004428|GO:0005515|GO:0016303|GO:0005942	Rn.109583
A_44_P507469	0.0232387	2.43804	up	5.9693	6.92108	6.13962	7.22167	7.75777	7.90773	P	P	P	P	M	P	RGD1564216_predicted	PREDICTED: Rattus norvegicus similar to Myoferlin (Fer-1 like protein 3) (predicted) (RGD1564216_predicted), mRNA [XM_220031]	XM_220031	309499	GO:0016021	Rn.73651
A_44_P311364	0.0249527	2.3475	up	4.54974	5.13205	4.86302	5.75632	6.69755	5.78431	P	P	P	P	P	P	Clca2	Rattus norvegicus chloride channel calcium activated 2 (Clca2), mRNA [NM_001013202]	NM_001013202	362052		Rn.93762
A_44_P262556	0.0255275	2.04376	up	3.42867	3.78675	3.63983	4.2736	4.48251	5.19282	P	A	A	P	P	P	RGD1311584	Rattus norvegicus similar to stem cell adaptor protein STAP-1 (RGD1311584), mRNA [NM_001025115]	NM_001025115	305269	GO:0007169|GO:0007242|GO:0030099|GO:0005070|GO:0005515	Rn.205047
A_44_P166161	0.0255915	2.03216	up	5.0901	5.96734	5.4717	6.23782	6.72599	6.63438	P	P	P	P	P	P	Adh7	Rattus norvegicus alcohol dehydrogenase 7 (class IV), mu or sigma polypeptide (Adh7), mRNA [NM_134329]	NM_134329	171178	GO:0001523|GO:0006069|GO:0006118|GO:0004022|GO:0004024|GO:0004745|GO:0008270|GO:0016491|GO:0046872	Rn.42935
A_44_P1005199	0.0257936	3.81355	up	2.14436	3.32712	3.04448	4.0598	4.70717	5.5424	A	A	A	P	P	P	RGD1561255_predicted	PREDICTED: Rattus norvegicus similar to Leucine-rich and immunoglobulin-like domains 3 (predicted) (RGD1561255_predicted), mRNA [XM_216905]		299830	GO:0005515	Rn.204519
A_44_P197052	0.0264591	2.02567	up	2.84011	3.08258	2.09741	3.68726	3.71574	3.67229	A	A	A	A	P	P	Pla2g2d	Rattus norvegicus phospholipase A2, group IID (Pla2g2d), mRNA [NM_001013428]	NM_001013428	298579	GO:0006644|GO:0006954|GO:0016042|GO:0004623|GO:0005509|GO:0005576|GO:0005615	Rn.109549
A_44_P146606	0.0267043	2.49417	up	3.02824	3.30876	2.13632	3.99212	3.98768	4.4492	A	A	A	P	P	P	LOC689147	PREDICTED: Rattus norvegicus hypothetical protein LOC689147 (LOC689147), mRNA [XM_001069739]	XM_001069739	689147		Rn.118853
A_42_P655047	0.0267083	2.13443	up	8.00431	8.69626	8.09244	8.95346	9.35645	9.76465	P	P	P	P	P	P	Prrx2_predicted	PREDICTED: Rattus norvegicus paired related homeobox 2 (predicted) (Prrx2_predicted), mRNA [XM_238327]		113931	GO:0006355|GO:0003700|GO:0000228	Rn.93004
A_44_P341877	0.0268262	2.31813	up	7.07697	8.16029	7.82063	8.71308	9.20369	8.78001	P	P	P	P	P	P	Has2	Rattus norvegicus hyaluronan synthase 2 (Has2), mRNA [NM_013153]	NM_013153	25694	GO:0016757|GO:0050501|GO:0005887|GO:0016020|GO:0016021	Rn.87393
A_44_P391732	0.0283169	2.01309	up	3.64737	3.8449	4.59907	5.15855	5.07	4.89101	A	A	P	P	P	P	RGD1566387_predicted	PREDICTED: Rattus norvegicus similar to hypothetical protein (predicted) (RGD1566387_predicted), mRNA [XM_233287]		298326	GO:0030001|GO:0008270|GO:0046872	Rn.124764
A_44_P189496	0.0341005	2.11425	up	4.40691	5.23736	5.49848	6.03238	6.04034	6.31048	P	P	P	P	P	P	Fcgr1	Rattus norvegicus high-affinity immunoglobulin gamma Fc receptor I mRNA, partial cds. [AF416291]	AF416291	295279	GO:0001788|GO:0001798|GO:0001805|GO:0006898|GO:0006910|GO:0006911|GO:0006955|GO:0007165|GO:0007166|GO:0019884|GO:0042590|GO:0042742|GO:0050766|GO:0050776|GO:0004872|GO:0005057|GO:0019770|GO:0019864|GO:0005615|GO:0005887|GO:0009897|GO:0016021	Rn.16643
A_44_P348781	0.0354133	2.38003	up	2.45728	2.92239	3.10966	3.55714	3.93906	4.74606	A	A	A	A	P	P	Kng1	Rattus norvegicus kininogen 1 (Kng1), mRNA [NM_012696]	NM_012696	24903	GO:0001938|GO:0006954|GO:0007596|GO:0042130|GO:0042311|GO:0043407|GO:0043410|GO:0045861|GO:0048146|GO:0050672|GO:0004869|GO:0005615|GO:0005792|GO:0043204	Rn.128333
A_43_P14911	0.0367297	2.17441	up	6.12524	7.17244	7.19087	8.0031	7.77705	8.07027	P	P	P	P	P	P	Il1b	Rattus norvegicus interleukin 1 beta (Il1b), mRNA [NM_031512]	NM_031512	24494	GO:0000074|GO:0001525|GO:0001660|GO:0006915|GO:0006954|GO:0006955|GO:0007165|GO:0007204|GO:0007267|GO:0008283|GO:0008285|GO:0019221|GO:0030593|GO:0045080|GO:0045410|GO:0050900|GO:0004871|GO:0005125|GO:0005149|GO:0005515|GO:0005576|GO:0005615	Rn.9869
A_43_P12714	0.037223	2.31644	up	3.90187	4.97459	5.00803	5.87631	6.08658	5.55733	P	P	P	P	P	P	C3ar1	Rattus norvegicus complement component 3a receptor 1 (C3ar1), mRNA [NM_032060]	NM_032060	84007	GO:0006935|GO:0007165|GO:0007186|GO:0007204|GO:0001584|GO:0004872|GO:0004930|GO:0004943|GO:0016020|GO:0016021	Rn.9772
A_44_P248105	0.0420722	2.46798	up	4.3288	5.5442	4.71407	5.70182	6.19916	6.59609	P	M	P	P	P	P	Pira2_predicted	PREDICTED: Rattus norvegicus paired-Ig-like receptor A2 (predicted) (Pira2_predicted), mRNA [XM_341771]	XM_341771	361492		Rn.207186
A_44_P123818	0.0424653	2.38321	up	2.4401	3.81742	2.85577	4.09946	4.52405	4.2485	A	A	A	P	P	P	RGD1565695_predicted	PREDICTED: Rattus norvegicus similar to Aldo-keto reductase family 1, member B8 (predicted) (RGD1565695_predicted), mRNA [XR_009319]	XR_009319	294101		Rn.195757
A_44_P375364	0.0438581	2.14376	up	7.69865	8.02379	6.84119	8.34788	8.73248	8.7837	P	P	P	P	M	M	RGD1566244_predicted	PREDICTED: Rattus norvegicus similar to TatD DNase domain containing 1 (predicted) (RGD1566244_predicted), mRNA [XR_007720]	XR_007720	309788		Rn.196031
A_43_P12641	0.0444615	2.01631	up	6.55634	6.80808	7.35362	7.40619	8.24223	8.10476	P	P	P	P	P	P	Cldn1	Rattus norvegicus claudin 1 (Cldn1), mRNA [NM_031699]	NM_031699	65129	GO:0007155|GO:0016338|GO:0042552|GO:0005198|GO:0005515|GO:0030165|GO:0042802|GO:0005615|GO:0005887|GO:0005923|GO:0016020|GO:0016021|GO:0016328	Rn.24293
A_44_P377266	0.0447693	2.55454	up	2.17301	3.45278	2.18026	3.56295	4.11225	4.19004	A	A	A	A	P	P	Oldlr1	Rattus norvegicus oxidized low density lipoprotein (lectin-like) receptor 1 (Oldlr1), mRNA [NM_133306]	NM_133306	140914	GO:0006508|GO:0006954|GO:0006955|GO:0007155|GO:0007159|GO:0008015|GO:0008219|GO:0042157|GO:0042542|GO:0004872|GO:0005041|GO:0005515|GO:0005529|GO:0005624|GO:0005887|GO:0016020|GO:0016021|GO:0019897	Rn.87449
A_44_P1057055	0.0481078	3.87773	up	4.004	6.01354	6.00266	7.60498	7.3335	6.94737	P	P	P	P	P	P	Ccl12_predicted	PREDICTED: Rattus norvegicus chemokine (C-C motif) ligand 12 (predicted) (Ccl12_predicted), mRNA [XM_213425]	XM_213425	287562	GO:0005615	Rn.137780
A_43_P15993	0.0482515	2.58561	up	6.68695	7.84862	6.96066	7.93954	8.5559	9.1123	P	P	M	M	P	P	Itgam	Rattus norvegicus integrin alpha M (Itgam), mRNA [NM_012711]	NM_012711	25021	GO:0007155|GO:0007229|GO:0030593|GO:0045123|GO:0050798|GO:0001846|GO:0004872|GO:0005515|GO:0046982|GO:0005634|GO:0008305|GO:0009897|GO:0016021	Rn.54465
A_44_P261450	2.49708e-05	2.39681	down	13.1591	13.1083	13.1415	11.8187	11.8213	11.9855	P	P	P	P	P	P	Nfkbia	NF-kappa-B inhibitor alpha (I-kappa-B-alpha) (IkappaBalpha) (IKB- alpha) (RL/IF-1). [Source:Uniprot/SWISSPROT;Acc:Q63746] [ENSRNOT00000009894]		25493	GO:0000060|GO:0006915|GO:0007253|GO:0009617|GO:0042127|GO:0042345|GO:0043392|GO:0045638|GO:0045746|GO:0005515|GO:0008139|GO:0031072|GO:0051059|GO:0005634|GO:0005737|GO:0005829|GO:0043234	Rn.12550
A_44_P217875	0.00017798	2.09544	down	8.64213	8.51032	8.74177	7.63291	7.5737	7.48584	P	P	P	P	P	P	Dsp	Dsp protein (Fragment). [Source:Uniprot/SPTREMBL;Acc:Q4QQR7] [ENSRNOT00000018649]		306871	GO:0008544|GO:0018149|GO:0030216|GO:0042060|GO:0005200|GO:0030674|GO:0001533|GO:0005739|GO:0005882|GO:0005912|GO:0005913|GO:0005916|GO:0016323|GO:0030057	Rn.54711
A_44_P175041	0.000298609	2.00696	down	10.1857	10.1298	10.2738	9.04259	9.2684	9.26326	P	P	P	P	P	P	Nr1d1	Rattus norvegicus nuclear receptor subfamily 1, group D, member 1 (Nr1d1), mRNA [NM_145775]	NM_145775	252917	GO:0006350|GO:0006355|GO:0007623|GO:0003677|GO:0003700|GO:0003707|GO:0003714|GO:0008270|GO:0046872|GO:0005634	Rn.29848
A_44_P489380	0.00050007	2.68405	down	5.36683	5.75528	5.56171	4.08124	4.29607	4.03328	P	P	P	P	P	P	Olr69_predicted	Rattus norvegicus olfactory receptor 69 (predicted) (Olr69_predicted), mRNA [NM_001001280]	NM_001001280	365326	GO:0007186|GO:0050911|GO:0004984|GO:0016021	Rn.141914
A_42_P629370	0.000649542	2.45081	down	14.6471	14.6207	14.4526	13.2568	13.0857	13.4981	P	P	P	P	P	P	Klf15	Rattus norvegicus Kruppel-like factor 15 (Klf15), mRNA [NM_053536]	NM_053536	85497	GO:0015758|GO:0045893|GO:0003676|GO:0003677|GO:0003700|GO:0005515|GO:0008270|GO:0046872|GO:0005622|GO:0005634	Rn.22556
A_44_P294785	0.000872585	2.11415	down	5.32476	5.10576	5.29758	4.12671	4.35014	4.01102	P	P	P	P	P	P	Olr1121_predicted	Rattus norvegicus olfactory receptor 1121 (predicted) (Olr1121_predicted), mRNA [NM_001000516]	NM_001000516	315452	GO:0007186|GO:0050911|GO:0001584|GO:0004984|GO:0016021	Rn.143613
A_44_P356962	0.00123314	2.22288	down	11.3614	11.2277	11.2851	9.86957	10.3059	10.2414	P	P	P	P	P	P	Shoc2	Rattus norvegicus soc-2 (suppressor of clear) homolog (C. elegans) (Shoc2), mRNA [NM_001013155]	NM_001013155	309548	GO:0007265|GO:0008543|GO:0005515|GO:0005737|GO:0016021	Rn.214772
A_44_P366142	0.00132478	3.60171	down	9.19927	8.83196	9.16043	7.47109	7.35264	6.82188	P	P	P	P	P	P	Zbtb16	Rattus norvegicus zinc finger and BTB domain containing 16 (Zbtb16), mRNA [NM_001013181]	NM_001013181	353227	GO:0000122|GO:0001501|GO:0006350|GO:0006355|GO:0006915|GO:0007155|GO:0008285|GO:0009880|GO:0009952|GO:0030099|GO:0030326|GO:0035110|GO:0035116|GO:0035136|GO:0043065|GO:0045449|GO:0045892|GO:0045944|GO:0048133|GO:0003676|GO:0003677|GO:0003690|GO:0003700|GO:0005055|GO:0005515|GO:0008022|GO:0008270|GO:0016563|GO:0016564|GO:0016566|GO:0042803|GO:0046872|GO:0005622|GO:0005634|GO:0005829|GO:0005886|GO:…	Rn.214576
A_44_P254366	0.00185224	2.02905	down	4.50415	4.62564	4.59745	3.506	3.35031	3.80851	P	P	P	A	A	P	LOC680149	UI-R-CV1-bta-f-08-0-UI.s1 UI-R-CV1 Rattus norvegicus cDNA clone UI-R-CV1-bta-f-08-0-UI 3', mRNA sequence [BG374638]	BG374638	680149		Rn.20355
A_43_P12721	0.00199445	2.02033	down	5.02913	5.06756	5.13748	4.21469	4.18726	3.78846	P	P	P	P	P	P	Ghsr	Rattus norvegicus growth hormone secretagogue receptor (Ghsr), mRNA [NM_032075]	NM_032075	84022	GO:0007165|GO:0007186|GO:0008343|GO:0009755|GO:0040018|GO:0045923|GO:0001584|GO:0001616|GO:0004872|GO:0004930|GO:0005131|GO:0016520|GO:0017046|GO:0009986|GO:0016020|GO:0016021	Rn.74241
A_44_P556895	0.00212483	2.34798	down	11.7392	11.5203	11.7745	10.6216	10.1369	10.5812	P	P	P	P	P	P	Ddit4	Rattus norvegicus DNA-damage-inducible transcript 4 (Ddit4), mRNA [NM_080906]	NM_080906	140942	GO:0001666|GO:0006915	Rn.9775
A_44_P203324	0.00228114	2.63051	down	5.43274	5.41619	5.66249	3.8211	4.45433	4.04996	P	P	P	P	P	P	Olr70_predicted	Rattus norvegicus olfactory receptor 70 (predicted) (Olr70_predicted), mRNA [NM_001001269]	NM_001001269	293215	GO:0007186|GO:0050911|GO:0004984|GO:0016021	Rn.141913
A_44_P550237	0.00235283	2.0742	down	15.4002	15.1155	15.4512	14.4321	14.3225	14.0546	P	P	P	P	P	P	Mapt	Rattus norvegicus microtubule-associated protein tau (Mapt), mRNA [NM_017212]	NM_017212	29477	GO:0000226|GO:0006915|GO:0007017|GO:0007026|GO:0007584|GO:0010033|GO:0030182|GO:0031116|GO:0045773|GO:0005200|GO:0005515|GO:0008017|GO:0008034|GO:0017124|GO:0019899|GO:0005829|GO:0005856|GO:0005875|GO:0005886|GO:0030424|GO:0030426|GO:0045298	Rn.2455
A_44_P189428	0.00281297	2.86026	down	5.97721	5.83347	6.18612	4.6956	4.06743	4.68534	P	P	P	P	P	P	Zbtb16	Rattus norvegicus zinc finger and BTB domain containing 16 (Zbtb16), mRNA [NM_001013181]	NM_001013181	353227	GO:0000122|GO:0001501|GO:0006350|GO:0006355|GO:0006915|GO:0007155|GO:0008285|GO:0009880|GO:0009952|GO:0030099|GO:0030326|GO:0035110|GO:0035116|GO:0035136|GO:0043065|GO:0045449|GO:0045892|GO:0045944|GO:0048133|GO:0003676|GO:0003677|GO:0003690|GO:0003700|GO:0005055|GO:0005515|GO:0008022|GO:0008270|GO:0016563|GO:0016564|GO:0016566|GO:0042803|GO:0046872|GO:0005622|GO:0005634|GO:0005829|GO:0005886|GO:…	Rn.214576
A_44_P496848	0.00283438	2.12318	down	7.80009	7.5025	7.64217	6.84612	6.40569	6.43427	P	P	P	P	P	P	Arrdc2	Rattus norvegicus similar to hypothetical protein CLONE24945 (LOC306344), mRNA [XM_224720]		306344		Rn.22831
A_44_P259851	0.00312243	2.09166	down	4.31084	4.22816	4.66162	3.33734	3.5106	3.15875	P	P	P	A	A	A	Olr735_predicted	Rattus norvegicus olfactory receptor 735 (predicted) (Olr735_predicted), mRNA [NM_001000922]	NM_001000922	405238	GO:0007186|GO:0050911|GO:0004984|GO:0016021	Rn.142785
A_44_P252529	0.00332333	2.05748	down	4.68571	4.39877	4.16977	3.49914	3.24565	3.38682	P	P	P	A	A	A	Crp	Rattus norvegicus C-reactive protein, pentraxin-related (Crp), mRNA [NM_017096]	NM_017096	25419	GO:0006953|GO:0006954|GO:0006958|GO:0005488|GO:0005509|GO:0015485|GO:0005576|GO:0005615	Rn.16463
A_43_P20985	0.00348231	2.03005	down	7.35337	7.19448	7.63926	6.50684	6.44187	6.17385	P	P	P	P	P	P	Ttll3_predicted	PREDICTED: Rattus norvegicus tubulin tyrosine ligase-like family, member 3 (predicted) (Ttll3_predicted), mRNA [XM_342736]	XM_342736	362415	GO:0006464|GO:0004835	Rn.198684
A_43_P11604	0.00360831	2.10241	down	12.9601	12.5576	12.8225	11.4502	11.8548	11.8191	P	P	P	P	P	P	Timp3	Rattus norvegicus tissue inhibitor of metalloproteinase 3 (Sorsby fundus dystrophy, pseudoinflammatory) (Timp3), mRNA [NM_012886]	NM_012886	25358	GO:0006917|GO:0007169|GO:0042246|GO:0004857|GO:0008191|GO:0005575|GO:0005578|GO:0005604	Rn.119634
A_44_P531675	0.00393028	2.04969	down	6.35417	6.111	6.36724	5.01526	5.5302	5.18074	P	P	P	P	P	P	Olr1471_predicted	Rattus norvegicus olfactory receptor 1471 (predicted) (Olr1471_predicted), mRNA [NM_001000722]	NM_001000722	404974	GO:0007186|GO:0050911|GO:0004984|GO:0016021	Rn.142097
A_44_P318403	0.00415273	2.0955	down	5.23491	5.52459	5.57817	4.52262	4.52754	4.08562	P	P	P	P	P	P	Olr196_predicted	Rattus norvegicus olfactory receptor 196 (predicted) (Olr196_predicted), mRNA [NM_001000187]	NM_001000187	293338	GO:0007186|GO:0050911|GO:0004984|GO:0016021	Rn.141815
A_44_P836445	0.00427661	2.08504	down	12.5184	12.5072	12.4424	11.0874	11.6972	11.5031	P	P	P	P	P	P	Aph1a	Rattus norvegicus anterior pharynx defective 1a homolog (C. elegans) (Aph1a), mRNA [NM_001014255]	NM_001014255	365872	GO:0001656|GO:0016485|GO:0043085|GO:0004175|GO:0005515|GO:0016021	Rn.22786
A_44_P319128	0.00462323	2.03466	down	4.65356	4.73123	4.75575	3.6946	3.99146	3.38013	P	P	P	A	P	A	LOC367418	PREDICTED: Rattus norvegicus similar to Spindlin-like protein 2 (SPIN-2) (LOC367418), mRNA [XR_006973]	XR_006973	367418		Rn.196781
A_44_P475981	0.00472079	2.4709	down	5.69713	5.10445	5.7521	4.05635	4.3943	4.18793	P	P	P	P	P	P	Pif1	Rattus norvegicus similar to AI449441 protein (LOC367645), mRNA [XM_346237]	XM_346237	367645	GO:0004386
A_44_P489869	0.0047534	2.2389	down	5.37859	5.45398	5.50587	4.23761	3.95949	4.65297	P	P	P	P	M	P	Igsf2_predicted	PREDICTED: Rattus norvegicus immunoglobulin superfamily, member 2 (predicted) (Igsf2_predicted), mRNA [XM_227554]		310727	GO:0007166|GO:0005886|GO:0016021	Rn.60888
A_44_P475331	0.00492156	2.0366	down	6.83722	6.69171	7.09666	5.67094	6.12269	5.75348	P	P	P	P	P	P	Olr750_predicted	Rattus norvegicus olfactory receptor 750 (predicted) (Olr750_predicted), mRNA [NM_001000366]	NM_001000366	296003	GO:0007186|GO:0050911|GO:0004984|GO:0016021	Rn.142772
A_44_P351275	0.00536253	2.60758	down	5.10779	4.52262	4.35706	3.47943	3.24935	3.11056	P	P	P	A	A	A	Olr1765_predicted	Rattus norvegicus olfactory receptor 1765 (predicted) (Olr1765_predicted), mRNA [NM_001000489]	NM_001000489	302821	GO:0007186|GO:0050911|GO:0004984|GO:0016021	Rn.143700
A_44_P211202	0.00554384	2.12184	down	4.60997	4.65573	4.88467	3.43097	3.99174	3.47172	P	P	P	A	P	P	Pdcd1_predicted	PREDICTED: Rattus norvegicus programmed cell death 1 (predicted) (Pdcd1_predicted), mRNA [XM_237422]		301626	GO:0006915|GO:0006959|GO:0007275|GO:0004871|GO:0004872|GO:0005515|GO:0005615|GO:0009897|GO:0016021	Rn.105023
A_44_P409562	0.00846565	2.76851	down	4.83101	5.27687	5.16151	3.14734	4.09407	3.62063	P	P	P	A	P	P	Olr1670_predicted	Rattus norvegicus olfactory receptor 1670 (predicted) (Olr1670_predicted), mRNA [NM_001000895]	NM_001000895	405198	GO:0007186|GO:0050911|GO:0004984|GO:0016021	Rn.142701
A_44_P365318	0.00960358	2.11215	down	5.85471	5.47985	5.7857	4.81078	4.84657	4.22676	P	P	P	P	P	P	Olr1313_predicted	Rattus norvegicus olfactory receptor 1313 (predicted) (Olr1313_predicted), mRNA [NM_001000794]	NM_001000794	405078	GO:0007186|GO:0050911|GO:0004984|GO:0016021	Rn.143484
A_44_P497121	0.00966472	2.10984	down	6.21685	6.444	6.96486	5.538	5.3286	5.52772	P	P	P	P	P	P	RGD1308967_predicted	PREDICTED: Rattus norvegicus similar to hypothetical protein MGC16491 (predicted) (RGD1308967_predicted), mRNA [XM_232748]		313019		Rn.143980
A_43_P12233	0.00980875	2.50908	down	9.60368	9.49468	9.33756	8.62898	7.67271	8.15276	P	P	P	P	P	P	Sult1b1	Rattus norvegicus sulfotransferase family 1B, member 1 (Sult1b1), mRNA [NM_022513]	NM_022513	64305	GO:0006629|GO:0008202|GO:0018958|GO:0042403|GO:0004062|GO:0008146|GO:0016740|GO:0005829	Rn.1183
A_44_P391118	0.0107557	2.12716	down	3.9816	4.1718	4.43831	2.76251	3.46211	3.10032	P	P	P	A	A	A	Olr1751_predicted	Rattus norvegicus olfactory receptor 1751 (predicted) (Olr1751_predicted), mRNA [NM_001000492]	NM_001000492	302825	GO:0007186|GO:0050911|GO:0004984|GO:0016021	Rn.143697
A_44_P445595	0.0118908	2.13291	down	5.31322	5.25963	5.71404	4.09483	4.74238	4.17121	P	P	P	P	P	P	Glt6d1_predicted	PREDICTED: Rattus norvegicus glycosyltransferase 6 domain containing 1 (predicted) (Glt6d1_predicted), mRNA [XM_231076]		296577	GO:0005975|GO:0016758|GO:0016020	Rn.124762
A_44_P247843	0.0139744	2.03673	down	4.38725	4.25815	4.88309	3.37048	3.79039	3.28887	P	P	P	A	P	A	Olr1091_predicted	Rattus norvegicus olfactory receptor 1091 (predicted) (Olr1091_predicted), mRNA [NM_001000593]	NM_001000593	366843	GO:0007186|GO:0050911|GO:0004984|GO:0016021	Rn.143329
A_44_P228059	0.0140591	2.97079	down	6.10008	6.11413	7.0279	4.47264	5.22987	4.82704	P	P	P	P	P	P	Mbl1	Rattus norvegicus mannose binding lectin 1, protein A (Mbl1), mRNA [NM_012599]	NM_012599	24548	GO:0001867|GO:0006817|GO:0006958|GO:0045087|GO:0005509|GO:0005515|GO:0005529|GO:0005537|GO:0030247|GO:0005615|GO:0005737|GO:0005783|GO:0016020	Rn.10273
A_44_P383994	0.0142715	2.17864	down	5.34249	4.74348	5.42119	4.00005	4.35303	3.7838	P	P	P	P	P	P	Olr255_predicted	Rattus norvegicus olfactory receptor 255 (predicted) (Olr255_predicted), mRNA [NM_001000947]	NM_001000947	405291	GO:0007186|GO:0050911|GO:0004984|GO:0016021	Rn.141774
A_44_P533916	0.014771	2.18162	down	7.07889	7.93481	7.35546	6.46497	6.40902	6.11896	P	P	P	P	P	P	Olr1072_predicted	Rattus norvegicus olfactory receptor 1072 (predicted) (Olr1072_predicted), mRNA [NM_001000062]	NM_001000062	288822	GO:0007186|GO:0050911|GO:0004984|GO:0016021	Rn.143341
A_44_P428545	0.0148434	2.37418	down	5.32329	4.92758	5.47647	3.48655	4.19036	4.30815	P	P	P	A	P	P	Olr1485_predicted	Rattus norvegicus olfactory receptor 1485 (predicted) (Olr1485_predicted), mRNA [NM_001000028]	NM_001000028	287489	GO:0007186|GO:0050911|GO:0004984|GO:0016021	Rn.142091
A_42_P540235	0.0155223	2.27488	down	10.3782	10.0713	9.81646	9.37497	8.56021	8.7734	P	P	P	P	P	P	Rpe65	Rattus norvegicus retinal pigment epithelium 65 (Rpe65), mRNA [NM_053562]	NM_053562	89826	GO:0001654|GO:0006776|GO:0007468|GO:0007601|GO:0042574|GO:0050896|GO:0005515|GO:0016020	Rn.76724
A_44_P899127	0.0155691	2.19672	down	11.6625	11.2529	10.8269	10.3191	9.83565	10.1815	P	P	P	P	P	P	LOC500300	Rattus norvegicus similar to hypothetical protein MGC6835 (LOC500300), mRNA [NM_001024334]	NM_001024334	500300	GO:0005739	Rn.22047
A_44_P344791	0.0155958	2.0273	down	5.41785	5.57174	5.59215	4.41246	4.97378	4.13682	P	P	P	P	P	P	RGD1563060_predicted	PREDICTED: Rattus norvegicus similar to AVLV472 (predicted) (RGD1563060_predicted), mRNA [XM_214562]		291608		Rn.137959
A_44_P202201	0.0166863	2.9732	down	4.88184	5.11711	5.33628	2.87165	4.16791	3.57963	P	P	P	A	P	P	Grp	Rattus norvegicus gastrin releasing peptide (Grp), mRNA [NM_133570]	NM_133570	171101	GO:0007165|GO:0007218|GO:0005184|GO:0008083|GO:0005615|GO:0005625	Rn.10930
A_44_P132783	0.0197755	2.32063	down	6.17276	7.19415	6.32569	5.35846	5.44268	5.24793	P	P	P	P	P	P	Olr1385_predicted	Rattus norvegicus olfactory receptor 1385 (predicted) (Olr1385_predicted), mRNA [NM_214833]	NM_214833	287236	GO:0007186|GO:0050911|GO:0004984|GO:0016021	Rn.142180
A_44_P371125	0.0228934	2.30423	down	7.52855	7.44818	7.35494	6.74451	5.61537	6.35892	P	P	P	P	P	P	Sult1b1	Rattus norvegicus sulfotransferase family 1B, member 1 (Sult1b1), mRNA [NM_022513]	NM_022513	64305	GO:0006629|GO:0008202|GO:0018958|GO:0042403|GO:0004062|GO:0008146|GO:0016740|GO:0005829	Rn.1183
A_44_P308416	0.0269094	2.85523	down	6.31892	6.75631	5.85998	5.37091	4.13428	4.8892	P	P	M	M	P	P	Mt1a	RVL4254 Wackym-Soares normalized rat vestibular cDNA library Rattus norvegicus cDNA 5', mRNA sequence [DV714812]	DV714812	24567	GO:0006875|GO:0006882|GO:0007263|GO:0005507|GO:0008270|GO:0046870|GO:0046872|GO:0005737|GO:0005764|GO:0005829	Rn.54397
A_44_P205661	0.0377443	2.001	down	4.60463	4.09611	4.19838	2.73104	3.49881	3.66709	P	P	P	A	A	P	Olr374_predicted	Rattus norvegicus olfactory receptor 374 (predicted) (Olr374_predicted), mRNA [NM_001001289]	NM_001001289	405935	GO:0007186|GO:0050911|GO:0004984|GO:0016021	Rn.141677
A_44_P231269	0.0400087	2.26658	down	6.52288	6.01964	5.52953	4.51758	5.37888	4.63404	P	P	P	P	P	P	Pdk4	Rattus norvegicus pyruvate dehydrogenase kinase, isoenzyme 4 (Pdk4), mRNA [NM_053551]	NM_053551	89813	GO:0005975|GO:0006006|GO:0006086|GO:0006468|GO:0016310|GO:0018106|GO:0004673|GO:0004712|GO:0004740|GO:0005524|GO:0016301|GO:0005739|GO:0005743	Rn.30070
A_44_P288117	0.042165	3.49636	down	7.07281	7.25792	5.42685	5.09661	4.43056	4.81285	P	P	P	P	P	P	Inhbb	Inhibin beta B chain precursor (Activin beta-B chain). [Source:Uniprot/SWISSPROT;Acc:P17491] [ENSRNOT00000003302]		25196	GO:0001541|GO:0006952|GO:0009605|GO:0030154|GO:0040007|GO:0046881|GO:0046882|GO:0048178|GO:0005125|GO:0005179|GO:0008083|GO:0042803|GO:0046789|GO:0005576	Rn.35074
A_44_P433378	0.0489989	2.14416	down	7.22889	5.94499	6.29884	5.32357	5.57051	5.2774	P	P	P	P	P	P	Gpr55_predicted	G protein-coupled receptor (Fragment). [Source:Uniprot/SPTREMBL;Acc:Q9WU09] [ENSRNOT00000023546]		501177	GO:0007165|GO:0007186|GO:0001584|GO:0004872|GO:0016020|GO:0016021

## Sheet: S4.4
Table S4.4. The genes differentially expressed in DRGs at 9 h post nerve injury (PNI) compared to 6 h PNI
ProbeName	p-value	Fold change	regulation	6h_DRG_1	6h_DRG_2	6h_DRG_3	9h_DRG_1	9h_DRG_2	9h_DRG_3	6h_DRG_1	6h_DRG_2	6h_DRG_3	9h_DRG_1	9h_DRG_2	9h_DRG_3	GeneSymbol	Description	GenbankAccession	EntrezGene	GO(Avadis)	UniGene
A_44_P372468	3.4287e-06	2.7812	up	4.37849	4.35741	4.28902	5.82092	5.76309	5.86804	P	P	P	P	P	P	Pcdhga11	Rattus norvegicus protocadherin gamma subfamily A, 11 (Pcdhga11), mRNA [NM_001037153]	NM_001037153	252897	GO:0007156|GO:0007283|GO:0005509|GO:0016020	Rn.8628
A_44_P142368	5.07095e-06	2.06319	up	6.79585	6.85665	6.7846	7.82634	7.84439	7.901	P	P	P	P	P	P	RGD1309666_predicted	Rattus norvegicus similar to FLJ00364 protein (LOC365297), mRNA [XM_344915]		365297		Rn.153601
A_44_P393778	7.88531e-06	2.07309	up	8.23765	8.33618	8.29301	9.30873	9.38146	9.33201	P	P	P	P	P	P	LOC691130	PREDICTED: Rattus norvegicus hypothetical protein LOC691130 (LOC691130), mRNA [XM_001076936]	XM_001076936	691130
A_44_P482158	9.31304e-06	2.97539	up	6.39219	6.434	6.41785	7.88638	8.00477	8.07213	P	P	P	P	M	P	RGD1562114_predicted	UI-R-FF0-coy-c-23-0-UI.s1 UI-R-FF0 Rattus norvegicus cDNA clone UI-R-FF0-coy-c-23-0-UI 3', mRNA sequence [BU758615]	BU758615	500795		Rn.9087
A_44_P224423	9.32312e-06	4.27212	up	4.91818	5.05324	4.92353	7.0778	6.94907	7.15295	P	P	P	P	P	P	Olr264_predicted	Rattus norvegicus olfactory receptor 264 (predicted) (Olr264_predicted), mRNA [NM_001000999]	NM_001000999	405363	GO:0007186|GO:0050911|GO:0004984|GO:0016021	Rn.141768
A_44_P238316	9.68104e-06	6.1564	up	1.96615	2.04254	2.13948	4.52693	4.68812	4.79939	A	A	A	P	P	P	Olr402_predicted	Rattus norvegicus olfactory receptor 402 (predicted) (Olr402_predicted), mRNA [NM_001001014]	NM_001001014	405388	GO:0007186|GO:0050911|GO:0004984|GO:0016021	Rn.143036
A_44_P381937	1.1282e-05	2.39578	up	3.92702	4.04164	4.0309	5.29825	5.20291	5.27989	P	P	P	P	P	P	Cyp21a1	Rattus norvegicus cytochrome P450, subfamily 21A, polypeptide 1 (Cyp21a1), mRNA [NM_057101]	NM_057101	24298	GO:0006118|GO:0006700|GO:0004497|GO:0004509|GO:0005496|GO:0005506|GO:0008289|GO:0020037|GO:0046872|GO:0005615|GO:0005783|GO:0005792|GO:0016020	Rn.161726
A_44_P524765	1.31218e-05	3.74453	up	3.95702	3.97924	3.88296	5.97921	5.78268	5.77169	P	P	P	P	P	P	Olr1491_predicted	Rattus norvegicus olfactory receptor 1491 (predicted) (Olr1491_predicted), mRNA [NM_001000717]	NM_001000717	404969	GO:0007186|GO:0050911|GO:0004984|GO:0016021	Rn.142088
A_44_P262209	1.37043e-05	3.20029	up	5.6499	5.84034	5.69034	7.41736	7.34741	7.45042	P	P	P	P	P	P	Olr773_predicted	Rattus norvegicus olfactory receptor 773 (predicted) (Olr773_predicted), mRNA [NM_001000373]	NM_001000373	296026	GO:0007186|GO:0050911|GO:0004984|GO:0016021	Rn.142757
A_44_P276271	1.44579e-05	2.29192	up	3.75886	3.63888	3.64298	4.92816	4.86029	4.84195	A	P	P	P	P	P	LOC499823	Rattus norvegicus LRRG00114 (LOC499823), mRNA [NM_001047952]	NM_001047952	499823
A_44_P186973	1.53435e-05	5.13253	up	4.79262	5.0233	4.88785	7.24791	7.38272	7.15216	P	P	P	P	P	P	Olr417_predicted	Rattus norvegicus olfactory receptor 417 (predicted) (Olr417_predicted), mRNA [NM_001000388]	NM_001000388	296679	GO:0007186|GO:0050911|GO:0003676|GO:0004984|GO:0008270|GO:0005622|GO:0016021	Rn.143024
A_44_P167930	1.60722e-05	2.87838	up	8.10522	8.28751	8.20106	9.66507	9.72699	9.77749	P	P	P	P	P	P	Mobp	Rattus norvegicus myelin-associated oligodendrocytic basic protein (Mobp), mRNA [NM_012720]	NM_012720	25037	GO:0007399|GO:0019911|GO:0005739	Rn.91185
A_44_P316194	1.74967e-05	3.40487	up	5.07486	5.23016	5.21362	7.03783	6.85038	6.93321	P	P	P	P	P	P	Cyp2b15	Rattus norvegicus cytochrome P450, family 2, subfamily b, polypeptide 15 (Cyp2b15), mRNA [NM_017156]	NM_017156	29295	GO:0006118|GO:0004497|GO:0005506|GO:0016712|GO:0020037|GO:0046872|GO:0050381|GO:0005615|GO:0005783|GO:0005792|GO:0016020	Rn.144570
A_43_P12757	1.77491e-05	2.9227	up	6.84904	6.95301	6.92167	8.36173	8.44693	8.55696	P	P	P	P	P	P	Admr	Rattus norvegicus adrenomedullin receptor (Admr), mRNA [NM_053302]	NM_053302	29307	GO:0007165|GO:0007186|GO:0001584|GO:0001605|GO:0004872|GO:0016020|GO:0016021	Rn.87119
A_44_P821475	2.1693e-05	4.06216	up	4.67379	4.59013	4.48491	6.48229	6.61016	6.72313	P	P	P	P	P	P	RGD1563425_predicted	PREDICTED: Rattus norvegicus similar to FLJ35784 protein (predicted) (RGD1563425_predicted), mRNA [XM_573340]	XM_573340	498129		Rn.131472
A_44_P519948	2.28341e-05	3.36795	up	4.75643	4.88246	4.87866	6.46688	6.61606	6.69022	P	P	P	P	P	P	Fcar	Rattus norvegicus IgA Fc receptor (Fcar), mRNA [NM_201992]	NM_201992	365183	GO:0006955|GO:0005057|GO:0019862|GO:0016021	Rn.123516
A_44_P121099	2.3295e-05	2.22237	up	3.48709	3.58671	3.66125	4.72938	4.7148	4.74715	A	P	A	P	P	P	Prssl1	Rattus norvegicus protease, serine-like 1 (Prssl1), mRNA [NM_001003956]	NM_001003956	408241	GO:0006508|GO:0004252	Rn.154797
A_44_P306465	2.51315e-05	3.85298	up	3.0362	3.08723	3.21849	4.94071	5.0571	5.18203	A	A	A	P	P	P	Olr932_predicted	Rattus norvegicus olfactory receptor 932 (predicted) (Olr932_predicted), mRNA [NM_001001386]	NM_001001386	366802	GO:0007186|GO:0050911|GO:0004984|GO:0016021	Rn.143385
A_44_P475275	2.5282e-05	3.05152	up	4.85323	5.03324	4.87708	6.48796	6.48046	6.62373	P	P	P	P	P	P	Olr1678_predicted	Rattus norvegicus olfactory receptor 1678 (predicted) (Olr1678_predicted), mRNA [NM_001000893]	NM_001000893	405194	GO:0007186|GO:0050911|GO:0004984|GO:0016021	Rn.142697
A_44_P182881	2.53592e-05	2.10209	up	7.17174	7.1647	7.10764	8.26972	8.25842	8.13141	P	P	P	P	P	P	Rnf36	Rattus norvegicus ring finger protein 36 (Rnf36), mRNA [NM_001013160]	NM_001013160	311373	GO:0006915|GO:0005515|GO:0008270|GO:0046872|GO:0005634	Rn.95375
A_44_P847098	2.6188e-05	2.27341	up	5.60052	5.7617	5.6887	6.91787	6.82105	6.86658	P	P	P	P	P	P	LOC680266	Rattus norvegicus cDNA clone IMAGE:7135213 [BC083922]	BC083922	680266		Rn.9266
A_44_P337165	2.68214e-05	7.6833	up	2.17499	2.0765	2.07405	5.22465	5.13376	4.7923	A	A	A	P	P	P	Olr496_predicted	Rattus norvegicus olfactory receptor 496 (predicted) (Olr496_predicted), mRNA [NM_001000681]	NM_001000681	404885	GO:0007186|GO:0050911|GO:0004984|GO:0016021	Rn.142946
A_44_P381729	2.9385e-05	2.22288	up	5.8235	5.64926	5.67572	6.87545	6.85955	6.87075	P	P	P	P	P	P	Olr1158_predicted	Rattus norvegicus olfactory receptor 1158 (predicted) (Olr1158_predicted), mRNA [NM_001000872]	NM_001000872	405169	GO:0007186|GO:0050911|GO:0004984|GO:0016021	Rn.143590
A_43_P17810	3.07567e-05	3.03761	up	5.1937	5.32388	5.24759	6.74425	6.85483	6.97489	P	P	P	P	M	P	LOC501621	Rattus norvegicus similar to nuclear RNA export factor 7 (LOC501621), mRNA [NM_001037216]	NM_001037216	501621	GO:0006810|GO:0051028|GO:0000166|GO:0003723|GO:0005515|GO:0005622|GO:0005634	Rn.24735
A_44_P309499	3.07857e-05	2.09567	up	7.76142	7.90483	7.81401	8.91592	8.83656	8.93002	P	P	P	P	P	P	RGD1560439_predicted	PREDICTED: Rattus norvegicus similar to hypothetical protein FLJ34960 (predicted) (RGD1560439_predicted), mRNA [XM_228962]	XM_228962	302703	GO:0005515
A_44_P943876	3.36127e-05	2.20297	up	6.4303	6.51949	6.36702	7.51458	7.59104	7.62953	P	P	P	P	P	P	LOC499885	Rattus norvegicus hypothetical protein LOC499885 (LOC499885), mRNA [NM_001025043]	NM_001025043	499885		Rn.123061
A_44_P168025	3.45035e-05	3.75215	up	6.00495	6.06038	5.78186	7.78149	7.91457	7.87428	P	P	P	P	P	P	Olr796_predicted	Rattus norvegicus olfactory receptor 796 (predicted) (Olr796_predicted), mRNA [NM_001000600]	NM_001000600	404788	GO:0007186|GO:0050911|GO:0004984|GO:0016021	Rn.142739
A_44_P296994	3.97509e-05	4.57372	up	4.18473	4.39067	4.44638	6.37893	6.5903	6.63264	P	P	P	P	P	P	Adrb3	Rattus norvegicus adrenergic receptor, beta 3 (Adrb3), mRNA [NM_013108]	NM_013108	25645	GO:0005975|GO:0006091|GO:0006112|GO:0007165|GO:0007186|GO:0007188|GO:0007189|GO:0007190|GO:0009409|GO:0040015|GO:0043410|GO:0050873|GO:0001584|GO:0004872|GO:0004935|GO:0015052|GO:0042803|GO:0051379|GO:0051380|GO:0005575|GO:0005624|GO:0005886|GO:0005887|GO:0016020|GO:0016021|GO:0043235	Rn.10100
A_44_P397940	4.23379e-05	5.35362	up	3.17355	3.47022	3.04781	5.64195	5.65648	5.65469	A	A	A	P	P	P	Olr1246_predicted	Rattus norvegicus olfactory receptor 1246 (predicted) (Olr1246_predicted), mRNA [NM_001000808]	NM_001000808	405094	GO:0007186|GO:0050911|GO:0004984|GO:0016021	Rn.143524
A_44_P527010	4.26157e-05	3.61609	up	4.39814	4.49495	4.33882	6.15996	6.20254	6.43271	P	P	P	P	P	P	Olr1451_predicted	Rattus norvegicus olfactory receptor 1451 (predicted) (Olr1451_predicted), mRNA [NM_001000957]	NM_001000957	405306	GO:0007186|GO:0050911|GO:0004984|GO:0016021	Rn.142127
A_44_P407573	4.33085e-05	2.75701	up	3.92386	3.90187	3.9113	5.27832	5.52507	5.32296	P	P	P	P	P	P	RGD1563577_predicted	PREDICTED: Rattus norvegicus similar to cornifelin (predicted) (RGD1563577_predicted), mRNA [XM_344871]		365217	GO:0001533	Rn.161807
A_44_P482405	4.33639e-05	2.8618	up	3.10219	2.96238	2.9481	4.63017	4.41602	4.51724	A	A	A	P	P	P	Olr1608_predicted	Rattus norvegicus olfactory receptor 1608 (predicted) (Olr1608_predicted), mRNA [NM_001000093]	NM_001000093	290006	GO:0007186|GO:0050911|GO:0004984|GO:0016021	Rn.142457
A_44_P480032	4.47248e-05	5.27138	up	4.32912	4.57626	4.32402	6.82158	6.63806	6.96432	P	P	P	P	P	P	Olr416_predicted	Rattus norvegicus olfactory receptor 416 (predicted) (Olr416_predicted), mRNA [NM_001000387]	NM_001000387	296678	GO:0007165|GO:0007186|GO:0007608|GO:0050896|GO:0050911|GO:0004872|GO:0004984|GO:0016020|GO:0016021	Rn.143025
A_44_P250628	4.51798e-05	3.9037	up	5.24085	5.52692	5.34553	7.23171	7.3335	7.44262	P	P	P	P	P	P	LOC502549	PREDICTED: Rattus norvegicus similar to TD and POZ domain containing 2 (LOC502549), mRNA [XM_001053637]	XM_001053637	502549	GO:0005515	Rn.195790
A_44_P540753	4.53527e-05	3.03722	up	4.20018	4.34421	4.17709	5.81689	5.7439	5.96895	P	P	P	P	P	P	Olr557_predicted	Rattus norvegicus olfactory receptor 557 (predicted) (Olr557_predicted), mRNA [NM_001000669]	NM_001000669	404871	GO:0007186|GO:0050911|GO:0004984|GO:0016021	Rn.142906
A_44_P533844	4.60907e-05	3.25886	up	6.15918	6.37205	6.18931	7.93427	8.05471	7.84466	M	P	P	P	P	P	Olr760_predicted	Rattus norvegicus olfactory receptor 760 (predicted) (Olr760_predicted), mRNA [NM_001001069]	NM_001001069	405957	GO:0007186|GO:0050911|GO:0004984|GO:0016021	Rn.142765
A_44_P337882	4.81392e-05	2.18178	up	5.41069	5.44076	5.31955	6.43173	6.5976	6.51818	P	M	P	P	P	P	RGD1561004_predicted	PREDICTED: Rattus norvegicus similar to AMME syndrome candidate gene 1 protein homolog (predicted) (RGD1561004_predicted), mRNA [XM_001057408]	XM_001057408	501539
A_44_P286426	4.98511e-05	3.44405	up	2.50952	2.70489	2.38991	4.26753	4.32151	4.3676	A	A	A	P	P	P	Foxl2_predicted	PREDICTED: Rattus norvegicus forkhead box L2 (predicted) (Foxl2_predicted), mRNA [XM_345975]		367152	GO:0001541|GO:0006309|GO:0006917|GO:0008150|GO:0019101|GO:0030154|GO:0042703|GO:0043065|GO:0043280|GO:0045944|GO:0048048|GO:0003674|GO:0003677|GO:0003700|GO:0005515|GO:0043028|GO:0005575|GO:0005634
A_44_P513789	5.05247e-05	3.9687	up	5.83038	6.17771	5.93079	7.98206	7.90969	8.01314	P	P	P	P	P	P	Ccr1l1_predicted	PREDICTED: Rattus norvegicus chemokine (C-C motif) receptor 1-like 1 (predicted) (Ccr1l1_predicted), mRNA [XM_236742]		301088	GO:0004983|GO:0016493|GO:0045028|GO:0016021
A_44_P344205	5.19529e-05	2.86618	up	5.9132	6.0308	5.778	7.42675	7.35871	7.49392	P	P	P	P	P	P	Olr868_predicted	Rattus norvegicus olfactory receptor 868 (predicted) (Olr868_predicted), mRNA [NM_001000821]	NM_001000821	405110	GO:0007186|GO:0050911|GO:0004984|GO:0016021	Rn.143172
A_44_P166112	5.23691e-05	3.10026	up	3.38613	3.54458	3.52294	5.22167	5.15537	4.97378	A	A	A	P	P	P	RGD1563063_predicted	Rattus norvegicus similar to Gpc6 protein (LOC306163), mRNA [XM_224516]	XM_224516	306163	GO:0005578	Rn.23881
A_44_P422287	5.24044e-05	3.65921	up	4.42355	4.62307	4.55296	6.35819	6.28837	6.56761	P	P	P	P	P	P	Pkhd1_predicted	PREDICTED: Rattus norvegicus polycystic kidney and hepatic disease 1 (predicted) (Pkhd1_predicted), mRNA [XM_236979]	XM_236979	301287	GO:0001822|GO:0005509
A_43_P20044	5.48739e-05	2.16562	up	7.89303	8.01646	7.98367	8.98177	9.11415	9.14157	P	P	P	P	P	P	RGD1304878	PREDICTED: Rattus norvegicus similar to 2410024A21Rik protein (RGD1304878), misc RNA [XR_009633]	XR_009633	314415		Rn.20310
A_44_P401131	5.64746e-05	2.66396	up	4.72857	4.98533	4.89912	6.31484	6.24083	6.29806	P	P	P	P	P	P	Noxo1_predicted	PREDICTED: Rattus norvegicus NADPH oxidase organizer 1 (predicted) (Noxo1_predicted), mRNA [XM_220221]		302976	GO:0006801|GO:0016176	Rn.137764
A_44_P226231	5.72447e-05	2.10247	up	2.25704	2.43299	2.26339	3.41214	3.35804	3.3995	A	A	A	P	P	P	Slc1a2	Rattus norvegicus glutamate transporter splice variant GLT1a mRNA, partial cds; alternatively spliced. [AY069978]	AY069978	29482	GO:0006835|GO:0006836|GO:0007268|GO:0015813|GO:0005313|GO:0005314|GO:0015293|GO:0017153|GO:0005624|GO:0016021|GO:0042734|GO:0043197|GO:0043198|GO:0045202	Rn.10240
A_44_P116332	5.90114e-05	3.67241	up	6.17358	6.34499	6.18829	8.01515	8.02913	8.29276	P	P	P	P	P	P	Olr1338_predicted	Rattus norvegicus olfactory receptor 1338 (predicted) (Olr1338_predicted), mRNA [NM_001000789]	NM_001000789	405073	GO:0007186|GO:0050911|GO:0004984|GO:0016021	Rn.143464
A_44_P1059556	5.93579e-05	6.35569	up	8.60399	8.94505	8.58517	11.352	11.2311	11.5553	P	P	P	P	P	P	Cyp4a22	Rattus norvegicus cytochrome P450, family 4, subfamily A, polypeptide 22 (Cyp4a22), mRNA [NM_175837]	NM_175837	170544	GO:0006118|GO:0005506|GO:0008391|GO:0018685|GO:0020037|GO:0046872|GO:0005783|GO:0005792|GO:0016020	Rn.92401
A_44_P254366	6.00531e-05	5.47207	up	3.506	3.35031	3.80851	5.94781	6.06421	6.00906	A	P	A	P	P	P	LOC680149	UI-R-CV1-bta-f-08-0-UI.s1 UI-R-CV1 Rattus norvegicus cDNA clone UI-R-CV1-bta-f-08-0-UI 3', mRNA sequence [BG374638]	BG374638	680149		Rn.20355
A_44_P440772	6.04187e-05	3.56333	up	6.80424	7.08811	6.78884	8.66635	8.79167	8.72284	P	P	P	P	P	P	Sema4g_predicted	PREDICTED: Rattus norvegicus sema domain, immunoglobulin domain (Ig), transmembrane domain (TM) and short cytoplasmic domain, (semaphorin) 4G (predicted) (Sema4g_predicted), mRNA [XM_342055]		361764	GO:0005615|GO:0016021	Rn.1645
A_44_P153755	6.04845e-05	2.10713	up	5.06941	5.27653	5.15855	6.2359	6.23004	6.26437	P	P	P	P	P	P	Fshr	Rattus norvegicus follicle stimulating hormone receptor (Fshr), mRNA [NM_199237]	NM_199237	25449	GO:0007165|GO:0007186|GO:0007189|GO:0007283|GO:0007292|GO:0008585|GO:0042699|GO:0045056|GO:0004872|GO:0004930|GO:0004963|GO:0005515|GO:0016500|GO:0005615|GO:0005768|GO:0005886|GO:0009986|GO:0016020|GO:0016021	Rn.162843
A_44_P351231	6.11107e-05	2.9685	up	6.36865	6.6603	6.44953	8.06142	8.02887	8.0974	P	P	P	P	P	P	Olr46_predicted	Rattus norvegicus olfactory receptor 46 (predicted) (Olr46_predicted), mRNA [NM_001001001]	NM_001001001	405365	GO:0007186|GO:0050911|GO:0004984|GO:0016021	Rn.141928
A_42_P608478	6.21315e-05	3.05114	up	3.10795	3.34696	3.06477	4.83064	4.73764	4.77945	A	A	A	P	P	P	Sult2a2_predicted	Rattus norvegicus sulfotransferase family 2A, dehydroepiandrosterone (DHEA)-preferring, member 2 (predicted) (Sult2a2_predicted), mRNA [NM_001025131]	NM_001025131	361510	GO:0006629|GO:0008202|GO:0004027|GO:0008146|GO:0016740	Rn.91378
A_43_P15885	6.2695e-05	2.89952	up	6.29835	6.59109	6.49768	7.99963	7.96986	8.02506	P	P	P	P	P	P	Cttnbp2	Cortactin-binding protein 2. [Source:Uniprot/SPTREMBL;Acc:Q2IBD4] [ENSRNOT00000011228]		282587	GO:0030036|GO:0005515|GO:0005519|GO:0015629	Rn.16244
A_44_P529845	6.46525e-05	2.78043	up	3.92138	3.79303	3.84703	5.29788	5.21518	5.4743	P	P	P	P	P	P	RGD1564276_predicted	PREDICTED: Rattus norvegicus similar to MAP [XM_577533]	XM_577533	502093	GO:0006468|GO:0004674|GO:0005524	Rn.215051
A_44_P508142	6.55898e-05	2.90592	up	5.25357	5.48073	5.25495	6.78593	6.87124	6.94907	P	P	P	P	P	P	Olr152_predicted	Rattus norvegicus olfactory receptor 152 (predicted) (Olr152_predicted), mRNA [NM_001000546]	NM_001000546	365332	GO:0007186|GO:0050911|GO:0004984|GO:0016021	Rn.138176
A_44_P475981	6.63717e-05	4.6694	up	4.05635	4.3943	4.18793	6.37789	6.32988	6.60051	P	P	P	P	P	P	Pif1	Rattus norvegicus similar to AI449441 protein (LOC367645), mRNA [XM_346237]	XM_346237	367645	GO:0004386
A_44_P180482	6.66226e-05	2.57725	up	6.35338	6.4831	6.25396	7.7094	7.66607	7.81246	P	P	P	P	P	P	Tp53i11_predicted	PREDICTED: Rattus norvegicus tumor protein p53 inducible protein 11 (predicted) (Tp53i11_predicted), mRNA [XM_230296]		311209	GO:0006950|GO:0008285	Rn.22267
A_43_P11441	6.72178e-05	2.91943	up	6.16026	6.33401	6.04034	7.72227	7.67513	7.77426	P	P	P	P	P	P	Atp4b	Rattus norvegicus ATPase, H+/K+ exchanging, beta polypeptide (Atp4b), mRNA [NM_012510]	NM_012510	24217	GO:0001696|GO:0006811|GO:0006813|GO:0006814|GO:0015992|GO:0005391|GO:0008900|GO:0015078|GO:0030955|GO:0016020|GO:0016021	Rn.10033
A_44_P468304	6.78244e-05	3.06908	up	6.42561	6.69513	6.68441	8.15325	8.24199	8.26333	P	P	P	P	P	P	Terc	Rattus norvegicus telomerase RNA (Terc) on chromosome 2 [NR_001567]	NR_001567	378461	GO:0007004|GO:0000332
A_44_P518221	6.99754e-05	3.18987	up	6.97944	7.21534	6.96333	8.74557	8.62251	8.81053	P	P	P	P	P	P	Disp2_predicted	PREDICTED: Rattus norvegicus dispatched homolog 2 (Drosophila) (predicted) (Disp2_predicted), mRNA [XM_230531]		311324		Rn.19932
A_44_P363382	6.99992e-05	2.83369	up	4.63081	4.71911	4.45952	6.01935	6.16843	6.12971	P	P	P	P	P	P	LOC689435	similar to vomeronasal 2, receptor, 1 (LOC365029), mRNA [Source:RefSeq_dna;Acc:XR_005473] [ENSRNOT00000044270]		689435	GO:0006306|GO:0003677|GO:0008067|GO:0008170|GO:0016020	Rn.198075
A_44_P278519	7.14842e-05	2.63215	up	6.52585	6.70048	6.44319	7.92242	7.91814	8.01769	P	P	P	P	P	P	Olr202_predicted	Rattus norvegicus olfactory receptor 202 (predicted) (Olr202_predicted), mRNA [NM_001000550]	NM_001000550	365337	GO:0007186|GO:0050911|GO:0004984|GO:0016021	Rn.141809
A_43_P12082	7.18076e-05	3.4717	up	5.21102	5.28761	5.14835	7.00056	6.84667	7.18668	P	P	M	P	P	P	Aipl1	Rattus norvegicus aryl hydrocarbon receptor-interacting protein-like 1 (Aipl1), mRNA [NM_021590]	NM_021590	59110	GO:0001895|GO:0006457|GO:0007601|GO:0007603|GO:0008150|GO:0018343|GO:0030823|GO:0043066|GO:0051169|GO:0001918|GO:0003674|GO:0005488|GO:0051082|GO:0001917|GO:0005575|GO:0005634|GO:0005737	Rn.102037
A_44_P412032	7.22348e-05	3.99528	up	6.05543	6.26813	5.96111	7.97914	8.06324	8.23718	P	P	P	P	P	P	Olr1700_predicted	Rattus norvegicus olfactory receptor 1700 (predicted) (Olr1700_predicted), mRNA [NM_001001113]	NM_001001113	406012	GO:0007165|GO:0007186|GO:0007608|GO:0050896|GO:0050911|GO:0004872|GO:0004984|GO:0016020|GO:0016021	Rn.142679
A_44_P475320	7.22939e-05	3.95307	up	4.12716	4.15813	4.20291	5.9459	6.14543	6.34578	P	P	P	P	P	P	Olr1589_predicted	Rattus norvegicus olfactory receptor 1589 (predicted) (Olr1589_predicted), mRNA [NM_001000083]	NM_001000083	289251	GO:0007186|GO:0050911|GO:0004984|GO:0016021	Rn.142339
A_44_P198608	7.28505e-05	2.74961	up	3.99415	4.1897	4.11185	5.44662	5.55373	5.67303	P	P	P	P	M	P	Olr1253_predicted	Rattus norvegicus olfactory receptor 1253 (predicted) (Olr1253_predicted), mRNA [NM_001000805]	NM_001000805	405091	GO:0007186|GO:0050911|GO:0004984|GO:0005529|GO:0016021	Rn.143517
A_43_P20736	7.3951e-05	2.47938	up	6.33168	6.37509	6.2108	7.54543	7.56548	7.73661	P	P	P	P	P	P	Dph2	Rattus norvegicus DPH2 homolog (S. cerevisiae) (Dph2), mRNA [NM_001015007]	NM_001015007	298452		Rn.49365
A_44_P435381	7.58935e-05	2.57648	up	8.4918	8.70113	8.4435	9.89189	9.88714	9.95361	P	P	P	P	P	P	Agxt	Rattus norvegicus alanine-glyoxylate aminotransferase (Agxt), mRNA [NM_030656]	NM_030656	24792	GO:0006625|GO:0008152|GO:0019265|GO:0042866|GO:0046487|GO:0051384|GO:0004760|GO:0005515|GO:0008453|GO:0016597|GO:0016740|GO:0030170|GO:0042803|GO:0005615|GO:0005739|GO:0005759|GO:0005777	Rn.9931
A_44_P327947	7.84797e-05	6.15077	up	2.1308	2.58326	2.15393	5.01491	4.90526	4.81012	A	A	A	P	P	P	Olr343_predicted	Rattus norvegicus olfactory receptor 343 (predicted) (Olr343_predicted), mRNA [NM_001000254]	NM_001000254	293788	GO:0007186|GO:0050911|GO:0004984|GO:0016021	Rn.141692
A_43_P15564	7.87845e-05	2.94166	up	5.34216	5.456	5.19252	6.84093	6.82253	6.9971	P	P	P	P	P	P	Og9x	Rattus norvegicus OG9 homeobox gene (Og9x), mRNA [NM_023951]	NM_023951	58922	GO:0006355|GO:0003700|GO:0005634	Rn.211992
A_42_P666128	8.07295e-05	3.21172	up	4.73123	4.60613	4.58533	6.41444	6.14045	6.41785	P	M	M	P	P	P	Ihh	Indian hedgehog protein (Fragment). [Source:Uniprot/SPTREMBL;Acc:Q9WV29] [ENSRNOT00000024419]		84399	GO:0001501|GO:0001569|GO:0001649|GO:0006508|GO:0007224|GO:0007267|GO:0007275|GO:0007389|GO:0008284|GO:0009968|GO:0016539|GO:0030154|GO:0043066|GO:0045595|GO:0045596|GO:0045944|GO:0048469|GO:0050679|GO:0005102|GO:0005113|GO:0005515|GO:0008233|GO:0015485|GO:0016740|GO:0005576|GO:0005615	Rn.8711
A_44_P257419	8.20177e-05	4.73882	up	5.98651	6.4312	6.09152	8.40723	8.36767	8.46792	P	P	P	P	P	P	Olr132_predicted	Rattus norvegicus olfactory receptor 132 (predicted) (Olr132_predicted), mRNA [NM_001001273]	NM_001001273	293271	GO:0007186|GO:0050911|GO:0004984|GO:0016021	Rn.141863
A_44_P435697	8.4627e-05	3.98149	up	4.78453	4.81418	4.48468	6.57259	6.69893	6.79181	P	P	P	P	P	P	Olr1223_predicted	Rattus norvegicus olfactory receptor 1223 (predicted) (Olr1223_predicted), mRNA [NM_001000441]	NM_001000441	300549	GO:0007186|GO:0050911|GO:0004984|GO:0016021	Rn.143544
A_44_P189542	8.50848e-05	3.60963	up	5.82552	6.16897	5.87801	7.89102	7.77017	7.76685	P	P	P	P	P	P	Mpp2	Dlg 2 (Fragment). [Source:Uniprot/SPTREMBL;Acc:O88953] [ENSRNOT00000028310]		85275	GO:0006461|GO:0005515|GO:0030165|GO:0016020	Rn.44271
A_44_P325629	8.53375e-05	2.87581	up	5.22987	5.49848	5.49848	6.88228	6.93298	6.98348	P	P	P	P	P	P	Olr1425_predicted	Rattus norvegicus olfactory receptor 1425 (predicted) (Olr1425_predicted), mRNA [NM_001000010]	NM_001000010	287316	GO:0007186|GO:0050911|GO:0004984|GO:0016021	Rn.142144
A_44_P531695	8.96795e-05	5.47482	up	3.61343	3.79754	3.45955	5.8418	6.16523	6.22192	P	A	A	P	P	P	Olr185_predicted	Rattus norvegicus olfactory receptor 185 (predicted) (Olr185_predicted), mRNA [NM_001000183]	NM_001000183	293330	GO:0007186|GO:0050911|GO:0004984|GO:0016021	Rn.141823
A_44_P370673	9.03296e-05	10.9829	up	3.27772	3.48214	2.77183	6.54201	6.70947	6.65179	A	A	A	P	P	P	LOC301137	PREDICTED: Rattus norvegicus similar to putative pheromone receptor (Go-VN5) (LOC301137), mRNA [XM_236799]	XM_236799	301137	GO:0008067|GO:0016020
A_44_P149370	9.14559e-05	4.91934	up	4.51222	4.73469	4.76557	6.72996	7.11401	7.06391	P	P	P	P	P	P	Cyp2b13	Rattus norvegicus cytochrome P450, family 2, subfamily b, polypeptide 13 (Cyp2b13), mRNA [NM_198733]	NM_198733	292728	GO:0006118|GO:0006805|GO:0005506|GO:0016712|GO:0019825|GO:0020037|GO:0046872|GO:0016020	Rn.38261
A_44_P417280	9.21517e-05	2.73825	up	3.47618	3.3107	3.50883	4.79717	4.83933	5.01897	A	P	A	P	P	P	RGD1564655_predicted	PREDICTED: Rattus norvegicus similar to Tle2 protein (predicted) (RGD1564655_predicted), mRNA [XM_226456]		292014	GO:0045449|GO:0003677|GO:0005634	Rn.108810
A_44_P391871	9.26157e-05	2.59478	up	4.82451	4.93619	4.76421	6.07601	6.28306	6.29269	P	P	P	P	P	P	Rtl1_predicted	PREDICTED: Rattus norvegicus retrotransposon-like 1 (predicted) (Rtl1_predicted), mRNA [XM_243381]		314581
A_43_P15556	9.26666e-05	2.3828	up	6.15769	6.33752	6.11951	7.38095	7.46779	7.52396	P	P	P	P	P	P	Gulo	Rattus norvegicus L-gulonolactone oxidase (Gulo), mRNA [NM_022220]	NM_022220	60671	GO:0006118|GO:0009058|GO:0019853|GO:0003885|GO:0016491|GO:0050105|GO:0005783|GO:0005792|GO:0016020|GO:0016021	Rn.115212
A_44_P557253	9.2902e-05	3.36622	up	7.5414	7.78552	7.42831	9.27852	9.33584	9.39426	P	P	P	P	P	P	Olr689_predicted	Rattus norvegicus olfactory receptor 689 (predicted) (Olr689_predicted), mRNA [NM_001000997]	NM_001000997	405357	GO:0007186|GO:0050911|GO:0004984|GO:0016021	Rn.142819
A_44_P494020	9.31762e-05	2.45234	up	4.85816	4.66963	4.92655	6.15743	6.06089	6.11849	P	P	P	P	P	P	Olr641_predicted	Rattus norvegicus olfactory receptor 641 (predicted) (Olr641_predicted), mRNA [NM_001000643]	NM_001000643	404839	GO:0007186|GO:0050911|GO:0004984|GO:0016021	Rn.142853
A_44_P322335	9.32487e-05	2.45705	up	4.05195	4.2814	4.15672	5.36889	5.47956	5.5324	P	P	P	P	P	P	Olr1654_predicted	Rattus norvegicus olfactory receptor 1654 (predicted) (Olr1654_predicted), mRNA [NM_021860]	NM_021860	60451	GO:0007165|GO:0007186|GO:0007608|GO:0050896|GO:0004872|GO:0004984|GO:0016020|GO:0016021	Rn.138118
A_44_P205704	9.37071e-05	3.41577	up	2.1368	2.33685	2.15277	4.03468	3.80182	4.10654	A	A	A	P	P	P	Olr1437_predicted	Rattus norvegicus olfactory receptor 1437 (predicted) (Olr1437_predicted), mRNA [NM_001000015]	NM_001000015	287325	GO:0007186|GO:0050911|GO:0004984|GO:0016021	Rn.142136
A_43_P12427	9.47555e-05	2.24734	up	4.12341	4.1025	4.13428	5.27956	5.16548	5.41981	P	P	P	P	P	P	Gabrg3	Rattus norvegicus gamma-aminobutyric acid (GABA) A receptor, subunit gamma 3 (Gabrg3), mRNA [NM_024370]	NM_024370	79211	GO:0006811|GO:0006821|GO:0007214|GO:0007268|GO:0042493|GO:0004890|GO:0005216|GO:0005230|GO:0005254|GO:0030594|GO:0031404|GO:0016021|GO:0045211	Rn.10369
A_43_P17490	9.57546e-05	2.22366	up	6.88417	7.09688	7.10378	8.17004	8.20838	8.16523	P	P	P	P	P	P	Rrm2	Rattus norvegicus ribonucleotide reductase M2 (Rrm2), mRNA [NM_001025740]	NM_001025740	362720	GO:0006260|GO:0009186|GO:0004748|GO:0005506|GO:0016491	Rn.144946
A_44_P171118	9.6167e-05	2.18529	up	4.95252	4.7216	4.84796	6.02159	5.94198	5.94198	P	P	P	P	P	P	RGD1564843_predicted	PREDICTED: Rattus norvegicus similar to hypothetical protein 4930474N05 (predicted) (RGD1564843_predicted), mRNA [XM_229068]	XM_229068	302765	GO:0051056|GO:0005085|GO:0005622
A_43_P18101	9.84725e-05	3.80489	up	3.30142	3.62196	3.27811	5.42294	5.23462	5.32749	P	A	A	P	P	P	Elf3	Rattus norvegicus E74-like factor 3 (Elf3), mRNA [NM_001024768]	NM_001024768	304815	GO:0006350|GO:0006355|GO:0009653|GO:0009790|GO:0030198|GO:0003677|GO:0003700|GO:0005634	Rn.3063
A_44_P377076	9.87904e-05	3.4141	up	4.34353	4.37177	4.41206	5.97413	6.1112	6.35655	P	P	P	P	P	P	Olr130_predicted	Rattus norvegicus olfactory receptor 130 (predicted) (Olr130_predicted), mRNA [NM_001001272]	NM_001001272	293268	GO:0007186|GO:0050911|GO:0004984|GO:0016021	Rn.215179
A_44_P229007	9.9207e-05	3.88403	up	4.3806	4.72315	4.32548	6.4659	6.4322	6.4038	M	M	P	M	P	P	Olr736_predicted	Rattus norvegicus olfactory receptor 736 (predicted) (Olr736_predicted), mRNA [NM_001001384]	NM_001001384	366118	GO:0007186|GO:0050911|GO:0004984|GO:0016021	Rn.142784
A_44_P470619	0.00010026	4.63743	up	4.50668	4.90789	4.53526	6.93604	6.74425	6.90951	P	P	P	P	P	P	Srxn1	Rattus norvegicus sulfiredoxin 1 homolog (S. cerevisiae) (Srxn1), mRNA [NM_001047858]	NM_001047858	296271		Rn.2835
A_44_P290257	0.000101311	2.84223	up	5.30745	5.51741	5.42119	6.77081	7.00868	6.98763	P	P	P	P	P	P	Olr1565_predicted	Rattus norvegicus olfactory receptor 1565 (predicted) (Olr1565_predicted), mRNA [NM_001000908]	NM_001000908	405218	GO:0007186|GO:0050911|GO:0004984|GO:0016021	Rn.142231
A_44_P837192	0.000101626	2.52938	up	3.65704	3.92419	3.74267	5.04636	5.1683	5.12558	P	P	A	P	P	P	RGD1561296_predicted	PREDICTED: Rattus norvegicus similar to urocanase domain containing 1 (LOC685999), mRNA [XM_001066120]		362399		Rn.198159
A_44_P175739	0.000102299	2.80405	up	3.88643	3.84886	4.03193	5.46286	5.51129	5.25562	P	P	P	P	P	P	RGD1562883_predicted	PREDICTED: Rattus norvegicus similar to livin inhibitor of apoptosis isoform beta (predicted) (RGD1562883_predicted), mRNA [XM_238302]	XM_238302	296468	GO:0006916|GO:0005515|GO:0008270|GO:0005622	Rn.17989
A_43_P11935	0.000102489	2.51269	up	4.52153	4.74606	4.7614	5.99704	5.94559	6.07407	P	P	P	P	P	P	Cdon	Rattus norvegicus cell adhesion molecule-related/down-regulated by oncogenes (Cdon), mRNA [NM_017358]	NM_017358	50938	GO:0001708|GO:0007155|GO:0007224|GO:0007520|GO:0010172|GO:0005515|GO:0005615|GO:0016020|GO:0016021	Rn.10818
A_44_P358273	0.000102795	3.71145	up	5.90074	6.24655	6.11849	7.87095	7.96129	8.10948	P	P	P	P	P	P	Olr1115_predicted	Rattus norvegicus olfactory receptor 1115 (predicted) (Olr1115_predicted), mRNA [NM_001000885]	NM_001000885	405185	GO:0007186|GO:0050911|GO:0004984|GO:0016021	Rn.143617
A_43_P12321	0.000102958	3.18647	up	3.69701	3.71095	3.86341	5.42714	5.26665	5.59346	P	P	A	P	P	P	Fabp9	Rattus norvegicus fatty acid binding protein 9, testis (Fabp9), mRNA [NM_022854]	NM_022854	64822	GO:0001675|GO:0006810|GO:0008289|GO:0001669	Rn.10078
A_44_P294706	0.000104378	3.39724	up	7.84641	8.14584	7.88788	9.62161	9.70333	9.84829	P	P	P	P	P	P	Tlr9	Rattus norvegicus toll-like receptor 9 (Tlr9), mRNA [NM_198131]	NM_198131	338457	GO:0006955|GO:0008063|GO:0009615|GO:0019730|GO:0042742|GO:0045078|GO:0045356|GO:0045359|GO:0051092|GO:0004888|GO:0005515|GO:0035197|GO:0045322|GO:0005576|GO:0005615|GO:0005886|GO:0016020	Rn.92495
A_44_P545498	0.00010487	4.32089	up	5.77854	6.19208	6.00797	8.22515	7.99079	8.09665	P	P	P	P	P	P	Sox11	Rattus norvegicus SRY-box containing gene 11 (Sox11), mRNA [NM_053349]	NM_053349	84046	GO:0001822|GO:0006350|GO:0006355|GO:0007399|GO:0008283|GO:0031103|GO:0045944|GO:0003677|GO:0003700|GO:0005634	Rn.162854
A_44_P440719	0.000105027	4.20505	up	4.91326	5.27713	5.23491	7.12177	7.16677	7.35312	P	P	P	P	P	P	Ly9_predicted	PREDICTED: Rattus norvegicus lymphocyte antigen 9 (predicted) (Ly9_predicted), mRNA [XM_222892]		289227	GO:0016064|GO:0005615|GO:0016021	Rn.104826
A_44_P196909	0.000105451	3.28519	up	4.09884	3.99322	3.75813	5.5914	5.75778	5.64896	P	P	P	P	P	P	Wfdc5_predicted	PREDICTED: Rattus norvegicus WAP four-disulfide core domain 5 (predicted) (Wfdc5_predicted), mRNA [XM_215934]	XM_215934	296352		Rn.47294
A_44_P677215	0.000106247	2.79757	up	3.91347	4.14264	3.99456	5.50731	5.61906	5.37682	P	P	P	P	P	P	MGC93861	Rattus norvegicus hypothetical protein LOC682010 (MGC93861), mRNA [NM_001044281]	NM_001044281	682010		Rn.212099
A_44_P557222	0.000107685	6.34969	up	3.09372	3.47558	3.26794	5.7685	6.21204	5.85676	A	A	A	P	P	P	Taar4	Rattus norvegicus trace-amine-associated receptor 4 (Taar4), mRNA [NM_175583]	NM_175583	294122	GO:0007165|GO:0007186|GO:0001594|GO:0004872|GO:0016020|GO:0016021	Rn.138138
A_44_P153825	0.000107746	3.07402	up	5.09143	5.36574	5.07386	6.80708	6.70861	6.87572	P	P	P	P	P	P	Olr830_predicted	Rattus norvegicus olfactory receptor 830 (predicted) (Olr830_predicted), mRNA [NM_001000900]	NM_001000900	405210	GO:0007186|GO:0050911|GO:0004984|GO:0016021	Rn.143080
A_44_P315905	0.000114804	2.09068	up	6.3745	6.53596	6.35435	7.41622	7.48078	7.55972	P	P	P	P	P	P	Acr	Rattus norvegicus acrosin (Acr), mRNA [NM_012490]	NM_012490	24163	GO:0006508|GO:0007190|GO:0007338|GO:0007340|GO:0007341|GO:0009607|GO:0048545|GO:0003674|GO:0003677|GO:0004040|GO:0004284|GO:0005507|GO:0005515|GO:0005537|GO:0008144|GO:0008233|GO:0008270|GO:0042806|GO:0001669|GO:0005615|GO:0005798|GO:0043159|GO:0043234	Rn.10423
A_44_P252559	0.000114941	3.37214	up	5.19549	5.48623	5.20818	6.9176	7.14439	7.08891	P	P	P	P	P	P	Olr1682_predicted	Rattus norvegicus olfactory receptor 1682 (predicted) (Olr1682_predicted), mRNA [NM_001000890]	NM_001000890	405191	GO:0007186|GO:0050911|GO:0004984|GO:0016021	Rn.142693
A_44_P400293	0.000118782	2.98863	up	5.9302	6.1569	6.13582	7.54242	7.6156	7.80335	P	P	P	P	P	P	Olr286_predicted	Rattus norvegicus olfactory receptor 286 (predicted) (Olr286_predicted), mRNA [NM_001000554]	NM_001000554	365384	GO:0007186|GO:0050911|GO:0004984|GO:0016021	Rn.141745
A_44_P224459	0.000119559	2.8503	up	5.83012	6.057	5.88529	7.32372	7.40321	7.57883	P	P	P	P	P	P	Olr1750_predicted	Rattus norvegicus olfactory receptor 1750 (predicted) (Olr1750_predicted), mRNA [NM_212493]	NM_212493	294204	GO:0006355|GO:0006464|GO:0006512|GO:0006955|GO:0007165|GO:0007186|GO:0007608|GO:0019882|GO:0050896|GO:0050911|GO:0003676|GO:0004872|GO:0004984|GO:0008270|GO:0046872|GO:0005622|GO:0016020|GO:0016021|GO:0042612	Rn.142656
A_43_P16128	0.000125548	2.41041	up	4.82864	4.81674	4.57155	5.98891	5.9846	6.05125	P	P	P	P	P	P	Lhx8_predicted	Rattus norvegicus LIM homeobox protein 8 (predicted) (Lhx8_predicted), mRNA [NM_001012219]	NM_001012219	365963	GO:0006355|GO:0042475|GO:0003700|GO:0008270|GO:0046872|GO:0005634	Rn.133072
A_43_P16962	0.0001257	2.0444	up	6.97307	7.16373	7.04608	8.01691	8.09465	8.16635	P	P	P	P	P	P	LOC301128	Rattus norvegicus similar to jumonji domain containing 2B (LOC301128), mRNA [NM_001044236]	NM_001044236	301128	GO:0003676	Rn.6679
A_42_P648826	0.00012592	2.41723	up	6.80939	6.77709	6.54343	7.9688	7.95305	8.02812	P	P	P	P	P	P	Ankrd52_predicted	PREDICTED: Rattus norvegicus ankyrin repeat domain 52 (predicted) (Ankrd52_predicted), mRNA [XM_343139]		362811	GO:0006355|GO:0003677|GO:0003700	Rn.8972
A_44_P156343	0.000126952	4.25515	up	2.06809	2.05314	2.36841	4.08387	4.4274	4.246	A	A	A	P	P	P	Olr1645_predicted	Rattus norvegicus olfactory receptor 1645 (predicted) (Olr1645_predicted), mRNA [NM_001000102]	NM_001000102	290056	GO:0007186|GO:0050911|GO:0004984|GO:0016021	Rn.142427
A_44_P374756	0.000127968	2.08295	up	4.55409	4.7161	4.51222	5.57845	5.69575	5.68408	P	P	P	P	P	P	Olr1540_predicted	Rattus norvegicus olfactory receptor 1540 (predicted) (Olr1540_predicted), mRNA [NM_001001383]	NM_001001383	363762	GO:0007186|GO:0050911|GO:0004984|GO:0016021	Rn.142268
A_44_P393631	0.000129111	3.85101	up	5.68455	5.96008	5.92041	7.6611	7.7403	7.99935	P	P	P	P	P	P	Rasal1_predicted	Rattus norvegicus similar to RAS protein activator like 1 (GAP1 like) (LOC360814), mRNA [XM_341088]	XM_341088	360814	GO:0007242|GO:0051056|GO:0005096|GO:0005099|GO:0005543|GO:0005622	Rn.63791
A_44_P531711	0.000130297	3.09495	up	5.46539	5.75557	5.51856	7.08091	7.23668	7.31169	P	P	P	P	P	P	Olr1382_predicted	Rattus norvegicus olfactory receptor 1382 (predicted) (Olr1382_predicted), mRNA [NM_214831]	NM_214831	287093	GO:0007186|GO:0050911|GO:0004984|GO:0016021	Rn.142190
A_44_P386402	0.000131478	4.73348	up	2.7592	2.8518	2.42919	4.75017	5.01456	5.00414	A	A	A	P	P	P	Olr414_predicted	Rattus norvegicus olfactory receptor 414 (predicted) (Olr414_predicted), mRNA [NM_020106]	NM_020106	56821	GO:0007165|GO:0007186|GO:0007608|GO:0050896|GO:0050911|GO:0004872|GO:0004930|GO:0004984|GO:0008527|GO:0016020|GO:0016021	Rn.138116
A_44_P153849	0.000132208	3.47496	up	2.17417	2.2766	2.21576	3.93462	4.25685	3.86605	A	A	A	P	P	P	Olr809_predicted	Rattus norvegicus olfactory receptor 809 (predicted) (Olr809_predicted), mRNA [NM_001000849]	NM_001000849	405139	GO:0007186|GO:0050911|GO:0004984|GO:0016021	Rn.143113
A_44_P294914	0.00013272	2.40322	up	3.74549	4.004	3.77162	5.04701	5.146	5.123	P	P	A	P	P	P	RGD1562499_predicted	Alpha 1,2-fucosyltransferase C. [Source:Uniprot/SPTREMBL;Acc:Q9WUE6] [ENSRNOT00000028522]		308586	GO:0005975|GO:0006486|GO:0008107|GO:0008417|GO:0016757|GO:0005794|GO:0016020	Rn.90039
A_44_P156361	0.000134286	4.28404	up	7.55224	7.85924	7.84139	10.0453	9.82451	9.68003	P	P	P	P	P	P	Olr694_predicted	Rattus norvegicus olfactory receptor 694 (predicted) (Olr694_predicted), mRNA [NM_001000357]	NM_001000357	295896	GO:0007186|GO:0050911|GO:0004984|GO:0005529|GO:0016021	Rn.138148
A_42_P753429	0.000135066	2.85808	up	3.59213	3.72482	3.60168	4.99427	5.14286	5.32663	P	P	A	P	P	P	Slc5a1	Rattus norvegicus solute carrier family 5 (sodium/glucose cotransporter), member 1 (Slc5a1), mRNA [NM_013033]	NM_013033	25552	GO:0001656|GO:0001951|GO:0006811|GO:0006814|GO:0015758|GO:0050892|GO:0005215|GO:0005351|GO:0005355|GO:0005412|GO:0015293|GO:0031402|GO:0005887|GO:0005903|GO:0005911|GO:0016020|GO:0016021|GO:0016324	Rn.10224
A_44_P393352	0.000135362	3.02064	up	5.22313	5.5528	5.2325	6.89046	6.93213	6.9704	P	P	P	P	P	P	Olr292_predicted	Rattus norvegicus olfactory receptor 292 (predicted) (Olr292_predicted), mRNA [NM_001000232]	NM_001000232	293594	GO:0007186|GO:0050911|GO:0004984|GO:0016021	Rn.141742
A_44_P283318	0.00013717	2.81732	up	3.77093	3.76385	3.83492	5.41981	5.34768	5.08517	P	P	P	P	P	P	Olr68_predicted	Rattus norvegicus olfactory receptor 68 (predicted) (Olr68_predicted), mRNA [NM_001000133]	NM_001000133	293214	GO:0007186|GO:0050911|GO:0004984|GO:0016021	Rn.141915
A_44_P155109	0.000138819	2.15312	up	8.22717	8.34266	8.35855	9.34924	9.35185	9.54657	P	P	P	P	P	P	RGD1308210	RGD1308210 protein (Fragment). [Source:Uniprot/SPTREMBL;Acc:Q3B7U5] [ENSRNOT00000017362]		361601	GO:0003824	Rn.198511
A_44_P435683	0.00014189	2.68529	up	5.4001	5.64729	5.40072	7.02116	6.83852	6.86368	P	P	P	P	P	P	Olr745_predicted	Rattus norvegicus olfactory receptor 745 (predicted) (Olr745_predicted), mRNA [NM_001000578]	NM_001000578	366123	GO:0007186|GO:0050911|GO:0004984|GO:0016021	Rn.142780
A_44_P477720	0.000142002	3.75901	up	2.08806	2.31412	2.43085	4.13682	4.06599	4.36128	A	A	A	P	P	P	Olr136_predicted	Rattus norvegicus olfactory receptor 136 (predicted) (Olr136_predicted), mRNA [NM_001000160]	NM_001000160	293273	GO:0007186|GO:0050911|GO:0004984|GO:0016021	Rn.141861
A_44_P328237	0.0001429	2.30074	up	5.99752	6.2018	6.00555	7.1864	7.36558	7.25918	P	P	P	P	P	P	Zbtb2_predicted	Rattus norvegicus similar to zinc finger and BTB domain containing 2 (LOC308126), mRNA [XM_217825]		308126		Rn.36118
A_42_P489761	0.000148236	3.23878	up	9.59088	9.94675	9.62037	11.3791	11.3724	11.4928	P	P	P	P	P	P	Acaca	Rattus norvegicus acetyl-coenzyme A carboxylase alpha (Acaca), mRNA [NM_022193]	NM_022193	60581	GO:0006084|GO:0006633|GO:0008150|GO:0008152|GO:0000166|GO:0003674|GO:0003989|GO:0004075|GO:0005524|GO:0009374|GO:0016874|GO:0030145|GO:0046872|GO:0005575|GO:0005625	Rn.44372
A_44_P157134	0.000148923	2.09108	up	3.30548	3.31462	3.37148	4.53019	4.37376	4.28037	A	A	A	P	P	P	Anxa13_predicted	PREDICTED: Rattus norvegicus annexin A13 (predicted) (Anxa13_predicted), mRNA [XM_343245]		362915	GO:0030154|GO:0005509|GO:0005544|GO:0005886	Rn.100125
A_44_P328205	0.000150345	2.38425	up	6.17438	6.28409	5.98406	7.40139	7.43171	7.37004	P	P	P	P	P	P	Bdkrb1	Rattus norvegicus bradykinin receptor B1 (Bdkrb1), mRNA [NM_030851]	NM_030851	81509	GO:0006954|GO:0007165|GO:0007186|GO:0001584|GO:0004872|GO:0004947|GO:0016020|GO:0016021	Rn.10762
A_43_P11927	0.000150779	3.38251	up	3.61484	3.84562	3.68143	5.30071	5.45217	5.66329	P	P	A	P	P	P	Lipf	Rattus norvegicus lipase, gastric (Lipf), mRNA [NM_017341]	NM_017341	50682	GO:0006629|GO:0007586|GO:0016042|GO:0003824|GO:0004806|GO:0005515|GO:0016298|GO:0016615|GO:0016787|GO:0016789|GO:0005615|GO:0005739	Rn.11192
A_44_P293143	0.000150902	2.4005	up	7.29634	7.57575	7.3545	8.63662	8.64831	8.73167	P	P	P	P	P	P	Kcng4_predicted	PREDICTED: Rattus norvegicus potassium voltage-gated channel, subfamily G, member 4 (predicted) (Kcng4_predicted), mRNA [XM_226524]		307900		Rn.65251
A_44_P130360	0.000151108	3.45548	up	4.72011	4.99733	5.0452	6.86177	6.6632	6.60434	P	P	P	P	P	P	Olr825_predicted	Rattus norvegicus olfactory receptor 825 (predicted) (Olr825_predicted), mRNA [NM_001000904]	NM_001000904	405214	GO:0007165|GO:0007186|GO:0007608|GO:0050896|GO:0050911|GO:0004872|GO:0004984|GO:0016020|GO:0016021	Rn.143085
A_44_P146753	0.000152166	3.09089	up	3.85951	3.86192	3.53928	5.3953	5.29637	5.45311	P	A	A	P	P	P	Olr39_predicted	Rattus norvegicus olfactory receptor 39 (predicted) (Olr39_predicted), mRNA [NM_001000128]	NM_001000128	293198	GO:0007186|GO:0050911|GO:0004984|GO:0016021	Rn.141935
A_43_P22154	0.00015324	2.87767	up	5.42685	5.65079	5.48157	6.87425	7.15115	7.10851	P	P	P	P	P	P	Rbp3	Interphotoreceptor retinoid binding protein (Fragment). [Source:Uniprot/SPTREMBL;Acc:Q8K1Q2] [ENSRNOT00000060886]		24711	GO:0006508|GO:0006629|GO:0006810|GO:0007601|GO:0042462|GO:0004872|GO:0005501|GO:0005504|GO:0008233|GO:0008236|GO:0005578|GO:0005615	Rn.41214
A_44_P309347	0.000153835	4.36941	up	2.34362	2.80223	2.69455	4.61702	4.77271	4.83299	A	A	A	P	P	P	RGD1560349_predicted	PREDICTED: Rattus norvegicus similar to histone-fold protein CHRAC17 (predicted) (RGD1560349_predicted), mRNA [XR_008085]	XR_008085	364694		Rn.195604
A_44_P166338	0.000155605	3.06636	up	5.89749	6.19285	6.12661	7.56726	7.67544	7.82383	P	P	P	P	P	P	LOC301752	PREDICTED: Rattus norvegicus similar to Zinc finger protein GLI2 (Tax helper protein) (LOC301752), mRNA [XR_008043]	XR_008043	301752		Rn.196849
A_44_P286294	0.000155631	3.5785	up	5.17069	5.43569	5.11347	6.96455	7.022	7.25137	P	P	P	P	P	P	LOC303730	PREDICTED: Rattus norvegicus similar to chromobox homolog 2 (LOC303730), mRNA [XM_221185]	XM_221185	303730	GO:0006333|GO:0003682|GO:0000785|GO:0005634	Rn.13839
A_44_P388803	0.00015592	4.77236	up	5.0943	5.5424	5.31748	7.50551	7.44671	7.76607	P	P	P	P	P	P	Olr769_predicted	Rattus norvegicus olfactory receptor 769 (predicted) (Olr769_predicted), mRNA [NM_001000371]	NM_001000371	296022	GO:0007186|GO:0050911|GO:0004984|GO:0016021	Rn.142761
A_43_P21147	0.000157654	2.13513	up	5.37404	5.57965	5.43774	6.65601	6.48746	6.53094	M	P	P	P	P	P	Otog_predicted	Rattus norvegicus similar to otogelin; MLEMP (LOC292918), mRNA [XM_218577]		292918	GO:0007605|GO:0008152|GO:0008344|GO:0005198|GO:0016491|GO:0005578|GO:0005615|GO:0005829	Rn.99083
A_44_P429405	0.000158185	2.80889	up	2.98042	2.90814	2.96498	4.29953	4.64727	4.37675	A	A	A	P	P	P	RGD1559965_predicted	PREDICTED: Rattus norvegicus similar to WW domain binding protein 11 (predicted) (RGD1559965_predicted), mRNA [XM_578782]	XM_578782	503250
A_44_P405290	0.000158595	2.78707	up	4.63336	4.77148	4.41459	6.0347	6.10649	6.11446	P	P	P	P	P	P	Fras1_predicted	PREDICTED: Rattus norvegicus Fraser syndrome 1 homolog (human) (predicted) (Fras1_predicted), mRNA [XM_214004]	XM_214004	289486	GO:0002009|GO:0007154|GO:0007156|GO:0008150|GO:0003674|GO:0005509|GO:0005515|GO:0005575|GO:0005576|GO:0005604|GO:0016020|GO:0016021	Rn.23357
A_44_P489380	0.000159442	4.60748	up	4.08124	4.29607	4.03328	6.08737	6.3745	6.56065	P	P	P	P	P	P	Olr69_predicted	Rattus norvegicus olfactory receptor 69 (predicted) (Olr69_predicted), mRNA [NM_001001280]	NM_001001280	365326	GO:0007186|GO:0050911|GO:0004984|GO:0016021	Rn.141914
A_43_P11616	0.000159711	3.71953	up	12.2883	12.6963	12.5025	14.4388	14.252	14.4816	P	P	M	P	P	P	Atf3	Rattus norvegicus activating transcription factor 3 (Atf3), mRNA [NM_012912]	NM_012912	25389	GO:0001709|GO:0006094|GO:0006350|GO:0006355|GO:0008284|GO:0003677|GO:0003700|GO:0003714|GO:0016564|GO:0046983|GO:0005634|GO:0005667	Rn.9664
A_43_P18422	0.000160069	2.9385	up	8.11338	8.40084	8.03901	9.70398	9.73142	9.78307	P	P	P	P	P	P	RGD1306164_predicted	PREDICTED: Rattus norvegicus similar to hypothetical protein FLJ90798 (predicted) (RGD1306164_predicted), mRNA [XM_341390]		361104	GO:0003676|GO:0008270	Rn.44060
A_43_P18089	0.000160189	2.35659	up	6.34628	6.57164	6.34152	7.58475	7.63793	7.74686	M	P	P	P	P	P	RGD1565616_predicted	PREDICTED: Rattus norvegicus RGD1565616 (predicted) (RGD1565616_predicted), mRNA [XM_575237]		499891		Rn.6943
A_44_P269280	0.000161415	2.88989	up	5.99443	6.1948	5.82859	7.56507	7.4691	7.57668	P	P	P	P	P	P	Pou2f3	POU domain, class 2, transcription factor 3 (Octamer-binding transcription factor 11) (Oct-11) (Transcription factor Skn-1). [Source:Uniprot/SWISSPROT;Acc:P42571] [ENSRNOT00000012170]		116544	GO:0006357|GO:0008544|GO:0003700|GO:0030528|GO:0005634	Rn.81060
A_44_P606394	0.000165207	8.86207	up	2.37547	2.53628	2.35855	5.62696	5.92625	5.16003	A	A	A	P	P	P	LOC683016	PREDICTED: Rattus norvegicus similar to reproductive homeobox on X chromosome, 11 (LOC683016), mRNA [XM_001064123]	XM_001064123	683016	GO:0006355|GO:0003700|GO:0005634
A_44_P409619	0.000167223	2.16913	up	7.84959	8.02607	7.828	8.92344	9.02633	9.10524	P	P	P	P	P	P	Olr1658_predicted	Rattus norvegicus olfactory receptor 1658 (predicted) (Olr1658_predicted), mRNA [NM_001000105]	NM_001000105	291161	GO:0007186|GO:0050911|GO:0004984|GO:0016021	Rn.142506
A_43_P18254	0.00016906	2.35675	up	4.67039	4.83597	4.53152	5.88999	5.96161	5.89666	P	P	P	P	P	P	Bcar3_predicted	PREDICTED: Rattus norvegicus breast cancer anti-estrogen resistance 3 (predicted) (Bcar3_predicted), mRNA [XM_227657]		310838	GO:0000074|GO:0007242|GO:0007264|GO:0042493|GO:0005085	Rn.7383
A_44_P301772	0.000170632	3.38784	up	2.02057	2.36732	1.97564	3.8042	3.91382	3.92661	A	A	A	P	P	P	Olr841_predicted	Rattus norvegicus olfactory receptor 841 (predicted) (Olr841_predicted), mRNA [NM_001000405]	NM_001000405	298049	GO:0007186|GO:0050911|GO:0004984|GO:0016021	Rn.140956
A_44_P339477	0.000176275	2.75005	up	6.80046	7.05174	6.75525	8.29451	8.2514	8.43992	P	P	P	P	P	P	Gpr156	Rattus norvegicus G protein-coupled receptor 156 (Gpr156), mRNA [NM_153295]	NM_153295	260430	GO:0007165|GO:0007186|GO:0004872|GO:0004965|GO:0005886|GO:0016021	Rn.213724
A_43_P13564	0.000177145	2.56378	up	4.80528	4.95283	4.71977	6.03934	6.22533	6.28803	P	P	P	P	P	P	Mapkbp1_predicted	PREDICTED: Rattus norvegicus mitogen activated protein kinase binding protein 1 (predicted) (Mapkbp1_predicted), mRNA [XM_342498]		362197	GO:0007256|GO:0005515	Rn.100547
A_44_P104776	0.000188705	4.3937	up	3.24045	3.64916	3.65124	5.80123	5.50336	5.64257	A	P	A	P	P	P	Olr1743_predicted	Rattus norvegicus olfactory receptor 1743 (predicted) (Olr1743_predicted), mRNA [NM_001001425]	NM_001001425	294197	GO:0006355|GO:0006464|GO:0006512|GO:0006955|GO:0007165|GO:0007186|GO:0007608|GO:0019882|GO:0050896|GO:0050911|GO:0003676|GO:0004872|GO:0004984|GO:0008270|GO:0046872|GO:0005622|GO:0016020|GO:0016021|GO:0042612	Rn.142661
A_44_P531675	0.000189913	4.51526	up	5.01526	5.5302	5.18074	7.4117	7.3089	7.53002	P	P	P	P	P	P	Olr1471_predicted	Rattus norvegicus olfactory receptor 1471 (predicted) (Olr1471_predicted), mRNA [NM_001000722]	NM_001000722	404974	GO:0007186|GO:0050911|GO:0004984|GO:0016021	Rn.142097
A_44_P279398	0.000190057	2.81565	up	3.87635	3.70202	3.83004	5.42204	5.36889	5.09788	P	P	P	P	P	P	Eya4_predicted	PREDICTED: Rattus norvegicus similar to eyes absent 4 isoform a (LOC360684), mRNA [XM_340956]		292172	GO:0007275|GO:0007601|GO:0008152|GO:0009653|GO:0003674|GO:0003824|GO:0005575	Rn.201300
A_44_P299303	0.000190982	3.3349	up	4.57356	4.83933	4.57768	6.21004	6.45802	6.53545	P	P	P	P	P	P	Olr1271	Rattus norvegicus olfactory receptor 1271 (Olr1271), mRNA [NM_173300]	NM_173300	286959	GO:0007165|GO:0007186|GO:0007608|GO:0050896|GO:0004872|GO:0004984|GO:0016020|GO:0016021	Rn.10385
A_44_P449663	0.000196066	3.87242	up	5.42922	5.64864	5.6718	7.33271	7.50551	7.77115	P	P	P	P	P	P	Olr1602_predicted	Rattus norvegicus olfactory receptor 1602 (predicted) (Olr1602_predicted), mRNA [NM_001000909]	NM_001000909	405219	GO:0007186|GO:0050911|GO:0004984|GO:0016021	Rn.142328
A_44_P137967	0.000196425	2.07043	up	3.52138	3.65828	3.44449	4.65356	4.62842	4.49195	A	A	A	P	P	P	RGD1309368_predicted	PREDICTED: Rattus norvegicus similar to 5930402A21 protein (predicted) (RGD1309368_predicted), mRNA [XR_007788]		366031	GO:0005509	Rn.195474
A_44_P299479	0.000198271	2.78306	up	4.4142	4.35777	4.09246	5.79854	5.65867	5.83723	P	M	P	P	P	P	Gpr176	Probable G-protein coupled receptor 176 (G-protein coupled receptor AGR9) (RBU-15). [Source:Uniprot/SWISSPROT;Acc:Q64017] [ENSRNOT00000007882]		117257	GO:0007165|GO:0007186|GO:0001584|GO:0004872|GO:0004930|GO:0016020|GO:0016021	Rn.44656
A_44_P500935	0.000199698	2.1705	up	6.3692	6.57478	6.51741	7.49364	7.62249	7.69935	P	P	P	P	P	P	Sbk1	Rattus norvegicus SH3-binding kinase 1 (Sbk1), mRNA [NM_147135]	NM_147135	113907	GO:0006468|GO:0007420|GO:0018105|GO:0018107|GO:0000166|GO:0004672|GO:0004674|GO:0004713|GO:0005524|GO:0016740	Rn.35152
A_44_P553047	0.00019991	2.70932	up	7.68324	8.00638	7.74312	9.17452	9.23299	9.33903	P	P	P	P	P	P	Fndc3b_predicted	Rattus norvegicus similar to FAD104 (LOC294925), mRNA [XM_226988]	XM_226988	294925	GO:0045600	Rn.757
A_44_P503835	0.000202576	2.13152	up	4.46631	4.48289	4.49056	5.47698	5.49965	5.73878	P	P	P	P	P	P	RGD1563190_predicted	PREDICTED: Rattus norvegicus similar to hypothetical protein 4933430J11 (predicted) (RGD1563190_predicted), mRNA [XM_344485]	XM_344485	364513	GO:0004872|GO:0016021	Rn.199000
A_44_P472877	0.000203593	4.00065	up	6.26582	6.71222	6.27609	8.35882	8.38702	8.50899	P	P	P	P	P	P	Olr276_predicted	Rattus norvegicus olfactory receptor 276 (predicted) (Olr276_predicted), mRNA [NM_001000227]	NM_001000227	293431	GO:0007186|GO:0050911|GO:0004984|GO:0016021	Rn.141763
A_44_P302334	0.000205502	2.69121	up	5.97695	5.89837	5.66303	7.28525	7.17017	7.36768	P	P	P	P	P	P	Cdh16	Rattus norvegicus cadherin 16 (Cdh16), mRNA [NM_001012055]	NM_001012055	307614	GO:0006418|GO:0007155|GO:0007156|GO:0004812|GO:0005509|GO:0005524|GO:0016020	Rn.3478
A_44_P436013	0.0002056	3.75478	up	5.27169	5.02732	4.92264	6.78174	7.02915	7.13695	P	P	P	P	P	P	LOC686118	AMGNNUC:SRPB2-00095-F11-A srpb2 (10220) Rattus norvegicus cDNA clone srpb2-00095-f11 5', mRNA sequence [CB547092]		686118	GO:0006355|GO:0003700|GO:0005634	Rn.198505
A_44_P517671	0.000206383	3.20959	up	2.44558	2.19663	2.16071	3.76561	4.07712	4.00735	A	A	A	P	P	P	Olr1122_predicted	Rattus norvegicus olfactory receptor 1122 (predicted) (Olr1122_predicted), mRNA [NM_001000882]	NM_001000882	405181	GO:0007186|GO:0050911|GO:0004984|GO:0016021	Rn.143612
A_44_P105474	0.000208259	2.85957	up	4.76066	4.95487	4.78407	6.46718	6.14953	6.4303	P	P	P	P	P	P	RGD1561666_predicted	PREDICTED: Rattus norvegicus similar to Histone H2A-Bbd (H2A Barr body-deficient) (predicted) (RGD1561666_predicted), mRNA [XM_229093]		302783
A_44_P537118	0.000208262	2.13179	up	5.34895	5.5418	5.45064	6.45938	6.49298	6.66522	P	P	P	P	P	P	Mylk_predicted	PREDICTED: Rattus norvegicus myosin, light polypeptide kinase (predicted) (Mylk_predicted), mRNA [XM_213611]		288057	GO:0006468|GO:0004674|GO:0004687|GO:0004871|GO:0005524	Rn.203004
A_44_P227175	0.000209622	3.12812	up	3.63763	3.9356	3.54964	5.26495	5.44428	5.34953	P	P	A	P	P	P	RGD1306797_predicted	PREDICTED: Rattus norvegicus similar to putative pheromone receptor V2R2 (predicted) (RGD1306797_predicted), mRNA [XR_008146]	XR_008146	310465	GO:0007186|GO:0004930|GO:0005615	Rn.195777
A_44_P379496	0.000210284	5.8893	up	3.6726	4.32802	3.82262	6.51657	6.47016	6.51079	P	P	A	P	P	P	Olr145_predicted	Rattus norvegicus olfactory receptor 145 (predicted) (Olr145_predicted), mRNA [NM_001000545]	NM_001000545	365331	GO:0007186|GO:0050911|GO:0004984|GO:0016021	Rn.141853
A_44_P837067	0.000210623	3.82068	up	5.1751	5.50561	5.06342	7.10162	7.12147	7.32253	P	P	P	P	P	P	LOC686985	PREDICTED: Rattus norvegicus similar to MIC2 like 1 (LOC686985), mRNA [XM_001076617]	XM_001076617	686985
A_44_P107680	0.000212372	4.11362	up	5.10893	5.61191	5.27005	7.47946	7.28525	7.34741	P	P	P	P	P	P	Gpr87_predicted	PREDICTED: Rattus norvegicus G protein-coupled receptor 87 (predicted) (Gpr87_predicted), mRNA [XM_227177]		310443	GO:0001584|GO:0045028|GO:0016021	Rn.65449
A_43_P15475	0.000224076	3.5402	up	5.08855	5.53352	5.12108	7.04197	7.0783	7.09437	P	P	P	P	P	P	Tpc1808	Rattus norvegicus tropic 1808 (Tpc1808), mRNA [NM_022625]	NM_022625	64560	GO:0009253|GO:0016998|GO:0004040	Rn.127789
A_44_P380357	0.000226931	3.71123	up	6.20793	6.61525	6.48936	8.20106	8.28604	8.50115	P	P	P	P	P	P	Sox15_predicted	PREDICTED: Rattus norvegicus SRY-box containing gene 15 (predicted) (Sox15_predicted), mRNA [XM_343921]		363632	GO:0000122|GO:0006325|GO:0006357|GO:0008584|GO:0030154|GO:0043403|GO:0045843|GO:0045944|GO:0048627|GO:0003677|GO:0003682|GO:0003700|GO:0003702|GO:0005515|GO:0030528|GO:0005634|GO:0005737	Rn.145250
A_44_P259851	0.000227543	3.94066	up	3.33734	3.5106	3.15875	5.08271	5.37716	5.48212	A	A	A	P	P	P	Olr735_predicted	Rattus norvegicus olfactory receptor 735 (predicted) (Olr735_predicted), mRNA [NM_001000922]	NM_001000922	405238	GO:0007186|GO:0050911|GO:0004984|GO:0016021	Rn.142785
A_44_P243048	0.000227934	3.02625	up	5.75234	6.08284	5.93759	7.35965	7.57092	7.63481	P	P	P	P	P	P	Olr1293_predicted	Rattus norvegicus olfactory receptor 1293 (predicted) (Olr1293_predicted), mRNA [NM_001000460]	NM_001000460	300599	GO:0007186|GO:0050911|GO:0004984|GO:0016021	Rn.143497
A_44_P456433	0.000234509	2.16407	up	5.17159	5.29913	5.44135	6.41785	6.34323	6.49221	P	P	P	P	P	P	Prkcz	Rattus norvegicus protein kinase C, zeta (Prkcz), mRNA [NM_022507]	NM_022507	25522	GO:0000226|GO:0006468|GO:0006916|GO:0007165|GO:0007242|GO:0000166|GO:0004672|GO:0004674|GO:0004700|GO:0004713|GO:0005515|GO:0005524|GO:0008270|GO:0016740|GO:0019992|GO:0046872|GO:0005624|GO:0005737|GO:0005886|GO:0005923|GO:0005938|GO:0045179	Rn.1109
A_44_P154513	0.000234924	2.85198	up	7.6112	7.80256	7.84164	9.0687	9.37026	9.35233	P	P	P	P	P	P	LOC680858	PREDICTED: Rattus norvegicus similar to transmembrane protein 40 (LOC680858), mRNA [XM_001059205]	XM_001059205	680858		Rn.214834
A_44_P513840	0.00023695	3.661	up	4.80465	5.25996	4.94121	6.75836	6.87877	6.9854	P	P	P	P	P	P	RGD1307767_predicted	PREDICTED: Rattus norvegicus similar to hypothetical protein MGC32231 (predicted) (RGD1307767_predicted), mRNA [XM_220584]		287414
A_44_P426219	0.000248098	4.26094	up	6.71475	7.27788	6.89325	9.03047	9.00969	9.11924	P	P	P	P	P	P	Ngep	Rattus norvegicus new gene expressed in prostate (Ngep), mRNA [NM_001004071]	NM_001004071	367318	GO:0005737|GO:0005886	Rn.163084
A_44_P412533	0.000251247	3.67006	up	4.34939	4.79478	4.7675	6.54824	6.5764	6.41444	P	P	P	P	P	P	Dcst1_predicted	PREDICTED: Rattus norvegicus DC-STAMP domain containing 1 (predicted) (Dcst1_predicted), mRNA [XM_001074533]		295246	GO:0005515|GO:0008270|GO:0016021
A_44_P264496	0.000251666	3.65365	up	1.98205	2.50316	2.23306	4.09127	4.08228	4.15274	A	A	A	P	P	P	Olr711_predicted	Rattus norvegicus olfactory receptor 711 (predicted) (Olr711_predicted), mRNA [NM_001000625]	NM_001000625	404817	GO:0007186|GO:0050911|GO:0004984|GO:0016021	Rn.142804
A_44_P220533	0.000251782	2.89345	up	6.81866	7.09197	6.96247	8.32112	8.49484	8.65553	P	P	P	P	P	P	Vsig2_predicted	PREDICTED: Rattus norvegicus V-set and immunoglobulin domain containing 2 (predicted) (Vsig2_predicted), mRNA [XM_236059]		300520
A_43_P16096	0.000254484	2.65625	up	2.67852	2.38005	2.60207	3.872	3.9113	4.10551	A	A	A	P	P	P	Olr1370	Rattus norvegicus olfactory receptor 1370 (Olr1370), mRNA [NM_001000979]	NM_001000979	405334	GO:0007165|GO:0007186|GO:0007608|GO:0050896|GO:0050911|GO:0004872|GO:0004984|GO:0016020|GO:0016021	Rn.124616
A_44_P157037	0.000255599	2.19197	up	4.37079	4.31203	4.09779	5.34455	5.359	5.47375	P	P	P	P	P	P	Prrg3_predicted	Rattus norvegicus similar to transmembrane gamma-carboxyglutamic acid protein 3 TMG3 (LOC293935), mRNA [XM_219845]	XM_219845	293935	GO:0005509|GO:0005576	Rn.104900
A_42_P755887	0.000260835	2.66943	up	6.90249	7.25042	6.90342	8.41993	8.43044	8.45555	P	P	P	P	P	P	Mlxipl	Rattus norvegicus MLX interacting protein-like (Mlxipl), mRNA [NM_133552]	NM_133552	171078	GO:0006110|GO:0006357|GO:0009653|GO:0009749|GO:0045449|GO:0003700|GO:0030528|GO:0005634|GO:0005667|GO:0005737	Rn.144656
A_44_P146733	0.000263456	3.5883	up	5.15321	5.66814	5.39281	7.26001	7.29269	7.19138	M	M	P	P	P	P	Olr784_predicted	Rattus norvegicus olfactory receptor 784 (predicted) (Olr784_predicted), mRNA [NM_001000604]	NM_001000604	404793	GO:0007186|GO:0050911|GO:0004984|GO:0016021	Rn.142747
A_44_P395673	0.000264872	2.8571	up	5.23772	5.38707	5.33979	6.77709	6.66982	7.06133	P	P	P	P	P	P	Olr857_predicted	Rattus norvegicus olfactory receptor 857 (predicted) (Olr857_predicted), mRNA [NM_001000583]	NM_001000583	366456	GO:0007165|GO:0007186|GO:0007608|GO:0050896|GO:0050911|GO:0004872|GO:0004984|GO:0016020|GO:0016021	Rn.143179
A_44_P409476	0.000265778	2.23579	up	4.52957	4.35991	4.22719	5.45685	5.55733	5.58486	P	P	P	P	P	P	Sp7	Rattus norvegicus Sp7 transcription factor (Sp7), transcript variant 2, mRNA [NM_181374]	NM_181374	300260	GO:0001649|GO:0006357|GO:0003676|GO:0003677|GO:0003700|GO:0008270|GO:0030528|GO:0046872|GO:0005622|GO:0005634	Rn.92200
A_44_P266892	0.000266162	4.92629	up	3.22001	3.76734	3.5985	5.73192	5.72771	6.02772	P	P	A	P	P	P	Olr224_predicted	Rattus norvegicus olfactory receptor 224 (predicted) (Olr224_predicted), mRNA [NM_001000553]	NM_001000553	365342	GO:0007186|GO:0050911|GO:0004984|GO:0016021	Rn.141791
A_42_P700817	0.000267818	2.00997	up	7.86883	8.02583	7.77958	8.84106	8.87471	8.97998	P	P	P	P	P	P	Apoa5	Rattus norvegicus apolipoprotein A-V (Apoa5), mRNA [NM_080576]	NM_080576	140638	GO:0006869|GO:0042157|GO:0003674|GO:0005319|GO:0008289|GO:0017129|GO:0005575|GO:0005576|GO:0005615|GO:0042627	Rn.48763
A_44_P468224	0.000270417	3.32413	up	3.70064	3.70464	3.59485	5.14835	5.42235	5.62837	P	P	A	P	P	P	Olr1394_predicted	Rattus norvegicus olfactory receptor 1394 (predicted) (Olr1394_predicted), mRNA [NM_001001091]	NM_001001091	405985	GO:0007186|GO:0050911|GO:0004984|GO:0016021	Rn.142172
A_43_P13105	0.000271931	2.0953	up	7.37625	7.56528	7.37307	8.52458	8.39022	8.60127	P	P	P	P	P	P	Serpinb7	Rattus norvegicus serine (or cysteine) proteinase inhibitor, clade B, member 7 (Serpinb7), mRNA [NM_130404]	NM_130404	117092	GO:0015870|GO:0004867	Rn.212747
A_44_P440302	0.000272934	4.27327	up	3.76312	4.25456	4.05236	6.01227	6.0257	6.31808	P	P	P	P	P	P	Olr629_predicted	Rattus norvegicus olfactory receptor 629 (predicted) (Olr629_predicted), mRNA [NM_001001058]	NM_001001058	405946	GO:0007186|GO:0050911|GO:0004984|GO:0016021	Rn.142863
A_44_P313926	0.000273442	2.47109	up	6.7691	7.03354	6.95249	8.08136	8.25244	8.33678	P	P	P	P	P	P	RGD1304688_predicted	PREDICTED: Rattus norvegicus similar to RIKEN cDNA 4732482E20 (predicted) (RGD1304688_predicted), mRNA [XM_223730]		305625		Rn.125227
A_44_P196268	0.000278123	2.89368	up	4.15885	4.25031	3.85058	5.59101	5.70182	5.56564	P	P	P	P	P	P	Olr1172	Rattus norvegicus olfactory receptor 1172 (Olr1172), mRNA [NM_001000983]	NM_001000983	405339	GO:0007186|GO:0050911|GO:0004984|GO:0016021	Rn.143580
A_44_P241556	0.000280017	2.44299	up	6.30182	6.30821	5.99959	7.46327	7.45042	7.56188	M	P	P	P	P	P	Adamts15_predicted	PREDICTED: Rattus norvegicus a disintegrin-like and metallopeptidase (reprolysin type) with thrombospondin type 1 motif, 15 (predicted) (Adamts15_predicted), mRNA [XM_235976]		300474
A_44_P555271	0.000282923	2.54875	up	2.95015	2.99776	3.20987	4.24573	4.5105	4.45092	A	A	A	P	P	P	Mmp12	Rattus norvegicus matrix metallopeptidase 12 (Mmp12), mRNA [NM_053963]	NM_053963	117033	GO:0000270|GO:0006508|GO:0042221|GO:0042493|GO:0050679|GO:0004234|GO:0005509|GO:0008133|GO:0008270|GO:0005578|GO:0005615	Rn.33193
A_44_P497229	0.000286826	5.22615	up	2.14718	2.46739	2.13071	4.88657	4.70044	4.31553	A	A	A	P	P	P	Gpr115_predicted	PREDICTED: Rattus norvegicus G protein-coupled receptor 115 (predicted) (Gpr115_predicted), mRNA [XM_236958]		301269	GO:0007186|GO:0007218|GO:0004930|GO:0016020|GO:0016021
A_44_P330439	0.000287611	3.42093	up	3.77539	4.1585	3.74053	5.58196	5.79656	5.61906	P	P	P	P	P	P	LOC500845	Rattus norvegicus LRRG00131 mRNA, complete cds. [AY539882]	AY539882	500845		Rn.124286
A_44_P168856	0.000287699	2.86689	up	4.08899	4.26648	4.42913	5.88247	5.61879	5.8418	P	P	P	P	P	P	RGD1565078_predicted	PREDICTED: Rattus norvegicus similar to hypothetical protein FLJ23231 (predicted) (RGD1565078_predicted), mRNA [XM_236237]		315658		Rn.70367
A_43_P12933	0.000288403	3.31753	up	2.4019	2.82354	2.63857	4.36384	4.20761	4.48289	A	A	A	P	P	P	Prl2a1	Rattus norvegicus Prolactin family 2, subfamily a, member 1 (Prl2a1), mRNA [NM_053791]	NM_053791	116474	GO:0005179|GO:0005576|GO:0005615	Rn.17940
A_44_P468293	0.000289292	2.73792	up	6.10137	6.49605	6.35046	7.82685	7.68835	7.79192	P	P	P	P	P	P	Olr115_predicted	Rattus norvegicus olfactory receptor 115 (predicted) (Olr115_predicted), mRNA [NM_001000152]	NM_001000152	293253	GO:0007186|GO:0050911|GO:0004984|GO:0016021	Rn.141876
A_42_P761225	0.000291726	2.86623	up	6.52614	6.73801	6.61579	8.04979	8.01717	8.37043	P	P	P	P	P	P	Lypd2_predicted	PREDICTED: Rattus norvegicus Ly6/Plaur domain containing 2 (predicted) (Lypd2_predicted), mRNA [XM_216960]		300017		Rn.19695
A_43_P21613	0.000291888	3.0334	up	6.64995	6.99601	6.71095	8.30322	8.30346	8.55303	P	P	P	P	P	P	Trps1_predicted	PREDICTED: Rattus norvegicus trichorhinophalangeal syndrome I (predicted) (Trps1_predicted), mRNA [XM_235264]		299897	GO:0001501|GO:0006355|GO:0006366|GO:0006607|GO:0008150|GO:0045892|GO:0003674|GO:0003676|GO:0003700|GO:0005515|GO:0008270|GO:0016564|GO:0005575|GO:0005622|GO:0005634	Rn.164578
A_43_P23101	0.0002982	2.94058	up	5.76034	5.92831	5.58855	7.2286	7.22443	7.49247	P	P	P	P	P	P	Bucs1_predicted	Rattus norvegicus similar to medium-chain acyl-CoA synthetase (LOC361638), mRNA [XM_341917]	XM_341917	361638	GO:0006633|GO:0008152|GO:0015980|GO:0018874|GO:0019395|GO:0019605|GO:0003676|GO:0003824|GO:0003996|GO:0008168|GO:0015645|GO:0047760|GO:0005739|GO:0005759	Rn.38622
A_44_P442705	0.000299232	2.89995	up	2.93306	2.99037	2.94967	4.64416	4.60111	4.2359	A	A	A	P	P	P	Olr1240_predicted	Rattus norvegicus olfactory receptor 1240 (predicted) (Olr1240_predicted), mRNA [NM_001000448]	NM_001000448	300565	GO:0007186|GO:0050911|GO:0004984|GO:0016021	Rn.143530
A_44_P304297	0.000307747	2.33074	up	4.95766	5.13103	4.9313	6.07407	6.24599	6.3623	P	P	P	P	M	P	Taar5	Rattus norvegicus trace amine associated receptor 5 (Taar5), mRNA [NM_001009650]	NM_001009650	294123	GO:0007165|GO:0007186|GO:0001584|GO:0004872|GO:0004930|GO:0008227|GO:0016020|GO:0016021	Rn.140571
A_42_P577938	0.000308423	2.45603	up	7.10507	7.40216	7.10297	8.40329	8.52737	8.56853	P	P	P	P	P	P	RGD1310450	Rattus norvegicus similar to hypothetical protein (RGD1310450), mRNA [NM_001014218]	NM_001014218	363254	GO:0000045|GO:0006118|GO:0006512|GO:0006914|GO:0015031|GO:0004129|GO:0016020|GO:0016021	Rn.35248
A_44_P316036	0.000312867	2.61615	up	5.18231	5.48714	5.10959	6.6307	6.60636	6.70431	P	P	P	P	P	P	Olr724_predicted	Rattus norvegicus olfactory receptor 724 (predicted) (Olr724_predicted), mRNA [NM_001000573]	NM_001000573	366115	GO:0007186|GO:0050911|GO:0004984|GO:0016021	Rn.142793
A_43_P22748	0.000316455	2.2558	up	7.1727	7.46352	7.29396	8.4173	8.43874	8.59505	M	M	M	M	P	P	RGD1565367_predicted	PREDICTED: Rattus norvegicus similar to Solute carrier family 23, member 2 (Sodium-dependent vitamin C transporter 2) (predicted) (RGD1565367_predicted), mRNA [XM_231601]	XM_231601	312226	GO:0006810|GO:0005215|GO:0016020	Rn.214083
A_43_P15900	0.000321863	2.05071	up	6.00266	6.25265	6.0347	7.04608	7.1819	7.17042	P	P	P	P	P	P	Ccl22	Rattus norvegicus chemokine (C-C motif) ligand 22 (Ccl22), mRNA [NM_057203]	NM_057203	117551	GO:0006935|GO:0006954|GO:0006955|GO:0007165|GO:0007267|GO:0009615|GO:0016477|GO:0008009|GO:0005576|GO:0005615	Rn.48727
A_44_P484730	0.000323171	4.19089	up	3.39838	3.56327	3.47137	5.20574	5.65681	5.77224	A	A	A	P	P	P	Olr526_predicted	Rattus norvegicus olfactory receptor 526 (predicted) (Olr526_predicted), mRNA [NM_001001375]	NM_001001375	295781	GO:0007186|GO:0050911|GO:0004984|GO:0016021	Rn.142930
A_43_P13334	0.000323478	2.43686	up	4.2296	4.29856	4.54473	5.5289	5.71119	5.68788	P	P	P	P	P	P	Slc22a9	Rattus norvegicus solute carrier family 22 (organic anion/cation transporter), member 9 (Slc22a9), mRNA [NM_138908]	NM_138908	192273	GO:0006810|GO:0005215|GO:0016020|GO:0016021	Rn.31066
A_44_P234442	0.00032455	2.16984	up	7.39041	7.6029	7.47034	8.52767	8.53396	8.75478	P	P	P	P	P	P	Kbtbd9_predicted	PREDICTED: Rattus norvegicus kelch repeat and BTB (POZ) domain containing 9 (predicted) (Kbtbd9_predicted), mRNA [XM_233955]		298867	GO:0005515	Rn.210274
A_44_P520025	0.000325279	3.13722	up	5.54821	5.95775	5.57704	7.24128	7.3567	7.43347	P	P	P	P	P	P	Olr420_predicted	Rattus norvegicus olfactory receptor 420 (predicted) (Olr420_predicted), mRNA [NM_001000389]	NM_001000389	296682	GO:0007186|GO:0050911|GO:0004984|GO:0016021	Rn.143021
A_44_P515876	0.000326884	2.33112	up	6.90481	7.10402	6.77488	8.06943	8.14841	8.22895	P	P	P	P	P	P	RGD1560667_predicted	Rattus norvegicus similar to TRIM9-like protein TNL (LOC307938), mRNA [XM_226563]	XM_226563	307938
A_44_P505822	0.000329113	3.49719	up	1.89868	2.36281	1.96029	3.77443	3.88398	3.98196	A	A	A	P	M	P	Olr459_predicted	Rattus norvegicus olfactory receptor 459 (predicted) (Olr459_predicted), mRNA [NM_001000293]	NM_001000293	295729	GO:0007186|GO:0050911|GO:0004984|GO:0016021	Rn.142975
A_44_P442648	0.000329767	3.54146	up	4.85153	5.33656	4.87897	6.79997	6.86524	6.87487	P	P	P	P	P	P	Olr1501_predicted	Rattus norvegicus olfactory receptor 1501 (predicted) (Olr1501_predicted), mRNA [NM_001000715]	NM_001000715	404967	GO:0007186|GO:0050911|GO:0004984|GO:0016021	Rn.142082
A_44_P508220	0.000333404	2.97202	up	4.67636	4.81559	4.64167	6.21256	6.10681	6.52858	P	P	P	P	P	P	Olr113_predicted	Rattus norvegicus olfactory receptor 113 (predicted) (Olr113_predicted), mRNA [NM_001000151]	NM_001000151	293251	GO:0007186|GO:0050911|GO:0004984|GO:0016021	Rn.141878
A_44_P291037	0.000335901	2.51274	up	6.73301	7.00255	6.88667	8.0562	8.19845	8.35535	P	P	P	P	P	P	Coch_predicted	PREDICTED: Rattus norvegicus coagulation factor C homolog (Limulus polyphemus) (predicted) (Coch_predicted), mRNA [XM_343058]		362735	GO:0007605|GO:0008150|GO:0003674|GO:0005575|GO:0005615	Rn.8204
A_44_P512955	0.0003403	3.97479	up	1.94238	1.99635	2.3893	4.27926	3.9196	4.10181	A	A	A	P	P	P	Olr943_predicted	Rattus norvegicus olfactory receptor 943 (predicted) (Olr943_predicted), mRNA [NM_001001368]	NM_001001368	288875	GO:0007186|GO:0050911|GO:0004984|GO:0016021	Rn.143382
A_44_P748832	0.000340737	2.83221	up	5.43747	5.82151	5.48853	7.19008	7.01054	7.05268	P	P	P	P	P	P	Nuak2	Rattus norvegicus NUAK family, SNF1-like kinase, 2 (Nuak2), mRNA [NM_001007617]	NM_001007617	289419	GO:0006468|GO:0006915|GO:0006916|GO:0030036|GO:0042149|GO:0043066|GO:0000166|GO:0000287|GO:0004674|GO:0005524|GO:0016740|GO:0016607	Rn.16922
A_44_P123773	0.000341466	2.09462	up	4.02785	4.18367	4.20685	5.3561	5.12264	5.1397	P	P	P	P	P	P	LOC361623	PREDICTED: Rattus norvegicus similar to transcriptional intermediary factor 1 delta (LOC361623), mRNA [XM_341901]		361623	GO:0045892|GO:0005515|GO:0016564|GO:0042803|GO:0005634|GO:0005701	Rn.198515
A_44_P306728	0.000343119	2.6669	up	5.87337	6.15858	5.80879	7.29269	7.48816	7.30539	P	P	P	P	P	P	Gli2_predicted	Rattus norvegicus similar to GLI-Kruppel family member GLI2 isoform beta; oncogene GLI2; tax helper protein 2; zinc finger protein GLI2; tax-responsive element-25-bp sequence binding protein; tax-responsive element-2 holding protein (LOC304729), mRNA...		304729	GO:0001501|GO:0006355|GO:0006366|GO:0007165|GO:0008150|GO:0008284|GO:0009887|GO:0030902|GO:0045941|GO:0003674|GO:0003676|GO:0003677|GO:0003682|GO:0003700|GO:0003713|GO:0005515|GO:0008270|GO:0005575|GO:0005622|GO:0005634	Rn.38778
A_44_P330736	0.000347026	2.74369	up	6.43757	6.73731	6.44595	7.84328	8.01895	8.12694	P	P	P	P	P	P	Kcnmb3_predicted	PREDICTED: Rattus norvegicus potassium large conductance calcium-activated channel, subfamily M beta member 3 (predicted) (Kcnmb3_predicted), mRNA [XM_227040]		310303	GO:0001508|GO:0005513|GO:0006813|GO:0019228|GO:0005515|GO:0015269|GO:0015459|GO:0008076|GO:0016020
A_44_P100087	0.000347764	3.3535	up	6.50174	6.91995	6.46718	8.28159	8.38598	8.45831	P	P	P	P	P	P	Olr876_predicted	Rattus norvegicus olfactory receptor 876 (predicted) (Olr876_predicted), mRNA [NM_001000708]	NM_001000708	404957	GO:0007186|GO:0050911|GO:0004984|GO:0005529|GO:0016021	Rn.143408
A_44_P165653	0.000349165	2.74722	up	3.67191	3.43788	3.48709	4.85457	4.91362	5.20261	A	P	A	P	P	P	Olr576_predicted	Rattus norvegicus olfactory receptor 576 (predicted) (Olr576_predicted), mRNA [NM_001000328]	NM_001000328	295814	GO:0007186|GO:0050911|GO:0004984|GO:0016021	Rn.142896
A_44_P321496	0.00034999	2.42886	up	6.35391	6.65517	6.30954	7.77401	7.6616	7.72385	P	P	P	P	P	P	RGD1561426_predicted	AMGNNUC:SRPG2-00021-E12-A srpg2 (10238) Rattus norvegicus cDNA clone srpg2-00021-e12 5', mRNA sequence [CB795494]	CB795494	362633		Rn.105501
A_44_P141996	0.000356788	3.57628	up	5.60889	5.92352	5.58256	7.40475	7.44008	7.78552	P	P	P	P	P	P	Olr1450_predicted	Rattus norvegicus olfactory receptor 1450 (predicted) (Olr1450_predicted), mRNA [NM_001000774]	NM_001000774	405049	GO:0007186|GO:0050911|GO:0004984|GO:0016021	Rn.142128
A_44_P974711	0.000362652	6.14489	up	2.78198	3.33695	2.58741	5.46539	5.44641	5.65269	A	A	A	P	P	P	RGD1566290_predicted	Rattus norvegicus putative taste receptor T2R27 (predicted) (RGD1566290_predicted), mRNA [NM_001025061]	NM_001025061	502756	GO:0007165|GO:0007186|GO:0050896|GO:0050909|GO:0004872|GO:0004930|GO:0016020|GO:0016021	Rn.145844
A_44_P517713	0.000366013	3.49584	up	5.13717	5.6807	5.33047	7.18144	7.14206	7.24176	P	P	P	P	P	P	Olr1369_predicted	Rattus norvegicus olfactory receptor 1369 (predicted) (Olr1369_predicted), mRNA [NM_001000494]	NM_001000494	302958	GO:0007186|GO:0050911|GO:0004984|GO:0016021	Rn.142199
A_44_P554965	0.000368293	2.24996	up	8.11878	8.22873	7.88028	9.23735	9.28536	9.21478	P	P	P	P	P	P	Mamdc4	Rattus norvegicus MAM domain containing 4 (Mamdc4), mRNA [NM_145768]	NM_145768	252882	GO:0005768|GO:0016020|GO:0016021	Rn.10059
A_44_P374776	0.000370953	3.05406	up	4.26581	4.06599	4.14995	5.59961	5.68206	6.03228	P	P	P	P	P	P	Olr1093_predicted	Rattus norvegicus olfactory receptor 1093 (predicted) (Olr1093_predicted), mRNA [NM_001001388]	NM_001001388	366844	GO:0007186|GO:0050911|GO:0004984|GO:0016021	Rn.143327
A_44_P524795	0.000371229	3.71273	up	1.98483	2.08078	2.06192	4.24044	3.90155	3.66299	A	A	A	P	P	P	Olr532_predicted	Rattus norvegicus olfactory receptor 532 (predicted) (Olr532_predicted), mRNA [NM_001000563]	NM_001000563	366102	GO:0007186|GO:0050911|GO:0004984|GO:0016021	Rn.142924
A_44_P393482	0.000373121	4.26564	up	6.38115	6.75966	6.58789	8.37301	8.74785	8.88613	P	P	P	P	P	P	LOC365807	PREDICTED: Rattus norvegicus similar to putative pheromone receptor V2R2 (LOC365807), mRNA [XM_345218]		365807	GO:0004872|GO:0008067|GO:0016020	Rn.111884
A_44_P133449	0.000375484	2.95986	up	6.34021	6.70507	6.44978	7.95228	7.9958	8.24357	P	P	P	P	P	P	Elf4_predicted	PREDICTED: Rattus norvegicus E74-like factor 4 (ets domain transcription factor) (predicted) (Elf4_predicted), mRNA [XM_229125]		302811	GO:0001787|GO:0001866|GO:0045944|GO:0005515|GO:0016563|GO:0016605	Rn.104647
A_44_P491747	0.000379621	2.62957	up	2.67522	2.44312	2.50097	4.00148	3.72872	4.0736	A	A	A	P	P	P	Olr141_predicted	Rattus norvegicus olfactory receptor 141 (predicted) (Olr141_predicted), mRNA [NM_001001274]	NM_001001274	293280	GO:0007186|GO:0050911|GO:0004984|GO:0016021	Rn.141857
A_43_P11897	0.000382993	2.26394	up	8.15691	8.46542	8.17391	9.3709	9.49139	9.47047	P	P	P	P	P	P	Gabrd	Rattus norvegicus gamma-aminobutyric acid A receptor, delta (Gabrd), mRNA [NM_017289]	NM_017289	29689	GO:0006811|GO:0007165|GO:0007268|GO:0004890|GO:0005216|GO:0005230|GO:0005254|GO:0030594|GO:0031404|GO:0005615|GO:0005887|GO:0016021|GO:0045211	Rn.10927
A_44_P297703	0.000389687	2.358	up	5.28696	5.58424	5.28666	6.52206	6.64524	6.70323	P	P	P	P	P	P	RGD1564437_predicted	PREDICTED: Rattus norvegicus similar to forkhead box R2 (predicted) (RGD1564437_predicted), mRNA [XM_228808]		302583
A_44_P189393	0.000391243	3.49982	up	5.61713	5.94008	5.66531	7.58645	7.30567	7.75224	P	P	P	P	P	P	Olr1230_predicted	Rattus norvegicus olfactory receptor 1230 (predicted) (Olr1230_predicted), mRNA [NM_001000595]	NM_001000595	367060	GO:0007186|GO:0050911|GO:0004984|GO:0016021	Rn.143539
A_44_P285662	0.000391581	2.99697	up	3.34437	3.78485	3.67549	5.17656	5.09039	5.28829	P	P	A	P	P	P	Olr1428_predicted	Rattus norvegicus olfactory receptor 1428 (predicted) (Olr1428_predicted), mRNA [NM_001000011]	NM_001000011	287318	GO:0007186|GO:0050911|GO:0004984|GO:0016021	Rn.142143
A_44_P280789	0.000391856	4.8751	up	4.72902	5.02027	4.37177	6.81754	7.03886	7.12096	P	P	P	P	P	P	Olr475_predicted	Rattus norvegicus olfactory receptor 475 (predicted) (Olr475_predicted), mRNA [NM_001000686]	NM_001000686	404891	GO:0007186|GO:0050911|GO:0004984|GO:0016021	Rn.142962
A_44_P272475	0.000392249	3.26889	up	5.9116	6.3426	6.18498	7.78945	7.73978	8.03636	P	P	P	P	P	P	RGD1560102_predicted	Rattus norvegicus similar to hypothetical protein FLJ12748 (LOC363823), mRNA [XM_344039]	XM_344039	363823		Rn.39369
A_44_P538496	0.000392321	4.2911	up	4.10405	4.50119	4.01962	6.07176	6.46746	6.38967	P	P	P	P	P	P	Olr1434_predicted	Rattus norvegicus olfactory receptor 1434 (predicted) (Olr1434_predicted), mRNA [NM_001000013]	NM_001000013	287322	GO:0007186|GO:0050911|GO:0004984|GO:0016021	Rn.142139
A_44_P482823	0.000394829	2.10947	up	6.2449	6.56095	6.37688	7.53649	7.4139	7.46297	P	P	P	P	P	P	Lhfpl2_predicted	PREDICTED: Rattus norvegicus lipoma HMGIC fusion partner-like 2 (predicted) (Lhfpl2_predicted), mRNA [XM_226668]		294643	GO:0008152|GO:0016740|GO:0016021
A_44_P433210	0.000394863	3.33957	up	2.65163	2.13908	2.41544	4.08743	4.08124	4.25647	A	A	A	P	P	P	Olr661_predicted	Rattus norvegicus olfactory receptor 661 (predicted) (Olr661_predicted), mRNA [NM_001000925]	NM_001000925	405243	GO:0007186|GO:0050911|GO:0004984|GO:0016021	Rn.142840
A_43_P15756	0.000394982	4.87084	up	2.47635	2.55345	1.91258	4.63579	4.4956	4.66351	A	A	A	P	P	M	Muc2	Rattus norvegicus mucin mRNA, partial cds [U07615]	U07615	24572	GO:0006915|GO:0006917|GO:0008285|GO:0030336|GO:0005515|GO:0046983|GO:0005578|GO:0005615	Rn.195421
A_44_P199202	0.000395819	2.71043	up	6.05642	6.08598	5.77719	7.24453	7.53805	7.45259	P	P	P	P	P	P	RGD1306286_predicted	PREDICTED: Rattus norvegicus similar to mKIAA1632 protein (predicted) (RGD1306286_predicted), mRNA [XM_001056478]	XM_001056478	364902
A_44_P459772	0.000397712	2.92019	up	5.6575	6.04537	5.62209	7.24078	7.36691	7.35546	P	P	P	P	P	P	RGD1562257_predicted	PREDICTED: Rattus norvegicus similar to hypothetical protein BC009980 (predicted) (RGD1562257_predicted), mRNA [XM_235563]		300150
A_44_P236047	0.00039782	4.04214	up	4.88823	5.46512	4.94542	7.09382	7.10059	7.14973	P	P	P	P	P	P	Olr744_predicted	Rattus norvegicus olfactory receptor 744 (predicted) (Olr744_predicted), mRNA [NM_001000577]	NM_001000577	366122	GO:0007186|GO:0050911|GO:0004872|GO:0004984|GO:0016021	Rn.142781
A_44_P402559	0.000397971	2.75569	up	4.0179	4.41206	4.13829	5.56383	5.61158	5.78007	P	P	P	P	P	P	Olr1598_predicted	Rattus norvegicus olfactory receptor 1598 (predicted) (Olr1598_predicted), mRNA [NM_001000910]	NM_001000910	405221	GO:0007186|GO:0050911|GO:0004984|GO:0016021	Rn.142331
A_44_P651446	0.000405075	2.62653	up	4.7216	4.96409	4.5753	6.21151	6.02794	6.20102	P	P	M	P	P	P	LOC691849	UI-R-BJ1-aup-c-07-0-UI.s10 UI-R-BJ1 Rattus norvegicus cDNA clone UI-R-BJ1-aup-c-07-0-UI 3', mRNA sequence [CK839570]	CK839570	691849		Rn.160156
A_44_P353822	0.000409389	2.57473	up	5.09236	5.25469	4.83502	6.39928	6.48443	6.39162	P	P	P	P	P	P	Mip	Lens fiber major intrinsic protein (Aquaporin-0) (MIP26) (MP26) (Fragment). [Source:Uniprot/SWISSPROT;Acc:P09011] [ENSRNOT00000004223]		25480	GO:0006468|GO:0006810|GO:0006833|GO:0007267|GO:0007601|GO:0015722|GO:0004672|GO:0005212|GO:0005215|GO:0005524|GO:0015250|GO:0005624|GO:0005792|GO:0005887|GO:0005921|GO:0016020|GO:0016021|GO:0046691	Rn.23532
A_44_P203325	0.000414746	3.79425	up	5.77779	6.35678	5.91428	7.87556	7.98664	7.9581	P	P	P	P	P	P	Olr1252_predicted	Rattus norvegicus olfactory receptor 1252 (predicted) (Olr1252_predicted), mRNA [NM_001000454]	NM_001000454	300577	GO:0007186|GO:0050911|GO:0004984|GO:0016021	Rn.143518
A_44_P435675	0.000415216	4.2604	up	5.55426	6.20909	5.87209	8.04625	7.90724	7.95492	M	P	P	P	P	P	Olr1596_predicted	Rattus norvegicus olfactory receptor 1596 (predicted) (Olr1596_predicted), mRNA [NM_001000501]	NM_001000501	304991	GO:0007186|GO:0050911|GO:0004984|GO:0016021	Rn.142333
A_44_P397962	0.000416769	3.21997	up	5.85104	6.29932	5.94172	7.59206	7.85247	7.70868	P	P	P	P	P	P	Olr62_predicted	Rattus norvegicus olfactory receptor 62 (predicted) (Olr62_predicted), mRNA [NM_001000129]	NM_001000129	293201	GO:0007165|GO:0007186|GO:0007608|GO:0050896|GO:0050911|GO:0001584|GO:0004872|GO:0004984|GO:0016020|GO:0016021	Rn.141917
A_44_P355958	0.000416877	3.09104	up	2.0334	1.92962	2.2262	3.89341	3.46819	3.7119	A	A	A	P	P	P	Olr1199_predicted	Rattus norvegicus olfactory receptor 1199 (predicted) (Olr1199_predicted), mRNA [NM_001000819]	NM_001000819	405107	GO:0007186|GO:0050911|GO:0004984|GO:0016021	Rn.143558
A_44_P116329	0.000417796	2.55172	up	7.63009	8.02478	7.93427	9.13898	9.25185	9.25272	P	P	P	P	P	M	Olr1431_predicted	Rattus norvegicus olfactory receptor 1431 (predicted) (Olr1431_predicted), mRNA [NM_001000778]	NM_001000778	405054	GO:0007186|GO:0050911|GO:0004984|GO:0016021	Rn.142142
A_44_P550938	0.000418792	2.11514	up	3.28623	3.29835	3.26039	4.22676	4.55647	4.30399	A	A	A	P	P	P	Pcdh11x_predicted	PREDICTED: Rattus norvegicus protocadherin 11 X-linked (predicted) (Pcdh11x_predicted), mRNA [XM_001055860]	XM_001055860	317204	GO:0007156|GO:0005509|GO:0016020
A_44_P217465	0.000419007	2.61096	up	5.84797	6.21386	5.81768	7.31525	7.34588	7.37211	P	P	P	P	P	P	Gabrr2	Rattus norvegicus gamma-aminobutyric acid (GABA-C) receptor, subunit rho 2 (Gabrr2), mRNA [NM_017292]	NM_017292	29695	GO:0006811|GO:0006821|GO:0007165|GO:0007214|GO:0007268|GO:0007601|GO:0004890|GO:0005216|GO:0005230|GO:0005237|GO:0005254|GO:0005515|GO:0030594|GO:0031404|GO:0005615|GO:0005887|GO:0016021|GO:0030424|GO:0045211	Rn.48659
A_44_P353541	0.000419692	2.63725	up	5.47048	5.59652	5.35519	6.68414	6.87184	7.06332	P	P	P	P	P	P	Olr779_predicted	Rattus norvegicus olfactory receptor 779 (predicted) (Olr779_predicted), mRNA [NM_001000917]	NM_001000917	405232	GO:0007186|GO:0050911|GO:0004984|GO:0016021	Rn.142752
A_44_P476076	0.000419773	2.95973	up	6.57998	6.92135	6.76783	8.16607	8.27396	8.52553	P	M	P	P	P	P	RGD1564752_predicted	PREDICTED: Rattus norvegicus RGD1564752 (predicted) (RGD1564752_predicted), mRNA [XM_347101]	XM_347101	363050		Rn.15978
A_44_P454920	0.000420533	2.28245	up	5.2605	5.17159	5.00672	6.23113	6.28175	6.49768	P	P	P	P	P	P	RGD1563108_predicted	PREDICTED: Rattus norvegicus similar to chromosome 21 open reading frame 29 (predicted) (RGD1563108_predicted), mRNA [XM_345089]		365546	GO:0007155|GO:0005198
A_44_P133366	0.000424891	2.35402	up	5.63524	5.84822	5.49652	6.84037	6.8451	6.9999	P	P	P	P	P	P	Tulp1_predicted	PREDICTED: Rattus norvegicus tubby like protein 1 (predicted) (Tulp1_predicted), mRNA [XM_228360]		309900	GO:0007601|GO:0007602|GO:0008150|GO:0003674|GO:0008020|GO:0005575	Rn.254
A_44_P121110	0.00042666	3.03836	up	5.18498	5.39281	4.91818	6.65399	6.84698	6.80489	P	P	P	P	P	P	Olr332_predicted	Rattus norvegicus olfactory receptor 332 (predicted) (Olr332_predicted), mRNA [NM_001000250]	NM_001000250	293769	GO:0007186|GO:0050911|GO:0004984|GO:0016021	Rn.141699
A_44_P496341	0.000428735	4.22852	up	3.32712	3.32936	2.76737	5.31455	5.13559	5.21418	A	A	A	P	P	P	Olr1543_predicted	Rattus norvegicus olfactory receptor 1543 (predicted) (Olr1543_predicted), mRNA [NM_001001104]	NM_001001104	406000	GO:0007186|GO:0050911|GO:0004984|GO:0016021	Rn.142265
A_44_P540755	0.000431034	2.79506	up	8.5433	8.85095	8.55933	10.0308	10.046	10.3255	P	P	P	P	P	P	Olr1455_predicted	Rattus norvegicus olfactory receptor 1455 (predicted) (Olr1455_predicted), mRNA [NM_001000771]	NM_001000771	405046	GO:0007186|GO:0050911|GO:0004984|GO:0016021	Rn.142123
A_43_P18201	0.000431167	2.41783	up	6.58511	6.74311	6.42107	7.72178	7.87095	7.9777	P	P	P	P	P	P	Zfp339_predicted	PREDICTED: Rattus norvegicus zinc finger protein 339 (predicted) (Zfp339_predicted), mRNA [XM_230639]		296201	GO:0001755|GO:0001842|GO:0007507|GO:0008285|GO:0009953|GO:0045892|GO:0045893|GO:0048558|GO:0003677|GO:0005634	Rn.104639
A_44_P615345	0.000432125	2.04985	up	4.05708	4.19482	3.97613	5.01082	5.07098	5.25277	P	P	P	P	P	P	RGD1560307_predicted	Rattus norvegicus cDNA clone IMAGE:7459410 [BC110052]		360661		Rn.198904
A_44_P276120	0.000437542	2.1708	up	6.09854	6.20972	5.8927	7.10013	7.1869	7.26861	P	P	P	P	P	P	Kiss1r	Rattus norvegicus KISS1 receptor (Kiss1r), mRNA [NM_023992]	NM_023992	78976	GO:0000186|GO:0007165|GO:0007186|GO:0007610|GO:0008285|GO:0019722|GO:0030336|GO:0046887|GO:0050482|GO:0050806|GO:0051496|GO:0001584|GO:0004872|GO:0004983|GO:0005515|GO:0008188|GO:0008528|GO:0042923|GO:0009986|GO:0016020|GO:0016021	Rn.48681
[truncated: 999 more rows]

## Sheet: S4.5
Table S4.5. The genes differentially expressed in DRGs at 1 d post nerve injury (PNI) compared to 9 h PNI
[truncated: 432 more rows]

[truncated: 3 more sheets: S4.6, S4.7, S4.8]
