# Supplementary material for: The transcriptional landscape of dorsal root ganglia after sciatic nerve transection
Source: Sci Rep. 2015 Nov 18;5:16888. doi: 10.1038/srep16888 (PMC4649668; doi:10.1038/srep16888)
Supplement: Supplementary Table 5 [file srep16888-s5.xls]

## Sheet: Content
	Table S5. The significantly enriched biological processes in DRGs following sciatic nerve transection
	Table S5.1. The significantly enriched biological processes in DRGs at 0.5 h post nerve injury
	Table S5.2. The significantly enriched biological processes in DRGs at 3 h post nerve injury
	Table S5.3. The significantly enriched biological processes in DRGs at 6 h post nerve injury
	Table S5.4. The significantly enriched biological processes in DRGs at 9 h post nerve injury
	Table S5.5. The significantly enriched biological processes in DRGs at 1 d post nerve injury
	Table S5.6. The significantly enriched biological processes in DRGs at 4 d post nerve injury
	Table S5.7. The significantly enriched biological processes in DRGs at 7 d post nerve injury
	Table S5.8. The significantly enriched biological processes in DRGs at 14 d post nerve injury

## Sheet: S5.1
Table S5.1. The significantly enriched biological processes in DRGs at 0.5 h post nerve injury
Term	Count	%	PValue	Genes	Pop Hits	Pop Total	Fold Enrichment	Bonferroni	Benjamini	FDR
GO:0051606~detection of stimulus	87	33.9844	1.32611e-36	365384, 315571, 405137, 406018, 405941, 366803, 406012, 300589, 404788, 287343, 287093, 405073, 405207, 404878, 293339, 300632, 300548, 293234, 366123, 404980, 296003, 366120, 405027, 405123, 295917, 366797, 293253, 364726, 295896, 294198, 367060, 405353, 365328, 300577, 404828, 365323, 405357, 170921, 296667, 405062, 293201, 405909, 405993, 404974, 24558, 365329, 302958, 405255, 405116, 405219, …	1310	12092	4.46142	1.5184e-33	3.0368e-34	2.13137e-33
GO:0007186~G-protein coupled receptor protein signaling pathway	103	40.2344	3.21451e-34	25229, 315571, 406018, 25653, 366803, 24326, 406012, 64680, 300589, 287343, 287093, 405207, 404878, 293339, 293234, 296003, 405027, 365807, 295917, 295589, 295896, 367060, 365328, 300577, 365323, 405993, 405909, 679957, 365329, 302958, 405152, 293605, 405059, 260430, 171551, 404957, 294164, 405054, 293218, 404962, 293215, 363606, 295747, 293210, 296026, 404855, 296022, 296042, 405046, 319105, 405…	2055	12092	3.36706	3.68061e-31	4.60076e-32	5.16645e-31
GO:0007166~cell surface receptor linked signal transduction	109	42.5781	6.07917e-30	25229, 315571, 406018, 25653, 366803, 24326, 406012, 64680, 300589, 287343, 287093, 405207, 404878, 293339, 293234, 296003, 405027, 365807, 295917, 295589, 295896, 367060, 365328, 300577, 365323, 405909, 405993, 679957, 365329, 302958, 405152, 293605, 405059, 260430, 171551, 404957, 294164, 405054, 293218, 404962, 293215, 363606, 295747, 293210, 296026, 404855, 296022, 405046, 296042, 319105, 405…	2591	12092	2.82608	6.96065e-27	6.32787e-28	9.77062e-27
GO:0050877~neurological system process	90	35.1562	1.13923e-27	25229, 315571, 365384, 405137, 406018, 405941, 366803, 406012, 300589, 404788, 287343, 287093, 405073, 405207, 404878, 293339, 300632, 300548, 293234, 366123, 404980, 296003, 366120, 405027, 405123, 295917, 366797, 293253, 295589, 364726, 295896, 294198, 367060, 405353, 365328, 300577, 404828, 365323, 405357, 170921, 405062, 296667, 293201, 405909, 405993, 29695, 404974, 24558, 365329, 302958, 40…	1849	12092	3.26988	1.30442e-24	1.08701e-25	1.831e-24

## Sheet: S5.2
Table S5.2. The significantly enriched biological processes in DRGs at 3 h post nerve injury
Term	Count	%	PValue	Genes	Pop Hits	Pop Total	Fold Enrichment	Bonferroni	Benjamini	FDR
GO:0051606~detection of stimulus	259	37.7001	5.64086e-115	300202, 300589, 405986, 287343, 287093, 405983, 287513, 287614, 295721, 287489, 405386, 287517, 293339, 405286, 293338, 293234, 405280, 293233, 293595, 295892, 300584, 293247, 287082, 65140, 293794, 300577, 366456, 405994, 295712, 405393, 302954, 299593, 302958, 405291, 298039, 293218, 293355, 293215, 293210, 304991, 295732, 405277, 300599, 363762, 293367, 287506, 295730, 309222, 366115, 366113, …	1310	12092	4.55373	1.09828e-111	1.83046e-112	9.66804e-112
GO:0007186~G-protein coupled receptor protein signaling pathway	300	43.6681	4.56966e-101	25229, 300202, 25653, 24174, 300589, 64680, 405986, 287343, 287093, 25321, 405983, 287513, 287614, 295721, 287489, 405386, 287517, 293339, 405286, 293338, 293234, 405280, 293233, 293595, 295892, 300584, 24182, 293247, 287082, 65140, 293794, 300577, 366456, 405994, 295712, 405393, 302954, 299593, 302958, 405291, 290493, 114098, 298039, 293218, 293355, 293215, 293210, 309212, 319105, 641659, 304991…	2055	12092	3.36239	8.89712e-98	9.88569e-99	7.83206e-98
GO:0050877~neurological system process	274	39.8836	6.49436e-91	25229, 300202, 300589, 405986, 287343, 287093, 405983, 287513, 287614, 295721, 287489, 405386, 287517, 293339, 405286, 293338, 293234, 405280, 293233, 293595, 295892, 300584, 24182, 293247, 287082, 65140, 25534, 293794, 300577, 366456, 405994, 295712, 405393, 302954, 299593, 302958, 405291, 363216, 298039, 293218, 293355, 293215, 310836, 293210, 304991, 295732, 405277, 300599, 363762, 293367, 295…	1849	12092	3.41313	1.26445e-87	1.1495e-88	1.11309e-87
GO:0007166~cell surface receptor linked signal transduction	320	46.5793	1.353e-89	25229, 300202, 25653, 24174, 300589, 64680, 405986, 287343, 287093, 25321, 405983, 287513, 287614, 295721, 287489, 405386, 287517, 293339, 405286, 293338, 405280, 293234, 293233, 84489, 293595, 295892, 300584, 24182, 293247, 287082, 65140, 293794, 300577, 366456, 405994, 295712, 405393, 302954, 299593, 302958, 405291, 290493, 114098, 298039, 293218, 293355, 293215, 293210, 365872, 309212, 319105,…	2591	12092	2.8446	2.63429e-86	2.19524e-87	2.31894e-86
GO:0048663~neuron fate commitment	7	1.01892	0.0152907	25628, 292934, 304729, 304103, 288457, 24881, 288736	47	12092	3.43035	1	0.900517	23.2101
GO:0010906~regulation of glucose metabolic process	6	0.873362	0.0372129	24482, 309513, 314862, 25459, 363287, 25735	43	12092	3.21382	1	0.992718	47.794

## Sheet: S5.3
Table S5.3. The significantly enriched biological processes in DRGs at 6 h post nerve injury
Term	Count	%	PValue	Genes	Pop Hits	Pop Total	Fold Enrichment	Bonferroni	Benjamini	FDR
GO:0051606~detection of stimulus	70	41.1765	5.72651e-32	405133, 293769, 365384, 289251, 405137, 366118, 300202, 405940, 405313, 366099, 405179, 406012, 294109, 300589, 287093, 293812, 365333, 287489, 404983, 293338, 293233, 295766, 405122, 404967, 295917, 300540, 293253, 366026, 294158, 293197, 65140, 294198, 300577, 405946, 366456, 405062, 405357, 404975, 302958, 405255, 405219, 293605, 405110, 405090, 405054, 287259, 405368, 293315, 404818, 405092, …	1310	12092	4.7862	4.32924e-29	7.2154e-30	8.72487e-29
GO:0007186~G-protein coupled receptor protein signaling pathway	82	48.2353	6.93469e-30	405133, 293769, 365384, 289251, 405137, 366118, 25653, 300202, 405940, 405313, 405179, 366099, 406012, 294109, 300589, 287093, 293812, 365333, 287489, 404983, 293338, 293233, 289295, 295766, 286959, 405122, 404967, 295917, 300540, 293253, 366026, 294158, 293197, 24182, 65140, 294198, 300577, 310465, 405946, 366456, 405357, 405062, 404975, 338443, 302958, 405255, 140473, 405219, 293605, 114098, 84…	2055	12092	3.5741	5.24262e-27	6.55328e-28	1.05656e-26
GO:0050877~neurological system process	76	44.7059	8.53884e-28	405133, 293769, 365384, 289251, 405137, 366118, 300202, 80841, 29651, 405940, 405313, 405179, 366099, 406012, 294109, 300589, 287093, 293812, 365333, 287489, 404983, 293338, 293233, 295766, 405122, 404967, 295917, 300540, 293253, 366026, 294158, 293197, 24182, 65140, 294198, 300577, 405946, 366456, 405062, 405357, 404975, 302958, 405255, 405219, 293605, 84022, 405110, 405090, 405054, 287259, 4053…	1849	12092	3.68164	6.45536e-25	5.86851e-26	1.30097e-24
GO:0007166~cell surface receptor linked signal transduction	84	49.4118	2.12971e-24	405133, 293769, 365384, 289251, 405137, 366118, 25653, 300202, 405940, 405313, 405179, 366099, 406012, 294109, 300589, 287093, 293812, 365333, 287489, 404983, 293338, 293233, 289295, 295766, 286959, 405122, 404967, 295917, 300540, 293253, 366026, 294158, 25685, 293197, 24182, 65140, 294198, 300577, 310465, 405946, 366456, 405357, 405062, 404975, 338443, 302958, 405255, 140473, 405219, 293605, 114…	2591	12092	2.90386	1.61006e-21	1.34172e-22	3.24481e-21
GO:0006720~isoprenoid metabolic process	4	2.35294	0.026376	312495, 29651, 295122, 24172	58	12092	6.17727	1	0.788696	33.4527
GO:0006776~vitamin A metabolic process	3	1.76471	0.035712	312495, 29651, 24172	27	12092	9.95226	1	0.859665	42.5387
GO:0006081~cellular aldehyde metabolic process	3	1.76471	0.0381853	24792, 29651, 24172	28	12092	9.59683	1	0.859457	44.7437
GO:0016101~diterpenoid metabolic process	3	1.76471	0.0433207	312495, 29651, 24172	30	12092	8.95704	1	0.87663	49.0719
GO:0001523~retinoid metabolic process	3	1.76471	0.0433207	312495, 29651, 24172	30	12092	8.95704	1	0.87663	49.0719

## Sheet: S5.4
Table S5.4. The significantly enriched biological processes in DRGs at 9 h post nerve injury
Term	Count	%	PValue	Genes	Pop Hits	Pop Total	Fold Enrichment	Bonferroni	Benjamini	FDR
GO:0051606~detection of stimulus	311	23.6502	1.00796e-87	300205, 300202, 405977, 287343, 405985, 287093, 405984, 293330, 298478, 405982, 405384, 295720, 293339, 405388, 293338, 293234, 299586, 316633, 293594, 298049, 295719, 295896, 287081, 363639, 287331, 300577, 287086, 366456, 295712, 405993, 405990, 302954, 299593, 302958, 367032, 405291, 295746, 287077, 298040, 293218, 293214, 363606, 293781, 295747, 293210, 304991, 293362, 294204, 293364, 300599,…	1310	12092	3.16156	2.96643e-84	4.23776e-85	1.81113e-84
GO:0007186~G-protein coupled receptor protein signaling pathway	387	29.4297	1.67212e-80	25653, 405977, 64680, 405985, 405984, 293330, 287093, 298478, 405982, 293339, 293338, 293234, 29307, 25645, 316633, 298049, 24182, 287081, 363639, 287086, 405993, 405990, 302954, 302958, 367032, 287077, 298040, 293218, 293214, 363606, 293210, 319104, 319105, 78976, 293362, 294204, 293364, 308853, 288190, 287508, 59301, 288886, 288887, 295144, 404788, 405077, 405073, 288891, 365175, 293305, 293304…	2055	12092	2.50791	4.92104e-77	5.46782e-78	3.0045e-77
GO:0007166~cell surface receptor linked signal transduction	423	32.1673	1.96973e-69	25653, 313506, 405977, 64680, 405985, 287093, 405984, 293330, 298478, 405982, 293339, 293338, 293234, 29307, 25645, 316633, 298049, 24182, 287081, 363639, 287086, 405993, 405990, 302954, 302958, 367032, 84399, 287077, 298040, 293218, 293214, 363606, 293210, 319104, 319105, 140589, 78976, 293362, 294204, 293364, 308853, 287508, 288190, 59301, 288886, 288887, 295144, 404788, 405077, 405073, 288891,…	2591	12092	2.17413	5.7969e-66	5.26991e-67	3.53926e-66
GO:0050877~neurological system process	344	26.1597	6.90124e-68	300205, 300202, 405977, 25522, 287343, 405985, 287093, 405984, 293330, 298478, 405982, 405384, 295720, 293339, 405388, 293338, 293234, 299586, 316633, 293594, 113911, 298049, 295719, 24182, 295896, 287081, 363639, 287331, 300577, 287086, 366456, 295712, 405993, 287478, 405990, 302954, 299593, 405291, 302958, 367032, 295746, 287077, 298040, 293218, 293214, 363606, 293781, 295747, 293210, 295365, 2…	1849	12092	2.47761	2.03104e-64	1.69253e-65	1.24003e-64
GO:0048663~neuron fate commitment	10	0.760456	0.00738556	114502, 25628, 292934, 304729, 304103, 25509, 64186, 84010, 288736, 305858	47	12092	2.83344	1	0.789509	12.4708
GO:0045409~negative regulation of interleukin-6 biosynthetic process	3	0.228137	0.0160201	54259, 59301, 84022	3	12092	13.3172	1	0.928673	25.1874
GO:0045165~cell fate commitment	19	1.44487	0.017042	50938, 25628, 292934, 304729, 304103, 25094, 314850, 25509, 313507, 84010, 78974, 288736, 114502, 25389, 29373, 257649, 360748, 64186, 305858	140	12092	1.80733	1	0.930224	26.5712
GO:0046717~acid secretion	6	0.456274	0.0173872	297910, 24792, 59301, 29238, 24217, 78976	21	12092	3.80491	1	0.924304	27.0331
GO:0006954~inflammatory response	26	1.97719	0.0208535	24236, 24618, 81509, 171551, 408236, 282817, 24795, 171054, 24770, 297572, 29397, 29373, 304815, 362675, 66029, 365245, 24498, 25649, 64023, 25373, 25419, 171162, 287287, 83504, 81638, 361046, 25105	217	12092	1.59561	1	0.947836	31.5223
GO:0021515~cell differentiation in spinal cord	7	0.532319	0.0219567	114502, 360858, 292934, 304729, 304103, 25509, 64186	30	12092	3.10734	1	0.948693	32.8955
GO:0019935~cyclic-nucleotide-mediated signaling	14	1.06464	0.0247137	25645, 29462, 29238, 25387, 295144, 64680, 64354, 25449, 24896, 60432, 361845, 24599, 114215, 24419	95	12092	1.96253	1	0.95932	36.2144
GO:0002016~regulation of blood volume by renin-angiotensin	4	0.304183	0.0250848	25628, 81638, 29238, 24182	9	12092	5.91875	1	0.955633	36.649
GO:0060429~epithelium development	28	2.12928	0.0268346	29300, 288067, 310418, 314850, 313506, 303924, 114502, 289486, 305497, 29397, 24482, 289229, 296201, 29373, 304815, 25401, 287469, 25628, 84489, 365227, 304729, 89830, 25509, 287701, 313495, 499660, 60329, 116544	244	12092	1.5282	1	0.953994	38.6613
GO:0031100~organ regeneration	10	0.760456	0.0277364	24770, 140638, 58853, 29610, 114851, 260320, 25649, 89829, 25373, 114494	58	12092	2.29607	1	0.953392	39.6746
GO:0019932~second-messenger-mediated signaling	21	1.59696	0.0280674	25645, 29462, 25605, 29238, 293545, 25387, 25685, 295144, 78976, 64680, 24482, 25449, 64354, 116720, 24896, 60432, 361845, 24599, 114215, 24419, 25723	169	12092	1.6548	1	0.949827	40.0425
GO:0021780~glial cell fate specification	3	0.228137	0.0304516	304103, 25509, 64186	4	12092	9.98789	1	0.956645	42.631
GO:0048568~embryonic organ development	25	1.90114	0.0338878	287185, 314850, 313506, 84399, 315615, 89829, 296201, 299210, 25401, 305858, 25646, 304729, 363595, 315606, 64574, 140589, 293538, 360417, 58853, 24896, 114487, 311144, 299766, 24370, 314930	216	12092	1.54134	1	0.966021	46.1765
GO:0007623~circadian rhythm	10	0.760456	0.0405766	59301, 170903, 252917, 57305, 24498, 29238, 24683, 316351, 260320, 25120	62	12092	2.14793	1	0.980405	52.4931
GO:0034762~regulation of transmembrane transport	6	0.456274	0.0412738	117273, 24482, 29161, 29238, 65144, 25649	26	12092	3.0732	1	0.979276	53.1097
GO:0045639~positive regulation of myeloid cell differentiation	7	0.532319	0.0437606	294515, 54259, 24708, 24896, 24495, 313507, 307403	35	12092	2.66344	1	0.981512	55.2476
GO:0048562~embryonic organ morphogenesis	18	1.36882	0.0462075	25646, 304729, 363595, 287185, 314850, 64574, 84399, 315615, 140589, 293538, 360417, 296201, 58853, 24896, 299766, 25401, 24370, 305858	146	12092	1.64184	1	0.981277	57.2612
GO:0045944~positive regulation of transcription from RNA polymerase II promoter	39	2.96578	0.0478089	29300, 78968, 366949, 29238, 315308, 84399, 114502, 114501, 24482, 29373, 293046, 362675, 25401, 316351, 305858, 25628, 310405, 304729, 25094, 24498, 315606, 25509, 78974, 140589, 302811, 60329, 294515, 84046, 314423, 24708, 287287, 116544, 58853, 363632, 299766, 64345, 314930, 309772, 64186	384	12092	1.35253	1	0.981774	58.5324
GO:0032106~positive regulation of response to extracellular stimulus	3	0.228137	0.0482531	59301, 84022, 114700	5	12092	7.99031	1	0.98043	58.8785
GO:0007214~gamma-aminobutyric acid signaling pathway	5	0.380228	0.0492792	24947, 29695, 79211, 140675, 65191	19	12092	3.50452	1	0.980035	59.6679
GO:0045665~negative regulation of neuron differentiation	7	0.532319	0.0493161	114501, 117273, 364152, 362675, 24370, 25509, 84010	36	12092	2.58945	1	0.977992	59.6961

## Sheet: S5.5
Table S5.5. The significantly enriched biological processes in DRGs at 1 d post nerve injury
Term	Count	%	PValue	Genes	Pop Hits	Pop Total	Fold Enrichment	Bonferroni	Benjamini	FDR
GO:0051606~detection of stimulus	226	24.0682	1.49831e-60	300202, 287343, 287093, 293330, 405982, 295720, 293339, 405388, 293338, 293234, 299586, 293594, 295896, 363639, 300577, 287086, 366456, 295712, 405993, 302954, 299593, 367032, 302958, 287077, 298040, 293218, 293214, 363606, 293781, 293210, 304991, 293362, 294204, 293364, 300599, 308853, 363762, 363761, 287508, 288190, 295730, 366115, 288886, 366118, 405339, 293815, 287245, 405077, 404788, 405073,…	1310	12092	3.10894	4.00649e-57	8.01298e-58	2.6634e-57
GO:0007186~G-protein coupled receptor protein signaling pathway	280	29.819	9.86757e-55	300202, 117064, 54295, 287343, 25033, 287093, 293330, 405982, 301086, 295720, 293339, 405388, 293338, 293234, 29307, 299586, 25645, 293594, 24182, 295896, 363639, 300577, 287086, 366456, 295712, 405993, 302954, 299593, 302958, 367032, 114098, 171551, 29141, 287077, 298040, 293218, 293214, 363606, 293781, 293210, 319105, 29151, 304991, 24166, 78976, 293362, 294204, 293364, 300599, 363762, 308853, …	2055	12092	2.4554	2.63859e-51	2.93176e-52	1.75406e-51
GO:0007166~cell surface receptor linked signal transduction	308	32.8009	5.1321e-48	300202, 117064, 54295, 25522, 287343, 25033, 287093, 293330, 405982, 301086, 295720, 293339, 405388, 293338, 293234, 29307, 299586, 25645, 84489, 293594, 290361, 24182, 295896, 363639, 300577, 287086, 366456, 295712, 405993, 302954, 299593, 302958, 367032, 114098, 171551, 29141, 84399, 140433, 287077, 298040, 293218, 293214, 363606, 293781, 293210, 365872, 25671, 319105, 29151, 304991, 24166, 789…	2591	12092	2.14219	1.37232e-44	1.24757e-45	9.12283e-45
GO:0050877~neurological system process	247	26.3046	3.53026e-45	300202, 287343, 25522, 287093, 293330, 405982, 295720, 293339, 405388, 293338, 293234, 299586, 293594, 24182, 309095, 295896, 363639, 300577, 287086, 366456, 295712, 405993, 302954, 299593, 302958, 367032, 56227, 287077, 298040, 293218, 293214, 363606, 293781, 293210, 29151, 304991, 293362, 294204, 293364, 300599, 363762, 308853, 363761, 287508, 288190, 295730, 366115, 288886, 366118, 405339, 293…	1849	12092	2.40733	9.43992e-42	7.8666e-43	6.2754e-42
GO:0045740~positive regulation of DNA replication	8	0.85197	0.00224963	24482, 24516, 29183, 304729, 378461, 24495, 24498, 29151	34	12092	4.2402	0.997576	0.370767	3.92438
GO:0007059~chromosome segregation	10	1.06496	0.00230541	316425, 360243, 362186, 301701, 291441, 257649, 363174, 300121, 316602, 311336	53	12092	3.40016	0.997912	0.356505	4.0198
GO:0006275~regulation of DNA replication	10	1.06496	0.00486756	24482, 24516, 29183, 304729, 378461, 24495, 24498, 29151, 360254, 295122	59	12092	3.05438	0.999998	0.580982	8.30818
GO:0045944~positive regulation of transcription from RNA polymerase II promoter	34	3.62087	0.00811703	29300, 360243, 315308, 84399, 25445, 25695, 114501, 24482, 24516, 363165, 362675, 54250, 25401, 311658, 25671, 305858, 296499, 304729, 24498, 353227, 29535, 302811, 84046, 314423, 287287, 116544, 291567, 25231, 363632, 299766, 64345, 362522, 309772, 24577	384	12092	1.5956	1	0.743876	13.4871
GO:0010557~positive regulation of macromolecule biosynthetic process	50	5.32481	0.00921676	29300, 362399, 287185, 25695, 296201, 363165, 362675, 54250, 338457, 305858, 266787, 25129, 24498, 302811, 84046, 287287, 24493, 24495, 170921, 290921, 25231, 363632, 360243, 315308, 84399, 171075, 295706, 25445, 114501, 24482, 29183, 24516, 378461, 25401, 311658, 25671, 114494, 296499, 304729, 353227, 29151, 29535, 314423, 116544, 291567, 299766, 64345, 362522, 24577, 309772	628	12092	1.43478	1	0.747299	15.1764
GO:0009611~response to wounding	36	3.83387	0.0118304	24387, 24618, 81509, 171551, 408236, 29141, 60325, 24795, 24482, 304815, 25651, 362675, 54250, 66029, 25671, 365245, 116498, 24498, 29151, 260320, 29535, 25685, 25373, 170819, 25419, 171162, 29221, 117270, 287287, 140638, 116544, 24493, 83504, 170921, 363632, 25259	424	12092	1.53007	1	0.812674	19.0673
GO:0048663~neuron fate commitment	8	0.85197	0.0141332	292934, 304729, 304103, 84010, 288736, 309095, 296499, 305858	47	12092	3.06738	1	0.850893	22.3551
GO:0007218~neuropeptide signaling pathway	10	1.06496	0.0160601	64042, 25033, 60417, 25605, 64107, 29237, 29151, 29141, 24166, 171101	71	12092	2.53815	1	0.860246	25.009
GO:0051052~regulation of DNA metabolic process	13	1.38445	0.0162374	304729, 24498, 29151, 295122, 288905, 24482, 287287, 29183, 24516, 378461, 24495, 360254, 24577	108	12092	2.16918	1	0.85092	25.2489
GO:0042446~hormone biosynthetic process	6	0.638978	0.0201981	24298, 29475, 25430, 360348, 54250, 24826	29	12092	3.72845	1	0.897043	30.4217
GO:0051240~positive regulation of multicellular organismal process	23	2.44941	0.0206734	25645, 29462, 29475, 54237, 24498, 84022, 29151, 260320, 29559, 24324, 25373, 24182, 78976, 25522, 288905, 83504, 24493, 170921, 54250, 287527, 445442, 66029, 25706	249	12092	1.66458	1	0.892944	31.0192
GO:0009891~positive regulation of biosynthetic process	51	5.43131	0.020851	29300, 362399, 287185, 25695, 296201, 363165, 362675, 54250, 338457, 305858, 266787, 25129, 24498, 302811, 84046, 287287, 140638, 24493, 24495, 170921, 290921, 25231, 363632, 360243, 315308, 84399, 171075, 295706, 25445, 114501, 24482, 29183, 24516, 378461, 25401, 311658, 25671, 114494, 296499, 304729, 353227, 29151, 29535, 314423, 116544, 291567, 299766, 64345, 362522, 24577, 309772	675	12092	1.36158	1	0.885493	31.2413
GO:0045165~cell fate commitment	15	1.59744	0.0231556	50938, 292934, 304729, 304103, 313507, 84010, 288736, 309095, 25389, 25231, 54250, 257649, 25671, 296499, 305858	140	12092	1.93081	1	0.901749	34.0619
GO:0007017~microtubule-based process	19	2.02343	0.0231853	25112, 361308, 29477, 301701, 298850, 293539, 25522, 304669, 293502, 294286, 362186, 171529, 303242, 360254, 313254, 310807, 307351, 308064, 311336	195	12092	1.75588	1	0.89357	34.0976
GO:0031328~positive regulation of cellular biosynthetic process	50	5.32481	0.0234738	29300, 362399, 287185, 25695, 296201, 363165, 362675, 54250, 338457, 305858, 266787, 25129, 24498, 302811, 84046, 140638, 287287, 24493, 24495, 170921, 290921, 25231, 363632, 360243, 315308, 84399, 295706, 25445, 114501, 24482, 29183, 24516, 378461, 25401, 311658, 25671, 114494, 296499, 304729, 353227, 29151, 29535, 314423, 116544, 291567, 299766, 64345, 362522, 24577, 309772	663	12092	1.35904	1	0.888112	34.4427
GO:0051054~positive regulation of DNA metabolic process	9	0.958466	0.024347	24482, 24516, 29183, 287287, 304729, 378461, 24495, 24498, 29151	64	12092	2.53418	1	0.8807	35.477
GO:0000226~microtubule cytoskeleton organization	12	1.27796	0.0254273	25522, 304669, 25112, 29477, 362186, 171529, 301701, 310807, 360254, 298850, 311336, 308064	102	12092	2.1201	1	0.883778	36.7353
GO:0008544~epidermis development	12	1.27796	0.0271021	116490, 289486, 116544, 303519, 309164, 89830, 156726, 170921, 65186, 60335, 140433, 499660	103	12092	2.09952	1	0.892084	38.6403
GO:0010628~positive regulation of gene expression	42	4.47284	0.0296869	29300, 362399, 360243, 287185, 315308, 84399, 25445, 25695, 114501, 24482, 24516, 296201, 363165, 362675, 54250, 25401, 311658, 25671, 114494, 305858, 296499, 304729, 266787, 25129, 353227, 24498, 29535, 302811, 84046, 314423, 287287, 116544, 291567, 24495, 290921, 25231, 363632, 299766, 64345, 362522, 309772, 24577	547	12092	1.38369	1	0.906533	41.4744
GO:0045893~positive regulation of transcription, DNA-dependent	36	3.83387	0.0314945	29300, 360243, 287185, 315308, 84399, 25445, 25695, 114501, 24482, 24516, 296201, 363165, 362675, 54250, 25401, 311658, 25671, 305858, 296499, 304729, 24498, 353227, 29535, 302811, 84046, 314423, 287287, 116544, 291567, 25231, 363632, 299766, 64345, 362522, 309772, 24577	456	12092	1.4227	1	0.907169	43.3825
GO:0045941~positive regulation of transcription	41	4.36635	0.0316546	29300, 362399, 360243, 287185, 315308, 84399, 25445, 25695, 114501, 24482, 24516, 296201, 363165, 362675, 54250, 25401, 311658, 25671, 114494, 305858, 296499, 304729, 266787, 25129, 353227, 24498, 29535, 302811, 84046, 314423, 287287, 116544, 291567, 290921, 25231, 363632, 299766, 64345, 362522, 309772, 24577	534	12092	1.38362	1	0.902185	43.5487
GO:0000279~M phase	17	1.81044	0.0320474	305343, 316425, 54237, 301701, 363174, 300121, 309164, 294286, 362186, 171576, 171529, 291441, 257649, 360254, 114592, 311336, 83820	174	12092	1.76066	1	0.898941	43.9543
GO:0006954~inflammatory response	20	2.12993	0.0324271	365245, 24618, 81509, 171551, 24498, 29151, 408236, 29141, 24795, 25373, 25419, 171162, 287287, 83504, 24493, 304815, 362675, 25651, 66029, 25671	217	12092	1.66091	1	0.895668	44.3438
GO:0051254~positive regulation of RNA metabolic process	36	3.83387	0.0347817	29300, 360243, 287185, 315308, 84399, 25445, 25695, 114501, 24482, 24516, 296201, 363165, 362675, 54250, 25401, 311658, 25671, 305858, 296499, 304729, 24498, 353227, 29535, 302811, 84046, 314423, 287287, 116544, 291567, 25231, 363632, 299766, 64345, 362522, 309772, 24577	460	12092	1.41033	1	0.906196	46.7029
GO:0060271~cilium morphogenesis	5	0.532481	0.0356925	289229, 361419, 25231, 301287, 140433	23	12092	3.91758	1	0.906557	47.5898
GO:0006357~regulation of transcription from RNA polymerase II promoter	45	4.79233	0.0374943	29300, 360243, 306695, 300260, 315308, 84399, 171078, 313507, 303730, 27064, 25445, 25695, 114501, 24482, 24516, 363165, 362675, 54250, 25401, 311658, 25671, 305858, 296499, 25646, 304103, 304729, 353227, 24498, 29535, 302811, 309095, 314423, 84046, 287287, 116544, 291567, 309164, 363632, 25231, 299766, 64345, 362522, 309772, 24577, 363630	604	12092	1.34261	1	0.901967	49.3037
GO:0050678~regulation of epithelial cell proliferation	10	1.06496	0.0396909	84489, 24482, 266787, 89830, 156726, 24498, 54250, 360254, 84399, 117033	83	12092	2.17119	1	0.905039	51.3213
GO:0045787~positive regulation of cell cycle	8	0.85197	0.0402315	25445, 24482, 24493, 54237, 257649, 360254, 24370, 311336	58	12092	2.48564	1	0.903309	51.8062
GO:0031100~organ regeneration	8	0.85197	0.0402315	140638, 54237, 114851, 29535, 260320, 89829, 25373, 114494	58	12092	2.48564	1	0.903309	51.8062
GO:0007398~ectoderm development	12	1.27796	0.0458885	116490, 289486, 116544, 303519, 309164, 89830, 156726, 170921, 65186, 60335, 140433, 499660	112	12092	1.93081	1	0.918911	56.6136
GO:0007586~digestion	7	0.745474	0.0480387	117270, 24217, 24254, 29151, 25552, 25706, 50682	48	12092	2.62804	1	0.92432	58.3192

## Sheet: S5.6
Table S5.6. The significantly enriched biological processes in DRGs at 4 d post nerve injury
Term	Count	%	PValue	Genes	Pop Hits	Pop Total	Fold Enrichment	Bonferroni	Benjamini	FDR
GO:0007166~cell surface receptor linked signal transduction	173	22.9139	4.69301e-12	289254, 117264, 405215, 289251, 117064, 300202, 314850, 405179, 313506, 25033, 365336, 301137, 365332, 287614, 405207, 404877, 287517, 84489, 29581, 298528, 24391, 295917, 29709, 365228, 293595, 361076, 404924, 295589, 314386, 293197, 293247, 60448, 300128, 363639, 65140, 405994, 405393, 295712, 679957, 171287, 287001, 299593, 295279, 302958, 282547, 299242, 84022, 29141, 24213, 316137, 29471, 28…	2591	12092	1.61476	1.22441e-08	1.22441e-08	8.31916e-09
GO:0007186~G-protein coupled receptor protein signaling pathway	141	18.6755	2.13918e-10	289254, 117264, 405215, 289251, 117064, 300202, 405179, 25033, 301137, 365336, 365332, 287614, 405207, 404877, 287517, 29581, 295917, 29709, 365228, 293595, 361076, 404924, 295589, 293197, 314386, 293247, 60448, 300128, 363639, 65140, 405994, 405393, 295712, 679957, 287001, 299593, 302958, 282547, 299242, 84022, 29141, 316137, 29471, 287259, 293218, 296694, 282832, 288823, 114215, 293210, 405914,…	2055	12092	1.65934	5.58112e-07	2.79056e-07	3.79205e-07
GO:0009611~response to wounding	43	5.69536	1.18929e-07	29456, 24618, 25084, 289211, 29141, 60325, 24795, 29397, 306761, 304815, 25402, 54250, 116510, 29423, 170896, 66029, 59103, 170704, 25671, 287774, 116591, 25216, 24498, 29151, 24648, 83580, 25453, 25358, 170819, 171162, 29221, 117270, 298566, 299314, 24493, 25496, 83504, 81638, 361046, 60582, 25259, 295279, 497770, 25735	424	12092	2.45262	0.000310237	0.000103423	0.000210821
GO:0006952~defense response	40	5.29801	4.83642e-07	56822, 24618, 25084, 289211, 29141, 24795, 25383, 29397, 29237, 306761, 304815, 66029, 59103, 25706, 65190, 170704, 25671, 116591, 25216, 24498, 29151, 24648, 84604, 25298, 171162, 314654, 298566, 299314, 24493, 83504, 246305, 81638, 361046, 58979, 60582, 294269, 29244, 25211, 295279, 25599, 310663	399	12092	2.42446	0.00126103	0.000315406	0.000857332
GO:0006954~inflammatory response	25	3.31126	1.05415e-05	24618, 25084, 289211, 29141, 24795, 29397, 306761, 304815, 59103, 66029, 170704, 25671, 116591, 25216, 24498, 24648, 29151, 171162, 298566, 299314, 83504, 24493, 81638, 60582, 361046, 295279	217	12092	2.78618	0.0271282	0.0054855	0.018685
GO:0050877~neurological system process	112	14.8344	1.68278e-05	289254, 405215, 289251, 300202, 405179, 365336, 365332, 84347, 287614, 405207, 404877, 287517, 113995, 295917, 29709, 293595, 295589, 404924, 293197, 309095, 293247, 65140, 25531, 363639, 405994, 405393, 295712, 60582, 29244, 299593, 287001, 302958, 84022, 24213, 363216, 25343, 287259, 293218, 296694, 79123, 288823, 25402, 293210, 405914, 312703, 293400, 405917, 405143, 83731, 404852, 29151, 4051…	1849	12092	1.4649	0.0429543	0.00729064	0.0298259
GO:0007218~neuropeptide signaling pathway	13	1.72185	2.96751e-05	24604, 60417, 25582, 64107, 29151, 29141, 24166, 316137, 300128, 25033, 29190, 29237, 171101	71	12092	4.42806	0.0745021	0.0109995	0.0525909
GO:0042060~wound healing	18	2.38411	0.000857611	25216, 83580, 60325, 25358, 170819, 117270, 25496, 24493, 306761, 54250, 25259, 25402, 116510, 29423, 170896, 25671, 25735, 287774	174	12092	2.50179	0.893378	0.147763	1.5094
GO:0046903~secretion	23	3.04636	0.00161689	83731, 314459, 289211, 24498, 29151, 84022, 286931, 64573, 282829, 78976, 25635, 155192, 313210, 25531, 314654, 24792, 24221, 296981, 60582, 60355, 25731, 25706, 116591, 24417	267	12092	2.08327	0.985329	0.209072	2.82777
GO:0051606~detection of stimulus	76	10.0662	0.00192642	289254, 365384, 405215, 289251, 405137, 366118, 300202, 405940, 364054, 293263, 405179, 293761, 366099, 405077, 365336, 365332, 287614, 293377, 405207, 300637, 287517, 404877, 24247, 405122, 404967, 295917, 293595, 366026, 404924, 293197, 364726, 293247, 65140, 363639, 405353, 294198, 405994, 405062, 405393, 295712, 404973, 299593, 302958, 405255, 405219, 405090, 317498, 295781, 287259, 405368, 2…	1310	12092	1.40304	0.993467	0.2224	3.36042
GO:0006955~immune response	31	4.10596	0.00198671	56822, 25084, 289211, 25383, 171056, 367100, 117551, 29397, 295322, 117518, 65190, 116591, 309622, 171371, 304545, 24498, 24931, 301132, 282829, 294270, 314654, 298566, 299314, 24493, 81638, 60582, 294269, 287910, 29244, 25599, 295279, 310663	414	12092	1.81088	0.99442	0.210093	3.46386
GO:0042981~regulation of apoptosis	44	5.82781	0.00314355	266610, 266738, 289211, 313506, 29141, 298947, 367100, 171056, 367264, 24516, 25402, 114851, 257649, 116510, 66029, 114215, 246240, 24417, 287774, 116591, 84489, 83731, 29518, 24248, 24391, 24498, 29151, 301132, 246325, 25298, 25453, 25358, 24471, 364039, 500292, 117271, 25496, 171528, 81639, 60582, 171287, 29244, 291541, 295279, 25599	677	12092	1.57178	0.999729	0.239527	5.42834
GO:0009719~response to endogenous stimulus	39	5.16556	0.00260618	29456, 25582, 497756, 89826, 84022, 29141, 24808, 24795, 25635, 84395, 25383, 367264, 24792, 24306, 25402, 85428, 114851, 116510, 25706, 25671, 83731, 25216, 25097, 24391, 360626, 24498, 29151, 24648, 171045, 25358, 25557, 117270, 24221, 365466, 24493, 81638, 29223, 58979, 60582	573	12092	1.64603	0.998896	0.215852	4.52055
GO:0045927~positive regulation of growth	11	1.45695	0.00357622	24221, 29475, 29456, 287702, 24391, 81639, 78965, 29151, 84022, 312703, 311710	89	12092	2.98903	0.999913	0.253303	6.15334
GO:0030001~metal ion transport	29	3.84106	0.00501259	445371, 54234, 56827, 24213, 24211, 84395, 29599, 117023, 117101, 315311, 84347, 79123, 171496, 65195, 259243, 83731, 83588, 24247, 64120, 171371, 29600, 170567, 246325, 64573, 25399, 60355, 304827, 171011, 497770	403	12092	1.74029	0.999998	0.31243	8.52275
GO:0006813~potassium ion transport	14	1.8543	0.00585409	445371, 83731, 83588, 64120, 24213, 246325, 24211, 117101, 117023, 60355, 304827, 65195, 171011, 259243	142	12092	2.38434	1	0.34656	9.88452
GO:0007169~transmembrane receptor protein tyrosine kinase signaling pathway	17	2.25166	0.00656798	84489, 24391, 298528, 89826, 314850, 60663, 24166, 29368, 361364, 83504, 170901, 24684, 54250, 85428, 309696, 171287, 360457	194	12092	2.11922	1	0.371651	11.0248
GO:0046456~icosanoid biosynthetic process	6	0.794702	0.00710913	114097, 24886, 24306, 81639, 59103, 25599	30	12092	4.8368	1	0.379532	11.88
GO:0048878~chemical homeostasis	32	4.23841	0.012655	54234, 84395, 313210, 24516, 24886, 64036, 84347, 113995, 25706, 83731, 24247, 171371, 29600, 362018, 79557, 29559, 25298, 64573, 84604, 309095, 155192, 24695, 24221, 296981, 25350, 81638, 81639, 89788, 117505, 497770, 25753, 25735	492	12092	1.57294	1	0.514384	20.2092
GO:0043069~negative regulation of programmed cell death	24	3.17881	0.0133206	24248, 266738, 24498, 313506, 298947, 246325, 25453, 171056, 367100, 364039, 24471, 25496, 60582, 81639, 25402, 114851, 257649, 116510, 114215, 66029, 291541, 25599, 24417, 287774	338	12092	1.71721	1	0.524983	21.1574
GO:0051241~negative regulation of multicellular organismal process	14	1.8543	0.0137711	83731, 24498, 84022, 29559, 24211, 315388, 155192, 24221, 25496, 306761, 66029, 291541, 287774, 24417	158	12092	2.14289	1	0.522091	21.793
GO:0051969~regulation of transmission of nerve impulse	15	1.98675	0.0142527	83839, 29456, 24498, 29151, 25393, 286931, 29559, 25453, 78976, 25531, 25557, 24221, 29190, 25706, 24417	176	12092	2.06114	1	0.520192	22.4673
GO:0006811~ion transport	40	5.29801	0.0180637	365398, 445371, 117264, 54234, 56827, 315298, 24213, 363216, 24211, 29599, 84395, 117023, 117101, 315311, 84347, 79123, 171496, 65195, 113995, 259243, 24230, 83731, 24247, 83588, 64120, 171371, 29709, 29600, 170567, 79557, 246325, 29559, 64573, 296981, 60355, 25399, 304827, 171011, 497770, 25753	668	12092	1.44814	1	0.572273	27.6125
GO:0030819~positive regulation of cAMP biosynthetic process	4	0.529801	0.0181	24695, 313210, 24221, 114215	14	12092	6.90971	1	0.566585	27.6599
GO:0040018~positive regulation of multicellular organism growth	5	0.662252	0.0181996	29475, 24391, 78965, 84022, 312703	25	12092	4.8368	1	0.562294	27.7898
GO:0006873~cellular ion homeostasis	25	3.31126	0.0194164	84395, 24516, 24886, 64036, 84347, 113995, 25706, 83731, 24247, 171371, 29600, 362018, 79557, 25298, 64573, 84604, 29559, 309095, 24221, 81638, 81639, 89788, 497770, 117505, 25753	370	12092	1.63405	1	0.573692	29.36
GO:0006812~cation transport	31	4.10596	0.0211128	445371, 54234, 56827, 24213, 24211, 84395, 29599, 117023, 117101, 315311, 84347, 79123, 171496, 65195, 113995, 259243, 83731, 83588, 24247, 64120, 171371, 29600, 170567, 246325, 64573, 296981, 60355, 25399, 304827, 171011, 497770	492	12092	1.52379	1	0.592597	31.4952
GO:0016053~organic acid biosynthetic process	13	1.72185	0.0213954	114097, 24312, 25557, 24792, 293820, 24306, 24886, 25331, 81639, 307855, 59103, 66029, 25599	150	12092	2.09595	1	0.574693	31.8449
GO:0055082~cellular chemical homeostasis	25	3.31126	0.0226064	84395, 24516, 24886, 64036, 84347, 113995, 25706, 83731, 24247, 171371, 29600, 362018, 79557, 25298, 64573, 84604, 29559, 309095, 24221, 81638, 81639, 89788, 497770, 117505, 25753	375	12092	1.61227	1	0.573542	33.3246
GO:0007167~enzyme linked receptor protein signaling pathway	20	2.64901	0.023404	84489, 298528, 24391, 89826, 314850, 60663, 24166, 29368, 361364, 24516, 83504, 170901, 24684, 58979, 54250, 85428, 309696, 171287, 25671, 360457	280	12092	1.72743	1	0.581148	34.2826
GO:0007588~excretion	5	0.662252	0.023672	155192, 83731, 24221, 296981, 314459	27	12092	4.47852	1	0.580251	34.6016
GO:0006816~calcium ion transport	11	1.45695	0.0239474	24247, 171371, 79123, 84347, 54234, 25399, 29600, 56827, 171496, 64573, 29599	118	12092	2.25444	1	0.579491	34.9278
GO:0060429~epithelium development	18	2.38411	0.0247842	84489, 287702, 78965, 314850, 60335, 313506, 287701, 25453, 499660, 24695, 300128, 29397, 24516, 25496, 24684, 50566, 304815, 25402	244	12092	1.78407	1	0.587212	35.9097
GO:0019216~regulation of lipid metabolic process	11	1.45695	0.0252204	83731, 25557, 24221, 301118, 24493, 84022, 29141, 24360, 291541, 24211, 25735	119	12092	2.2355	1	0.588764	36.416
GO:0030216~keratinocyte differentiation	5	0.662252	0.0267431	287702, 25496, 25402, 60335, 499660	28	12092	4.31857	1	0.600873	38.1538
GO:0003013~circulatory system process	13	1.72185	0.0268193	24604, 83731, 24247, 117064, 29151, 24808, 282829, 24211, 367264, 24221, 81638, 299757, 29244	155	12092	2.02834	1	0.597202	38.2396
GO:0008015~blood circulation	13	1.72185	0.0268193	24604, 83731, 24247, 117064, 29151, 24808, 282829, 24211, 367264, 24221, 81638, 299757, 29244	155	12092	2.02834	1	0.597202	38.2396
GO:0030817~regulation of cAMP biosynthetic process	9	1.19205	0.0269152	24695, 313210, 24221, 25449, 58979, 114215, 24166, 295144, 24417	87	12092	2.50179	1	0.593863	38.3475
GO:0050801~ion homeostasis	26	3.44371	0.0271637	84395, 24516, 24886, 64036, 84347, 113995, 25706, 83731, 24247, 171371, 29600, 362018, 79557, 25298, 64573, 84604, 29559, 309095, 24221, 296981, 81638, 81639, 89788, 497770, 117505, 25753	402	12092	1.56414	1	0.59267	38.6259
GO:0042592~homeostatic process	41	5.43046	0.0301951	54234, 78965, 84395, 313210, 24516, 24886, 84347, 64036, 25402, 116510, 113995, 25706, 25671, 83731, 24247, 171371, 29600, 24498, 362018, 79557, 84604, 29559, 64573, 25298, 309095, 155192, 24695, 117270, 24221, 296981, 24493, 25350, 81638, 81639, 60582, 89788, 291541, 117505, 497770, 25735, 25753	714	12092	1.38872	1	0.614146	41.9291
GO:0015672~monovalent inorganic cation transport	20	2.64901	0.0317087	83731, 445371, 83588, 64120, 170567, 246325, 24213, 24211, 84395, 117023, 117101, 296981, 315311, 79123, 60355, 304827, 65195, 171011, 259243, 497770	290	12092	1.66786	1	0.619511	43.5149
GO:0051781~positive regulation of cell division	5	0.662252	0.0335696	24493, 24248, 66018, 54250, 360457	30	12092	4.03067	1	0.636636	45.4086
GO:0000165~MAPKKK cascade	12	1.5894	0.0344909	84489, 291005, 24247, 361364, 293847, 54250, 314850, 25706, 25599, 25671, 78976, 24417	143	12092	2.02943	1	0.642613	46.3238
GO:0030855~epithelial cell differentiation	10	1.3245	0.036098	24695, 24516, 287702, 25496, 24684, 304815, 25402, 60335, 287701, 499660	109	12092	2.21872	1	0.651488	47.8857
GO:0042127~regulation of cell proliferation	38	5.03311	0.0392513	360908, 289211, 78965, 314850, 29141, 252963, 25383, 367264, 24516, 25389, 25402, 114851, 257649, 54250, 66029, 114215, 59103, 25706, 24360, 25671, 24417, 287774, 116591, 24938, 84489, 24247, 24498, 25335, 78976, 117033, 24695, 29368, 117270, 24221, 25496, 24493, 81639, 360457, 25735	665	12092	1.38194	1	0.670899	50.8266
GO:0050804~regulation of synaptic transmission	13	1.72185	0.0405585	29456, 83839, 29151, 25393, 286931, 29559, 25453, 78976, 25531, 25557, 29190, 25706, 24417	165	12092	1.90541	1	0.675425	51.9993
GO:0009913~epidermal cell differentiation	5	0.662252	0.0413199	287702, 25496, 25402, 60335, 499660	32	12092	3.77875	1	0.678575	52.6701
GO:0033555~multicellular organismal response to stress	6	0.794702	0.0468313	29237, 58979, 66029, 29559, 29244, 25298	48	12092	3.023	1	0.710319	57.2683
GO:0006690~icosanoid metabolic process	6	0.794702	0.0468313	114097, 24886, 24306, 81639, 59103, 25599	48	12092	3.023	1	0.710319	57.2683
GO:0008285~negative regulation of cell proliferation	18	2.38411	0.0470426	84489, 24498, 289211, 29141, 78976, 117270, 24516, 24493, 25402, 54250, 114851, 59103, 114215, 66029, 25671, 24417, 116591, 25735, 287774	264	12092	1.64891	1	0.704927	57.436
GO:0001558~regulation of cell growth	13	1.72185	0.047233	29456, 287702, 29151, 311710, 366366, 361018, 24221, 50566, 83521, 81639, 54250, 114851, 25735	169	12092	1.86031	1	0.702936	57.5864
GO:0030802~regulation of cyclic nucleotide biosynthetic process	9	1.19205	0.0468662	24695, 313210, 24221, 25449, 58979, 114215, 24166, 295144, 24417	97	12092	2.24388	1	0.707053	57.296

## Sheet: S5.7
Table S5.7. The significantly enriched biological processes in DRGs at 7 d post nerve injury
Term	Count	%	PValue	Genes	Pop Hits	Pop Total	Fold Enrichment	Bonferroni	Benjamini	FDR
GO:0007166~cell surface receptor linked signal transduction	238	27.8363	1.66396e-25	25229, 310553, 300202, 25653, 117064, 25323, 84475, 287343, 25033, 301086, 287614, 293338, 293234, 29307, 315609, 24391, 293595, 29707, 317676, 361076, 314386, 293247, 65140, 363639, 300577, 287520, 366456, 295712, 405393, 302954, 679957, 299593, 302958, 114098, 282547, 299242, 29141, 361364, 293218, 365872, 293210, 25671, 25216, 319105, 310444, 29151, 641659, 24166, 78976, 287502, 300599, 117029…	2591	12092	1.8543	4.58088e-22	4.58088e-22	2.96758e-22
GO:0007186~G-protein coupled receptor protein signaling pathway	197	23.0409	1.82082e-22	25229, 117064, 25653, 300202, 25323, 84475, 287343, 25033, 301086, 287614, 293338, 293234, 29307, 29707, 293595, 361076, 314386, 293247, 363639, 65140, 287520, 300577, 366456, 295712, 405393, 302954, 679957, 299593, 302958, 114098, 282547, 299242, 29141, 293218, 293210, 319105, 310444, 29151, 641659, 24166, 78976, 287502, 25555, 117029, 300599, 363762, 366113, 288886, 64443, 366118, 24808, 405077…	2055	12092	1.9352	5.01273e-19	2.50636e-19	3.24733e-19
GO:0006955~immune response	64	7.48538	7.31866e-16	314619, 310553, 56822, 24233, 289211, 25325, 362634, 171056, 308995, 24984, 117518, 24231, 65190, 24232, 365542, 116591, 309622, 305236, 171371, 361787, 24498, 24930, 24931, 317676, 24932, 301132, 287287, 24974, 298566, 299314, 24493, 24494, 60582, 24548, 29244, 295279, 301570, 310663, 287673, 64569, 25084, 25080, 25383, 117551, 294274, 317468, 295322, 24968, 24967, 498335, 29187, 287362, 294270,…	414	12092	3.12069	2.13951e-12	7.13207e-13	1.38778e-12
GO:0006952~defense response	62	7.25146	1.66925e-15	310553, 56822, 24233, 289211, 282817, 25325, 24795, 362634, 306761, 66029, 59103, 24231, 65190, 24232, 116591, 24498, 24930, 24648, 29707, 84604, 298566, 287287, 299314, 24493, 24494, 60582, 24548, 29244, 295279, 301570, 310663, 298784, 24820, 59264, 24618, 25084, 79113, 25080, 29141, 25383, 317468, 24481, 29237, 304815, 25706, 309684, 25671, 29187, 246208, 25216, 287362, 29151, 25298, 314654, 11…	399	12092	3.13682	4.58467e-12	1.14619e-12	2.9754e-12
GO:0051606~detection of stimulus	127	14.8538	5.09585e-14	289254, 366802, 289251, 406018, 300202, 405313, 405312, 287343, 365336, 365332, 365333, 287614, 405207, 404877, 293338, 293234, 295917, 293595, 293197, 288858, 293247, 363639, 65140, 287520, 300577, 365323, 366456, 405393, 295712, 302954, 365329, 299593, 302958, 300525, 298784, 405152, 405059, 293803, 287259, 288795, 293218, 296694, 295801, 288823, 293210, 405914, 293400, 404855, 296022, 405917, …	1310	12092	1.95706	1.40291e-10	1.27537e-11	9.08829e-11
GO:0009611~response to wounding	60	7.01754	3.46345e-13	24233, 294103, 289211, 282817, 24795, 362634, 306761, 54250, 170896, 66029, 59103, 24231, 24232, 116591, 24498, 24930, 24648, 25685, 170819, 287287, 298566, 299314, 24493, 24494, 60582, 363632, 24548, 29243, 295279, 25735, 298784, 59264, 24618, 25084, 29427, 25080, 29141, 60325, 89828, 25402, 304815, 364206, 29423, 309684, 25671, 287774, 29187, 25216, 287362, 29151, 83580, 29535, 29221, 117270, 1…	424	12092	2.85665	9.53611e-10	6.81151e-11	6.17761e-10
GO:0050877~neurological system process	158	18.4795	8.30364e-13	289254, 25229, 366802, 289251, 406018, 300202, 405313, 84475, 405312, 287343, 365336, 365332, 365333, 287614, 405207, 404877, 293338, 293234, 24457, 295917, 29707, 293595, 309095, 293197, 293247, 288858, 363639, 65140, 287520, 300577, 365323, 366456, 405393, 60582, 295712, 302954, 365329, 29244, 299593, 302958, 300525, 405152, 405059, 84022, 293803, 363216, 287259, 25343, 25480, 288795, 293218, 2…	1849	12092	1.72501	2.28591e-09	1.52394e-10	1.48086e-09
GO:0006954~inflammatory response	36	4.21053	4.95822e-10	298784, 24233, 59264, 24618, 25084, 289211, 282817, 29141, 24795, 362634, 306761, 304815, 66029, 59103, 309684, 24231, 24232, 25671, 116591, 29187, 25216, 24498, 24930, 287362, 29151, 24648, 298566, 287287, 299314, 24493, 24494, 81638, 117029, 60582, 24548, 295279, 81503	217	12092	3.34899	1.365e-06	8.0294e-08	8.8427e-07
GO:0050778~positive regulation of immune response	26	3.04094	2.22847e-08	310553, 25110, 24233, 289211, 171075, 362634, 294274, 317468, 66029, 24231, 24232, 362966, 116591, 29187, 315609, 24934, 297645, 317676, 170929, 298566, 24974, 116689, 299314, 25066, 294269, 24548, 295279, 317578	141	12092	3.72242	6.13479e-05	3.22893e-06	3.97435e-05
GO:0050865~regulation of cell activation	28	3.27485	5.27908e-08	64569, 54236, 25084, 289211, 25325, 29141, 252963, 308995, 294274, 362848, 295322, 24984, 114851, 25402, 364206, 66029, 362966, 116591, 315609, 24498, 24932, 116689, 287287, 24494, 366518, 64545, 29197, 317578, 25599	168	12092	3.3645	0.000145322	6.92059e-06	9.41492e-05
GO:0002252~immune effector process	22	2.5731	4.33279e-07	24233, 289211, 24930, 24498, 287362, 317676, 362634, 25383, 294274, 314654, 298566, 116689, 299314, 317468, 294269, 24548, 24231, 65190, 24232, 295279, 25599, 116591, 29187	121	12092	3.67036	0.00119211	4.58765e-05	0.000772725
GO:0001819~positive regulation of cytokine production	15	1.75439	1.53754e-05	310553, 25110, 24934, 315609, 24498, 287362, 29151, 282817, 297645, 317468, 24493, 24494, 445442, 66029, 29197, 317578	75	12092	4.0374	0.0414454	0.00128187	0.0274176
GO:0002478~antigen processing and presentation of exogenous peptide antigen	8	0.935673	3.07871e-05	294274, 309622, 24984, 289211, 294269, 294270, 295279, 25599, 116591	20	12092	8.07479	0.0812656	0.00235162	0.0548928
GO:0042060~wound healing	23	2.69006	4.72316e-05	25216, 294103, 83580, 60325, 25685, 170819, 117270, 25496, 24493, 24494, 306761, 25495, 25402, 54250, 363632, 364206, 29423, 170896, 29243, 24232, 25671, 25735, 287774	174	12092	2.66839	0.121932	0.0035082	0.0842013
GO:0002443~leukocyte mediated immunity	14	1.63743	6.94075e-05	24233, 289211, 24930, 317676, 362634, 294274, 314654, 298566, 116689, 294269, 24548, 24232, 25599, 295279, 116591	75	12092	3.76824	0.173938	0.00453932	0.123712
GO:0042981~regulation of apoptosis	55	6.43275	0.000321624	266610, 289211, 282817, 25325, 291047, 171056, 114851, 66029, 246240, 317589, 29458, 116591, 29518, 315609, 24391, 24498, 301132, 246325, 170929, 364039, 360858, 287287, 24494, 171528, 60582, 171287, 29244, 291541, 295279, 298784, 266738, 54236, 29427, 29141, 298947, 367264, 304314, 25445, 24516, 83514, 24481, 25402, 365872, 24417, 287774, 364388, 287362, 29151, 25298, 24471, 500292, 116689, 1172…	677	12092	1.64001	0.587523	0.0156894	0.572048
GO:0032101~regulation of response to external stimulus	20	2.33918	0.000375259	24604, 314619, 498757, 79451, 289211, 24498, 84022, 25325, 298947, 25298, 315388, 50566, 117029, 306761, 364206, 66029, 246759, 24232, 295279, 116591, 287774	161	12092	2.5077	0.644163	0.0167964	0.667143
GO:0050727~regulation of inflammatory response	13	1.52047	0.000528367	314619, 498757, 79451, 289211, 24498, 84022, 25325, 298947, 306761, 117029, 66029, 24232, 295279, 116591	80	12092	3.28038	0.766595	0.0228303	0.938133
GO:0001817~regulation of cytokine production	20	2.33918	0.000229885	25110, 310553, 315609, 24934, 289211, 24498, 287362, 84022, 29151, 297645, 25325, 282817, 317468, 24493, 24494, 25196, 445442, 66029, 29197, 291541, 317578, 116591	155	12092	2.60477	0.468975	0.0120983	0.409194
GO:0019882~antigen processing and presentation	13	1.52047	0.000742272	309622, 361787, 289211, 294270, 294274, 24974, 24984, 24968, 24967, 294269, 25599, 295279, 116591, 365542	83	12092	3.16182	0.87052	0.029192	1.31556
GO:0001775~cell activation	25	2.92398	0.000919469	310553, 314619, 25110, 56822, 29427, 289211, 308995, 171056, 294274, 25033, 317468, 364206, 309684, 116591, 366126, 24934, 315609, 24930, 297645, 24932, 317676, 302811, 170929, 314654, 304966, 287287, 25599	242	12092	2.08543	0.920537	0.0340964	1.62719
GO:0032675~regulation of interleukin-6 production	8	0.935673	0.00139886	310553, 24493, 317468, 24494, 24498, 29151, 84022, 25325	35	12092	4.61417	0.9788	0.0488169	2.46562
GO:0032755~positive regulation of interleukin-6 production	6	0.701754	0.0024262	310553, 24493, 317468, 24494, 24498, 29151	20	12092	6.05609	0.998754	0.077411	4.23973
GO:0007218~neuropeptide signaling pathway	11	1.28655	0.00245424	24604, 25033, 60417, 29190, 64107, 29237, 29151, 29141, 24166, 316137, 171101	71	12092	3.12756	0.998846	0.0773762	4.28774
GO:0051605~protein maturation by peptide bond cleavage	11	1.28655	0.00272708	298566, 24233, 299314, 306761, 365872, 24548, 24231, 24232, 362634, 287774, 29187	72	12092	3.08412	0.999457	0.0818834	4.75355
GO:0048871~multicellular organismal homeostasis	12	1.40351	0.00274655	24695, 24221, 117270, 24493, 24494, 25350, 60582, 78965, 497811, 25412, 291541, 317578	84	12092	2.88385	0.999485	0.0815563	4.78669
GO:0008285~negative regulation of cell proliferation	25	2.92398	0.00297462	64569, 289211, 25325, 29141, 25445, 24516, 54250, 114851, 25402, 66029, 59103, 25671, 116591, 287774, 24417, 303380, 24498, 29535, 78976, 117270, 116689, 24493, 24494, 25495, 366518, 25735	264	12092	1.91165	0.999726	0.0870972	5.17429
GO:0016485~protein processing	13	1.52047	0.00346109	24233, 362634, 24695, 298566, 299314, 306761, 24548, 365872, 292848, 24231, 24232, 29187, 287774	99	12092	2.65082	0.999928	0.0985485	5.99607
GO:0044243~multicellular organismal catabolic process	5	0.584795	0.00522212	65205, 25481, 25080, 25335, 171045	15	12092	6.72899	0.999999	0.134235	8.91504
GO:0050701~interleukin-1 secretion	3	0.350877	0.00708474	298784, 313210, 287362	3	12092	20.187	1	0.161667	11.9092
GO:0043065~positive regulation of apoptosis	28	3.27485	0.0071271	298784, 266610, 54236, 289211, 25325, 282817, 29141, 367264, 25445, 24516, 24481, 25402, 365872, 246240, 116591, 29518, 315609, 364388, 301132, 25298, 500292, 116689, 117271, 25496, 24494, 171528, 29244, 171287, 295279	330	12092	1.71283	1	0.161226	11.9762
GO:0002764~immune response-regulating signal transduction	9	1.05263	0.00901863	310553, 25110, 116689, 24934, 315609, 317468, 297645, 317676, 362966, 170929	60	12092	3.02805	1	0.189081	14.9194
GO:0042035~regulation of cytokine biosynthetic process	9	1.05263	0.00994394	24493, 315609, 317468, 24494, 25196, 24498, 289211, 84022, 25325, 116591	61	12092	2.97841	1	0.201894	16.3252
GO:0009719~response to endogenous stimulus	42	4.91228	0.0110701	310553, 79451, 25653, 29427, 89826, 84022, 25325, 24611, 29141, 24808, 24795, 24172, 25635, 25383, 367264, 25445, 24792, 25402, 85428, 114851, 25706, 25671, 25216, 24391, 360626, 24498, 29151, 24648, 29535, 25685, 171045, 25557, 117270, 24221, 365466, 24493, 24494, 81638, 24598, 29223, 60582, 303887	573	12092	1.47967	1	0.218972	18.0064
GO:0045088~regulation of innate immune response	8	0.935673	0.0121915	113937, 310553, 25110, 314654, 24974, 24934, 317468, 25066, 297645	51	12092	3.16658	1	0.23674	19.649
GO:0042116~macrophage activation	5	0.584795	0.0126754	310553, 314619, 317468, 29427, 171056	19	12092	5.31236	1	0.241584	20.348
GO:0009991~response to extracellular stimulus	25	2.92398	0.0149973	29427, 25653, 84022, 25080, 367264, 24172, 25445, 313210, 24516, 114851, 59103, 24231, 24604, 315609, 24391, 24498, 29535, 25298, 25557, 117271, 24493, 24494, 81638, 24598, 303887	302	12092	1.67111	1	0.268593	23.6234
GO:0006958~complement activation, classical pathway	5	0.584795	0.0152377	298566, 24233, 24548, 24232, 362634	20	12092	5.04674	1	0.27055	23.9552
GO:0015833~peptide transport	8	0.935673	0.0164331	313210, 246239, 60582, 24498, 117048, 84022, 29535, 25635	54	12092	2.99066	1	0.284957	25.5847
GO:0002263~cell activation during immune response	7	0.818713	0.0183044	310553, 314654, 314619, 317468, 317676, 308995, 171056	43	12092	3.28625	1	0.306423	28.0698
GO:0030574~collagen catabolic process	4	0.467836	0.0189438	65205, 25481, 25335, 171045	12	12092	6.72899	1	0.313459	28.9007
GO:0006935~chemotaxis	10	1.16959	0.0210722	287673, 171371, 282832, 24494, 301086, 289211, 287910, 309684, 171056, 116591, 81503	83	12092	2.43217	1	0.338271	31.602
GO:0002281~macrophage activation during immune response	4	0.467836	0.023739	310553, 314619, 317468, 171056	13	12092	6.21138	1	0.358473	34.8499
GO:0046903~secretion	22	2.5731	0.0242859	298784, 314459, 289211, 24498, 287362, 29151, 84022, 317676, 29535, 64573, 78976, 25635, 313210, 314654, 24792, 24221, 296981, 83514, 60582, 364206, 25706, 116591, 24417	267	12092	1.66335	1	0.363155	35.4978
GO:0001659~temperature homeostasis	5	0.584795	0.0247833	24221, 24493, 24494, 60582, 291541	23	12092	4.38847	1	0.367159	36.0817
GO:0006917~induction of apoptosis	17	1.9883	0.0286582	29518, 315609, 54236, 364388, 289211, 282817, 301132, 367264, 500292, 116689, 24481, 171528, 25402, 365872, 246240, 29244, 295279, 116591	192	12092	1.78739	1	0.395558	40.4628
GO:0043066~negative regulation of apoptosis	26	3.04094	0.0249299	266738, 29427, 25325, 291047, 298947, 171056, 83514, 114851, 25402, 66029, 29458, 287774, 24417, 24498, 246325, 170929, 364039, 24471, 360858, 287287, 25496, 24494, 60582, 25412, 291541, 25599	333	12092	1.57616	1	0.365084	36.2529
GO:0019835~cytolysis	4	0.467836	0.0291268	171528, 50669, 25211, 303439	14	12092	5.76771	1	0.396765	40.973
GO:0001816~cytokine production	7	0.818713	0.0327994	298784, 313210, 79451, 287362, 66029, 24932, 29197	49	12092	2.88385	1	0.415446	44.8309
GO:0019221~cytokine-mediated signaling pathway	8	0.935673	0.0379149	171081, 24493, 24494, 81638, 24498, 282817, 171056, 367264	64	12092	2.52337	1	0.455592	49.8094
GO:0042325~regulation of phosphorylation	29	3.39181	0.0393197	291005, 25112, 79451, 29427, 78965, 24516, 54250, 114851, 25402, 309684, 24417, 302983, 315609, 24391, 24498, 24932, 361076, 25298, 78976, 246273, 116689, 287287, 293847, 24494, 60582, 366518, 25752, 25599, 25735	399	12092	1.46722	1	0.460408	51.1004
GO:0019216~regulation of lipid metabolic process	12	1.40351	0.0334093	25557, 24221, 301118, 24493, 24494, 84022, 25080, 29141, 24360, 291541, 24211, 25735	119	12092	2.03566	1	0.419509	45.4481
GO:0002886~regulation of myeloid leukocyte mediated immunity	4	0.467836	0.035103	362848, 289211, 24232, 295279, 116591	15	12092	5.38319	1	0.433707	47.1279
GO:0042036~negative regulation of cytokine biosynthetic process	4	0.467836	0.035103	25196, 24498, 84022, 25325	15	12092	5.38319	1	0.433707	47.1279
GO:0044236~multicellular organismal metabolic process	5	0.584795	0.0420906	65205, 25481, 25080, 25335, 171045	27	12092	3.73833	1	0.476339	53.5557
GO:0050817~coagulation	8	0.935673	0.0437356	294103, 306761, 364206, 83580, 29243, 24232, 287774, 25735	66	12092	2.44691	1	0.484138	54.9578
GO:0060326~cell chemotaxis	6	0.701754	0.0459002	24494, 289211, 287910, 309684, 171056, 116591, 81503	40	12092	3.02805	1	0.495617	56.7419
GO:0045766~positive regulation of angiogenesis	5	0.584795	0.0472557	24493, 24494, 54250, 309684, 360457	28	12092	3.60482	1	0.504118	57.8249
GO:0050715~positive regulation of cytokine secretion	4	0.467836	0.0487821	24493, 287362, 25325, 282817	17	12092	4.74988	1	0.511835	59.0139

## Sheet: S5.8
Table S5.8. The significantly enriched biological processes in DRGs at 14 d post nerve injury
Term	Count	%	PValue	Genes	Pop Hits	Pop Total	Fold Enrichment	Bonferroni	Benjamini	FDR
GO:0007186~G-protein coupled receptor protein signaling pathway	401	24.9689	1.38302e-59	25653, 24174, 64680, 405986, 298476, 405983, 287513, 287614, 287517, 293339, 293338, 293234, 293233, 29709, 29707, 361076, 293247, 287082, 363639, 287520, 405994, 282547, 78980, 29141, 298039, 293218, 293355, 293215, 298044, 293210, 29151, 641659, 24166, 294204, 287502, 293367, 293369, 287506, 288886, 64443, 29407, 295144, 313210, 405077, 405073, 406053, 58963, 289295, 294807, 405078, 63843, 3052…	2055	12092	2.13342	4.6525e-56	4.6525e-56	2.52213e-56
GO:0007166~cell surface receptor linked signal transduction	462	28.7671	3.43006e-58	25653, 24174, 313506, 24796, 64680, 405986, 298476, 405983, 287513, 287614, 287517, 293339, 293338, 293234, 293233, 315609, 24391, 29709, 29707, 361076, 293247, 287082, 363639, 287520, 405994, 282547, 78980, 29141, 298039, 361364, 293218, 293355, 293215, 298044, 293210, 170583, 29151, 641659, 24166, 294204, 287502, 293367, 293369, 287506, 288886, 64443, 29407, 295144, 313210, 405077, 405073, 4060…	2591	12092	1.94947	1.15387e-54	5.76936e-55	6.25518e-55
GO:0051606~detection of stimulus	293	18.2441	8.34826e-54	300202, 300589, 405986, 287343, 298476, 405983, 405287, 287513, 405384, 287614, 295721, 287489, 295720, 405386, 287517, 293339, 293338, 293234, 405280, 293233, 287487, 293595, 295892, 293590, 300584, 293247, 366458, 287082, 65140, 363639, 293794, 287520, 405994, 295712, 405393, 405398, 299593, 405291, 405290, 78980, 295881, 298039, 293218, 293355, 293215, 298044, 293210, 295741, 287363, 295732, 4…	1310	12092	2.44534	2.80836e-50	3.51044e-51	1.52242e-50
GO:0050877~neurological system process	358	22.2914	5.64037e-51	25229, 300202, 25324, 363235, 84475, 300589, 287343, 405986, 298476, 29710, 405983, 405287, 287513, 405384, 287614, 295721, 287489, 295720, 405386, 287517, 293339, 293338, 405280, 293234, 293233, 287487, 305850, 29709, 293595, 29707, 295892, 293590, 300584, 83613, 309095, 293247, 366458, 65140, 287082, 363639, 25534, 293794, 287520, 405994, 295712, 405393, 290567, 405398, 299593, 405291, 405290, …	1849	12092	2.11685	1.89742e-47	1.89742e-48	1.0286e-47
GO:0009611~response to wounding	67	4.17186	1.05581e-05	24235, 29456, 294103, 289211, 282817, 24795, 24796, 29397, 310914, 306761, 54250, 170896, 66029, 24231, 24232, 116591, 114105, 24498, 24930, 24648, 25370, 25685, 83613, 170819, 25682, 298566, 24493, 60582, 315346, 24548, 295279, 25735, 24618, 25084, 29427, 408236, 29141, 60325, 24482, 25195, 304815, 364206, 29423, 309684, 170704, 25704, 287774, 29187, 25099, 25216, 85483, 116472, 29151, 29535, 64…	424	12092	1.72763	0.0348944	0.00272841	0.0192524
GO:0006952~defense response	64	3.98506	1.06145e-05	24235, 56822, 289211, 282817, 363235, 24795, 24796, 29397, 310914, 306761, 66029, 24231, 24232, 116591, 114105, 298221, 24498, 24930, 24648, 29707, 25370, 84604, 298566, 24493, 60582, 24548, 29244, 295279, 310663, 24820, 24618, 79113, 25084, 171412, 54276, 408236, 29141, 25383, 24481, 29237, 304815, 296321, 25706, 309684, 170704, 25704, 29187, 25216, 85483, 116472, 29151, 64554, 25298, 81780, 314…	399	12092	1.75368	0.0350773	0.00254727	0.0193551
GO:0006954~inflammatory response	40	2.49066	2.93813e-05	24235, 24618, 25084, 289211, 282817, 408236, 29141, 24795, 24796, 29397, 310914, 306761, 304815, 66029, 309684, 24231, 170704, 24232, 25704, 116591, 29187, 114105, 25216, 85483, 24498, 116472, 24930, 29151, 24648, 25370, 64554, 81780, 298566, 24493, 83504, 81638, 117029, 361046, 60582, 24548, 295279	217	12092	2.01532	0.0941125	0.00656768	0.0535672
GO:0051240~positive regulation of multicellular organismal process	41	2.55293	0.000294014	24925, 25110, 29475, 29427, 78965, 282817, 24174, 29595, 24808, 24211, 25635, 24886, 310914, 25321, 306761, 54250, 445442, 66029, 312703, 25706, 287774, 287702, 315609, 25668, 24391, 24498, 29151, 297645, 24186, 25370, 29559, 81780, 60446, 24221, 24493, 83504, 117029, 24598, 25040, 29263, 29629, 29197	249	12092	1.80023	0.628129	0.0534732	0.534817
GO:0030817~regulation of cAMP biosynthetic process	20	1.24533	0.000263294	24925, 81657, 25324, 24611, 24326, 24166, 295144, 24163, 313210, 24695, 29555, 25354, 24221, 25195, 25321, 24953, 114215, 309212, 25075, 24419	87	12092	2.51335	0.587632	0.0538601	0.479064
GO:0006955~immune response	57	3.54919	0.00180469	24235, 56822, 289211, 367100, 171056, 29397, 24984, 289104, 117518, 24231, 24232, 365542, 116591, 114105, 309622, 305236, 171371, 24498, 24930, 24931, 246268, 25370, 301132, 294797, 298566, 414787, 24493, 60582, 24548, 29244, 295279, 310663, 287673, 25084, 25383, 117551, 294274, 292455, 295322, 296321, 498335, 25704, 29187, 85483, 83785, 294270, 81780, 304966, 314654, 116689, 81638, 25556, 117029…	414	12092	1.50528	0.997704	0.208408	3.2404
GO:0050727~regulation of inflammatory response	17	1.05853	0.00210047	498757, 79451, 289211, 24498, 24326, 25370, 298947, 64554, 24796, 81780, 304917, 117029, 306761, 66029, 24232, 295279, 25704, 116591	80	12092	2.32328	0.999153	0.223239	3.76194
GO:0050865~regulation of cell activation	28	1.74346	0.00265333	54236, 25084, 289211, 29141, 252963, 24796, 294274, 362848, 295322, 24984, 257649, 114851, 364206, 66029, 296321, 25704, 116591, 315609, 25668, 25097, 24498, 25370, 64554, 294797, 116689, 366518, 54260, 29197, 25599	168	12092	1.82218	0.999869	0.250472	4.72963
GO:0032101~regulation of response to external stimulus	27	1.6812	0.00294429	362572, 498757, 79451, 191573, 364873, 289211, 298947, 24326, 24796, 304917, 306761, 364206, 66029, 113995, 24232, 25704, 116591, 287774, 24604, 24498, 25370, 64554, 25298, 315388, 81780, 25459, 117029, 246759, 295279	161	12092	1.8335	0.999951	0.259613	5.23521
GO:0031279~regulation of cyclase activity	16	0.996264	0.00609182	24925, 81657, 25324, 24611, 24166, 295144, 24163, 24695, 29555, 25354, 25195, 25321, 24953, 114215, 309212, 24419	81	12092	2.15962	1	0.394291	10.5448
GO:0030819~positive regulation of cAMP biosynthetic process	6	0.373599	0.00626572	24695, 313210, 24221, 25195, 25321, 114215	14	12092	4.68561	1	0.395548	10.8298
GO:0051339~regulation of lyase activity	16	0.996264	0.00766707	24925, 81657, 25324, 24611, 24166, 295144, 24163, 24695, 29555, 25354, 25195, 25321, 24953, 114215, 309212, 24419	83	12092	2.10758	1	0.452354	13.0953
GO:0019932~second-messenger-mediated signaling	27	1.6812	0.00571006	24925, 25324, 24611, 29595, 24326, 84475, 295144, 64680, 24482, 25321, 25195, 361845, 114215, 309212, 24419, 294807, 24604, 24247, 29600, 252859, 25685, 24695, 25354, 140929, 24877, 24953, 89788	169	12092	1.74671	1	0.389783	9.91613
GO:0019884~antigen processing and presentation of exogenous antigen	8	0.498132	0.00576701	294274, 309622, 24984, 289211, 294269, 294270, 295279, 25599, 116591	25	12092	3.49859	1	0.38517	10.0102
GO:0006816~calcium ion transport	20	1.24533	0.0104076	24245, 140447, 24247, 140448, 171371, 191573, 54234, 29600, 56827, 155268, 64574, 64573, 29599, 282822, 24674, 301086, 25399, 171496, 114207, 140729	118	12092	1.85307	1	0.542556	17.3694
GO:0007218~neuropeptide signaling pathway	14	0.871731	0.0112816	24604, 25593, 60417, 64107, 29151, 29141, 24166, 316137, 25033, 60570, 29235, 29190, 29237, 171101	71	12092	2.15582	1	0.563827	18.6902
GO:0003018~vascular process in circulatory system	11	0.684932	0.0156313	24925, 83731, 24221, 24247, 25195, 117064, 299757, 24186, 83785, 24326, 29244	51	12092	2.35812	1	0.653538	24.972
GO:0007190~activation of adenylate cyclase activity	11	0.684932	0.0156313	24695, 24925, 29555, 25195, 25321, 24953, 25324, 24611, 24166, 295144, 24163	51	12092	2.35812	1	0.653538	24.972
GO:0031349~positive regulation of defense response	13	0.809465	0.0172418	25110, 79451, 289211, 24498, 297645, 298947, 25370, 24326, 81780, 117029, 25066, 66029, 24232, 295279, 116591	67	12092	2.12135	1	0.682476	27.1793
GO:0031644~regulation of neurological system process	27	1.6812	0.0213381	24925, 29456, 59266, 29595, 307309, 25195, 171297, 25706, 25075, 25668, 24498, 29151, 25393, 286931, 29559, 25298, 25453, 25557, 24221, 24493, 29190, 24674, 24598, 116647, 290567, 25040, 29629	188	12092	1.57018	1	0.739114	32.5201
GO:0007623~circadian rhythm	12	0.747198	0.0235444	83731, 60446, 24516, 29657, 252917, 24498, 24683, 24186, 78962, 50669, 63840, 29197	62	12092	2.11608	1	0.767133	35.2412
GO:0007214~gamma-aminobutyric acid signaling pathway	6	0.373599	0.0248086	24947, 29709, 25324, 29707, 25451, 140675	19	12092	3.45256	1	0.778888	36.7532
GO:0019933~cAMP-mediated signaling	15	0.933998	0.0256404	24925, 25324, 24611, 295144, 24695, 64680, 25354, 25195, 25321, 140929, 24953, 361845, 114215, 309212, 24419	87	12092	1.88502	1	0.778325	37.7298
GO:0048511~rhythmic process	23	1.43213	0.0301815	25628, 83731, 252917, 191573, 302817, 24498, 24683, 78962, 24186, 83785, 63840, 60446, 24516, 29657, 310914, 114519, 24309, 373544, 290567, 50669, 25154, 29197, 25706	158	12092	1.59153	1	0.810394	42.8149
GO:0035150~regulation of tube size	10	0.622665	0.0314955	24925, 83731, 24221, 24247, 25195, 117064, 299757, 24186, 24326, 29244	49	12092	2.23124	1	0.814019	44.2115
GO:0048878~chemical homeostasis	58	3.61146	0.0358741	291047, 24326, 84475, 313210, 29710, 300051, 24886, 25321, 301086, 24539, 113995, 171297, 294807, 24247, 84588, 171371, 29440, 29600, 362018, 79557, 84604, 64573, 29559, 309095, 24695, 25682, 296981, 65207, 54225, 89788, 114207, 24547, 117505, 25735, 79451, 54234, 84395, 24482, 24516, 25706, 83731, 140447, 292697, 170583, 25668, 83785, 29535, 25298, 24221, 25354, 24674, 25350, 81638, 25040, 49777…	492	12092	1.28886	1	0.827212	48.6362
GO:0030804~positive regulation of cyclic nucleotide biosynthetic process	6	0.373599	0.0373049	24695, 313210, 24221, 25195, 25321, 114215	21	12092	3.12374	1	0.830739	50.0086
GO:0006935~chemotaxis	14	0.871731	0.0374184	114105, 287673, 298518, 171371, 289211, 366957, 171056, 81780, 29397, 282832, 301086, 287910, 309212, 309684, 116591	83	12092	1.84414	1	0.827509	50.116
GO:0002443~leukocyte mediated immunity	13	0.809465	0.0385182	24235, 289211, 24930, 25370, 314654, 294274, 298566, 116689, 294269, 24548, 24232, 25599, 295279, 116591	75	12092	1.89507	1	0.832309	51.1452
GO:0007267~cell-cell signaling	41	2.55293	0.0385688	25229, 24947, 54254, 289211, 314850, 363235, 25635, 308868, 25321, 25195, 54250, 64865, 171297, 24419, 25075, 116591, 24604, 114850, 83731, 25628, 25216, 29709, 24498, 29707, 64574, 25370, 29535, 79557, 286931, 29559, 116700, 25453, 24674, 29190, 60355, 60582, 116647, 290567, 29629, 25731, 25716, 24261	330	12092	1.35835	1	0.828674	51.1921
GO:0048754~branching morphogenesis of a tube	14	0.871731	0.0407196	25099, 24208, 298894, 78965, 83785, 24326, 25453, 29397, 114500, 24482, 25496, 25525, 305999, 25154	84	12092	1.82218	1	0.833526	53.1453
GO:0048871~multicellular organismal homeostasis	14	0.871731	0.0407196	24925, 366957, 78965, 83785, 29595, 24170, 24695, 24221, 117270, 24493, 25350, 60582, 497811, 291541	84	12092	1.82218	1	0.833526	53.1453
GO:0050867~positive regulation of cell activation	17	1.05853	0.0416214	315609, 54236, 25668, 25097, 25084, 24498, 25370, 252963, 24796, 294274, 294797, 114851, 54260, 364206, 29197, 25704, 25599	110	12092	1.68966	1	0.836391	53.9421
GO:0016338~calcium-independent cell-cell adhesion	4	0.249066	0.0420361	84588, 65132, 155268, 24586	9	12092	4.85915	1	0.831959	54.3042
GO:0003013~circulatory system process	22	1.36986	0.0433901	24925, 24604, 25628, 83731, 24247, 117064, 29151, 24174, 24186, 83785, 24326, 24808, 24211, 302668, 367264, 24221, 25195, 81638, 24598, 29275, 299757, 29244	155	12092	1.55179	1	0.837946	55.4678
GO:0008015~blood circulation	22	1.36986	0.0433901	24925, 24604, 25628, 83731, 24247, 117064, 29151, 24174, 24186, 83785, 24326, 24808, 24211, 302668, 367264, 24221, 25195, 81638, 24598, 29275, 299757, 29244	155	12092	1.55179	1	0.837946	55.4678
GO:0001708~cell fate specification	10	0.622665	0.0442214	50938, 25099, 25628, 25496, 364140, 257649, 54250, 314850, 25453, 309095	52	12092	2.10252	1	0.836561	56.1683
GO:0034097~response to cytokine stimulus	17	1.05853	0.0479003	56822, 85483, 24291, 25668, 29427, 24498, 24648, 29535, 24795, 171045, 497937, 367264, 81780, 24516, 301086, 29244, 363287	112	12092	1.65949	1	0.850128	59.145
GO:0002252~immune effector process	18	1.1208	0.0484714	24235, 289211, 24930, 24498, 25370, 25383, 294274, 294797, 314654, 298566, 116689, 294269, 24548, 24231, 24232, 295279, 25599, 116591, 29187	121	12092	1.62641	1	0.850333	59.5896
GO:0002449~lymphocyte mediated immunity	11	0.684932	0.0485104	294274, 24235, 116689, 298566, 24930, 289211, 294269, 24548, 24232, 295279, 25599, 116591	61	12092	1.97154	1	0.847341	59.6198
GO:0019935~cyclic-nucleotide-mediated signaling	15	0.933998	0.0494407	24925, 25324, 24611, 295144, 24695, 64680, 25354, 25195, 25321, 140929, 24953, 361845, 114215, 309212, 24419	95	12092	1.72628	1	0.849717	60.3338
