# Supplementary material for: The transcriptional landscape of dorsal root ganglia after sciatic nerve transection
Source: Sci Rep. 2015 Nov 18;5:16888. doi: 10.1038/srep16888 (PMC4649668; doi:10.1038/srep16888)
Supplement: Supplementary Table 6 [file srep16888-s6.xls]

## Sheet: Content
	Table S6. The genes differentially expressed in biological processes following sciatic nerve transection
	Table S6.1. The genes differentially expressed involved in response to stimulus
	Table S6.2. The genes differentially expressed involved in G-protein coupled receptor protein signaling pathway
	Table S6.3. The genes differentially expressed involved in cell surface receptor linked signal transduction
	Table S6.4. The genes differentially expressed involved in inflammatory response
	Table S6.5. The genes differentially expressed involved in response to wounding
	Table S6.6. The genes differentially expressed involved in defense response
	Table S6.7. The genes differentially expressed involved immune response
	Table S6.8. The genes differentially expressed involved in apoptosis
	Table S6.9. The genes differentially expressed involved in positive regulation of transcription
	Table S6.10. The genes differentially expressed involved in transcription
	Table S6.11. The genes differentially expressed involved in regeneration
	Table S6.12. The genes differentially expressed involved in positive regulation of growth
	Table S6.13. The genes differentially expressed involved in neurological system process
	Table S6.14. The genes differentially expressed involved in neuron fate commitment
	Table S6.15. The genes differentially expressed involved in transmission of nerve impulse
	Table S6.16. The genes differentially expressed involved in ion transport
	Table S6.17. The genes differentially expressed involved in homeostatic process
	Table S6.18. The genes differentially expressed involved in rhythmic process

## Sheet: S6.1
Table S6.1. The genes differentially expressed involved in response to stimulus
ProbeName	p-value	0h	0.5h	3h	6h	9h	1d	4d	7d	14d	GeneSymbol	Description	GenbankAccession	EntrezGene	GO(Avadis)	UniGene
A_42_P778313	2.37013e-12	6.47438	6.22167	6.38433	6.26986	6.1984	7.32449	10.1959	10.632	10.6995	Pde6b_predicted	PREDICTED: Rattus norvegicus phosphodiesterase 6B, cGMP, rod receptor, beta polypeptide (predicted) (Pde6b_predicted), mRNA [XM_214126]		289878	GO:0007601|GO:0007603|GO:0008150|GO:0009583|GO:0003674|GO:0005575	Rn.19724
A_42_P493380	1.69638e-09	10.4449	10.3722	10.384	10.6495	10.9016	11.6797	11.0415	10.8793	11.0779	Myc	Rattus norvegicus myelocytomatosis viral oncogene homolog (avian) (Myc), mRNA [NM_012603]	NM_012603	24577	GO:0001836|GO:0006006|GO:0006309|GO:0006351|GO:0006352|GO:0006355|GO:0006357|GO:0006366|GO:0006879|GO:0006919|GO:0007050|GO:0007346|GO:0008283|GO:0008284|GO:0008629|GO:0008633|GO:0008634|GO:0009314|GO:0009405|GO:0042127|GO:0042981|GO:0045944|GO:0003677|GO:0003690|GO:0003700|GO:0005515|GO:0005634|GO:0005730|GO:0005737|GO:0005819	Rn.12072
A_44_P512936	4.25939e-09	2.23787	2.06682	4.0216	3.43709	4.12007	4.29109	3.63367	3.84237	4.23885	Olr441_predicted	Rattus norvegicus olfactory receptor 441 (predicted) (Olr441_predicted), mRNA [NM_001000283]	NM_001000283	295712	GO:0007186|GO:0050911|GO:0004984|GO:0016021	Rn.142989
A_44_P440351	2.27819e-08	2.06072	4.83887	4.77273	4.18019	5.59858	5.13096	4.14832	4.60043	5.14752	Olr40_predicted	Rattus norvegicus olfactory receptor 40 (predicted) (Olr40_predicted), mRNA [NM_001000127]	NM_001000127	293197	GO:0007186|GO:0050911|GO:0004984|GO:0016021	Rn.141934
A_44_P351231	6.32049e-08	5.63664	6.94891	6.61233	6.49283	8.06256	7.44122	6.34939	6.47988	6.11487	Olr46_predicted	Rattus norvegicus olfactory receptor 46 (predicted) (Olr46_predicted), mRNA [NM_001001001]	NM_001001001	405365	GO:0007186|GO:0050911|GO:0004984|GO:0016021	Rn.141928
A_44_P440302	6.85982e-08	2.00847	4.80402	4.86723	4.02334	6.11869	4.74951	3.33847	4.20742	4.85301	Olr629_predicted	Rattus norvegicus olfactory receptor 629 (predicted) (Olr629_predicted), mRNA [NM_001001058]	NM_001001058	405946	GO:0007186|GO:0050911|GO:0004984|GO:0016021	Rn.142863
A_44_P219680	1.20875e-07	3.50446	4.12753	2.28823	2.2831	2.21066	2.18458	2.21304	2.39737	2.35057	Olr367_predicted	Rattus norvegicus olfactory receptor 367 (predicted) (Olr367_predicted), mRNA [NM_001001047]	NM_001001047	405933	GO:0007186|GO:0050911|GO:0004984|GO:0016021	Rn.141681
A_44_P472877	1.43474e-07	5.10622	7.12298	6.74129	6.41804	8.41828	7.67062	4.95141	6.14223	5.22903	Olr276_predicted	Rattus norvegicus olfactory receptor 276 (predicted) (Olr276_predicted), mRNA [NM_001000227]	NM_001000227	293431	GO:0007186|GO:0050911|GO:0004984|GO:0016021	Rn.141763
A_44_P144336	2.5897e-07	3.90267	4.94653	4.92788	4.51643	6.1274	5.40944	4.42113	4.89968	5.14159	Olr176_predicted	Rattus norvegicus olfactory receptor 176 (predicted) (Olr176_predicted), mRNA [NM_001000178]	NM_001000178	293321	GO:0007186|GO:0050911|GO:0004984|GO:0016021	Rn.141830
A_44_P316036	4.05663e-07	4.37324	5.68299	5.56599	5.25968	6.64712	6.30265	4.59116	5.22345	4.95233	Olr724_predicted	Rattus norvegicus olfactory receptor 724 (predicted) (Olr724_predicted), mRNA [NM_001000573]	NM_001000573	366115	GO:0007186|GO:0050911|GO:0004984|GO:0016021	Rn.142793
A_44_P229007	4.4129e-07	2.9272	5.17853	4.69605	4.47641	6.43397	5.51944	4.5559	4.60177	4.42946	Olr736_predicted	Rattus norvegicus olfactory receptor 736 (predicted) (Olr736_predicted), mRNA [NM_001001384]	NM_001001384	366118	GO:0007186|GO:0050911|GO:0004984|GO:0016021	Rn.142784
A_44_P419710	4.50524e-07	12.3122	12.3009	12.1287	12.312	12.1062	12.1662	11.2214	11.4655	11.4163	Ppef1	Rattus norvegicus protein phosphatase with EF hand calcium-binding domain 1 (Ppef1), mRNA [NM_001034935]	NM_001034935	317498	GO:0005509|GO:0016787	Rn.103108
A_42_P774181	7.82632e-07	2.14896	1.99868	3.30435	3.3418	4.20035	3.67023	3.21239	3.39859	3.22171	Gnat1_predicted	Rattus norvegicus similar to Gnat1 protein (LOC363143), mRNA [XM_343480]		363143	GO:0001580|GO:0007165|GO:0007186|GO:0007199|GO:0007601|GO:0007602|GO:0008283|GO:0009586|GO:0009642|GO:0051343|GO:0003924|GO:0005525|GO:0001750|GO:0001917|GO:0005624|GO:0005834|GO:0043025	Rn.8781
A_44_P200948	9.16011e-07	4.98321	5.94372	5.80303	5.50031	7.02458	6.43225	5.57065	5.75805	5.22942	Olr1460_predicted	Rattus norvegicus olfactory receptor 1460 (predicted) (Olr1460_predicted), mRNA [NM_001000769]	NM_001000769	405044	GO:0007186|GO:0050911|GO:0004984|GO:0016021	Rn.142118
A_44_P414404	1.12796e-06	3.06582	2.01544	4.20292	3.87837	5.16632	4.82267	3.70639	4.47763	3.53679	Olr851_predicted	Rattus norvegicus olfactory receptor 851 (predicted) (Olr851_predicted), mRNA [NM_001000400]	NM_001000400	298040	GO:0007186|GO:0050911|GO:0004984|GO:0016021	Rn.143203
A_44_P259851	1.34958e-06	2.02361	2.93339	4.40021	3.33556	5.314	4.66361	3.4896	4.11167	5.03468	Olr735_predicted	Rattus norvegicus olfactory receptor 735 (predicted) (Olr735_predicted), mRNA [NM_001000922]	NM_001000922	405238	GO:0007186|GO:0050911|GO:0004984|GO:0016021	Rn.142785
A_44_P301772	1.57257e-06	2.05823	2.26654	2.76635	2.12118	3.88154	3.25047	2.43058	2.8669	3.1526	Olr841_predicted	Rattus norvegicus olfactory receptor 841 (predicted) (Olr841_predicted), mRNA [NM_001000405]	NM_001000405	298049	GO:0007186|GO:0050911|GO:0004984|GO:0016021	Rn.140956
A_44_P318423	1.69077e-06	6.63421	7.62211	7.82576	7.37526	8.81737	8.46924	5.83893	7.3042	6.62465	Olr1398	Rattus norvegicus olfactory receptor 1398 (Olr1398), mRNA [NM_001000002]	NM_001000002	287245	GO:0007165|GO:0007186|GO:0007608|GO:0050896|GO:0050911|GO:0004872|GO:0004984|GO:0016020|GO:0016021	Rn.107042
A_44_P269216	1.71561e-06	3.03987	5.39246	5.01517	4.78199	6.41422	5.72259	3.85697	4.44553	4.07101	Olr1155_predicted	Rattus norvegicus olfactory receptor 1155 (predicted) (Olr1155_predicted), mRNA [NM_001000433]	NM_001000433	300414	GO:0007186|GO:0050911|GO:0004984|GO:0016021	Rn.143592
A_44_P409562	1.77478e-06	2.78765	4.51824	5.0898	3.62068	6.18952	5.15886	3.75988	4.23381	4.41327	Olr1670_predicted	Rattus norvegicus olfactory receptor 1670 (predicted) (Olr1670_predicted), mRNA [NM_001000895]	NM_001000895	405198	GO:0007186|GO:0050911|GO:0004984|GO:0016021	Rn.142701
A_44_P527033	1.7873e-06	6.19937	7.06768	7.20123	6.98697	8.22702	7.54427	6.56072	7.05377	7.47056	Olr230_predicted	Rattus norvegicus olfactory receptor 230 (predicted) (Olr230_predicted), mRNA [NM_001000205]	NM_001000205	293374	GO:0007186|GO:0050911|GO:0004984|GO:0016021	Rn.141788
A_43_P16265	1.92308e-06	6.01101	6.92994	7.37506	6.78227	8.20287	8.32672	7.79484	8.10822	8.43632	Olr1078	Rattus norvegicus olfactory receptor 1078 (Olr1078), mRNA [NM_207597]	NM_207597	299593	GO:0007165|GO:0007186|GO:0007608|GO:0050896|GO:0050911|GO:0004872|GO:0004984|GO:0016020|GO:0016021	Rn.120045
A_44_P224459	1.93775e-06	5.75406	6.62098	6.46112	5.92414	7.43525	7.25816	6.10615	6.36969	7.1987	Olr1750_predicted	Rattus norvegicus olfactory receptor 1750 (predicted) (Olr1750_predicted), mRNA [NM_212493]	NM_212493	294204	GO:0006355|GO:0006464|GO:0006512|GO:0006955|GO:0007165|GO:0007186|GO:0007608|GO:0019882|GO:0050896|GO:0050911|GO:0003676|GO:0004872|GO:0004984|GO:0008270|GO:0046872|GO:0005622|GO:0016020|GO:0016021|GO:0042612	Rn.142656
A_44_P292587	2.35351e-06	7.16152	8.36788	8.35174	8.03609	9.21747	8.77444	8.05991	8.33023	8.16472	Olr1454_predicted	Rattus norvegicus olfactory receptor 1454 (predicted) (Olr1454_predicted), mRNA [NM_001000020]	NM_001000020	287343	GO:0007186|GO:0050911|GO:0004984|GO:0016021	Rn.142124
A_44_P236051	2.93095e-06	5.79859	7.22745	7.32889	6.58595	8.5861	7.74203	6.6811	7.13699	7.6874	Olr1222_predicted	Rattus norvegicus olfactory receptor 1222 (predicted) (Olr1222_predicted), mRNA [NM_001000440]	NM_001000440	300548	GO:0007186|GO:0050911|GO:0004984|GO:0016021	Rn.143545
A_44_P184578	3.18007e-06	2.43016	3.10575	4.87214	4.03789	5.72746	4.97527	4.23792	4.47979	4.90753	Olr1417_predicted	Rattus norvegicus olfactory receptor 1417 (predicted) (Olr1417_predicted), mRNA [NM_001001002]	NM_001001002	405368	GO:0007186|GO:0050911|GO:0004984|GO:0016021	Rn.142150
A_44_P409619	3.6029e-06	7.55726	8.36472	8.12114	7.90122	9.01834	8.63783	7.34953	7.89767	8.13924	Olr1658_predicted	Rattus norvegicus olfactory receptor 1658 (predicted) (Olr1658_predicted), mRNA [NM_001000105]	NM_001000105	291161	GO:0007186|GO:0050911|GO:0004984|GO:0016021	Rn.142506
A_44_P278519	3.70248e-06	5.94603	6.83414	6.63474	6.55651	7.95275	7.5892	6.38258	6.66737	6.55383	Olr202_predicted	Rattus norvegicus olfactory receptor 202 (predicted) (Olr202_predicted), mRNA [NM_001000550]	NM_001000550	365337	GO:0007186|GO:0050911|GO:0004984|GO:0016021	Rn.141809
A_44_P125761	3.78966e-06	4.96282	6.06775	6.50566	5.64359	7.4823	6.57528	5.47963	6.42808	6.57517	Olr7_predicted	Rattus norvegicus olfactory receptor 7 (predicted) (Olr7_predicted), mRNA [NM_001000768]	NM_001000768	405043	GO:0007186|GO:0050911|GO:0004984|GO:0016021	Rn.142002
A_44_P208021	4.10287e-06	6.12406	6.99534	6.99249	6.54415	7.97513	7.24761	6.50726	6.75122	7.38308	Olr1452_predicted	Rattus norvegicus olfactory receptor 1452 (predicted) (Olr1452_predicted), mRNA [NM_001000773]	NM_001000773	405048	GO:0007186|GO:0050911|GO:0004984|GO:0016021	Rn.142126
A_44_P121110	4.16197e-06	4.01169	5.58338	5.31314	5.16532	6.76862	6.15308	4.39882	5.4178	4.70483	Olr332_predicted	Rattus norvegicus olfactory receptor 332 (predicted) (Olr332_predicted), mRNA [NM_001000250]	NM_001000250	293769	GO:0007186|GO:0050911|GO:0004984|GO:0016021	Rn.141699
A_44_P480032	4.16197e-06	3.83462	5.39485	4.68231	4.4098	6.80798	5.93261	3.58383	4.51598	4.15207	Olr416_predicted	Rattus norvegicus olfactory receptor 416 (predicted) (Olr416_predicted), mRNA [NM_001000387]	NM_001000387	296678	GO:0007165|GO:0007186|GO:0007608|GO:0050896|GO:0050911|GO:0004872|GO:0004984|GO:0016020|GO:0016021	Rn.143025
A_44_P421431	6.11717e-06	2.21845	2.0274	2.02264	2.10296	3.89934	3.1343	2.00305	2.25439	2.14188	Olr1561_predicted	Rattus norvegicus olfactory receptor 1561 (predicted) (Olr1561_predicted), mRNA [NM_001000048]	NM_001000048	288186	GO:0007186|GO:0050911|GO:0004984|GO:0016021	Rn.142252
A_44_P475275	6.13804e-06	4.21085	5.31231	5.14082	4.92119	6.53071	5.52769	3.70736	4.4816	4.47534	Olr1678_predicted	Rattus norvegicus olfactory receptor 1678 (predicted) (Olr1678_predicted), mRNA [NM_001000893]	NM_001000893	405194	GO:0007186|GO:0050911|GO:0004984|GO:0016021	Rn.142697
A_44_P440343	6.25733e-06	2.07697	2.00136	4.68641	3.76535	4.892	4.12111	3.60079	3.9409	4.30797	Olr399_predicted	Rattus norvegicus olfactory receptor 399 (predicted) (Olr399_predicted), mRNA [NM_001000560]	NM_001000560	366026	GO:0007186|GO:0050911|GO:0004984|GO:0016021	Rn.143039
A_44_P410348	6.56459e-06	6.44224	6.21351	6.18662	6.21489	5.92867	6.26975	7.12788	7.57101	7.37494	Card12_predicted	PREDICTED: Rattus norvegicus caspase recruitment domain family, member 12 (predicted) (Card12_predicted), mRNA [XM_216640]	XM_216640	298784	GO:0006919|GO:0016045|GO:0042742|GO:0042981|GO:0043065|GO:0050702|GO:0000287|GO:0005515|GO:0005524|GO:0042803|GO:0005622	Rn.144882
A_44_P498726	6.65593e-06	5.0885	6.91699	6.8666	6.21509	7.96348	7.73134	6.65252	6.99068	7.56047	Olr50_predicted	Rattus norvegicus olfactory receptor 50 (predicted) (Olr50_predicted), mRNA [NM_001000131]	NM_001000131	293210	GO:0007186|GO:0050911|GO:0004984|GO:0016021	Rn.141924
A_44_P397962	6.74772e-06	5.22932	6.30258	6.27874	6.03069	7.71774	7.01169	6.05374	6.48046	6.45299	Olr62_predicted	Rattus norvegicus olfactory receptor 62 (predicted) (Olr62_predicted), mRNA [NM_001000129]	NM_001000129	293201	GO:0007165|GO:0007186|GO:0007608|GO:0050896|GO:0050911|GO:0001584|GO:0004872|GO:0004984|GO:0016020|GO:0016021	Rn.141917
A_44_P156343	7.23717e-06	2.17138	2.54412	3.17703	2.16321	4.25242	3.75309	2.80085	2.90292	3.64042	Olr1645_predicted	Rattus norvegicus olfactory receptor 1645 (predicted) (Olr1645_predicted), mRNA [NM_001000102]	NM_001000102	290056	GO:0007186|GO:0050911|GO:0004984|GO:0016021	Rn.142427
A_44_P168025	7.33021e-06	5.03213	6.58099	6.1925	5.94906	7.85678	7.27894	5.62248	6.09768	5.76532	Olr796_predicted	Rattus norvegicus olfactory receptor 796 (predicted) (Olr796_predicted), mRNA [NM_001000600]	NM_001000600	404788	GO:0007186|GO:0050911|GO:0004984|GO:0016021	Rn.142739
A_44_P547934	7.43226e-06	2.55083	2.54462	3.98756	3.46154	4.78142	4.244	3.84922	4.00366	3.94229	Olr833_predicted	Rattus norvegicus olfactory receptor 833 (predicted) (Olr833_predicted), mRNA [NM_001000408]	NM_001000408	298397	GO:0007186|GO:0007608|GO:0050911|GO:0001584|GO:0004984|GO:0016021	Rn.143215
A_44_P538496	8.1966e-06	2.96966	5.01971	4.69419	4.20828	6.30963	5.77051	3.58207	4.43027	4.70811	Olr1434_predicted	Rattus norvegicus olfactory receptor 1434 (predicted) (Olr1434_predicted), mRNA [NM_001000013]	NM_001000013	287322	GO:0007186|GO:0050911|GO:0004984|GO:0016021	Rn.142139
A_44_P269147	8.54702e-06	2.0558	2.26291	3.43086	2.82465	4.61181	4.03318	3.02777	3.24745	4.03718	Olr533_predicted	Rattus norvegicus olfactory receptor 533 (predicted) (Olr533_predicted), mRNA [NM_001000673]	NM_001000673	404876	GO:0007186|GO:0050911|GO:0004984|GO:0016021	Rn.142923
A_44_P203325	8.67778e-06	4.92562	6.96359	6.45876	6.01628	7.9401	7.226	5.27592	5.94294	5.20774	Olr1252_predicted	Rattus norvegicus olfactory receptor 1252 (predicted) (Olr1252_predicted), mRNA [NM_001000454]	NM_001000454	300577	GO:0007186|GO:0050911|GO:0004984|GO:0016021	Rn.143518
A_44_P388745	8.91608e-06	6.29544	6.92455	7.17627	6.72133	7.61682	7.34369	6.7629	6.76561	7.19099	Olr1343_predicted	Rattus norvegicus olfactory receptor 1343 (predicted) (Olr1343_predicted), mRNA [NM_001001088]	NM_001001088	405982	GO:0007186|GO:0050911|GO:0004984|GO:0016021	Rn.143635
A_43_P11765	8.94162e-06	10.8396	10.4228	10.6597	10.4838	10.6934	9.94192	9.47296	9.97388	9.79124	Casr	Rattus norvegicus calcium-sensing receptor (Casr), mRNA [NM_016996]	NM_016996	24247	GO:0001503|GO:0005513|GO:0006816|GO:0006874|GO:0007165|GO:0007186|GO:0007254|GO:0007635|GO:0008284|GO:0009653|GO:0042311|GO:0004435|GO:0004872|GO:0004930|GO:0008067|GO:0005615|GO:0005886|GO:0005887|GO:0016020|GO:0016021	Rn.10019
A_44_P557302	9.3476e-06	6.1306	7.82222	7.82503	7.19005	8.89114	8.40326	7.54691	7.77104	7.44625	Olr1744_predicted	Rattus norvegicus olfactory receptor 1744 (predicted) (Olr1744_predicted), mRNA [NM_001001426]	NM_001001426	294198	GO:0006355|GO:0006464|GO:0006512|GO:0006955|GO:0007165|GO:0007186|GO:0007608|GO:0019882|GO:0050896|GO:0050911|GO:0003676|GO:0004872|GO:0004984|GO:0008270|GO:0046872|GO:0005622|GO:0016020|GO:0016021|GO:0042612	Rn.142660
A_44_P100087	9.75807e-06	6.1368	7.24289	6.99703	6.62962	8.37529	7.71181	5.7466	6.7869	6.84173	Olr876_predicted	Rattus norvegicus olfactory receptor 876 (predicted) (Olr876_predicted), mRNA [NM_001000708]	NM_001000708	404957	GO:0007186|GO:0050911|GO:0004984|GO:0005529|GO:0016021	Rn.143408
A_44_P435683	1.02623e-05	4.93128	6.35188	5.48722	5.48271	6.90778	6.38199	5.01248	5.27397	4.76565	Olr745_predicted	Rattus norvegicus olfactory receptor 745 (predicted) (Olr745_predicted), mRNA [NM_001000578]	NM_001000578	366123	GO:0007186|GO:0050911|GO:0004984|GO:0016021	Rn.142780
A_44_P278499	1.17841e-05	2.45994	3.67926	4.21845	3.64673	5.56654	4.80039	3.49081	4.2248	4.76049	Olr1541_predicted	Rattus norvegicus olfactory receptor 1541 (predicted) (Olr1541_predicted), mRNA [NM_001000728]	NM_001000728	404983	GO:0007186|GO:0050911|GO:0004984|GO:0016021	Rn.142267
A_44_P499528	1.25652e-05	5.63199	5.48654	6.22766	6.09579	5.48236	5.14301	6.11681	6.09343	6.71674	Tmem7_predicted	Rattus norvegicus similar to transmembrane protein 7 (LOC316018), mRNA [XM_236656]	XM_236656	316018		Rn.198821
A_44_P191683	1.26732e-05	6.75448	7.24785	7.50101	7.18411	7.89019	8.79485	8.07109	8.33735	8.64434	Olr192_predicted	Rattus norvegicus olfactory receptor 192 (predicted) (Olr192_predicted), mRNA [NM_001000549]	NM_001000549	365336	GO:0007186|GO:0050911|GO:0004984|GO:0016021	Rn.141818
A_44_P318403	1.26916e-05	2.31478	5.32298	5.44589	4.37859	6.03445	5.3638	3.84044	4.89999	5.36869	Olr196_predicted	Rattus norvegicus olfactory receptor 196 (predicted) (Olr196_predicted), mRNA [NM_001000187]	NM_001000187	293338	GO:0007186|GO:0050911|GO:0004984|GO:0016021	Rn.141815
A_44_P113963	1.30271e-05	4.26319	5.68914	6.21849	5.32972	6.70722	6.17715	5.3111	5.42046	6.24853	Olr812_predicted	Rattus norvegicus olfactory receptor 812 (predicted) (Olr812_predicted), mRNA [NM_001000847]	NM_001000847	405137	GO:0007186|GO:0050911|GO:0004984|GO:0016021	Rn.143110
A_44_P531695	1.38484e-05	3.50053	4.30512	4.13409	3.62351	6.07632	4.91506	2.79943	3.76326	3.71664	Olr185_predicted	Rattus norvegicus olfactory receptor 185 (predicted) (Olr185_predicted), mRNA [NM_001000183]	NM_001000183	293330	GO:0007186|GO:0050911|GO:0004984|GO:0016021	Rn.141823
A_44_P247815	1.39655e-05	2.44905	1.99	3.55328	2.83305	4.78353	4.11924	3.09182	3.40263	3.36845	Olr1538_predicted	Rattus norvegicus olfactory receptor 1538 (predicted) (Olr1538_predicted), mRNA [NM_001000530]	NM_001000530	363761	GO:0007186|GO:0050911|GO:0004984|GO:0016021	Rn.142270
A_44_P137467	1.39917e-05	2.01924	1.94345	2.8858	2.18557	3.49482	2.98464	2.3582	2.44617	2.72511	Olr631_predicted	Rattus norvegicus olfactory receptor 631 (predicted) (Olr631_predicted), mRNA [NM_001000339]	NM_001000339	295848	GO:0007186|GO:0050911|GO:0004984|GO:0016021	Rn.142861
A_44_P363071	1.43146e-05	3.31911	2.03021	3.66259	2.98263	4.84915	4.58734	3.17105	4.00851	3.27863	Olr1106_predicted	Rattus norvegicus olfactory receptor 1106 (predicted) (Olr1106_predicted), mRNA [NM_001000423]	NM_001000423	300199	GO:0007186|GO:0050911|GO:0004984|GO:0016021	Rn.143287
A_44_P226728	1.52086e-05	2.29839	2.17972	3.46344	3.54062	4.65061	3.96284	3.21636	3.03934	2.81165	Olr422_predicted	Rattus norvegicus olfactory receptor 422 (predicted) (Olr422_predicted), mRNA [NM_001000390]	NM_001000390	296684	GO:0007186|GO:0050911|GO:0004984|GO:0005529|GO:0016021	Rn.143019
A_44_P414345	1.53471e-05	6.41176	6.16723	5.79018	6.17877	4.92296	5.84867	5.97341	6.14721	6.20401	Olr559_predicted	Rattus norvegicus olfactory receptor 559 (predicted) (Olr559_predicted), mRNA [NM_001000668]	NM_001000668	404870	GO:0007186|GO:0050911|GO:0004984|GO:0016021	Rn.142904
A_44_P116329	1.54218e-05	6.64871	8.19721	8.19678	7.86305	9.21452	8.32267	7.44726	7.44292	8.1951	Olr1431_predicted	Rattus norvegicus olfactory receptor 1431 (predicted) (Olr1431_predicted), mRNA [NM_001000778]	NM_001000778	405054	GO:0007186|GO:0050911|GO:0004984|GO:0016021	Rn.142142
A_44_P107204	1.63369e-05	7.72171	9.01619	8.56231	8.39648	9.56681	9.93693	8.90917	9.00276	8.7427	Olr791_predicted	Rattus norvegicus olfactory receptor 791 (predicted) (Olr791_predicted), mRNA [NM_001000580]	NM_001000580	366152	GO:0007186|GO:0050911|GO:0004984|GO:0016021	Rn.145326
A_44_P280799	1.73116e-05	2.10328	2.90137	4.04635	3.35976	4.54001	3.88042	3.51875	3.42338	4.20992	Olr613_predicted	Rattus norvegicus olfactory receptor 613 (predicted) (Olr613_predicted), mRNA [NM_001000654]	NM_001000654	404852	GO:0007186|GO:0050911|GO:0004984|GO:0016021	Rn.142870
A_44_P442695	1.78326e-05	2.39978	4.85614	3.84037	3.25871	4.69498	4.05899	3.18783	3.65602	3.93873	Olr721_predicted	Rattus norvegicus olfactory receptor 721 (predicted) (Olr721_predicted), mRNA [NM_001000362]	NM_001000362	295914	GO:0007186|GO:0050911|GO:0004984|GO:0016021	Rn.142795
A_44_P515287	1.79421e-05	3.4193	3.84691	3.4774	3.12917	5.16222	4.24395	2.47577	3.8147	3.69478	Olr1588_predicted	Rattus norvegicus olfactory receptor 1588 (predicted) (Olr1588_predicted), mRNA [NM_001000082]	NM_001000082	289250	GO:0007186|GO:0050911|GO:0004984|GO:0016021	Rn.142340
A_44_P379471	1.829e-05	7.89122	8.85528	8.82462	8.47628	9.72003	9.15001	8.39529	8.62857	8.1537	Olr237_predicted	Rattus norvegicus olfactory receptor 237 (predicted) (Olr237_predicted), mRNA [NM_001000210]	NM_001000210	293382	GO:0007186|GO:0050911|GO:0004984|GO:0016021	Rn.141783
A_44_P280789	1.88599e-05	3.63384	5.33057	5.39511	4.70702	6.99245	5.91009	3.83945	4.94898	4.95621	Olr475_predicted	Rattus norvegicus olfactory receptor 475 (predicted) (Olr475_predicted), mRNA [NM_001000686]	NM_001000686	404891	GO:0007186|GO:0050911|GO:0004984|GO:0016021	Rn.142962
A_44_P137417	1.92308e-05	3.35228	5.17917	4.77908	4.53235	6.70289	5.71408	3.41883	4.32957	4.26824	Olr818_predicted	Rattus norvegicus olfactory receptor 818 (predicted) (Olr818_predicted), mRNA [NM_001000844]	NM_001000844	405133	GO:0007165|GO:0007186|GO:0007608|GO:0050896|GO:0050911|GO:0004872|GO:0004984|GO:0016020|GO:0016021	Rn.143107
A_44_P344205	1.98159e-05	4.88603	6.55393	6.29433	5.90733	7.42646	6.87888	5.73463	6.15418	5.63528	Olr868_predicted	Rattus norvegicus olfactory receptor 868 (predicted) (Olr868_predicted), mRNA [NM_001000821]	NM_001000821	405110	GO:0007186|GO:0050911|GO:0004984|GO:0016021	Rn.143172
A_44_P252559	1.98521e-05	4.58914	5.72352	5.44804	5.29663	7.0503	6.18175	3.99799	5.09152	5.05434	Olr1682_predicted	Rattus norvegicus olfactory receptor 1682 (predicted) (Olr1682_predicted), mRNA [NM_001000890]	NM_001000890	405191	GO:0007186|GO:0050911|GO:0004984|GO:0016021	Rn.142693
A_44_P297059	2.15785e-05	8.14539	9.36543	9.2177	8.94216	10.2355	9.40941	8.39684	8.68769	9.29026	Olr741_predicted	Rattus norvegicus olfactory receptor 741 (predicted) (Olr741_predicted), mRNA [NM_001000575]	NM_001000575	366120	GO:0007186|GO:0050911|GO:0004984|GO:0016021	Rn.142783
A_43_P16093	2.32501e-05	6.36847	7.77802	7.86021	7.15959	8.73062	8.59489	7.67917	7.76458	7.39258	Olr837	Rattus norvegicus olfactory receptor 837 (Olr837), mRNA [NM_001000897]	NM_001000897	405207	GO:0007165|GO:0007186|GO:0007608|GO:0050896|GO:0050911|GO:0004872|GO:0004984|GO:0016020|GO:0016021	Rn.124670
A_44_P257419	2.42352e-05	4.87379	7.11514	6.69119	6.16975	8.41427	7.61441	5.28976	6.33386	5.77866	Olr132_predicted	Rattus norvegicus olfactory receptor 132 (predicted) (Olr132_predicted), mRNA [NM_001001273]	NM_001001273	293271	GO:0007186|GO:0050911|GO:0004984|GO:0016021	Rn.141863
A_43_P16095	2.57287e-05	5.20896	6.22439	6.33338	5.7704	7.1073	6.6416	5.49913	5.74597	6.40107	Olr1280	Rattus norvegicus olfactory receptor 1280 (Olr1280), mRNA [NM_001000517]	NM_001000517	315571	GO:0007165|GO:0007186|GO:0007608|GO:0050896|GO:0050911|GO:0004872|GO:0004984|GO:0016020|GO:0016021	Rn.85601
A_44_P262227	2.89265e-05	5.23073	6.12825	6.33041	5.84962	7.27569	6.86815	6.04648	6.46922	6.50985	Olr1198_predicted	Rattus norvegicus olfactory receptor 1198 (predicted) (Olr1198_predicted), mRNA [NM_001000436]	NM_001000436	300525	GO:0007186|GO:0050911|GO:0004984|GO:0016021	Rn.143559
A_44_P442648	2.94245e-05	2.94881	5.66972	5.37005	5.02235	6.8467	5.93214	4.72872	5.36537	4.91484	Olr1501_predicted	Rattus norvegicus olfactory receptor 1501 (predicted) (Olr1501_predicted), mRNA [NM_001000715]	NM_001000715	404967	GO:0007186|GO:0050911|GO:0004984|GO:0016021	Rn.142082
A_43_P16370	3.03338e-05	4.68442	6.59645	6.55748	5.80079	8.0217	7.59459	5.91485	6.74193	6.57385	Olr728	Rattus norvegicus olfactory receptor 728 (Olr728), mRNA [NM_001000363]	NM_001000363	295917	GO:0007165|GO:0007186|GO:0007608|GO:0050896|GO:0050911|GO:0004872|GO:0004984|GO:0016020|GO:0016021	Rn.109351
A_44_P198644	3.20164e-05	2.03071	2.09155	3.21507	2.61148	4.20481	3.68398	2.55269	2.93333	3.17433	Olr619_predicted	Rattus norvegicus olfactory receptor 619 (predicted) (Olr619_predicted), mRNA [NM_001000338]	NM_001000338	295843	GO:0007186|GO:0050911|GO:0004984|GO:0016021	Rn.142868
A_44_P484727	3.26635e-05	7.37116	8.59103	8.60196	7.95429	9.35058	8.76106	7.70993	8.07462	8.66165	Olr197_predicted	Rattus norvegicus olfactory receptor 197 (predicted) (Olr197_predicted), mRNA [NM_001000188]	NM_001000188	293339	GO:0007186|GO:0050911|GO:0004984|GO:0016021	Rn.141814
A_44_P384046	3.37139e-05	7.87222	8.49324	8.32426	8.24599	9.26281	8.74083	7.97268	8.34273	8.75793	Olr1330_predicted	Rattus norvegicus olfactory receptor 1330 (predicted) (Olr1330_predicted), mRNA [NM_001000476]	NM_001000476	300630	GO:0007186|GO:0050911|GO:0004984|GO:0016021	Rn.143470
A_44_P236047	3.48988e-05	4.33969	5.61022	5.90928	5.09959	7.11471	6.47918	4.81831	5.36326	5.33498	Olr744_predicted	Rattus norvegicus olfactory receptor 744 (predicted) (Olr744_predicted), mRNA [NM_001000577]	NM_001000577	366122	GO:0007186|GO:0050911|GO:0004872|GO:0004984|GO:0016021	Rn.142781
A_44_P308827	3.6749e-05	4.65019	6.87638	6.76691	6.34151	8.24679	7.48624	6.22133	6.56799	6.53506	Olr74_predicted	Rattus norvegicus olfactory receptor 74 (predicted) (Olr74_predicted), mRNA [NM_001000134]	NM_001000134	293218	GO:0007186|GO:0050911|GO:0004984|GO:0016021	Rn.141911
A_44_P480004	4.32314e-05	3.22982	5.39896	5.87597	4.95118	6.28447	5.67644	5.00399	5.19157	5.77872	Olr780_predicted	Rattus norvegicus olfactory receptor 780 (predicted) (Olr780_predicted), mRNA [NM_001000606]	NM_001000606	404795	GO:0007186|GO:0050911|GO:0004984|GO:0016021	Rn.142751
A_44_P114000	4.34292e-05	2.36435	2.03348	3.09307	2.18436	3.5243	4.20469	3.09703	3.35379	3.05408	Olr1507_predicted	Rattus norvegicus olfactory receptor 1507 (predicted) (Olr1507_predicted), mRNA [NM_001000033]	NM_001000033	287508	GO:0007186|GO:0050911|GO:0004984|GO:0016021	Rn.142080
A_44_P210268	4.44907e-05	7.09974	8.68273	8.70425	7.98184	9.64869	9.26006	8.47424	8.72235	8.9192	Olr1108_predicted	Rattus norvegicus olfactory receptor 1108 (predicted) (Olr1108_predicted), mRNA [NM_001000993]	NM_001000993	405353	GO:0007165|GO:0007186|GO:0007608|GO:0050896|GO:0050911|GO:0004872|GO:0004984|GO:0016020|GO:0016021	Rn.143285
A_44_P346537	4.78257e-05	2.4066	2.04358	3.60332	2.79668	4.62828	3.91374	3.05935	3.15139	2.97888	Olr270_predicted	Rattus norvegicus olfactory receptor 270 (predicted) (Olr270_predicted), mRNA [NM_001000229]	NM_001000229	293437	GO:0007186|GO:0050911|GO:0004984|GO:0016021	Rn.138136
A_44_P344187	4.83518e-05	2.09373	2.26198	2.95731	2.59244	3.70667	3.14537	2.55226	2.59364	2.82238	Olr1424_predicted	Rattus norvegicus olfactory receptor 1424 (predicted) (Olr1424_predicted), mRNA [NM_001000779]	NM_001000779	405056	GO:0007186|GO:0050911|GO:0004984|GO:0016021	Rn.142145
A_44_P487049	4.86732e-05	5.54221	6.6611	6.99829	6.30307	7.52033	7.35127	6.2317	6.6203	7.24919	Olr87_predicted	Rattus norvegicus olfactory receptor 87 (predicted) (Olr87_predicted), mRNA [NM_001000543]	NM_001000543	365329	GO:0007186|GO:0050911|GO:0004984|GO:0016021	Rn.141899
A_43_P12082	4.95628e-05	4.66456	5.89035	5.31665	5.21566	7.0113	6.28247	4.60414	5.15011	4.80481	Aipl1	Rattus norvegicus aryl hydrocarbon receptor-interacting protein-like 1 (Aipl1), mRNA [NM_021590]	NM_021590	59110	GO:0001895|GO:0006457|GO:0007601|GO:0007603|GO:0008150|GO:0018343|GO:0030823|GO:0043066|GO:0051169|GO:0001918|GO:0003674|GO:0005488|GO:0051082|GO:0001917|GO:0005575|GO:0005634|GO:0005737	Rn.102037
A_44_P226752	5.36197e-05	1.93231	3.8194	4.39398	3.67818	5.56948	4.42452	3.51685	3.96071	4.94018	Olr1006_predicted	Rattus norvegicus olfactory receptor 1006 (predicted) (Olr1006_predicted), mRNA [NM_001000075]	NM_001000075	288886	GO:0007186|GO:0050911|GO:0004984|GO:0016021	Rn.143366
A_44_P285641	5.50182e-05	2.15109	2.48715	3.01392	2.69611	3.92889	3.6281	2.88513	3.37136	3.4384	Olr215_predicted	Rattus norvegicus olfactory receptor 215 (predicted) (Olr215_predicted), mRNA [NM_001000198]	NM_001000198	293362	GO:0007186|GO:0050911|GO:0004984|GO:0016021	Rn.141799
A_44_P438034	5.58927e-05	4.44311	5.38854	4.94847	5.11955	6.00345	5.55047	3.73784	4.76112	4.4785	Olr1378_predicted	Rattus norvegicus olfactory receptor 1378 (predicted) (Olr1378_predicted), mRNA [NM_214828]	NM_214828	287086	GO:0007165|GO:0007186|GO:0007608|GO:0050896|GO:0050911|GO:0004872|GO:0004984|GO:0016020|GO:0016021	Rn.142193
A_44_P487000	6.18418e-05	1.93849	1.95338	3.7902	3.10011	4.36677	4.06681	4.21673	3.81087	3.99223	Olr623_predicted	Rattus norvegicus olfactory receptor 623 (predicted) (Olr623_predicted), mRNA [NM_001000651]	NM_001000651	404848	GO:0007186|GO:0050911|GO:0004984|GO:0016021	Rn.142866
A_44_P386402	6.24683e-05	3.41563	4.08163	2.69616	2.68006	4.92296	4.37014	2.48573	3.17583	2.80096	Olr414_predicted	Rattus norvegicus olfactory receptor 414 (predicted) (Olr414_predicted), mRNA [NM_020106]	NM_020106	56821	GO:0007165|GO:0007186|GO:0007608|GO:0050896|GO:0050911|GO:0004872|GO:0004930|GO:0004984|GO:0008527|GO:0016020|GO:0016021	Rn.138116
A_43_P16096	6.39215e-05	2.10322	2.31524	2.83908	2.55354	3.96294	3.25742	2.48596	3.12305	3.16293	Olr1370	Rattus norvegicus olfactory receptor 1370 (Olr1370), mRNA [NM_001000979]	NM_001000979	405334	GO:0007165|GO:0007186|GO:0007608|GO:0050896|GO:0050911|GO:0004872|GO:0004984|GO:0016020|GO:0016021	Rn.124616
A_44_P205649	6.40293e-05	6.13457	7.47068	6.72964	6.78281	8.59852	7.58959	5.71678	7.00632	7.4267	Olr306_predicted	Rattus norvegicus olfactory receptor 306 (predicted) (Olr306_predicted), mRNA [NM_001000766]	NM_001000766	405040	GO:0007186|GO:0050911|GO:0004984|GO:0016021	Rn.141732
A_44_P238316	6.59751e-05	2.10002	2.20101	3.33629	2.04939	4.67148	3.99886	2.83898	3.35118	3.33016	Olr402_predicted	Rattus norvegicus olfactory receptor 402 (predicted) (Olr402_predicted), mRNA [NM_001001014]	NM_001001014	405388	GO:0007186|GO:0050911|GO:0004984|GO:0016021	Rn.143036
A_44_P229005	6.62583e-05	1.92099	1.93855	3.55871	2.70265	3.97572	3.28267	2.95897	3.21604	3.42758	Olr1601_predicted	Rattus norvegicus olfactory receptor 1601 (predicted) (Olr1601_predicted), mRNA [NM_001000087]	NM_001000087	289261	GO:0007186|GO:0050911|GO:0004984|GO:0016021	Rn.142329
A_44_P421385	7.49051e-05	6.46934	6.92245	6.91614	7.01409	7.7805	7.45143	6.38819	6.82891	6.72882	Olr1399_predicted	Rattus norvegicus olfactory receptor 1399 (predicted) (Olr1399_predicted), mRNA [NM_001001095]	NM_001001095	405990	GO:0007186|GO:0050911|GO:0004984|GO:0016021	Rn.142168
A_44_P393352	7.68943e-05	5.03678	5.79984	6.02073	5.33614	6.931	6.28354	5.31048	5.71864	5.22687	Olr292_predicted	Rattus norvegicus olfactory receptor 292 (predicted) (Olr292_predicted), mRNA [NM_001000232]	NM_001000232	293594	GO:0007186|GO:0050911|GO:0004984|GO:0016021	Rn.141742
A_44_P482420	8.05545e-05	6.56973	7.39172	7.33367	7.08456	5.83653	6.25013	7.22184	7.11731	8.0987	Olr1235_predicted	Rattus norvegicus olfactory receptor 1235 (predicted) (Olr1235_predicted), mRNA [NM_001000447]	NM_001000447	300560	GO:0007186|GO:0050911|GO:0004984|GO:0016021	Rn.163012
A_44_P520025	8.28309e-05	4.98919	5.82795	5.91001	5.69433	7.34382	6.97536	5.95405	6.44294	6.35038	Olr420_predicted	Rattus norvegicus olfactory receptor 420 (predicted) (Olr420_predicted), mRNA [NM_001000389]	NM_001000389	296682	GO:0007186|GO:0050911|GO:0004984|GO:0016021	Rn.143021
A_44_P255039	8.67274e-05	6.02708	7.71238	7.10961	7.19201	8.72375	7.85021	6.08301	6.1342	6.40892	Olr307_predicted	Rattus norvegicus olfactory receptor 307 (predicted) (Olr307_predicted), mRNA [NM_001000241]	NM_001000241	293605	GO:0007186|GO:0050911|GO:0004984|GO:0016021	Rn.141731
A_44_P550273	8.70597e-05	3.01773	4.87091	4.73085	4.56784	5.56303	5.49668	5.06516	4.8241	4.11594	Olr1261_predicted	Rattus norvegicus olfactory receptor 1261 (predicted) (Olr1261_predicted), mRNA [NM_001000804]	NM_001000804	405090	GO:0007186|GO:0050911|GO:0004984|GO:0016021	Rn.143511
A_44_P527010	8.97289e-05	4.15456	4.85614	4.42561	4.41064	6.26507	5.45257	3.54862	4.62966	4.95645	Olr1451_predicted	Rattus norvegicus olfactory receptor 1451 (predicted) (Olr1451_predicted), mRNA [NM_001000957]	NM_001000957	405306	GO:0007186|GO:0050911|GO:0004984|GO:0016021	Rn.142127
A_44_P445136	8.9878e-05	5.10102	5.61093	6.14493	5.5834	4.84824	4.81916	5.77526	5.61589	6.55395	Olr13_predicted	Rattus norvegicus olfactory receptor 13 (predicted) (Olr13_predicted), mRNA [NM_001000116]	NM_001000116	293075	GO:0007186|GO:0050911|GO:0004984|GO:0016021	Rn.141953
A_44_P118775	0.000102338	2.0317	2.23258	3.16645	2.54305	5.17777	3.07355	2.43213	3.04358	3.6727	Olr485_predicted	Rattus norvegicus olfactory receptor 485 (predicted) (Olr485_predicted), mRNA [NM_001000307]	NM_001000307	295751	GO:0007186|GO:0050911|GO:0004984|GO:0016021	Rn.142953
A_44_P550294	0.000108499	2.02975	2.11146	2.93767	2.76791	3.87189	3.40161	2.34466	2.98123	3.70434	Olr170_predicted	Rattus norvegicus olfactory receptor 170 (predicted) (Olr170_predicted), mRNA [NM_001000175]	NM_001000175	293316	GO:0007186|GO:0050911|GO:0004984|GO:0016021	Rn.141835
A_44_P214956	0.000114008	3.66632	5.27988	4.40415	4.41367	6.7102	5.49012	3.34853	3.97198	3.36257	Olr363_predicted	Rattus norvegicus olfactory receptor 363 (predicted) (Olr363_predicted), mRNA [NM_001000754]	NM_001000754	405025	GO:0007186|GO:0050911|GO:0004984|GO:0016021	Rn.141683
A_44_P517713	0.000115174	3.49808	5.9373	5.86119	5.38278	7.18842	6.58149	5.20042	6.07428	4.95946	Olr1369_predicted	Rattus norvegicus olfactory receptor 1369 (predicted) (Olr1369_predicted), mRNA [NM_001000494]	NM_001000494	302958	GO:0007186|GO:0050911|GO:0004984|GO:0016021	Rn.142199
A_44_P550313	0.000119883	6.7372	7.75249	7.38784	7.171	8.07398	7.76646	5.75573	7.1477	6.7686	Olr1332_predicted	Rattus norvegicus olfactory receptor 1332 (predicted) (Olr1332_predicted), mRNA [NM_001000477]	NM_001000477	300632	GO:0007186|GO:0050911|GO:0004984|GO:0016021	Rn.143468
A_44_P194012	0.000121099	3.6643	4.18338	3.45463	2.94255	5.27591	5.66909	4.45777	4.16444	4.46441	Olr436_predicted	Rattus norvegicus olfactory receptor 436 (predicted) (Olr436_predicted), mRNA [NM_001000688]	NM_001000688	404893	GO:0007186|GO:0050911|GO:0004984|GO:0016021	Rn.142992
A_44_P355958	0.000122591	2.2984	1.97079	3.50869	2.06308	3.69117	4.4517	3.7522	3.92461	3.35054	Olr1199_predicted	Rattus norvegicus olfactory receptor 1199 (predicted) (Olr1199_predicted), mRNA [NM_001000819]	NM_001000819	405107	GO:0007186|GO:0050911|GO:0004984|GO:0016021	Rn.143558
A_44_P128029	0.000125172	6.35591	7.67215	6.88428	7.06903	8.54146	7.92306	6.08317	6.72978	6.99864	Olr1462_predicted	Rattus norvegicus olfactory receptor 1462 (predicted) (Olr1462_predicted), mRNA [NM_001001097]	NM_001001097	405993	GO:0007186|GO:0050911|GO:0004984|GO:0016021	Rn.142116
A_44_P353525	0.000126241	5.90871	7.10498	6.70901	6.59485	8.21235	7.38282	5.21106	6.06969	6.12815	Olr545_predicted	Rattus norvegicus olfactory receptor 545 (predicted) (Olr545_predicted), mRNA [NM_001001053]	NM_001001053	405941	GO:0007186|GO:0050911|GO:0004984|GO:0016021	Rn.142914
A_44_P524795	0.000128687	2.71616	2.47291	2.10927	2.04251	3.93499	3.28075	2.08507	2.78928	2.13065	Olr532_predicted	Rattus norvegicus olfactory receptor 532 (predicted) (Olr532_predicted), mRNA [NM_001000563]	NM_001000563	366102	GO:0007186|GO:0050911|GO:0004984|GO:0016021	Rn.142924
A_44_P116332	0.000144394	5.25961	7.34615	6.96111	6.23562	8.11235	7.08499	5.7975	6.33275	6.75449	Olr1338_predicted	Rattus norvegicus olfactory receptor 1338 (predicted) (Olr1338_predicted), mRNA [NM_001000789]	NM_001000789	405073	GO:0007186|GO:0050911|GO:0004984|GO:0016021	Rn.143464
A_44_P377050	0.000145642	5.90039	7.13847	6.45354	6.55084	8.35695	8.0251	5.86013	6.69571	6.63139	Olr1688_predicted	Rattus norvegicus olfactory receptor 1688 (predicted) (Olr1688_predicted), mRNA [NM_001000275]	NM_001000275	294164	GO:0007186|GO:0050911|GO:0004984|GO:0016021	Rn.142689
A_44_P498648	0.000145986	5.67128	6.4635	6.66997	5.95893	7.4431	6.81844	6.09224	6.41078	6.8646	Olr1361	Rattus norvegicus olfactory receptor 1361 (Olr1361), mRNA [NM_173333]	NM_173333	287000	GO:0007165|GO:0007186|GO:0007608|GO:0050896|GO:0050911|GO:0004872|GO:0004984|GO:0016020|GO:0016021	Rn.44381
A_44_P196316	0.000149306	3.48013	5.18848	4.98836	4.21245	5.80131	5.24421	4.19103	4.62285	4.48266	Olr6_predicted	Rattus norvegicus olfactory receptor 6 (predicted) (Olr6_predicted), mRNA [NM_001000539]	NM_001000539	365175	GO:0007186|GO:0050911|GO:0004984|GO:0016021	Rn.142003
A_44_P146753	0.000151423	4.00719	4.43389	3.79073	3.75357	5.38159	4.54505	3.51979	3.92824	4.08996	Olr39_predicted	Rattus norvegicus olfactory receptor 39 (predicted) (Olr39_predicted), mRNA [NM_001000128]	NM_001000128	293198	GO:0007186|GO:0050911|GO:0004984|GO:0016021	Rn.141935
A_43_P16043	0.000155179	5.00337	6.11062	5.90621	5.43617	7.19333	6.41218	5.05444	5.63803	4.88388	Itga2	Alpha 2 integrin (Fragment). [Source:Uniprot/SPTREMBL;Acc:Q924S3] [ENSRNOT00000015940]		170921	GO:0001666|GO:0001894|GO:0006928|GO:0007155|GO:0007160|GO:0007229|GO:0007596|GO:0008283|GO:0009612|GO:0009887|GO:0030198|GO:0042493|GO:0005178|GO:0005518|GO:0042802|GO:0046982|GO:0050839|GO:0005615|GO:0005886|GO:0008305|GO:0009897|GO:0016021	Rn.83597
A_44_P500975	0.000170199	2.46458	3.52183	4.32185	3.93492	5.72635	4.9222	3.87088	4.39408	4.47897	Olr1639_predicted	Rattus norvegicus olfactory receptor 1639 (predicted) (Olr1639_predicted), mRNA [NM_001000833]	NM_001000833	405122	GO:0007186|GO:0050911|GO:0004984|GO:0016021	Rn.142433
A_44_P393316	0.000182268	1.91562	2.76008	3.75295	2.64054	3.97402	4.04424	3.81273	3.25642	3.90448	Olr25_predicted	Rattus norvegicus olfactory receptor 25 (predicted) (Olr25_predicted), mRNA [NM_001000692]	NM_001000692	404897	GO:0007186|GO:0050911|GO:0004984|GO:0016021	Rn.141945
A_44_P182296	0.000182729	2.53213	5.33593	4.81157	4.21548	5.90973	4.22802	4.35266	4.57439	4.88582	Olr529_predicted	Rattus norvegicus olfactory receptor 529 (predicted) (Olr529_predicted), mRNA [NM_001000674]	NM_001000674	404877	GO:0007186|GO:0050911|GO:0004984|GO:0016021	Rn.142927
A_44_P255059	0.000191383	2.30534	2.12911	2.77876	2.38574	3.71312	3.35756	2.21104	2.51402	2.50062	Olr834_predicted	Rattus norvegicus olfactory receptor 834 (predicted) (Olr834_predicted), mRNA [NM_001000407]	NM_001000407	298396	GO:0007186|GO:0007608|GO:0050911|GO:0001584|GO:0004984|GO:0016021	Rn.143214
A_44_P369965	0.000192951	3.6125	4.78893	4.69437	4.40582	6.31343	5.07575	3.17818	4.30225	4.36349	Olr1295_predicted	Rattus norvegicus olfactory receptor 1295 (predicted) (Olr1295_predicted), mRNA [NM_001000598]	NM_001000598	367065	GO:0007186|GO:0050911|GO:0004984|GO:0016021	Rn.143495
A_44_P332515	0.000195032	5.45654	7.02412	6.477	6.20592	8.20912	7.33769	4.9498	5.68129	5.64953	Olr1523	Rattus norvegicus olfactory receptor 1523 (Olr1523), mRNA [NM_001000713]	NM_001000713	404962	GO:0007186|GO:0050911|GO:0004872|GO:0004984|GO:0016021	Rn.124622
A_44_P475320	0.000204511	2.02288	4.82267	4.9183	4.16273	6.14571	5.39777	3.90854	4.53169	4.86026	Olr1589_predicted	Rattus norvegicus olfactory receptor 1589 (predicted) (Olr1589_predicted), mRNA [NM_001000083]	NM_001000083	289251	GO:0007186|GO:0050911|GO:0004984|GO:0016021	Rn.142339
A_44_P449663	0.000212403	4.22946	6.21092	6.10768	5.58322	7.53646	6.65709	5.31007	5.91916	5.94564	Olr1602_predicted	Rattus norvegicus olfactory receptor 1602 (predicted) (Olr1602_predicted), mRNA [NM_001000909]	NM_001000909	405219	GO:0007186|GO:0050911|GO:0004984|GO:0016021	Rn.142328
A_44_P356003	0.000228366	4.01993	5.35886	4.56136	4.3175	6.05395	4.69167	3.51418	4.30005	5.17682	Olr1232_predicted	Rattus norvegicus olfactory receptor 1232 (predicted) (Olr1232_predicted), mRNA [NM_001000445]	NM_001000445	300557	GO:0007186|GO:0050911|GO:0004984|GO:0016021	Rn.143537
A_44_P156361	0.000228956	7.04838	8.852	7.78136	7.75096	9.84993	8.89391	6.36874	6.98176	6.91708	Olr694_predicted	Rattus norvegicus olfactory receptor 694 (predicted) (Olr694_predicted), mRNA [NM_001000357]	NM_001000357	295896	GO:0007186|GO:0050911|GO:0004984|GO:0005529|GO:0016021	Rn.138148
A_44_P100139	0.000232075	10.2323	10.7656	10.6412	10.6372	11.2401	11.2237	10.7653	10.9811	11.3003	Olr4_predicted	Rattus norvegicus olfactory receptor 4 (predicted) (Olr4_predicted), mRNA [NM_001000111]	NM_001000111	292560	GO:0007186|GO:0050911|GO:0004984|GO:0016021	Rn.142005
A_44_P393391	0.000244195	3.23232	4.28174	3.78768	3.82849	5.75531	4.98966	3.25753	3.7439	3.78463	Olr1000_predicted	Rattus norvegicus olfactory receptor 1000 (predicted) (Olr1000_predicted), mRNA [NM_001000077]	NM_001000077	288891	GO:0007186|GO:0050911|GO:0004984|GO:0016021	Rn.143368
A_44_P524805	0.000251972	4.41196	5.30328	5.12171	5.19481	6.14611	5.97874	5.16465	5.12865	4.49171	Olr1383_predicted	Rattus norvegicus olfactory receptor 1383 (predicted) (Olr1383_predicted), mRNA [NM_214832]	NM_214832	287232	GO:0007186|GO:0050911|GO:0004984|GO:0016021	Rn.142182
A_44_P470535	0.000256994	2.67065	3.27165	3.22231	2.72554	4.8911	3.85895	2.21292	3.26629	3.16137	Olr1616_predicted	Rattus norvegicus olfactory receptor 1616 (predicted) (Olr1616_predicted), mRNA [NM_001000840]	NM_001000840	405129	GO:0007186|GO:0050911|GO:0004984|GO:0016021	Rn.142451
A_44_P489340	0.000259888	2.99789	2.85661	3.35872	3.78807	4.94216	4.3914	3.40507	3.77477	3.20152	Olr1191	Rattus norvegicus olfactory receptor 1191 (Olr1191), mRNA [NM_001000981]	NM_001000981	405336	GO:0007165|GO:0007186|GO:0007608|GO:0050896|GO:0050911|GO:0004872|GO:0004984|GO:0016020|GO:0016021	Rn.143575
A_44_P388803	0.000266709	4.77404	6.22919	6.16744	5.31806	7.57277	6.79603	5.54053	6.03835	5.81605	Olr769_predicted	Rattus norvegicus olfactory receptor 769 (predicted) (Olr769_predicted), mRNA [NM_001000371]	NM_001000371	296022	GO:0007186|GO:0050911|GO:0004984|GO:0016021	Rn.142761
A_44_P141996	0.000286222	4.95495	6.53418	6.51614	5.70499	7.54345	6.54381	5.55553	5.97854	6.50964	Olr1450_predicted	Rattus norvegicus olfactory receptor 1450 (predicted) (Olr1450_predicted), mRNA [NM_001000774]	NM_001000774	405049	GO:0007186|GO:0050911|GO:0004984|GO:0016021	Rn.142128
A_44_P512955	0.000292108	2.6855	2.01726	2.65212	2.10934	4.10022	3.48534	2.62361	2.81272	2.37391	Olr943_predicted	Rattus norvegicus olfactory receptor 943 (predicted) (Olr943_predicted), mRNA [NM_001001368]	NM_001001368	288875	GO:0007186|GO:0050911|GO:0004984|GO:0016021	Rn.143382
A_44_P414353	0.000294679	2.68587	2.02865	3.50268	3.33178	4.47687	3.59383	2.8033	3.36006	2.61089	Olr586_predicted	Rattus norvegicus olfactory receptor 586 (predicted) (Olr586_predicted), mRNA [NM_001000660]	NM_001000660	404860	GO:0007186|GO:0050911|GO:0004984|GO:0016021	Rn.142889
A_44_P395673	0.00030491	4.16671	5.75495	5.73039	5.32153	6.83608	6.00167	5.00217	5.62233	5.50553	Olr857_predicted	Rattus norvegicus olfactory receptor 857 (predicted) (Olr857_predicted), mRNA [NM_001000583]	NM_001000583	366456	GO:0007165|GO:0007186|GO:0007608|GO:0050896|GO:0050911|GO:0004872|GO:0004984|GO:0016020|GO:0016021	Rn.143179
A_44_P177541	0.000311973	3.35573	4.78124	4.14155	4.10773	5.76718	4.96095	3.30282	3.62449	3.92841	Olr860_predicted	Rattus norvegicus olfactory receptor 860 (predicted) (Olr860_predicted), mRNA [NM_001000822]	NM_001000822	405111	GO:0007186|GO:0050911|GO:0004984|GO:0016021	Rn.143177
A_44_P186989	0.000317831	2.16604	2.06789	3.00388	2.59307	3.847	2.37384	1.95719	2.26985	2.51155	Olr1007_predicted	Rattus norvegicus olfactory receptor 1007 (predicted) (Olr1007_predicted), mRNA [NM_001000076]	NM_001000076	288887	GO:0007186|GO:0050911|GO:0004984|GO:0016021	Rn.143365
A_44_P278539	0.000331159	2.58867	5.3888	5.4318	4.57777	6.41043	5.91498	4.78477	5.11642	5.05815	Olr1409_predicted	Rattus norvegicus olfactory receptor 1409 (predicted) (Olr1409_predicted), mRNA [NM_001000004]	NM_001000004	287259	GO:0007186|GO:0050911|GO:0001584|GO:0004984|GO:0016021	Rn.142161
A_44_P196306	0.00033811	4.94102	5.35157	5.08498	5.38368	6.31091	5.71636	4.6226	5.24942	5.11463	Olr159_predicted	Rattus norvegicus olfactory receptor 159 (predicted) (Olr159_predicted), mRNA [NM_001000170]	NM_001000170	293305	GO:0007186|GO:0050911|GO:0004984|GO:0016021	Rn.141844
A_44_P376940	0.000339896	7.6632	8.29229	8.52941	8.13679	7.40114	7.56003	8.11221	7.93457	8.88184	Otop1	Rattus norvegicus otopetrin 1 (Otop1), mRNA [NM_181433]	NM_181433	305427	GO:0009590|GO:0042472|GO:0016020	Rn.96120
A_44_P531711	0.000346344	4.34987	6.1671	5.63467	5.57984	7.20976	6.25044	4.20923	4.61555	4.89662	Olr1382_predicted	Rattus norvegicus olfactory receptor 1382 (predicted) (Olr1382_predicted), mRNA [NM_214831]	NM_214831	287093	GO:0007186|GO:0050911|GO:0004984|GO:0016021	Rn.142190
A_44_P533844	0.00034832	5.28606	6.75094	6.41989	6.24018	7.94454	7.25582	4.92608	5.5608	6.65122	Olr760_predicted	Rattus norvegicus olfactory receptor 760 (predicted) (Olr760_predicted), mRNA [NM_001001069]	NM_001001069	405957	GO:0007186|GO:0050911|GO:0004984|GO:0016021	Rn.142765
A_44_P339585	0.000349289	4.64662	5.69622	4.90663	4.88399	6.71831	6.1347	3.91335	4.95761	4.67674	Olr646_predicted	Rattus norvegicus olfactory receptor 646 (predicted) (Olr646_predicted), mRNA [NM_001000642]	NM_001000642	404835	GO:0007186|GO:0050911|GO:0004984|GO:0016021	Rn.142852
A_44_P318364	0.000374602	4.89368	6.04844	5.35186	5.56939	7.46375	6.58726	4.81883	5.39419	6.07302	Olr1083	Rattus norvegicus olfactory receptor 1083 (Olr1083), mRNA [NM_001000710]	NM_001000710	404959	GO:0007186|GO:0050911|GO:0004984|GO:0016021	Rn.124683
A_44_P320778	0.000389465	2.81312	2.08541	3.71018	3.26656	4.66761	3.95011	3.1099	3.54312	3.93075	Olr1059_predicted	Rattus norvegicus olfactory receptor 1059 (predicted) (Olr1059_predicted), mRNA [NM_001001362]	NM_001001362	288831	GO:0007186|GO:0050911|GO:0004984|GO:0016021	Rn.143351
A_44_P224423	0.000395613	4.08751	5.55475	5.07133	4.96498	7.05994	5.95565	2.78035	4.15286	4.03841	Olr264_predicted	Rattus norvegicus olfactory receptor 264 (predicted) (Olr264_predicted), mRNA [NM_001000999]	NM_001000999	405363	GO:0007186|GO:0050911|GO:0004984|GO:0016021	Rn.141768
A_44_P196268	0.000406673	3.23902	4.43253	3.89799	4.08658	5.61949	4.97587	2.31207	3.61883	3.31501	Olr1172	Rattus norvegicus olfactory receptor 1172 (Olr1172), mRNA [NM_001000983]	NM_001000983	405339	GO:0007186|GO:0050911|GO:0004984|GO:0016021	Rn.143580
A_44_P125744	0.000416707	3.23753	3.93053	4.646	3.98239	3.49942	3.30145	4.72004	4.06202	5.51965	Olr996_predicted	Rattus norvegicus olfactory receptor 996 (predicted) (Olr996_predicted), mRNA [NM_001000700]	NM_001000700	404924	GO:0007186|GO:0050911|GO:0004984|GO:0016021	Rn.143369
A_44_P337165	0.000422949	3.39706	3.08674	3.45205	2.10851	5.05024	3.92886	2.2123	2.27071	3.06483	Olr496_predicted	Rattus norvegicus olfactory receptor 496 (predicted) (Olr496_predicted), mRNA [NM_001000681]	NM_001000681	404885	GO:0007186|GO:0050911|GO:0004984|GO:0016021	Rn.142946
A_44_P458968	0.00042317	2.4343	2.04816	2.76994	3.11348	4.32203	3.6094	2.7804	2.7881	3.06044	Olr1443_predicted	Rattus norvegicus olfactory receptor 1443 (predicted) (Olr1443_predicted), mRNA [NM_001000018]	NM_001000018	287331	GO:0007186|GO:0050911|GO:0004984|GO:0016021	Rn.142132
A_44_P283260	0.000442556	3.04708	4.48834	4.26554	4.12163	6.43715	5.44236	2.73579	3.94472	3.814	Olr1633_predicted	Rattus norvegicus olfactory receptor 1633 (predicted) (Olr1633_predicted), mRNA [NM_001000835]	NM_001000835	405124	GO:0007186|GO:0050911|GO:0004867|GO:0004984|GO:0016021	Rn.142439
A_44_P205691	0.000453565	3.52247	6.1397	5.79371	5.03363	7.63923	6.0671	4.63412	5.11135	5.96972	Olr477_predicted	Rattus norvegicus olfactory receptor 477 (predicted) (Olr477_predicted), mRNA [NM_001000304]	NM_001000304	295747	GO:0007186|GO:0050911|GO:0004984|GO:0016021	Rn.142960
A_44_P334881	0.000460062	1.97154	2.70052	2.89231	2.25538	5.2724	3.59871	3.94523	4.10401	5.09484	Olr1071_predicted	Rattus norvegicus olfactory receptor 1071 (predicted) (Olr1071_predicted), mRNA [NM_001000063]	NM_001000063	288823	GO:0007186|GO:0050911|GO:0004984|GO:0016021	Rn.138131
A_44_P400293	0.000481175	4.85606	6.82553	6.74031	6.07431	7.65379	7.5291	6.51215	6.83149	6.86643	Olr286_predicted	Rattus norvegicus olfactory receptor 286 (predicted) (Olr286_predicted), mRNA [NM_001000554]	NM_001000554	365384	GO:0007186|GO:0050911|GO:0004984|GO:0016021	Rn.141745
A_44_P194049	0.000492485	3.75698	4.56716	3.98007	3.81942	5.69596	4.93048	3.12798	4.05463	4.32946	Olr382_predicted	Rattus norvegicus olfactory receptor 382 (predicted) (Olr382_predicted), mRNA [NM_001001278]	NM_001001278	293815	GO:0007186|GO:0050911|GO:0004984|GO:0016021	Rn.141670
A_44_P257378	0.000498767	4.99333	6.23349	6.1371	5.48631	7.23695	6.52277	5.52771	6.0574	6.06641	Olr660_predicted	Rattus norvegicus olfactory receptor 660 (predicted) (Olr660_predicted), mRNA [NM_001000635]	NM_001000635	404828	GO:0007186|GO:0050911|GO:0004984|GO:0016021	Rn.142841
A_44_P271529	0.000552383	3.16041	4.33881	4.56405	4.50594	5.6589	5.36413	4.60156	5.02436	5.09221	Olr1479_predicted	Rattus norvegicus olfactory receptor 1479 (predicted) (Olr1479_predicted), mRNA [NM_001000721]	NM_001000721	404973	GO:0007186|GO:0050911|GO:0004984|GO:0016021	Rn.142093
A_44_P306454	0.000556955	4.10371	3.35917	4.17446	4.07168	4.43497	4.99177	5.61374	6.20941	6.83359	Olr434_predicted	Rattus norvegicus olfactory receptor 434 (predicted) (Olr434_predicted), mRNA [NM_001000397]	NM_001000397	296694	GO:0007186|GO:0050911|GO:0004984|GO:0016021	Rn.143012
A_44_P468283	0.000569941	7.61679	8.78691	8.69546	8.09753	9.46914	9.07382	8.13255	8.50892	8.45885	Olr789_predicted	Rattus norvegicus olfactory receptor 789 (predicted) (Olr789_predicted), mRNA [NM_001000377]	NM_001000377	296042	GO:0007186|GO:0050911|GO:0004984|GO:0016021	Rn.142743
A_44_P540755	0.000574777	7.78717	9.28946	9.36336	8.65119	10.1341	9.59123	8.73676	9.01583	9.0159	Olr1455_predicted	Rattus norvegicus olfactory receptor 1455 (predicted) (Olr1455_predicted), mRNA [NM_001000771]	NM_001000771	405046	GO:0007186|GO:0050911|GO:0004984|GO:0016021	Rn.142123
A_44_P344214	0.00058627	2.7092	1.97903	4.26955	3.55627	5.06657	4.13961	3.35645	3.70542	3.96713	Olr1275_predicted	Rattus norvegicus olfactory receptor 1275 (predicted) (Olr1275_predicted), mRNA [NM_001000800]	NM_001000800	405085	GO:0007186|GO:0050911|GO:0004984|GO:0016021	Rn.143504
A_44_P433210	0.000588954	2.85837	2.94986	2.60405	2.40205	4.14171	3.62715	2.14844	2.38089	2.4057	Olr661_predicted	Rattus norvegicus olfactory receptor 661 (predicted) (Olr661_predicted), mRNA [NM_001000925]	NM_001000925	405243	GO:0007186|GO:0050911|GO:0004984|GO:0016021	Rn.142840
A_44_P290257	0.000593356	4.66159	5.74226	5.83857	5.41535	6.92237	6.42658	5.43377	5.85365	5.91822	Olr1565_predicted	Rattus norvegicus olfactory receptor 1565 (predicted) (Olr1565_predicted), mRNA [NM_001000908]	NM_001000908	405218	GO:0007186|GO:0050911|GO:0004984|GO:0016021	Rn.142231
A_44_P118777	0.000616994	5.8146	6.84193	6.58817	6.56881	7.40615	7.09436	6.20773	6.51892	6.41342	Olr1433_predicted	Rattus norvegicus olfactory receptor 1433 (predicted) (Olr1433_predicted), mRNA [NM_001000525]	NM_001000525	363606	GO:0007186|GO:0050911|GO:0004984|GO:0016021	Rn.142140
A_44_P379496	0.000648914	3.64802	5.17677	4.26457	3.94108	6.49917	6.33776	2.77338	4.12965	4.49595	Olr145_predicted	Rattus norvegicus olfactory receptor 145 (predicted) (Olr145_predicted), mRNA [NM_001000545]	NM_001000545	365331	GO:0007186|GO:0050911|GO:0004984|GO:0016021	Rn.141853
A_44_P470576	0.000649468	2.75948	3.41551	2.24714	2.39627	4.06674	2.85561	2.3278	2.83557	2.67834	Olr1733_predicted	Rattus norvegicus olfactory receptor 1733 (predicted) (Olr1733_predicted), mRNA [NM_001000510]	NM_001000510	309583	GO:0007186|GO:0050911|GO:0004984|GO:0016021	Rn.215180
A_44_P500965	0.000697396	4.79126	5.66072	5.99857	5.52363	4.89991	4.12275	5.86494	5.55673	6.77682	Olr1515_predicted	Rattus norvegicus olfactory receptor 1515 (predicted) (Olr1515_predicted), mRNA [NM_001001098]	NM_001001098	405994	GO:0007186|GO:0050911|GO:0004984|GO:0016021	Rn.142075
A_44_P269184	0.000728573	4.29656	5.32148	5.66942	5.0295	4.99155	4.45981	5.5385	5.79795	6.51121	Olr295_predicted	Rattus norvegicus olfactory receptor 295 (predicted) (Olr295_predicted), mRNA [NM_001000233]	NM_001000233	293595	GO:0007186|GO:0050911|GO:0001584|GO:0004984|GO:0016021	Rn.141741
A_44_P435675	0.000730116	4.8453	7.10045	6.1092	5.87848	7.96947	6.97295	5.02108	5.45704	5.13246	Olr1596_predicted	Rattus norvegicus olfactory receptor 1596 (predicted) (Olr1596_predicted), mRNA [NM_001000501]	NM_001000501	304991	GO:0007186|GO:0050911|GO:0004984|GO:0016021	Rn.142333
A_44_P437974	0.000735926	4.04332	4.09492	3.24488	3.55964	5.50103	4.1905	2.90914	3.42977	4.04186	Olr1681_predicted	Rattus norvegicus olfactory receptor 1681 (predicted) (Olr1681_predicted), mRNA [NM_001001006]	NM_001001006	405374	GO:0007186|GO:0050911|GO:0004984|GO:0016021	Rn.142694
A_44_P153865	0.000738772	4.04437	6.01972	5.32794	5.28365	6.84039	6.34041	4.60086	4.69066	5.02206	Olr379_predicted	Rattus norvegicus olfactory receptor 379 (predicted) (Olr379_predicted), mRNA [NM_001000261]	NM_001000261	293812	GO:0007186|GO:0050911|GO:0004984|GO:0016021	Rn.141672
A_44_P494047	0.000742621	3.26389	4.54857	5.25382	4.29642	6.99463	6.11706	4.84975	5.30789	5.74505	Olr252_predicted	Rattus norvegicus olfactory receptor 252 (predicted) (Olr252_predicted), mRNA [NM_001000219]	NM_001000219	293398	GO:0007186|GO:0050911|GO:0004984|GO:0016021	Rn.141775
A_44_P177590	0.000752933	7.23233	6.73127	6.12146	7.0821	6.31544	7.35877	5.55478	6.28768	5.88171	Olr1337_predicted	Rattus norvegicus olfactory receptor 1337 (predicted) (Olr1337_predicted), mRNA [NM_001000480]	NM_001000480	300637	GO:0007186|GO:0050911|GO:0004984|GO:0016021	Rn.143465
A_44_P294785	0.000754662	2.73951	5.08665	5.2427	4.16262	5.56129	5.25368	4.18575	4.59191	5.25329	Olr1121_predicted	Rattus norvegicus olfactory receptor 1121 (predicted) (Olr1121_predicted), mRNA [NM_001000516]	NM_001000516	315452	GO:0007186|GO:0050911|GO:0001584|GO:0004984|GO:0016021	Rn.143613
A_44_P210317	0.000777242	5.49926	6.39569	6.14201	6.20742	6.92618	6.5403	5.91011	6.05756	6.0422	Olr651_predicted	Rattus norvegicus olfactory receptor 651 (predicted) (Olr651_predicted), mRNA [NM_001000341]	NM_001000341	295858	GO:0007186|GO:0050911|GO:0004984|GO:0016021	Rn.142848
A_44_P557253	0.00078152	6.53704	8.2213	7.84318	7.58508	9.3362	8.658	6.44821	7.13573	7.16973	Olr689_predicted	Rattus norvegicus olfactory receptor 689 (predicted) (Olr689_predicted), mRNA [NM_001000997]	NM_001000997	405357	GO:0007186|GO:0050911|GO:0004984|GO:0016021	Rn.142819
A_44_P435627	0.00078412	6.72115	7.89829	7.43452	7.28723	8.70189	7.99674	6.40279	6.92269	7.26019	Olr527_predicted	Rattus norvegicus olfactory receptor 527 (predicted) (Olr527_predicted), mRNA [NM_001000675]	NM_001000675	404878	GO:0007186|GO:0050911|GO:0004984|GO:0016021	Rn.142929
A_44_P404921	0.000799977	6.67013	7.69989	7.72184	7.51396	8.88494	8.18737	7.33282	7.71042	7.84021	Olr1555_predicted	Rattus norvegicus olfactory receptor 1555 (predicted) (Olr1555_predicted), mRNA [NM_001000726]	NM_001000726	404980	GO:0007186|GO:0050911|GO:0004984|GO:0016021	Rn.142257
A_44_P346557	0.000839481	5.33972	7.17284	6.95324	6.02758	7.55938	7.34242	6.28186	6.70984	7.43666	Olr93_predicted	Rattus norvegicus olfactory receptor 93 (predicted) (Olr93_predicted), mRNA [NM_001000141]	NM_001000141	293234	GO:0007186|GO:0050911|GO:0004984|GO:0016021	Rn.141894
A_44_P381729	0.000840601	5.40585	6.19552	5.62064	5.71616	6.86859	6.47556	5.35196	5.75162	5.36168	Olr1158_predicted	Rattus norvegicus olfactory receptor 1158 (predicted) (Olr1158_predicted), mRNA [NM_001000872]	NM_001000872	405169	GO:0007186|GO:0050911|GO:0004984|GO:0016021	Rn.143590
A_44_P508142	0.000847623	4.42749	5.86767	6.15943	5.32975	6.86875	6.47702	5.68679	5.74401	6.41561	Olr152_predicted	Rattus norvegicus olfactory receptor 152 (predicted) (Olr152_predicted), mRNA [NM_001000546]	NM_001000546	365332	GO:0007186|GO:0050911|GO:0004984|GO:0016021	Rn.138176
A_44_P170402	0.000849291	3.25933	3.58024	3.08641	2.31277	5.32901	4.07973	2.27673	2.73272	2.92532	Olr1726_predicted	Rattus norvegicus olfactory receptor 1726 (predicted) (Olr1726_predicted), mRNA [NM_001000896]	NM_001000896	405204	GO:0007186|GO:0050911|GO:0004984|GO:0016021	Rn.142668
A_44_P430807	0.000858341	3.47314	4.66556	5.34808	5.52482	6.14088	5.28256	4.00043	4.80952	4.56787	Olr828_predicted	Rattus norvegicus olfactory receptor 828 (predicted) (Olr828_predicted), mRNA [NM_001000991]	NM_001000991	405351	GO:0007186|GO:0050911|GO:0004984|GO:0016021	Rn.143082
A_44_P510974	0.000868224	4.01236	5.62717	5.2997	5.32456	6.70292	5.78509	4.48851	4.76763	4.5475	Olr385_predicted	PREDICTED: Rattus norvegicus olfactory receptor 385 (predicted) (Olr385_predicted), mRNA [XM_220088]		294109	GO:0007186|GO:0050911|GO:0004984|GO:0016021
A_44_P325629	0.000895364	4.68331	6.03754	5.67421	5.40895	6.93291	6.30206	3.93172	4.92367	5.35293	Olr1425_predicted	Rattus norvegicus olfactory receptor 1425 (predicted) (Olr1425_predicted), mRNA [NM_001000010]	NM_001000010	287316	GO:0007186|GO:0050911|GO:0004984|GO:0016021	Rn.142144
A_44_P468293	0.000910411	5.30809	6.83999	6.53379	6.31596	7.76904	7.50087	5.92191	6.49893	6.16405	Olr115_predicted	Rattus norvegicus olfactory receptor 115 (predicted) (Olr115_predicted), mRNA [NM_001000152]	NM_001000152	293253	GO:0007186|GO:0050911|GO:0004984|GO:0016021	Rn.141876
A_44_P428560	0.000911297	5.6115	6.56797	6.1113	6.4977	7.08583	6.64839	5.97752	5.90442	6.12992	Olr883_predicted	Rattus norvegicus olfactory receptor 883 (predicted) (Olr883_predicted), mRNA [NM_001001358]	NM_001001358	288803	GO:0007186|GO:0050911|GO:0004984|GO:0016021	Rn.141028
A_44_P146733	0.000926835	4.15573	5.91157	5.62378	5.40472	7.24802	6.349	3.84179	4.30665	5.41038	Olr784_predicted	Rattus norvegicus olfactory receptor 784 (predicted) (Olr784_predicted), mRNA [NM_001000604]	NM_001000604	404793	GO:0007186|GO:0050911|GO:0004984|GO:0016021	Rn.142747
A_44_P153901	0.000931728	5.4094	5.99468	6.64157	6.12362	7.15285	6.56427	5.64214	6.07206	6.61226	Olr1061_predicted	Rattus norvegicus olfactory receptor 1061 (predicted) (Olr1061_predicted), mRNA [NM_001000065]	NM_001000065	288829	GO:0007186|GO:0050911|GO:0004984|GO:0016021	Rn.143349
A_44_P283318	0.000961242	3.23377	4.16988	3.81147	3.7899	5.28422	5.09568	3.00109	4.00926	3.94521	Olr68_predicted	Rattus norvegicus olfactory receptor 68 (predicted) (Olr68_predicted), mRNA [NM_001000133]	NM_001000133	293214	GO:0007186|GO:0050911|GO:0004984|GO:0016021	Rn.141915
A_44_P508149	0.000994155	3.61514	4.48285	5.13136	4.28188	2.68608	2.76174	4.29963	3.92887	5.52925	Olr1395_predicted	Rattus norvegicus olfactory receptor 1395 (predicted) (Olr1395_predicted), mRNA [NM_001001092]	NM_001001092	405986	GO:0007186|GO:0050911|GO:0004984|GO:0016021	Rn.142171
A_44_P320754	0.00100344	7.70725	8.49276	7.97263	8.16138	9.01572	8.71313	7.4479	8.24733	8.54219	Olr37	Rattus norvegicus olfactory receptor 37 (Olr37), mRNA [NM_001000504]	NM_001000504	308853	GO:0007165|GO:0007186|GO:0007608|GO:0050896|GO:0050911|GO:0004872|GO:0004984|GO:0016020|GO:0016021	Rn.110414
A_44_P262209	0.00101731	4.84684	6.53386	5.98416	5.72686	7.40506	6.45455	4.39515	5.25144	5.1766	Olr773_predicted	Rattus norvegicus olfactory receptor 773 (predicted) (Olr773_predicted), mRNA [NM_001000373]	NM_001000373	296026	GO:0007186|GO:0050911|GO:0004984|GO:0016021	Rn.142757
A_44_P374776	0.0010325	4.13003	4.59481	5.03411	4.16059	5.77131	5.11084	4.34544	4.7292	5.29765	Olr1093_predicted	Rattus norvegicus olfactory receptor 1093 (predicted) (Olr1093_predicted), mRNA [NM_001001388]	NM_001001388	366844	GO:0007186|GO:0050911|GO:0004984|GO:0016021	Rn.143327
A_44_P252549	0.00103792	2.73629	4.03739	4.89449	4.49936	6.31301	5.75236	4.49367	4.49173	3.84732	Olr186_predicted	Rattus norvegicus olfactory receptor 186 (predicted) (Olr186_predicted), mRNA [NM_001001031]	NM_001001031	405917	GO:0007186|GO:0050911|GO:0004984|GO:0016021	Rn.141822
A_44_P200978	0.00104048	3.19874	3.93904	3.26707	2.78744	4.64148	3.82348	2.49936	2.91256	3.59021	Olr285_predicted	Rattus norvegicus olfactory receptor 285 (predicted) (Olr285_predicted), mRNA [NM_001000223]	NM_001000223	293421	GO:0007186|GO:0050911|GO:0004984|GO:0016021	Rn.141757
A_44_P306425	0.00104346	3.72862	4.11168	3.3076	3.08864	5.47156	4.29866	2.27025	3.55419	3.86008	Olr767_predicted	Rattus norvegicus olfactory receptor 767 (predicted) (Olr767_predicted), mRNA [NM_001000611]	NM_001000611	404800	GO:0007186|GO:0050911|GO:0004984|GO:0016021	Rn.142763
A_44_P104776	0.00107898	3.64148	3.82433	4.1371	3.51362	5.64905	4.59529	2.77856	3.25628	3.88754	Olr1743_predicted	Rattus norvegicus olfactory receptor 1743 (predicted) (Olr1743_predicted), mRNA [NM_001001425]	NM_001001425	294197	GO:0006355|GO:0006464|GO:0006512|GO:0006955|GO:0007165|GO:0007186|GO:0007608|GO:0019882|GO:0050896|GO:0050911|GO:0003676|GO:0004872|GO:0004984|GO:0008270|GO:0046872|GO:0005622|GO:0016020|GO:0016021|GO:0042612	Rn.142661
A_44_P553199	0.00109421	3.16366	3.5686	2.88872	3.19363	4.81719	4.03725	2.46957	3.10748	2.19204	Olr1731_predicted	PREDICTED: Rattus norvegicus olfactory receptor 1731 (predicted) (Olr1731_predicted), mRNA [XM_227934]		294188	GO:0007186|GO:0050911|GO:0004984|GO:0016021
A_44_P426128	0.00109672	4.88895	5.54279	5.48681	5.53611	6.51211	6.18545	4.62696	5.35237	5.1851	Olr1748_predicted	Rattus norvegicus olfactory receptor 1748 (predicted) (Olr1748_predicted), mRNA [NM_001001428]	NM_001001428	405199	GO:0006355|GO:0006464|GO:0006512|GO:0006955|GO:0007165|GO:0007186|GO:0007608|GO:0019882|GO:0050896|GO:0050911|GO:0003676|GO:0004872|GO:0004984|GO:0008270|GO:0046872|GO:0005622|GO:0016020|GO:0016021|GO:0042612	Rn.142658
A_44_P412032	0.00110559	5.00364	6.72266	6.2307	6.09489	8.09319	7.26526	5.12513	5.35268	5.11164	Olr1700_predicted	Rattus norvegicus olfactory receptor 1700 (predicted) (Olr1700_predicted), mRNA [NM_001001113]	NM_001001113	406012	GO:0007165|GO:0007186|GO:0007608|GO:0050896|GO:0050911|GO:0004872|GO:0004984|GO:0016020|GO:0016021	Rn.142679
A_43_P16375	0.00120008	6.31282	7.00082	6.41472	6.70815	7.64015	7.04134	5.72345	6.55405	6.70353	Olr1366	Rattus norvegicus olfactory receptor 1366 (Olr1366), mRNA [NM_001000980]	NM_001000980	405335	GO:0007165|GO:0007186|GO:0007608|GO:0050896|GO:0050911|GO:0004872|GO:0004984|GO:0016020|GO:0016021	Rn.124615
A_44_P308768	0.00123248	8.10245	9.1012	8.80027	8.40008	9.38243	9.04122	8.44837	8.54273	9.05779	Olr1256_predicted	Rattus norvegicus olfactory receptor 1256 (predicted) (Olr1256_predicted), mRNA [NM_001001086]	NM_001001086	405977	GO:0007186|GO:0050911|GO:0004984|GO:0016021	Rn.143515
A_44_P320743	0.00132965	3.3483	3.9197	3.19623	3.38021	4.47573	3.63805	2.7356	2.89195	2.78806	Olr804_predicted	Rattus norvegicus olfactory receptor 804 (predicted) (Olr804_predicted), mRNA [NM_001000852]	NM_001000852	405142	GO:0007165|GO:0007186|GO:0007608|GO:0050896|GO:0050911|GO:0004872|GO:0004984|GO:0016020|GO:0016021	Rn.143118
A_44_P243048	0.00134563	4.93023	6.69843	6.58394	5.92426	7.52179	7.08302	5.80686	6.43372	6.26118	Olr1293_predicted	Rattus norvegicus olfactory receptor 1293 (predicted) (Olr1293_predicted), mRNA [NM_001000460]	NM_001000460	300599	GO:0007186|GO:0050911|GO:0004984|GO:0016021	Rn.143497
A_44_P377076	0.00135469	3.40629	4.72131	5.23993	4.37579	6.14729	5.37918	4.23962	5.02095	4.28687	Olr130_predicted	Rattus norvegicus olfactory receptor 130 (predicted) (Olr130_predicted), mRNA [NM_001001272]	NM_001001272	293268	GO:0007186|GO:0050911|GO:0004984|GO:0016021	Rn.215179
A_44_P367591	0.00139423	3.19729	4.877	4.95679	4.54323	5.54259	5.69747	5.11594	5.18168	5.46273	Olr1481	Rattus norvegicus olfactory receptor 1481 (Olr1481), mRNA [NM_001000527]	NM_001000527	363639	GO:0007186|GO:0050911|GO:0004984|GO:0016021	Rn.111155
A_44_P393336	0.00146325	5.38949	6.81877	6.37746	5.78548	7.83958	7.06422	5.55566	6.34726	6.43841	Olr778_predicted	Rattus norvegicus olfactory receptor 778 (predicted) (Olr778_predicted), mRNA [NM_001000607]	NM_001000607	404796	GO:0007186|GO:0050911|GO:0004984|GO:0005529|GO:0016021	Rn.142753
A_44_P372358	0.00148163	3.58507	3.92235	4.07791	3.73116	2.46674	4.1392	3.6375	3.81372	4.89047	Olr223_predicted	Rattus norvegicus olfactory receptor 223 (predicted) (Olr223_predicted), mRNA [NM_001000202]	NM_001000202	293369	GO:0007186|GO:0050911|GO:0004984|GO:0016021	Rn.141792
A_44_P402468	0.00152573	7.73802	8.31379	8.1584	8.03134	8.7587	8.3509	8.32226	8.29037	8.49267	Arrb1	Rattus norvegicus arrestin, beta 1 (Arrb1), mRNA [NM_012910]	NM_012910	25387	GO:0000187|GO:0006897|GO:0007165|GO:0007186|GO:0007188|GO:0007600|GO:0008277|GO:0019233|GO:0030817|GO:0030820|GO:0050896|GO:0050975|GO:0001664|GO:0004857|GO:0005515|GO:0030276|GO:0005622|GO:0005624|GO:0005625|GO:0005737|GO:0005829|GO:0005834|GO:0005886|GO:0045211	Rn.34876
A_44_P494020	0.00156385	4.67706	5.77916	4.96898	4.81811	6.11227	4.92033	3.88979	4.50359	4.26188	Olr641_predicted	Rattus norvegicus olfactory receptor 641 (predicted) (Olr641_predicted), mRNA [NM_001000643]	NM_001000643	404839	GO:0007186|GO:0050911|GO:0004984|GO:0016021	Rn.142853
A_44_P452048	0.00158726	4.79346	5.68114	5.38189	5.22409	6.74491	6.04797	3.99055	5.33112	5.4612	Olr217_predicted	Rattus norvegicus olfactory receptor 217 (predicted) (Olr217_predicted), mRNA [NM_001000199]	NM_001000199	293364	GO:0007186|GO:0050911|GO:0004984|GO:0016021	Rn.141798
A_44_P313618	0.00161955	2.60183	2.27103	4.63496	3.78804	5.49977	4.78978	3.64068	4.11014	4.41999	Olr1016_predicted	Rattus norvegicus olfactory receptor 1016 (predicted) (Olr1016_predicted), mRNA [NM_001000070]	NM_001000070	288858	GO:0007186|GO:0050911|GO:0004984|GO:0016021	Rn.143362
A_44_P259867	0.00163053	2.407	3.32613	4.62602	4.4615	5.07195	4.98369	4.48443	4.85309	5.10335	Olr262_predicted	Rattus norvegicus olfactory receptor 262 (predicted) (Olr262_predicted), mRNA [NM_001000221]	NM_001000221	293400	GO:0007186|GO:0050911|GO:0004984|GO:0016021	Rn.141770
A_44_P351413	0.00165951	2.30817	5.45293	4.22751	3.82132	4.02094	3.88152	3.68694	3.87055	4.18734	Gja10	Gap junction channel protein connexin57 (Fragment). [Source:Uniprot/SPTREMBL;Acc:Q80XY0] [ENSRNOT00000008469]		313126	GO:0007154|GO:0015285|GO:0005922|GO:0016021	Rn.154630
A_43_P16376	0.00166987	5.87146	6.30406	6.5499	6.38262	7.19168	6.84254	6.23448	6.3799	6.32242	Olr1307	Rattus norvegicus olfactory receptor 1307 (Olr1307), mRNA [NM_001000519]	NM_001000519	315573	GO:0007165|GO:0007186|GO:0007608|GO:0050896|GO:0050911|GO:0004872|GO:0004984|GO:0016020|GO:0016021	Rn.120690
A_44_P484730	0.00168868	2.45256	2.4619	4.05288	3.47767	5.54493	5.52858	4.8577	5.15654	5.02401	Olr526_predicted	Rattus norvegicus olfactory receptor 526 (predicted) (Olr526_predicted), mRNA [NM_001001375]	NM_001001375	295781	GO:0007186|GO:0050911|GO:0004984|GO:0016021	Rn.142930
A_44_P128079	0.00169074	4.59267	5.15231	5.11836	5.1179	5.88214	5.75392	4.73747	5.30278	4.86337	Olr1557_predicted	Rattus norvegicus olfactory receptor 1557 (predicted) (Olr1557_predicted), mRNA [NM_001000050]	NM_001000050	288190	GO:0007186|GO:0050911|GO:0004984|GO:0016021	Rn.142256
A_44_P292547	0.00174976	3.00763	6.40607	6.39673	5.70437	7.3653	7.03094	5.9358	6.0016	5.93855	Olr463_predicted	Rattus norvegicus olfactory receptor 463 (predicted) (Olr463_predicted), mRNA [NM_001000934]	NM_001000934	405255	GO:0007186|GO:0050911|GO:0004984|GO:0016021	Rn.142972
A_44_P524765	0.0018014	3.12319	2.08876	3.72436	3.93974	5.84452	4.95341	2.77734	3.00365	3.1226	Olr1491_predicted	Rattus norvegicus olfactory receptor 1491 (predicted) (Olr1491_predicted), mRNA [NM_001000717]	NM_001000717	404969	GO:0007186|GO:0050911|GO:0004984|GO:0016021	Rn.142088
A_44_P388801	0.00183586	4.63985	5.40774	5.74259	4.87779	6.28055	5.75579	4.31961	4.99975	4.99764	Olr1583_predicted	Rattus norvegicus olfactory receptor 1583 (predicted) (Olr1583_predicted), mRNA [NM_001000080]	NM_001000080	289241	GO:0007186|GO:0050911|GO:0004984|GO:0016021	Rn.142343
A_44_P454264	0.001892	3.13342	3.54488	4.41913	4.10961	3.68088	3.48078	4.33583	4.07098	4.90767	Olr1064_predicted	Rattus norvegicus olfactory receptor 1064 (predicted) (Olr1064_predicted), mRNA [NM_001001076]	NM_001001076	405966	GO:0007186|GO:0050911|GO:0004984|GO:0016021	Rn.143347
A_44_P536247	0.00190883	4.50356	6.23168	6.02274	5.17431	6.78634	6.59917	5.97437	5.99264	6.44339	Olr128_predicted	Rattus norvegicus olfactory receptor 128 (predicted) (Olr128_predicted), mRNA [NM_001000159]	NM_001000159	293263	GO:0007186|GO:0050911|GO:0004984|GO:0016021	Rn.141867
A_44_P332530	0.0019444	7.87685	8.48214	8.60985	8.18544	9.33637	8.81471	8.19479	8.57113	8.58321	Olr1488_predicted	Rattus norvegicus olfactory receptor 1488 (predicted) (Olr1488_predicted), mRNA [NM_001000719]	NM_001000719	404971	GO:0007186|GO:0050911|GO:0004984|GO:0016021	Rn.215184
A_44_P377018	0.00207599	4.12899	4.60764	5.82585	5.13416	3.60131	3.87992	5.45911	5.45412	5.97808	Olr1519_predicted	Rattus norvegicus olfactory receptor 1519 (predicted) (Olr1519_predicted), mRNA [NM_001000037]	NM_001000037	287517	GO:0007186|GO:0050911|GO:0004984|GO:0016021	Rn.142072
A_44_P125764	0.00209069	2.67606	5.08022	5.03714	4.06804	6.0232	4.96036	4.01129	4.41849	5.19635	Olr499_predicted	Rattus norvegicus olfactory receptor 499 (predicted) (Olr499_predicted), mRNA [NM_001000931]	NM_001000931	405251	GO:0007186|GO:0050911|GO:0004984|GO:0016021	Rn.142945
A_44_P545577	0.00210014	4.09864	5.71865	5.26263	4.59014	6.10101	5.7159	4.71476	5.02744	5.52133	Olr57_predicted	Rattus norvegicus olfactory receptor 57 (predicted) (Olr57_predicted), mRNA [NM_001000749]	NM_001000749	405018	GO:0007186|GO:0050911|GO:0004984|GO:0016021	Rn.141920
A_44_P240790	0.00214709	2.66081	2.85669	4.57607	3.77766	4.11149	3.45648	3.88501	4.26375	4.83345	Olr371_predicted	Rattus norvegicus olfactory receptor 371 (predicted) (Olr371_predicted), mRNA [NM_001000258]	NM_001000258	293803	GO:0007186|GO:0050911|GO:0004984|GO:0016021	Rn.141680
A_44_P384036	0.00218419	5.15261	5.64387	6.08635	6.64081	6.55942	5.84623	5.38805	5.49681	5.66672	Olr602_predicted	Rattus norvegicus olfactory receptor 602 (predicted) (Olr602_predicted), mRNA [NM_001000333]	NM_001000333	295829	GO:0007186|GO:0050911|GO:0004984|GO:0016021	Rn.142878
A_44_P529391	0.00224283	4.30197	4.60515	5.02082	4.5866	5.76858	5.51153	4.55504	4.87128	4.57035	Olr1193_predicted	Rattus norvegicus olfactory receptor 1193 (predicted) (Olr1193_predicted), mRNA [NM_001000594]	NM_001000594	367032	GO:0007186|GO:0050911|GO:0004984|GO:0016021	Rn.143573
A_44_P407292	0.00225257	5.12503	6.85414	6.56826	5.71677	6.77588	7.28515	6.41128	6.83706	7.3644	Olr1070_predicted	Rattus norvegicus olfactory receptor 1070 (predicted) (Olr1070_predicted), mRNA [NM_001000591]	NM_001000591	366816	GO:0007186|GO:0050911|GO:0004984|GO:0016021	Rn.143342
A_44_P306414	0.00228145	6.0274	7.58034	7.62463	6.79714	8.50998	7.73844	6.86171	6.96363	7.71056	Olr1679_predicted	Rattus norvegicus olfactory receptor 1679 (predicted) (Olr1679_predicted), mRNA [NM_001000892]	NM_001000892	405193	GO:0007186|GO:0050911|GO:0004984|GO:0016021	Rn.142696
A_44_P240756	0.00260845	4.10894	5.75969	5.67847	5.03743	7.02774	6.15777	4.63699	5.48396	5.20316	Olr604_predicted	Rattus norvegicus olfactory receptor 604 (predicted) (Olr604_predicted), mRNA [NM_001000656]	NM_001000656	404855	GO:0007186|GO:0007608|GO:0050911|GO:0001584|GO:0004984|GO:0005549|GO:0016021	Rn.142877
A_44_P454304	0.00271746	4.39564	5.60918	5.06521	4.96692	6.62897	5.61457	3.82639	4.63032	5.11964	Olr338_predicted	Rattus norvegicus olfactory receptor 338 (predicted) (Olr338_predicted), mRNA [NM_001000252]	NM_001000252	293781	GO:0007186|GO:0050911|GO:0004984|GO:0016021	Rn.141696
A_44_P177565	0.0028127	2.75239	2.95532	3.20717	3.04689	4.91344	3.6671	2.28901	2.78426	2.7589	Olr1724_predicted	Rattus norvegicus olfactory receptor 1724 (predicted) (Olr1724_predicted), mRNA [NM_001000277]	NM_001000277	294183	GO:0007186|GO:0050911|GO:0004984|GO:0016021	Rn.142669
A_44_P414421	0.00292572	4.10684	5.78145	4.91235	4.6467	6.63796	6.80653	4.21124	5.09781	6.03693	Olr1087_predicted	Rattus norvegicus olfactory receptor 1087 (predicted) (Olr1087_predicted), mRNA [NM_001000418]	NM_001000418	299586	GO:0007186|GO:0050911|GO:0004984|GO:0016021	Rn.143332
A_44_P475331	0.00297489	5.20084	6.88007	6.8752	5.84904	7.20048	7.17051	6.06405	6.35215	7.3312	Olr750_predicted	Rattus norvegicus olfactory receptor 750 (predicted) (Olr750_predicted), mRNA [NM_001000366]	NM_001000366	296003	GO:0007186|GO:0050911|GO:0004984|GO:0016021	Rn.142772
A_44_P247810	0.00305142	4.43299	5.30132	5.06518	5.00835	6.37081	5.74047	4.62474	5.21205	5.39504	Olr327_predicted	Rattus norvegicus olfactory receptor 327 (predicted) (Olr327_predicted), mRNA [NM_001000249]	NM_001000249	293765	GO:0007186|GO:0050911|GO:0004984|GO:0016021	Rn.141703
A_44_P151533	0.00314056	2.53253	3.26405	5.09417	4.08104	6.17912	5.53725	3.87005	4.93196	3.90219	Olr150_predicted	Rattus norvegicus olfactory receptor 150 (predicted) (Olr150_predicted), mRNA [NM_001000739]	NM_001000739	405001	GO:0007186|GO:0050911|GO:0003676|GO:0004984|GO:0008270|GO:0005622|GO:0016021	Rn.141850
A_44_P529375	0.00323097	3.98558	5.01534	5.10556	4.55864	6.31576	5.70695	4.55008	5.12638	5.52416	Olr1579_predicted	Rattus norvegicus olfactory receptor 1579 (predicted) (Olr1579_predicted), mRNA [NM_001000078]	NM_001000078	289239	GO:0007186|GO:0050911|GO:0004984|GO:0016021	Rn.142346
A_44_P394483	0.00324958	3.31799	3.25665	4.86708	4.57593	5.63206	5.58199	4.96647	5.27199	5.46244	Chrna10	Rattus norvegicus cholinergic receptor, nicotinic, alpha polypeptide 10 (Chrna10), mRNA [NM_022639]	NM_022639	64574	GO:0006811|GO:0006816|GO:0007271|GO:0042127|GO:0004889|GO:0005102|GO:0005216|GO:0005230|GO:0005262|GO:0005509|GO:0030594|GO:0005892|GO:0016021|GO:0045211	Rn.48767
A_44_P320764	0.00331926	2.75389	3.61146	3.55503	3.5295	3.92421	3.34102	4.08839	4.14337	4.90205	Olr1499_predicted	Rattus norvegicus olfactory receptor 1499 (predicted) (Olr1499_predicted), mRNA [NM_001000031]	NM_001000031	287502	GO:0007186|GO:0050911|GO:0004984|GO:0016021	Rn.142084
A_44_P163301	0.00347545	3.79228	2.6915	4.28559	3.70996	5.01444	4.79243	3.83705	4.19903	4.38657	Olr1177_predicted	Rattus norvegicus olfactory receptor 1177 (predicted) (Olr1177_predicted), mRNA [NM_001000865]	NM_001000865	405160	GO:0007186|GO:0050911|GO:0004984|GO:0016021	Rn.143578
A_44_P442705	0.00352532	2.92253	2.29074	2.90386	2.9577	4.49372	3.5843	2.20618	3.10612	2.71176	Olr1240_predicted	Rattus norvegicus olfactory receptor 1240 (predicted) (Olr1240_predicted), mRNA [NM_001000448]	NM_001000448	300565	GO:0007186|GO:0050911|GO:0004984|GO:0016021	Rn.143530
A_44_P179932	0.00376586	6.41676	7.56932	7.67551	6.9643	7.80569	7.57994	6.77214	7.33499	7.85992	Olr937_predicted	Rattus norvegicus olfactory receptor 937 (predicted) (Olr937_predicted), mRNA [NM_001001387]	NM_001001387	366803	GO:0007186|GO:0050911|GO:0004984|GO:0016021	Rn.143383
A_44_P465998	0.00389744	2.79874	2.83427	2.75603	3.16157	4.23465	3.75917	2.55032	2.95938	3.2196	Olr476_predicted	Rattus norvegicus olfactory receptor 476 (predicted) (Olr476_predicted), mRNA [NM_001000303]	NM_001000303	295746	GO:0007186|GO:0050911|GO:0004984|GO:0016021	Rn.142961
A_44_P334875	0.00413685	6.27795	6.9688	7.18966	7.0161	6.01154	5.90995	6.50735	6.39775	7.61183	Olr859_predicted	Rattus norvegicus olfactory receptor 859 (predicted) (Olr859_predicted), mRNA [NM_001000585]	NM_001000585	366458	GO:0007186|GO:0050911|GO:0004984|GO:0016021	Rn.112083
A_44_P358273	0.00423603	4.71874	6.82259	6.13118	6.08859	7.98057	7.09716	4.87833	4.92238	5.4072	Olr1115_predicted	Rattus norvegicus olfactory receptor 1115 (predicted) (Olr1115_predicted), mRNA [NM_001000885]	NM_001000885	405185	GO:0007186|GO:0050911|GO:0004984|GO:0016021	Rn.143617
A_44_P109490	0.00430977	2.70067	3.85103	3.51898	2.9185	4.12602	2.57209	3.50692	3.69494	4.66956	Olr1160_predicted	Rattus norvegicus olfactory receptor 1160 (predicted) (Olr1160_predicted), mRNA [NM_001000985]	NM_001000985	405341	GO:0007186|GO:0050911|GO:0004984|GO:0016021	Rn.143588
A_44_P397940	0.00438202	3.30427	3.22314	2.96501	3.23053	5.65104	5.7418	3.50873	4.03444	4.44626	Olr1246_predicted	Rattus norvegicus olfactory receptor 1246 (predicted) (Olr1246_predicted), mRNA [NM_001000808]	NM_001000808	405094	GO:0007186|GO:0050911|GO:0004984|GO:0016021	Rn.143524
A_44_P452032	0.00450996	3.93279	5.44876	5.77038	4.9729	6.663	6.06101	5.04519	5.35895	5.41708	Olr209_predicted	Rattus norvegicus olfactory receptor 209 (predicted) (Olr209_predicted), mRNA [NM_001000736]	NM_001000736	404995	GO:0007186|GO:0050911|GO:0004984|GO:0016021	Rn.141803
A_44_P456584	0.0046544	3.96912	4.99576	4.38448	4.38634	5.74126	5.01354	3.62511	4.88374	4.487	Olr471_predicted	Rattus norvegicus olfactory receptor 471 (predicted) (Olr471_predicted), mRNA [NM_001001125]	NM_001001125	406046	GO:0007186|GO:0050911|GO:0004984|GO:0016021	Rn.142965
A_44_P198608	0.00503693	3.22921	4.56673	4.002	4.09857	5.5578	4.87207	3.16619	3.52947	3.72766	Olr1253_predicted	Rattus norvegicus olfactory receptor 1253 (predicted) (Olr1253_predicted), mRNA [NM_001000805]	NM_001000805	405091	GO:0007186|GO:0050911|GO:0004984|GO:0005529|GO:0016021	Rn.143517
A_44_P308824	0.00510175	2.85596	2.81935	2.68074	2.63545	4.2032	4.01678	3.00052	3.06323	2.60514	Olr1593_predicted	Rattus norvegicus olfactory receptor 1593 (predicted) (Olr1593_predicted), mRNA [NM_001000085]	NM_001000085	289255	GO:0007186|GO:0050911|GO:0004984|GO:0016021	Rn.142335
A_44_P165612	0.00514613	6.98978	7.99009	8.21138	7.63789	7.86189	6.84945	7.80038	8.11224	8.79126	Olr1415_predicted	Rattus norvegicus olfactory receptor 1415 (predicted) (Olr1415_predicted), mRNA [NM_001000781]	NM_001000781	405059	GO:0007186|GO:0050911|GO:0004984|GO:0016021	Rn.142152
A_44_P419034	0.00517075	3.39647	5.23973	5.486	4.59881	6.12007	5.77028	4.70137	5.31111	4.85481	Olr181_predicted	Rattus norvegicus olfactory receptor 181 (predicted) (Olr181_predicted), mRNA [NM_001001030]	NM_001001030	405916	GO:0007186|GO:0050911|GO:0004984|GO:0016021	Rn.141826
A_44_P245393	0.00558883	3.25057	4.58842	4.37825	4.01108	5.30828	4.90346	3.0706	4.33598	3.7277	Olr127_predicted	Rattus norvegicus olfactory receptor 127 (predicted) (Olr127_predicted), mRNA [NM_001001026]	NM_001001026	405911	GO:0007186|GO:0050911|GO:0004984|GO:0016021	Rn.141868
A_44_P416685	0.00645033	5.52827	6.77616	6.96687	6.21999	8.19015	6.50898	6.31812	6.59622	7.25794	Olr1192_predicted	Rattus norvegicus olfactory receptor 1192 (predicted) (Olr1192_predicted), mRNA [NM_001000859]	NM_001000859	405152	GO:0007186|GO:0050911|GO:0004984|GO:0016021	Rn.143574
A_44_P191692	0.00650033	3.32222	4.92361	5.30732	4.50043	4.80436	3.33323	4.56425	4.91096	5.85174	Olr528_predicted	Rattus norvegicus olfactory receptor 528 (predicted) (Olr528_predicted), mRNA [NM_001000319]	NM_001000319	295776	GO:0007186|GO:0050911|GO:0004984|GO:0016021	Rn.142928
A_44_P208081	0.00684409	5.79027	5.59449	6.54369	5.91129	6.41989	7.23786	6.62672	6.69902	7.3114	Olr1092_predicted	Rattus norvegicus olfactory receptor 1092 (predicted) (Olr1092_predicted), mRNA [NM_001001380]	NM_001001380	299570	GO:0007186|GO:0050911|GO:0004984|GO:0016021	Rn.143328
A_44_P379490	0.00685143	3.07241	3.43781	4.84426	3.98092	5.43272	4.95486	4.05619	4.53571	5.02185	Olr461_predicted	Rattus norvegicus olfactory receptor 461 (predicted) (Olr461_predicted), mRNA [NM_001000294]	NM_001000294	295730	GO:0007186|GO:0050911|GO:0004984|GO:0016021	Rn.142974
A_44_P447465	0.00685236	7.18305	8.3938	8.20353	7.91357	9.16711	8.70325	7.73867	8.08082	7.97228	Olr875_predicted	Rattus norvegicus olfactory receptor 875 (predicted) (Olr875_predicted), mRNA [NM_001000054]	NM_001000054	288789	GO:0007186|GO:0050911|GO:0004984|GO:0005529|GO:0016021	Rn.143409
A_44_P404954	0.0071659	3.81314	5.70778	5.8587	6.02978	7.16214	6.18658	4.95153	5.30452	6.10267	Olr513_predicted	Rattus norvegicus olfactory receptor 513 (predicted) (Olr513_predicted), mRNA [NM_001000313]	NM_001000313	295766	GO:0007186|GO:0050911|GO:0004984|GO:0016021	Rn.142938
A_44_P351287	0.00740271	2.63418	5.24666	4.92825	4.65299	3.89656	2.82899	4.26659	4.68207	5.48542	Olr560_predicted	Rattus norvegicus olfactory receptor 560 (predicted) (Olr560_predicted), mRNA [NM_001000325]	NM_001000325	295801	GO:0007186|GO:0050911|GO:0004984|GO:0005529|GO:0016021	Rn.127862
A_43_P15879	0.00755114	2.87118	4.35765	4.75061	4.51424	5.46309	3.577	4.40756	4.21168	5.17407	Olr1079	Rattus norvegicus olfactory receptor 1079 (Olr1079), mRNA [NM_001000711]	NM_001000711	404960	GO:0007186|GO:0050911|GO:0004984|GO:0016021	Rn.124682
A_44_P130360	0.00827278	4.53659	5.46747	5.10651	4.92088	6.70977	5.98753	3.88282	5.02825	4.24834	Olr825_predicted	Rattus norvegicus olfactory receptor 825 (predicted) (Olr825_predicted), mRNA [NM_001000904]	NM_001000904	405214	GO:0007165|GO:0007186|GO:0007608|GO:0050896|GO:0050911|GO:0004872|GO:0004984|GO:0016020|GO:0016021	Rn.143085
A_44_P210262	0.00849243	2.86207	2.88288	3.28852	3.53579	4.69175	3.9932	2.79191	3.3675	3.66658	Olr483_predicted	Rattus norvegicus olfactory receptor 483 (predicted) (Olr483_predicted), mRNA [NM_001000683]	NM_001000683	404888	GO:0007186|GO:0050911|GO:0001584|GO:0004984|GO:0016021	Rn.142955
A_44_P529355	0.00849877	2.07198	2.02395	2.89795	2.15604	3.81759	3.26171	2.55311	2.50489	2.06059	Olr727_predicted	Rattus norvegicus olfactory receptor 727 (predicted) (Olr727_predicted), mRNA [NM_001000619]	NM_001000619	404811	GO:0007186|GO:0050911|GO:0004984|GO:0016021	Rn.142790
A_44_P128101	0.00873055	7.31364	8.68281	8.72749	7.82466	9.95835	8.24293	7.72327	8.13523	8.99504	Olr1111_predicted	Rattus norvegicus olfactory receptor 1111 (predicted) (Olr1111_predicted), mRNA [NM_001000425]	NM_001000425	300205	GO:0007186|GO:0050911|GO:0004984|GO:0016021	Rn.143284
A_44_P353541	0.00892141	4.65243	5.61282	5.7851	5.47406	6.8731	6.58225	5.64004	6.21989	5.99947	Olr779_predicted	Rattus norvegicus olfactory receptor 779 (predicted) (Olr779_predicted), mRNA [NM_001000917]	NM_001000917	405232	GO:0007186|GO:0050911|GO:0004984|GO:0016021	Rn.142752
A_44_P262182	0.00946751	5.06039	5.65628	5.60898	5.85827	6.17723	5.59525	5.22507	5.73392	5.30349	Olr1148_predicted	Rattus norvegicus olfactory receptor 1148 (predicted) (Olr1148_predicted), mRNA [NM_001000875]	NM_001000875	405173	GO:0007186|GO:0050911|GO:0004984|GO:0016021	Rn.143595
A_44_P363051	0.00949001	2.49006	4.50723	5.20121	4.22368	4.62273	5.30759	4.0324	4.6048	5.03145	Olr154_predicted	Rattus norvegicus olfactory receptor 154 (predicted) (Olr154_predicted), mRNA [NM_001000547]	NM_001000547	365333	GO:0007186|GO:0050911|GO:0004984|GO:0016021	Rn.141848
A_44_P224466	0.0098388	9.5853	10.1825	9.67797	10.2052	9.51484	10.8325	10.5009	10.4747	10.6963	Olr567_predicted	Rattus norvegicus olfactory receptor 567 (predicted) (Olr567_predicted), mRNA [NM_001000326]	NM_001000326	295806	GO:0007186|GO:0050911|GO:0004984|GO:0016021	Rn.142899
A_44_P400272	0.0100058	6.23549	6.90466	7.00188	6.77419	5.47483	6.23332	6.75055	6.40093	7.61466	Olr771_predicted	Rattus norvegicus olfactory receptor 771 (predicted) (Olr771_predicted), mRNA [NM_001000610]	NM_001000610	404799	GO:0007186|GO:0050911|GO:0004984|GO:0005529|GO:0016021	Rn.142759
A_44_P428566	0.0103708	2.5983	2.96894	2.40427	2.38021	3.78482	2.95695	2.78417	2.33668	3.1928	Olr1052_predicted	Rattus norvegicus olfactory receptor 1052 (predicted) (Olr1052_predicted), mRNA [NM_001001363]	NM_001001363	288838	GO:0007186|GO:0050911|GO:0004984|GO:0016021	Rn.143355
A_44_P306465	0.0104466	2.55041	2.19036	4.03414	3.11397	5.05995	4.50641	3.23385	4.22599	3.94694	Olr932_predicted	Rattus norvegicus olfactory receptor 932 (predicted) (Olr932_predicted), mRNA [NM_001001386]	NM_001001386	366802	GO:0007186|GO:0050911|GO:0004984|GO:0016021	Rn.143385
A_44_P372317	0.0109168	5.30856	6.00685	6.59179	6.13819	6.25789	5.10695	6.35541	6.50333	7.12492	Olr174_predicted	Rattus norvegicus olfactory receptor 174 (predicted) (Olr174_predicted), mRNA [NM_001001028]	NM_001001028	405914	GO:0007186|GO:0050911|GO:0004984|GO:0016021	Rn.141832
A_44_P285601	0.011311	5.1642	5.53003	6.16685	5.64875	6.04854	4.16146	5.56784	5.36218	6.45847	Olr94_predicted	Rattus norvegicus olfactory receptor 94 (predicted) (Olr94_predicted), mRNA [NM_001001023]	NM_001001023	405908	GO:0007186|GO:0050911|GO:0004984|GO:0016021	Rn.141893
A_44_P292568	0.0116948	5.98028	6.46055	6.74808	6.51108	7.07836	7.23339	7.04633	7.25961	7.73413	Olr233_predicted	Rattus norvegicus olfactory receptor 233 (predicted) (Olr233_predicted), mRNA [NM_001000207]	NM_001000207	293377	GO:0007186|GO:0050911|GO:0004984|GO:0016021	Rn.141786
A_44_P531675	0.0119441	4.62479	6.11295	6.27747	5.24206	7.41687	6.35039	5.30404	5.84047	6.42392	Olr1471_predicted	Rattus norvegicus olfactory receptor 1471 (predicted) (Olr1471_predicted), mRNA [NM_001000722]	NM_001000722	404974	GO:0007186|GO:0050911|GO:0004984|GO:0016021	Rn.142097
A_44_P419056	0.0119618	2.36192	3.61745	3.65852	2.24832	2.84398	2.26347	2.62419	2.76941	3.94538	Olr491_predicted	Rattus norvegicus olfactory receptor 491 (predicted) (Olr491_predicted), mRNA [NM_001000932]	NM_001000932	405252	GO:0007186|GO:0050911|GO:0004984|GO:0016021	Rn.142949
A_43_P16064	0.0121335	2.61279	2.36539	3.71442	3.66174	4.09616	3.67324	3.57351	3.46547	3.94583	Olr1696	Rattus norvegicus olfactory receptor 1696 (Olr1696), mRNA [NM_206850]	NM_206850	294158	GO:0007165|GO:0007186|GO:0007608|GO:0050896|GO:0050911|GO:0004872|GO:0004984|GO:0016020|GO:0016021	Rn.215727
A_44_P325571	0.0121728	2.11525	3.41777	4.11827	3.45814	3.77674	4.26568	4.57188	5.09176	5.82421	Olr349_predicted	Rattus norvegicus olfactory receptor 349 (predicted) (Olr349_predicted), mRNA [NM_001001019]	NM_001001019	405393	GO:0007186|GO:0050911|GO:0004984|GO:0016021	Rn.141689
A_44_P139819	0.012189	2.55796	3.78824	4.88566	4.05756	5.5764	4.35079	4.18772	4.47489	4.8825	Olr429_predicted	Rattus norvegicus olfactory receptor 429 (predicted) (Olr429_predicted), mRNA [NM_001000395]	NM_001000395	296690	GO:0007186|GO:0050911|GO:0004984|GO:0016021	Rn.143013
A_44_P552645	0.0126452	3.36529	3.50501	3.62897	3.01119	5.08667	4.02657	2.26309	2.92529	3.49436	Olr951_predicted	Rattus norvegicus olfactory receptor 951 (predicted) (Olr951_predicted), mRNA [NM_001000073]	NM_001000073	288879	GO:0007186|GO:0050911|GO:0004984|GO:0016021	Rn.143379
A_44_P262199	0.0126819	5.6391	5.00812	5.66441	5.28924	5.32919	4.73848	4.44694	5.61026	5.03024	Olr1581_predicted	Rattus norvegicus olfactory receptor 1581 (predicted) (Olr1581_predicted), mRNA [NM_001000533]	NM_001000533	364054	GO:0007186|GO:0050911|GO:0004984|GO:0016021	Rn.142345
A_44_P510528	0.0127416	4.54846	5.28363	5.58516	5.18261	4.9413	3.97525	5.40767	5.46453	6.23691	Olr1635_predicted	Rattus norvegicus olfactory receptor 1635 (predicted) (Olr1635_predicted), mRNA [NM_001000970]	NM_001000970	405325	GO:0007186|GO:0050911|GO:0004867|GO:0004984|GO:0016021	Rn.142438
A_44_P313608	0.013205	5.68995	6.42505	7.06847	6.53066	7.14501	5.19906	6.42809	6.17044	7.45749	Olr901_predicted	Rattus norvegicus olfactory receptor 901 (predicted) (Olr901_predicted), mRNA [NM_001000057]	NM_001000057	288810	GO:0007186|GO:0050911|GO:0004984|GO:0016021	Rn.138130
A_44_P557303	0.0135595	6.33191	7.26193	7.30074	6.83616	7.94369	7.41737	6.70395	7.03185	6.72999	Olr575_predicted	Rattus norvegicus olfactory receptor 575 (predicted) (Olr575_predicted), mRNA [NM_001000327]	NM_001000327	295813	GO:0007186|GO:0050911|GO:0004984|GO:0016021	Rn.142897
A_44_P433223	0.013723	6.65813	7.42371	7.32033	6.97156	7.95352	7.23206	7.2189	7.10486	7.36018	Olr247_predicted	Rattus norvegicus olfactory receptor 247 (predicted) (Olr247_predicted), mRNA [NM_001000217]	NM_001000217	293392	GO:0007186|GO:0050911|GO:0004984|GO:0016021	Rn.141776
A_44_P557273	0.0139437	2.10481	5.1076	4.32544	3.56893	4.5516	4.53993	3.86473	4.27899	4.9634	Olr1316_predicted	Rattus norvegicus olfactory receptor 1316 (predicted) (Olr1316_predicted), mRNA [NM_001000793]	NM_001000793	405077	GO:0007186|GO:0050911|GO:0004984|GO:0016021	Rn.143481
A_44_P189393	0.0139832	5.40977	6.48171	6.64746	5.74084	7.54812	6.64697	5.79272	6.4538	6.17827	Olr1230_predicted	Rattus norvegicus olfactory receptor 1230 (predicted) (Olr1230_predicted), mRNA [NM_001000595]	NM_001000595	367060	GO:0007186|GO:0050911|GO:0004984|GO:0016021	Rn.143539
A_44_P266908	0.0147687	2.02411	2.69009	3.47044	3.14677	3.17013	2.7452	3.33647	3.72133	3.72493	Olr143_predicted	Rattus norvegicus olfactory receptor 143 (predicted) (Olr143_predicted), mRNA [NM_001000163]	NM_001000163	293281	GO:0007186|GO:0050911|GO:0004984|GO:0016021	Rn.141855
A_44_P468224	0.0150939	3.32047	3.01118	4.27525	3.66671	5.39969	4.82724	4.26144	4.20277	4.03945	Olr1394_predicted	Rattus norvegicus olfactory receptor 1394 (predicted) (Olr1394_predicted), mRNA [NM_001001091]	NM_001001091	405985	GO:0007186|GO:0050911|GO:0004984|GO:0016021	Rn.142172
A_44_P391134	0.0160633	4.03339	4.67259	4.21108	4.37805	5.47674	4.83547	3.59017	3.9481	4.26482	Olr1365_predicted	Rattus norvegicus olfactory receptor 1365 (predicted) (Olr1365_predicted), mRNA [NM_214824]	NM_214824	287081	GO:0007186|GO:0050911|GO:0004984|GO:0016021	Rn.142201
A_44_P374756	0.0163055	3.24135	5.00669	5.14372	4.59414	5.65276	5.24531	4.2556	4.80469	4.66277	Olr1540_predicted	Rattus norvegicus olfactory receptor 1540 (predicted) (Olr1540_predicted), mRNA [NM_001001383]	NM_001001383	363762	GO:0007186|GO:0050911|GO:0004984|GO:0016021	Rn.142268
A_44_P512906	0.0165629	6.37588	7.51407	7.64231	7.04059	8.47415	7.21973	6.72385	7.1118	7.98711	Olr756_predicted	Rattus norvegicus olfactory receptor 756 (predicted) (Olr756_predicted), mRNA [NM_001000614]	NM_001000614	404803	GO:0007186|GO:0050911|GO:0004984|GO:0016021	Rn.142768
A_44_P391085	0.0165941	2.55475	3.51013	3.86401	3.93964	3.89692	3.51901	3.98443	3.73418	4.59235	Olr1126_predicted	Rattus norvegicus olfactory receptor 1126 (predicted) (Olr1126_predicted), mRNA [NM_001000880]	NM_001000880	405179	GO:0007186|GO:0050911|GO:0004984|GO:0016021	Rn.143609
A_44_P130380	0.0176871	2.83803	3.63588	5.09275	4.21589	4.09876	3.5773	4.44674	3.99661	5.00417	Olr1250_predicted	Rattus norvegicus olfactory receptor 1250 (predicted) (Olr1250_predicted), mRNA [NM_001000806]	NM_001000806	405092	GO:0007186|GO:0050911|GO:0004984|GO:0016021	Rn.143520
A_44_P503326	0.0181346	3.26821	5.55416	5.82024	5.21432	5.3887	5.97992	4.70251	5.08849	5.88601	Olr486_predicted	Rattus norvegicus olfactory receptor 486 (predicted) (Olr486_predicted), mRNA [NM_001000682]	NM_001000682	404887	GO:0007186|GO:0050911|GO:0004984|GO:0016021	Rn.142952
A_44_P545605	0.0183784	3.46649	4.64173	4.75349	4.28391	5.0416	3.39272	4.00565	3.84972	5.20552	Olr462_predicted	Rattus norvegicus olfactory receptor 462 (predicted) (Olr462_predicted), mRNA [NM_001000295]	NM_001000295	295732	GO:0007186|GO:0050911|GO:0004984|GO:0016021	Rn.142973
A_44_P165653	0.0188099	3.00018	4.00072	3.91342	3.53229	4.99027	4.79161	3.75941	3.91204	4.06882	Olr576_predicted	Rattus norvegicus olfactory receptor 576 (predicted) (Olr576_predicted), mRNA [NM_001000328]	NM_001000328	295814	GO:0007186|GO:0050911|GO:0004984|GO:0016021	Rn.142896
A_44_P278479	0.0192356	2.42661	2.20408	3.97507	3.30808	4.62917	4.18289	3.39138	3.73575	3.98034	Olr1084_predicted	Rattus norvegicus olfactory receptor 1084 (predicted) (Olr1084_predicted), mRNA [NM_001000709]	NM_001000709	404958	GO:0007186|GO:0050911|GO:0004984|GO:0016021	Rn.143334
A_44_P397952	0.0193195	5.85976	6.80662	6.72144	6.22285	7.76377	6.46259	6.01765	6.67058	6.81255	Olr1691_predicted	Rattus norvegicus olfactory receptor 1691 (predicted) (Olr1691_predicted), mRNA [NM_001000273]	NM_001000273	294161	GO:0007186|GO:0050911|GO:0004984|GO:0016021	Rn.142686
A_44_P360600	0.0197436	1.89897	3.17738	3.88953	3.4353	4.31627	3.43761	3.62826	3.59073	4.13745	Olr803_predicted	Rattus norvegicus olfactory receptor 803 (predicted) (Olr803_predicted), mRNA [NM_001000853]	NM_001000853	405143	GO:0007186|GO:0050911|GO:0004984|GO:0016021	Rn.143119
A_44_P489380	0.0200812	3.35464	4.77692	5.56128	4.13686	6.34084	5.15713	4.15229	4.57866	5.33443	Olr69_predicted	Rattus norvegicus olfactory receptor 69 (predicted) (Olr69_predicted), mRNA [NM_001001280]	NM_001001280	365326	GO:0007186|GO:0050911|GO:0004984|GO:0016021	Rn.141914
A_44_P205704	0.0204397	2.80742	3.46241	2.46105	2.20881	3.98101	3.08073	2.20449	2.46663	2.86848	Olr1437_predicted	Rattus norvegicus olfactory receptor 1437 (predicted) (Olr1437_predicted), mRNA [NM_001000015]	NM_001000015	287325	GO:0007186|GO:0050911|GO:0004984|GO:0016021	Rn.142136
A_44_P104737	0.0204834	3.75511	5.52862	5.95955	5.19923	6.37624	5.8547	5.20969	5.39721	5.39464	Olr410_predicted	Rattus norvegicus olfactory receptor 410 (predicted) (Olr410_predicted), mRNA [NM_001000969]	NM_001000969	405322	GO:0007186|GO:0050911|GO:0001584|GO:0004984|GO:0016021	Rn.143029
A_44_P536192	0.0209221	4.68803	5.78924	6.2601	5.7798	6.16494	4.73999	5.57251	5.20585	6.67615	Olr704_predicted	Rattus norvegicus olfactory receptor 704 (predicted) (Olr704_predicted), mRNA [NM_001000626]	NM_001000626	404818	GO:0007186|GO:0050911|GO:0004984|GO:0005529|GO:0016021	Rn.142809
A_44_P519978	0.021017	2.54047	4.06688	4.73617	4.06197	3.34099	3.39815	4.52528	4.27238	5.45061	Olr544_predicted	Rattus norvegicus olfactory receptor 544 (predicted) (Olr544_predicted), mRNA [NM_001001052]	NM_001001052	405940	GO:0007186|GO:0050911|GO:0004984|GO:0016021	Rn.142915
A_44_P254366	0.0212816	2.51427	4.1238	4.57575	3.55494	6.00703	4.41105	3.53558	4.02418	4.5306	LOC680149	UI-R-CV1-bta-f-08-0-UI.s1 UI-R-CV1 Rattus norvegicus cDNA clone UI-R-CV1-bta-f-08-0-UI 3', mRNA sequence [BG374638]	BG374638	680149		Rn.20355
A_44_P536210	0.0220329	4.92504	5.80694	6.26257	5.51211	5.62158	4.16555	5.29486	5.70979	6.47594	Olr110_predicted	Rattus norvegicus olfactory receptor 110 (predicted) (Olr110_predicted), mRNA [NM_001000743]	NM_001000743	405007	GO:0007186|GO:0050911|GO:0004984|GO:0016021	Rn.141881
A_44_P111754	0.0221264	3.37947	4.17393	4.56072	4.16115	5.06115	3.33233	3.63848	3.71674	4.51434	Olr1405_predicted	Rattus norvegicus olfactory receptor 1405 (predicted) (Olr1405_predicted), mRNA [NM_001001012]	NM_001001012	405386	GO:0007186|GO:0050911|GO:0004984|GO:0016021	Rn.142165
A_44_P365351	0.0222229	2.97615	3.63591	4.27974	3.72821	6.37931	5.13522	4.28476	4.15521	4.3791	Olr1346	Rattus norvegicus olfactory receptor 1346 (Olr1346), mRNA [NM_001000520]	NM_001000520	316633	GO:0007165|GO:0007186|GO:0007608|GO:0050896|GO:0050911|GO:0004872|GO:0004984|GO:0016020|GO:0016021	Rn.110764
A_44_P243037	0.0226374	5.91777	7.21385	7.36356	6.68842	7.65933	7.92573	7.47303	7.84097	8.44671	Olr1657_predicted	Rattus norvegicus olfactory receptor 1657 (predicted) (Olr1657_predicted), mRNA [NM_001000536]	NM_001000536	364726	GO:0007186|GO:0050911|GO:0004984|GO:0016021	Rn.142507
A_44_P501005	0.0236692	4.68299	5.55049	5.69863	5.46518	5.57247	5.09569	5.89011	5.70197	6.58782	Olr323_predicted	Rattus norvegicus olfactory receptor 323 (predicted) (Olr323_predicted), mRNA [NM_001000245]	NM_001000245	293761	GO:0007186|GO:0050911|GO:0004984|GO:0016021	Rn.141707
A_44_P358308	0.0236977	2.82554	4.65307	4.88566	4.4057	4.28788	3.40541	4.02527	4.06698	5.23206	Olr530_predicted	Rattus norvegicus olfactory receptor 530 (predicted) (Olr530_predicted), mRNA [NM_001001376]	NM_001001376	295786	GO:0007186|GO:0050911|GO:0004984|GO:0016021	Rn.142926
A_44_P472855	0.0240278	3.27648	4.61367	4.52389	4.42237	5.74967	5.94351	3.92353	5.32034	5.46142	Olr1279_predicted	Rattus norvegicus olfactory receptor 1279 (predicted) (Olr1279_predicted), mRNA [NM_001000961]	NM_001000961	405313	GO:0007186|GO:0050911|GO:0004984|GO:0016021	Rn.143503
A_44_P151574	0.0243873	6.89282	7.86177	8.105	7.54628	8.61216	7.58082	7.44405	7.79622	8.33852	Olr1401_predicted	Rattus norvegicus olfactory receptor 1401 (predicted) (Olr1401_predicted), mRNA [NM_001000003]	NM_001000003	287247	GO:0007186|GO:0050911|GO:0004984|GO:0016021	Rn.142166
A_44_P351275	0.0248429	2.61008	3.08625	4.66249	3.27978	4.66235	3.85186	3.40286	3.84168	4.20478	Olr1765_predicted	Rattus norvegicus olfactory receptor 1765 (predicted) (Olr1765_predicted), mRNA [NM_001000489]	NM_001000489	302821	GO:0007186|GO:0050911|GO:0004984|GO:0016021	Rn.143700
A_44_P550263	0.0248854	5.65628	6.32719	6.56769	6.20033	7.45718	6.11022	6.23613	5.93157	7.17736	Olr1720_predicted	Rattus norvegicus olfactory receptor 1720 (predicted) (Olr1720_predicted), mRNA [NM_001001116]	NM_001001116	406015	GO:0007186|GO:0050911|GO:0004984|GO:0016021	Rn.142671
A_44_P257400	0.0249274	3.69666	4.05083	4.80864	4.60358	3.8727	3.59861	4.41774	3.62472	4.70853	Olr1704_predicted	Rattus norvegicus olfactory receptor 1704 (predicted) (Olr1704_predicted), mRNA [NM_001000271]	NM_001000271	294155	GO:0007186|GO:0050911|GO:0004984|GO:0016021	Rn.142677
A_44_P153891	0.0262754	2.5866	3.32723	3.80666	3.17595	3.35161	2.54	3.96368	4.09842	4.48588	Olr878_predicted	Rattus norvegicus olfactory receptor 878 (predicted) (Olr878_predicted), mRNA [NM_001000497]	NM_001000497	304610	GO:0007186|GO:0050911|GO:0004984|GO:0016021	Rn.143406
A_44_P153825	0.0266327	4.89716	5.83077	5.85508	5.17701	6.79713	5.84024	4.66264	5.34411	5.13837	Olr830_predicted	Rattus norvegicus olfactory receptor 830 (predicted) (Olr830_predicted), mRNA [NM_001000900]	NM_001000900	405210	GO:0007186|GO:0050911|GO:0004984|GO:0016021	Rn.143080
A_44_P423715	0.0271776	3.391	3.76131	4.01953	3.64645	2.81365	2.96108	3.49457	3.24052	4.39954	Olr826_predicted	Rattus norvegicus olfactory receptor 826 (predicted) (Olr826_predicted), mRNA [NM_001000903]	NM_001000903	405213	GO:0007165|GO:0007186|GO:0007608|GO:0050896|GO:0050911|GO:0004872|GO:0004984|GO:0016020|GO:0016021	Rn.143084
A_44_P332568	0.0286249	7.07737	7.6239	7.22419	7.63773	6.48677	7.12268	7.60915	7.88372	8.33962	Olr1381_predicted	Rattus norvegicus olfactory receptor 1381 (predicted) (Olr1381_predicted), mRNA [NM_001000523]	NM_001000523	363549	GO:0007186|GO:0050911|GO:0004984|GO:0016021	Rn.142191
A_44_P194029	0.0292995	2.66827	5.07893	5.32342	4.50799	5.23317	5.8913	4.56806	5.10573	5.46742	Olr799_predicted	Rattus norvegicus olfactory receptor 799 (predicted) (Olr799_predicted), mRNA [NM_001000854]	NM_001000854	405144	GO:0007186|GO:0050911|GO:0004984|GO:0016021	Rn.143125
A_44_P348912	0.0300544	2.34374	2.9202	3.46267	3.26243	3.03616	2.39503	3.01273	3.19356	3.53642	Olr260_predicted	Rattus norvegicus olfactory receptor 260 (predicted) (Olr260_predicted), mRNA [NM_001000946]	NM_001000946	405290	GO:0007186|GO:0050911|GO:0004984|GO:0016021	Rn.141771
A_44_P189329	0.0302561	2.86527	3.08358	3.41409	3.19806	4.21519	3.75725	3.54805	3.8189	3.36688	Olr1225_predicted	Rattus norvegicus olfactory receptor 1225 (predicted) (Olr1225_predicted), mRNA [NM_001001083]	NM_001001083	405974	GO:0007186|GO:0050911|GO:0004984|GO:0016021	Rn.143543
A_44_P435697	0.0308058	3.34451	4.74242	5.26308	4.69446	6.68777	5.86985	4.6442	5.13273	4.80682	Olr1223_predicted	Rattus norvegicus olfactory receptor 1223 (predicted) (Olr1223_predicted), mRNA [NM_001000441]	NM_001000441	300549	GO:0007186|GO:0050911|GO:0004984|GO:0016021	Rn.143544
A_44_P341952	0.0311963	2.17248	3.24425	3.11492	2.2396	3.17476	2.28601	2.22335	2.67341	4.04937	Olr1568_predicted	Rattus norvegicus olfactory receptor 1568 (predicted) (Olr1568_predicted), mRNA [NM_001000532]	NM_001000532	363826	GO:0007186|GO:0050911|GO:0004984|GO:0016021	Rn.142228
A_44_P186973	0.0320026	4.94359	6.25216	5.89589	4.90126	7.26093	5.55786	4.79715	5.26674	6.48591	Olr417_predicted	Rattus norvegicus olfactory receptor 417 (predicted) (Olr417_predicted), mRNA [NM_001000388]	NM_001000388	296679	GO:0007186|GO:0050911|GO:0003676|GO:0004984|GO:0008270|GO:0005622|GO:0016021	Rn.143024
A_44_P144316	0.033084	2.77836	4.45934	5.03227	4.39652	6.07139	5.03541	4.05926	4.56828	4.71982	Olr1470	Rattus norvegicus olfactory receptor 1470 (Olr1470), mRNA [NM_001000723]	NM_001000723	404975	GO:0007165|GO:0007186|GO:0007608|GO:0050896|GO:0050911|GO:0004872|GO:0004984|GO:0016020|GO:0016021	Rn.129823
A_44_P515305	0.0349117	5.38859	6.73043	6.72391	6.24569	6.68106	5.11223	6.18283	5.72477	7.41905	Olr120_predicted	Rattus norvegicus olfactory receptor 120 (predicted) (Olr120_predicted), mRNA [NM_001000154]	NM_001000154	293256	GO:0007186|GO:0050911|GO:0004984|GO:0016021	Rn.141874
A_44_P153879	0.0354609	3.15241	5.38805	5.19485	4.53586	4.41959	3.705	4.41304	4.38617	5.8591	Olr1505_predicted	Rattus norvegicus olfactory receptor 1505 (predicted) (Olr1505_predicted), mRNA [NM_001000032]	NM_001000032	287506	GO:0007186|GO:0050911|GO:0004984|GO:0016021	Rn.142081
A_44_P505835	0.0356342	2.85316	3.16993	5.096	4.33133	4.10363	3.81873	4.14611	4.53556	5.31277	Olr1463_predicted	Rattus norvegicus olfactory receptor 1463 (predicted) (Olr1463_predicted), mRNA [NM_001000023]	NM_001000023	287363	GO:0007186|GO:0050911|GO:0004984|GO:0016021	Rn.142115
A_44_P346513	0.0358219	4.97471	5.89909	5.93868	5.74627	5.86106	5.29562	5.68328	5.30089	7.19803	Olr398_predicted	Rattus norvegicus olfactory receptor 398 (predicted) (Olr398_predicted), mRNA [NM_001000830]	NM_001000830	405119	GO:0007186|GO:0050911|GO:0004984|GO:0016021	Rn.143040
A_44_P158659	0.0362903	7.02537	7.60818	7.70861	7.88776	8.34199	6.72981	7.65875	7.4122	8.52981	Olr213_predicted	Rattus norvegicus olfactory receptor 213 (predicted) (Olr213_predicted), mRNA [NM_001000735]	NM_001000735	404994	GO:0007186|GO:0050911|GO:0004984|GO:0016021	Rn.141801
A_43_P16377	0.0363897	3.32599	4.20793	4.29419	3.62886	5.50957	4.69199	4.32464	4.54824	4.25509	Olr1226	Rattus norvegicus olfactory receptor 1226 (Olr1226), mRNA [NM_001000442]	NM_001000442	300551	GO:0007186|GO:0050911|GO:0004872|GO:0004984|GO:0016021	Rn.109772
A_44_P194079	0.0367407	2.93387	4.07187	3.84123	2.93546	3.25536	2.62601	3.42084	2.87456	4.39863	Olr1057_predicted	Rattus norvegicus olfactory receptor 1057 (predicted) (Olr1057_predicted), mRNA [NM_001000072]	NM_001000072	288866	GO:0007186|GO:0050911|GO:0004984|GO:0016021	Rn.143353
A_44_P208067	0.0367969	4.25518	4.62323	5.02902	4.5516	5.14235	5.94664	5.42892	5.58191	5.30032	Olr153_predicted	Rattus norvegicus olfactory receptor 153 (predicted) (Olr153_predicted), mRNA [NM_001000167]	NM_001000167	293301	GO:0007186|GO:0050911|GO:0004984|GO:0016021	Rn.141849
A_44_P116381	0.0376269	5.54392	6.10226	6.69355	6.21675	5.87023	5.05586	6.51797	5.89497	7.55851	Olr687_predicted	Rattus norvegicus olfactory receptor 687 (predicted) (Olr687_predicted), mRNA [NM_001000356]	NM_001000356	295892	GO:0007186|GO:0050911|GO:0004984|GO:0016021	Rn.142820
A_44_P494061	0.0383642	4.71118	5.42255	5.96296	5.4936	6.37107	4.4777	5.33773	5.30082	6.3967	Olr450_predicted	Rattus norvegicus olfactory receptor 450 (predicted) (Olr450_predicted), mRNA [NM_001000288]	NM_001000288	295721	GO:0007186|GO:0050911|GO:0004984|GO:0016021	Rn.142981
A_44_P245443	0.0390564	2.81643	4.76321	4.83488	4.45547	5.95199	5.60483	4.65784	5.08431	5.21805	Olr482_predicted	Rattus norvegicus olfactory receptor 482 (predicted) (Olr482_predicted), mRNA [NM_001000561]	NM_001000561	366099	GO:0007186|GO:0050911|GO:0004984|GO:0016021	Rn.142956
A_44_P555042	0.0408487	8.43605	9.12154	8.91119	8.95092	9.67039	9.47454	8.59712	8.95362	9.05852	Olr157_predicted	Rattus norvegicus olfactory receptor 157 (predicted) (Olr157_predicted), mRNA [NM_001000169]	NM_001000169	293304	GO:0007186|GO:0050911|GO:0004984|GO:0016021	Rn.141846
A_44_P236001	0.041082	5.65086	6.19424	6.51206	5.95002	7.03361	6.59065	6.118	6.43405	7.01038	Olr715_predicted	Rattus norvegicus olfactory receptor 715 (predicted) (Olr715_predicted), mRNA [NM_001000623]	NM_001000623	404815	GO:0007186|GO:0050911|GO:0004984|GO:0016021	Rn.142800
A_44_P266892	0.0417337	2.8499	2.71994	4.86048	3.52862	5.82912	4.88873	4.72473	4.19309	3.69839	Olr224_predicted	Rattus norvegicus olfactory receptor 224 (predicted) (Olr224_predicted), mRNA [NM_001000553]	NM_001000553	365342	GO:0007186|GO:0050911|GO:0004984|GO:0016021	Rn.141791
A_44_P388813	0.0432127	5.66589	6.19306	6.88339	6.07327	5.24708	5.76317	6.20354	6.38084	6.93235	Olr11_predicted	Rattus norvegicus olfactory receptor 11 (predicted) (Olr11_predicted), mRNA [NM_001000114]	NM_001000114	293070	GO:0007186|GO:0050911|GO:0004984|GO:0016021	Rn.141955
A_44_P259828	0.0436246	2.25876	3.5483	3.46678	2.92943	2.91993	2.2378	2.75594	3.31806	3.75555	Olr344_predicted	Rattus norvegicus olfactory receptor 344 (predicted) (Olr344_predicted), mRNA [NM_001001043]	NM_001001043	405929	GO:0007186|GO:0050911|GO:0004984|GO:0016021	Rn.145383
A_44_P273888	0.0444203	5.71653	6.05803	6.13401	5.71392	7.23317	6.29567	5.61686	5.98364	6.6545	Olr786_predicted	Rattus norvegicus olfactory receptor 786 (predicted) (Olr786_predicted), mRNA [NM_001000916]	NM_001000916	405231	GO:0007186|GO:0050911|GO:0004984|GO:0016021	Rn.142745
A_44_P138276	0.0461451	5.17037	5.50871	6.27265	5.91812	6.20245	4.95375	5.65099	5.41274	6.59071	Olr1102_predicted	PREDICTED: Rattus norvegicus olfactory receptor 1102 (predicted) (Olr1102_predicted), mRNA [XM_235620]		300194	GO:0007186|GO:0050911|GO:0004984|GO:0016021
A_44_P353556	0.0462187	5.06333	6.19914	6.13352	5.4803	7.36612	5.35619	4.54376	5.00629	5.68702	Olr404_predicted	Rattus norvegicus olfactory receptor 404 (predicted) (Olr404_predicted), mRNA [NM_001000382]	NM_001000382	296667	GO:0007186|GO:0050911|GO:0004984|GO:0016021	Rn.143034
A_44_P339626	0.046569	5.96556	6.53888	6.81175	6.90127	7.05836	5.96949	6.48105	6.42659	7.16237	Olr1475_predicted	Rattus norvegicus olfactory receptor 1475 (predicted) (Olr1475_predicted), mRNA [NM_001000027]	NM_001000027	287487	GO:0007186|GO:0050911|GO:0004984|GO:0016021	Rn.142094
A_44_P351289	0.0471645	5.3669	6.25374	6.60346	5.97659	6.24128	5.22841	6.23611	6.01992	7.1901	Olr1368_predicted	Rattus norvegicus olfactory receptor 1368 (predicted) (Olr1368_predicted), mRNA [NM_214825]	NM_214825	287082	GO:0007186|GO:0050911|GO:0004984|GO:0016021	Rn.142200
A_44_P461231	0.0481181	3.38494	4.26257	4.89742	4.01834	5.9569	4.90849	4.72401	4.34101	4.86345	Olr774_predicted	Rattus norvegicus olfactory receptor 774 (predicted) (Olr774_predicted), mRNA [NM_001000918]	NM_001000918	405233	GO:0007186|GO:0050911|GO:0004984|GO:0016021	Rn.142756
A_44_P280850	0.0494747	2.78166	2.87874	3.17037	2.80038	3.94514	3.48601	2.78508	2.59086	2.98063	Olr869_predicted	Rattus norvegicus olfactory receptor 869 (predicted) (Olr869_predicted), mRNA [NM_001000413]	NM_001000413	298478	GO:0007186|GO:0050911|GO:0004984|GO:0016021	Rn.143171
A_44_P304159	0.0497074	4.15298	4.63539	4.97428	4.81457	5.38043	4.0129	4.43629	4.61367	5.47731	Olr588_predicted	Rattus norvegicus olfactory receptor 588 (predicted) (Olr588_predicted), mRNA [NM_001000329]	NM_001000329	295822	GO:0007165|GO:0007186|GO:0050911|GO:0004984|GO:0005887|GO:0016021	Rn.142887
A_44_P118752	0.050892	2.31783	2.11162	3.54206	3.16751	3.46179	3.40998	2.95854	3.36973	3.89954	Olr241_predicted	Rattus norvegicus olfactory receptor 241 (predicted) (Olr241_predicted), mRNA [NM_001000734]	NM_001000734	404992	GO:0007186|GO:0050911|GO:0004984|GO:0016021	Rn.141781
A_44_P402604	0.0510739	4.02046	5.21782	5.66108	4.74734	6.10061	5.03894	4.90059	5.29804	5.68303	Olr710_predicted	Rattus norvegicus olfactory receptor 710 (predicted) (Olr710_predicted), mRNA [NM_001000571]	NM_001000571	366113	GO:0007186|GO:0050911|GO:0004984|GO:0005529|GO:0016021	Rn.142805
A_44_P262154	0.0515259	6.67056	7.07699	7.52642	6.57844	8.79116	6.98248	6.28041	6.98123	7.57197	Olr1392_predicted	Rattus norvegicus olfactory receptor 1392 (predicted) (Olr1392_predicted), mRNA [NM_001001090]	NM_001001090	405984	GO:0007186|GO:0050911|GO:0004984|GO:0016021	Rn.142174
A_44_P505793	0.0516073	2.67604	3.86672	3.38732	3.08526	4.96994	3.75786	2.93407	3.70066	3.81791	Olr611_predicted	Rattus norvegicus olfactory receptor 611 (predicted) (Olr611_predicted), mRNA [NM_001000926]	NM_001000926	405245	GO:0007186|GO:0050911|GO:0004984|GO:0016021	Rn.142871
A_44_P360650	0.0520265	3.88782	4.69367	5.17445	4.52569	4.82926	3.5899	4.5525	4.74553	5.52161	Olr1058_predicted	Rattus norvegicus olfactory receptor 1058 (predicted) (Olr1058_predicted), mRNA [NM_001000066]	NM_001000066	288832	GO:0007186|GO:0050911|GO:0004984|GO:0016021	Rn.143352
A_44_P543137	0.0527925	2.1059	2.99691	3.99889	3.26074	3.38503	3.29036	3.69477	3.66839	4.54795	Olr824_predicted	Rattus norvegicus olfactory receptor 824 (predicted) (Olr824_predicted), mRNA [NM_001000905]	NM_001000905	405215	GO:0007186|GO:0050911|GO:0004984|GO:0016021	Rn.143086
A_44_P482413	0.0536295	6.04675	6.76796	7.0362	6.60198	6.94611	5.90179	6.40963	6.20185	7.65113	Olr725_predicted	Rattus norvegicus olfactory receptor 725 (predicted) (Olr725_predicted), mRNA [NM_001000514]	NM_001000514	311180	GO:0007186|GO:0050911|GO:0004984|GO:0016021	Rn.142792
A_44_P102465	0.0545329	1.89847	4.05991	4.73852	4.48521	5.51187	4.97744	3.95402	4.28352	4.73375	Olr1107_predicted	Rattus norvegicus olfactory receptor 1107 (predicted) (Olr1107_predicted), mRNA [NM_001000424]	NM_001000424	300202	GO:0007165|GO:0007186|GO:0007608|GO:0050896|GO:0050911|GO:0004872|GO:0004984|GO:0016020|GO:0016021	Rn.143286
A_44_P259882	0.0547153	2.67833	2.83644	4.00195	4.88691	5.4084	5.88965	4.54997	5.35075	5.17948	Olr448_predicted	Rattus norvegicus olfactory receptor 448 (predicted) (Olr448_predicted), mRNA [NM_001000287]	NM_001000287	295720	GO:0007186|GO:0050911|GO:0004984|GO:0016021	Rn.142982
A_43_P12390	0.0572743	1.95807	5.06664	3.68735	2.77314	3.5691	2.8815	3.14639	3.28055	3.79558	Tas2r16	Rattus norvegicus taste receptor, type 2, member 16 (Tas2r16), mRNA [NM_023994]	NM_023994	78980	GO:0007165|GO:0007186|GO:0050896|GO:0050909|GO:0004872|GO:0004930|GO:0008527|GO:0016020|GO:0016021	Rn.48783
A_44_P374718	0.0579793	2.43439	3.38293	2.38503	2.94037	2.87929	2.63623	3.86534	3.69453	3.93368	Olr1587_predicted	Rattus norvegicus olfactory receptor 1587 (predicted) (Olr1587_predicted), mRNA [NM_001000913]	NM_001000913	405224	GO:0007186|GO:0050911|GO:0004984|GO:0016021	Rn.122838
A_44_P121127	0.05811	2.31391	2.20577	4.45033	3.10905	3.42978	3.18981	2.74513	3.57692	3.80929	Olr852_predicted	Rattus norvegicus olfactory receptor 852 (predicted) (Olr852_predicted), mRNA [NM_001000399]	NM_001000399	298039	GO:0007186|GO:0050911|GO:0004984|GO:0016021	Rn.143202
A_44_P311216	0.0581472	3.22282	4.96232	5.06966	4.37717	5.32927	5.19785	4.58248	4.91815	5.8348	Olr801_predicted	Rattus norvegicus olfactory receptor 801 (predicted) (Olr801_predicted), mRNA [NM_001001004]	NM_001001004	405372	GO:0007186|GO:0050911|GO:0004984|GO:0016021	Rn.143121
A_44_P487003	0.0583442	3.87134	4.34992	4.96127	4.74515	6.20065	5.60468	4.62958	4.95451	4.8734	Olr807_predicted	Rattus norvegicus olfactory receptor 807 (predicted) (Olr807_predicted), mRNA [NM_001000851]	NM_001000851	405141	GO:0007165|GO:0007186|GO:0050911|GO:0004984|GO:0005887|GO:0016021	Rn.143115
A_44_P163290	0.0589278	4.93438	5.85479	6.32869	5.66	5.53251	4.21997	5.81285	5.17119	6.72693	Olr691_predicted	Rattus norvegicus olfactory receptor 691 (predicted) (Olr691_predicted), mRNA [NM_001000630]	NM_001000630	404822	GO:0007186|GO:0050911|GO:0004984|GO:0016021	Rn.142817
A_44_P102438	0.0591339	4.71425	5.12728	6.16456	5.42798	5.46225	4.75474	5.35989	5.14437	6.65579	Olr319_predicted	Rattus norvegicus olfactory receptor 319 (predicted) (Olr319_predicted), mRNA [NM_001000506]	NM_001000506	309222	GO:0007186|GO:0050911|GO:0004984|GO:0016021	Rn.141710
A_44_P198648	0.0604665	2.32055	3.23526	3.48474	3.67527	3.23416	2.68276	3.42776	3.38552	4.04309	Olr1323_predicted	Rattus norvegicus olfactory receptor 1323 (predicted) (Olr1323_predicted), mRNA [NM_001000472]	NM_001000472	300624	GO:0007186|GO:0050911|GO:0004984|GO:0016021	Rn.143476
A_44_P142058	0.0625604	3.4235	3.5586	3.62023	2.95537	5.28869	4.2537	3.21758	3.34474	3.78173	Olr1218_predicted	Rattus norvegicus olfactory receptor 1218 (predicted) (Olr1218_predicted), mRNA [NM_001000488]	NM_001000488	302087	GO:0007186|GO:0050911|GO:0004984|GO:0016021	Rn.143548
A_44_P419069	0.0637439	5.06652	5.47893	5.97589	5.90265	5.55811	4.80701	5.76822	5.59146	6.7291	Olr235_predicted	Rattus norvegicus olfactory receptor 235 (predicted) (Olr235_predicted), mRNA [NM_001000209]	NM_001000209	293381	GO:0007186|GO:0050911|GO:0004984|GO:0016021	Rn.141784
A_44_P412075	0.0639817	2.05901	5.24943	3.84544	3.47735	3.90795	3.91804	3.26761	3.71392	4.09124	Olr484_predicted	Rattus norvegicus olfactory receptor 484 (predicted) (Olr484_predicted), mRNA [NM_001000306]	NM_001000306	295750	GO:0007186|GO:0050911|GO:0004984|GO:0016021	Rn.142954
A_44_P311225	0.0652998	5.36576	6.95125	6.46468	6.30944	7.90556	6.58438	5.1224	5.67565	5.42802	Olr1117_predicted	Rattus norvegicus olfactory receptor 1117 (predicted) (Olr1117_predicted), mRNA [NM_001000884]	NM_001000884	405183	GO:0007186|GO:0050911|GO:0004984|GO:0016021	Rn.143616
A_44_P219699	0.0653534	4.51085	5.57832	5.95182	5.46185	6.07955	5.82905	5.27503	5.4337	5.51903	Olr749_predicted	Rattus norvegicus olfactory receptor 749 (predicted) (Olr749_predicted), mRNA [NM_001000615]	NM_001000615	404804	GO:0007186|GO:0050911|GO:0004984|GO:0016021	Rn.142773
A_44_P458961	0.0677232	3.53913	3.90811	3.96099	3.55139	3.87571	3.13773	3.58504	3.34135	4.98219	Olr470_predicted	Rattus norvegicus olfactory receptor 470 (predicted) (Olr470_predicted), mRNA [NM_001000300]	NM_001000300	295741	GO:0007186|GO:0050911|GO:0004984|GO:0016021	Rn.142966
A_44_P369925	0.0697527	3.16319	3.89621	4.32545	4.01845	4.82449	2.94699	3.77099	3.72136	4.78811	Olr1162_predicted	Rattus norvegicus olfactory receptor 1162 (predicted) (Olr1162_predicted), mRNA [NM_001000870]	NM_001000870	405167	GO:0007186|GO:0050911|GO:0004984|GO:0016021	Rn.143587
A_44_P280840	0.0699388	6.75497	7.33399	7.45683	7.40968	7.30501	6.76683	7.56099	7.09811	8.05566	Olr1509_predicted	Rattus norvegicus olfactory receptor 1509 (predicted) (Olr1509_predicted), mRNA [NM_001000528]	NM_001000528	363642	GO:0007186|GO:0050911|GO:0004984|GO:0016021	Rn.142079
A_44_P184599	0.0701888	5.9046	6.47929	7.09421	6.62899	6.33052	5.45178	6.43367	6.09822	7.55371	Olr137_predicted	Rattus norvegicus olfactory receptor 137 (predicted) (Olr137_predicted), mRNA [NM_001001283]	NM_001001283	405003	GO:0007186|GO:0050911|GO:0004984|GO:0016021	Rn.141860
A_44_P118734	0.0710368	6.40156	7.45104	7.46313	6.91545	7.1755	6.35454	6.77105	7.24225	7.84091	Olr95_predicted	Rattus norvegicus olfactory receptor 95 (predicted) (Olr95_predicted), mRNA [NM_001001024]	NM_001001024	405909	GO:0007186|GO:0050911|GO:0004984|GO:0016021	Rn.141892
A_44_P468468	0.0724406	7.04083	5.96045	6.74761	7.23271	6.51048	7.00503	6.76432	6.40229	6.16668	Lbp	Rattus norvegicus lipopolysaccharide binding protein (Lbp), mRNA [NM_017208]	NM_017208	29469	GO:0006869|GO:0006953|GO:0006968|GO:0009617|GO:0042742|GO:0001530|GO:0008289|GO:0005576|GO:0005615|GO:0016020|GO:0016021	Rn.48863
A_44_P540785	0.072541	2.01769	3.95174	3.42995	3.20183	5.21822	3.73853	3.07616	3.03346	3.7085	Olr326_predicted	Rattus norvegicus olfactory receptor 326 (predicted) (Olr326_predicted), mRNA [NM_001000248]	NM_001000248	293764	GO:0007186|GO:0007608|GO:0050911|GO:0004984|GO:0016021	Rn.141704
A_44_P337207	0.0726961	3.52234	4.1961	4.78163	4.61418	4.36496	3.47879	4.25458	4.23875	5.30231	Olr168_predicted	Rattus norvegicus olfactory receptor 168 (predicted) (Olr168_predicted), mRNA [NM_001000174]	NM_001000174	293315	GO:0007186|GO:0050911|GO:0004984|GO:0016021	Rn.141836
A_44_P440372	0.0745419	2.4619	3.32052	3.87081	3.35754	4.02665	2.44447	3.52477	3.78866	4.34826	Olr1024_predicted	Rattus norvegicus olfactory receptor 1024 (predicted) (Olr1024_predicted), mRNA [NM_001000068]	NM_001000068	288851	GO:0007186|GO:0050911|GO:0004984|GO:0016021	Rn.143359
A_44_P374771	0.075925	2.72293	3.87448	3.59541	3.00246	4.33846	2.65674	3.54703	3.53854	4.57573	Olr848_predicted	Rattus norvegicus olfactory receptor 848 (predicted) (Olr848_predicted), mRNA [NM_001000402]	NM_001000402	298044	GO:0007186|GO:0050911|GO:0004984|GO:0016021	Rn.143205
A_44_P377024	0.0793409	2.95074	2.26761	4.14066	3.7014	5.18166	4.61026	3.44143	4.30582	4.22284	Olr675_predicted	Rattus norvegicus olfactory receptor 675 (predicted) (Olr675_predicted), mRNA [NM_001000632]	NM_001000632	404825	GO:0007186|GO:0050911|GO:0004984|GO:0016021	Rn.142827
A_44_P325589	0.0833341	5.61297	6.05776	6.64317	6.18738	6.24192	5.34108	6.2722	5.90131	7.192	Olr164_predicted	Rattus norvegicus olfactory receptor 164 (predicted) (Olr164_predicted), mRNA [NM_001000737]	NM_001000737	404998	GO:0007186|GO:0050911|GO:0004984|GO:0016021	Rn.141839
A_44_P545594	0.0848033	2.72296	4.24641	4.7426	4.3061	4.88416	4.61807	4.21896	4.50757	4.81449	Olr239_predicted	Rattus norvegicus olfactory receptor 239 (predicted) (Olr239_predicted), mRNA [NM_001000211]	NM_001000211	293383	GO:0007186|GO:0050911|GO:0004984|GO:0016021	Rn.141782
A_44_P170573	0.0852373	2.09296	2.9111	3.65138	2.83607	3.65631	3.25553	3.34578	3.64832	4.19702	Olr1362	Rattus norvegicus olfactory receptor 1362 (Olr1362), mRNA [NM_001006598]	NM_001006598	363546	GO:0007165|GO:0007186|GO:0007608|GO:0050896|GO:0050911|GO:0004872|GO:0004984|GO:0016020|GO:0016021	Rn.113183
A_44_P290283	0.0853367	4.81012	5.54248	6.17334	5.4089	4.89122	4.40083	5.64201	5.39519	6.64556	Olr1186_predicted	Rattus norvegicus olfactory receptor 1186 (predicted) (Olr1186_predicted), mRNA [NM_001000862]	NM_001000862	405155	GO:0007186|GO:0050911|GO:0004984|GO:0016021	Rn.143576
A_44_P228972	0.0853469	5.30288	6.48558	6.85667	6.22025	7.16598	5.20336	6.28231	5.6298	7.47128	Olr358_predicted	Rattus norvegicus olfactory receptor 358 (predicted) (Olr358_predicted), mRNA [NM_001000756]	NM_001000756	405027	GO:0007186|GO:0050911|GO:0004984|GO:0016021	Rn.141685
A_44_P107252	0.0865562	2.89929	3.03479	3.37893	2.5575	4.73092	3.49173	2.85119	3.16757	3.57718	Olr1051_predicted	Rattus norvegicus olfactory receptor 1051 (predicted) (Olr1051_predicted), mRNA [NM_001001364]	NM_001001364	288839	GO:0007186|GO:0050911|GO:0004984|GO:0016021	Rn.143356
A_44_P313549	0.0869435	1.92459	2.1188	3.41598	2.6275	3.43222	3.17485	2.47438	3.07743	3.71883	Olr552_predicted	Rattus norvegicus olfactory receptor 552 (predicted) (Olr552_predicted), mRNA [NM_001001055]	NM_001001055	405943	GO:0007186|GO:0050911|GO:0004984|GO:0016021	Rn.142910
A_44_P210307	0.0873513	2.89351	3.62764	3.78254	3.79157	3.68161	2.67329	3.69113	3.5505	4.72031	Olr1687	Rattus norvegicus olfactory receptor 1687 (Olr1687), mRNA [NM_001000508]	NM_001000508	309574	GO:0007165|GO:0007186|GO:0007608|GO:0050896|GO:0050911|GO:0004872|GO:0004984|GO:0016020|GO:0016021	Rn.107054
A_44_P245433	0.0881914	5.69272	6.38824	6.99096	6.46107	6.22974	5.5746	6.37398	6.15058	7.17454	Olr221_predicted	Rattus norvegicus olfactory receptor 221 (predicted) (Olr221_predicted), mRNA [NM_001000200]	NM_001000200	293367	GO:0007186|GO:0050911|GO:0004984|GO:0016021	Rn.141794
A_44_P113954	0.0894885	2.80823	3.54724	4.29603	4.12271	4.12985	3.43939	3.75777	3.91544	4.48817	Olr608_predicted	Rattus norvegicus olfactory receptor 608 (predicted) (Olr608_predicted), mRNA [NM_001000655]	NM_001000655	404853	GO:0007186|GO:0050911|GO:0004984|GO:0016021	Rn.142874
A_44_P179925	0.0909904	4.46351	4.92005	5.64414	5.00515	5.04395	4.3501	5.12383	4.94412	6.08414	Olr43_predicted	Rattus norvegicus olfactory receptor 43 (predicted) (Olr43_predicted), mRNA [NM_001000541]	NM_001000541	365322	GO:0007186|GO:0050911|GO:0004984|GO:0016021	Rn.141931
A_44_P341915	0.092802	4.82068	5.09153	5.96362	5.50173	5.71567	4.5929	5.33473	5.04778	6.28608	Olr360_predicted	Rattus norvegicus olfactory receptor 360 (predicted) (Olr360_predicted), mRNA [NM_001000755]	NM_001000755	405026	GO:0007186|GO:0050911|GO:0004984|GO:0016021	Rn.141684
A_44_P353583	0.0945427	4.88141	5.47498	6.20199	5.35597	5.15227	4.84467	5.68526	6.13177	6.51151	Olr917_predicted	Rattus norvegicus olfactory receptor 917 (predicted) (Olr917_predicted), mRNA [NM_001001354]	NM_001001354	288795	GO:0007186|GO:0050911|GO:0004984|GO:0016021	Rn.143391
A_44_P423775	0.0947198	2.20764	2.31566	3.77482	3.53141	5.02317	4.30542	2.8956	3.68994	3.72278	Olr1326_predicted	Rattus norvegicus olfactory receptor 1326 (predicted) (Olr1326_predicted), mRNA [NM_001000474]	NM_001000474	300626	GO:0007186|GO:0050911|GO:0004984|GO:0016021	Rn.143474
A_44_P330282	0.0954898	2.41659	3.39987	3.45042	3.07925	4.80266	3.75213	2.86367	3.6989	3.84518	Olr775_predicted	Rattus norvegicus olfactory receptor 775 (predicted) (Olr775_predicted), mRNA [NM_001000374]	NM_001000374	296028	GO:0007186|GO:0050911|GO:0004984|GO:0016021	Rn.142755
A_44_P250124	0.0973895	2.66593	3.31567	2.99962	2.91158	4.92916	4.23318	3.10589	3.78459	3.16111	Olr1220_predicted	Rattus norvegicus olfactory receptor 1220 (predicted) (Olr1220_predicted), mRNA [NM_001000814]	NM_001000814	405100	GO:0007186|GO:0050911|GO:0004984|GO:0016021	Rn.143546
A_44_P510568	0.0979967	2.21899	2.40098	2.99183	2.86068	3.82014	3.45953	2.94804	3.18514	3.19313	Olr1714_predicted	Rattus norvegicus olfactory receptor 1714 (predicted) (Olr1714_predicted), mRNA [NM_214456]	NM_214456	294175	GO:0007165|GO:0007186|GO:0007608|GO:0050896|GO:0050911|GO:0004872|GO:0004984|GO:0016020|GO:0016021	Rn.138146
A_44_P428545	0.100678	2.92283	5.20565	5.24245	3.99502	3.84699	3.96355	3.8726	3.80967	5.99966	Olr1485_predicted	Rattus norvegicus olfactory receptor 1485 (predicted) (Olr1485_predicted), mRNA [NM_001000028]	NM_001000028	287489	GO:0007186|GO:0050911|GO:0004984|GO:0016021	Rn.142091
A_44_P287977	0.101456	6.66013	7.22183	8.01743	7.35701	7.45633	7.49654	7.94611	7.95177	8.67457	Olr1522_predicted	Rattus norvegicus olfactory receptor 1522 (predicted) (Olr1522_predicted), mRNA [NM_001000040]	NM_001000040	287614	GO:0007186|GO:0050911|GO:0004984|GO:0016021	Rn.142057
A_44_P334810	0.10255	7.40117	8.04705	8.2238	8.10856	7.96143	6.88592	7.78646	7.15435	8.59659	Olr862_predicted	Rattus norvegicus olfactory receptor 862 (predicted) (Olr862_predicted), mRNA [NM_001001071]	NM_001001071	405961	GO:0007186|GO:0050911|GO:0004984|GO:0016021	Rn.143176
A_44_P158692	0.104367	3.08807	4.1496	4.56003	3.85777	3.48975	3.62962	3.91661	4.23533	5.46607	Olr493_predicted	Rattus norvegicus olfactory receptor 493 (predicted) (Olr493_predicted), mRNA [NM_001000309]	NM_001000309	295758	GO:0007186|GO:0050911|GO:0004984|GO:0016021	Rn.142948
A_44_P480030	0.10665	4.67818	5.53619	5.79448	5.44198	5.72391	4.34058	5.18367	5.00707	6.28186	Olr400_predicted	Rattus norvegicus olfactory receptor 400 (predicted) (Olr400_predicted), mRNA [NM_001000379]	NM_001000379	296661	GO:0007186|GO:0050911|GO:0004984|GO:0016021	Rn.143038
A_44_P339594	0.110767	7.67779	8.94215	8.72103	8.49927	8.14	7.648	8.48195	7.76884	9.41375	Olr60_predicted	Rattus norvegicus olfactory receptor 60 (predicted) (Olr60_predicted), mRNA [NM_001000748]	NM_001000748	405017	GO:0007186|GO:0050911|GO:0004984|GO:0016021	Rn.141919
A_44_P217352	0.113008	3.92019	5.1545	5.1476	4.5546	5.00687	3.78403	4.27683	4.5995	6.05704	Olr1265_predicted	Rattus norvegicus olfactory receptor 1265 (predicted) (Olr1265_predicted), mRNA [NM_001000457]	NM_001000457	300584	GO:0007186|GO:0050911|GO:0004984|GO:0016021	Rn.143508
A_44_P334851	0.113348	5.60263	6.05428	6.73053	6.021	5.59454	5.15135	5.65682	6.09923	6.61288	Olr357_predicted	Rattus norvegicus olfactory receptor 357 (predicted) (Olr357_predicted), mRNA [NM_001000257]	NM_001000257	293794	GO:0007186|GO:0050911|GO:0004984|GO:0016021	Rn.141686
A_44_P304169	0.115931	5.86493	6.15864	6.71317	6.39784	6.43586	7.07144	6.54829	6.8193	7.13184	Olr1341_predicted	Rattus norvegicus olfactory receptor 1341 (predicted) (Olr1341_predicted), mRNA [NM_001000482]	NM_001000482	300643	GO:0007186|GO:0050911|GO:0004984|GO:0016021	Rn.143462
A_44_P271559	0.118058	2.12303	3.07646	3.90066	3.03551	3.29878	3.38244	3.0732	3.27828	4.8046	Olr541_predicted	Rattus norvegicus olfactory receptor 541 (predicted) (Olr541_predicted), mRNA [NM_001000565]	NM_001000565	366104	GO:0007186|GO:0050911|GO:0004984|GO:0016021	Rn.142917
A_44_P198598	0.121229	4.49875	4.24256	5.63216	4.67713	5.87758	6.12879	5.02104	5.22849	5.88986	Olr348_predicted	Rattus norvegicus olfactory receptor 348 (predicted) (Olr348_predicted), mRNA [NM_001000757]	NM_001000757	405030	GO:0007186|GO:0050911|GO:0004984|GO:0016021	Rn.141690
A_44_P334830	0.124034	4.75538	5.41804	6.1488	5.38782	5.08453	4.26164	5.10608	4.83229	6.46228	Olr894_predicted	Rattus norvegicus olfactory receptor 894 (predicted) (Olr894_predicted), mRNA [NM_001000940]	NM_001000940	405277	GO:0007186|GO:0050911|GO:0004984|GO:0016021	Rn.143399
A_44_P179893	0.1247	3.16371	4.15561	4.32167	3.21862	3.64569	3.02827	3.35417	3.5887	4.89944	Olr757_predicted	Rattus norvegicus olfactory receptor 757 (predicted) (Olr757_predicted), mRNA [NM_001000613]	NM_001000613	404802	GO:0007186|GO:0050911|GO:0004984|GO:0005529|GO:0016021	Rn.142767
A_44_P142043	0.128141	2.51133	3.10627	2.2169	2.16932	2.92718	4.65868	4.05576	3.61273	3.82408	Olr1592_predicted	Rattus norvegicus olfactory receptor 1592 (predicted) (Olr1592_predicted), mRNA [NM_001000084]	NM_001000084	289254	GO:0007186|GO:0050911|GO:0004984|GO:0016021	Rn.142336
A_44_P389077	0.131017	5.118	5.64065	6.55729	5.88804	5.94296	5.28968	6.01569	6.01772	7.04798	Cd209b	Cd209b protein (Fragment). [Source:Uniprot/SPTREMBL;Acc:Q5BK08] [ENSRNOT00000001348]		288378	GO:0005529
A_44_P344197	0.13364	4.82852	5.95241	6.16487	5.91186	5.43349	4.82422	6.1492	5.29741	6.91797	Olr1410_predicted	Rattus norvegicus olfactory receptor 1410 (predicted) (Olr1410_predicted), mRNA [NM_001000784]	NM_001000784	405062	GO:0007186|GO:0050911|GO:0004984|GO:0016021	Rn.142160
A_43_P12642	0.139524	3.52015	3.88733	5.53842	4.84495	5.55948	5.1502	4.73656	5.23626	5.65685	Olr226	Rattus norvegicus olfactory receptor 226 (Olr226), mRNA [NM_031710]	NM_031710	65140	GO:0007165|GO:0007186|GO:0007608|GO:0050896|GO:0004872|GO:0004984|GO:0016020|GO:0016021	Rn.144601
A_44_P224477	0.140887	4.037	4.54417	4.93148	4.50031	5.67725	5.22184	4.33018	4.67661	4.16256	Olr1358_predicted	Rattus norvegicus olfactory receptor 1358 (predicted) (Olr1358_predicted), mRNA [NM_214822]	NM_214822	287077	GO:0007186|GO:0050911|GO:0004984|GO:0016021	Rn.142203
A_44_P351252	0.143004	4.30763	4.70342	5.24827	5.13257	5.16151	4.71042	4.91166	4.7949	5.53129	Olr1353_predicted	Rattus norvegicus olfactory receptor 1353 (predicted) (Olr1353_predicted), mRNA [NM_001000750]	NM_001000750	405020	GO:0007186|GO:0050911|GO:0004984|GO:0016021	Rn.143628
A_44_P139828	0.148859	3.0087	4.1097	4.52879	4.14188	4.73201	3.40818	4.00469	3.71564	4.75463	Olr92_predicted	Rattus norvegicus olfactory receptor 92 (predicted) (Olr92_predicted), mRNA [NM_001000140]	NM_001000140	293233	GO:0007186|GO:0050911|GO:0004984|GO:0016021	Rn.141895
A_44_P212602	0.149112	6.0934	6.31494	6.93345	6.66008	6.13781	5.84972	6.60751	6.75804	7.45274	Olr232_predicted	Rattus norvegicus olfactory receptor 232 (predicted) (Olr232_predicted), mRNA [NM_001001035]	NM_001001035	405921	GO:0007186|GO:0050911|GO:0004984|GO:0016021	Rn.141787
A_44_P220334	0.150116	4.22188	3.70302	5.18894	4.46672	5.03902	3.90855	4.33847	4.55556	5.35044	Olr1729_predicted	PREDICTED: Rattus norvegicus olfactory receptor 1729 (predicted) (Olr1729_predicted), mRNA [XM_227932]		294186	GO:0007186|GO:0050911|GO:0004984|GO:0016021
A_44_P172712	0.150717	6.85904	6.99788	7.83017	7.18012	7.87432	7.30549	7.37051	7.55778	7.97442	Olr304_predicted	Rattus norvegicus olfactory receptor 304 (predicted) (Olr304_predicted), mRNA [NM_001001039]	NM_001001039	405925	GO:0007186|GO:0050911|GO:0004984|GO:0016021	Rn.141734
A_44_P409574	0.156368	3.53848	4.50037	4.88165	4.05271	4.25693	3.52885	3.6811	3.76978	4.94824	Olr1388_predicted	Rattus norvegicus olfactory receptor 1388 (predicted) (Olr1388_predicted), mRNA [NM_001000788]	NM_001000788	405066	GO:0007186|GO:0050911|GO:0004984|GO:0016021	Rn.142177
A_44_P381764	0.156368	5.37448	6.68598	6.57317	6.09248	5.6031	5.20674	5.6381	5.31942	7.01565	Olr82_predicted	Rattus norvegicus olfactory receptor 82 (predicted) (Olr82_predicted), mRNA [NM_001001282]	NM_001001282	365328	GO:0007186|GO:0050911|GO:0004984|GO:0016021	Rn.141904
A_44_P226726	0.160904	7.27555	8.13702	7.95396	7.74316	8.42534	7.28741	7.75378	7.45622	8.75942	Olr288_predicted	Rattus norvegicus olfactory receptor 288 (predicted) (Olr288_predicted), mRNA [NM_001000231]	NM_001000231	293590	GO:0007186|GO:0050911|GO:0004984|GO:0016021	Rn.141744
A_44_P255068	0.161963	5.6884	6.90505	7.07214	6.52241	6.31958	5.89491	6.41798	6.10512	7.7532	Olr1124_predicted	Rattus norvegicus olfactory receptor 1124 (predicted) (Olr1124_predicted), mRNA [NM_001000426]	NM_001000426	300392	GO:0007186|GO:0050911|GO:0004984|GO:0016021	Rn.143611
A_44_P132743	0.162052	3.6545	4.18378	4.67067	4.06451	4.95668	3.87613	4.30817	4.03116	5.42976	Olr1486_predicted	Rattus norvegicus olfactory receptor 1486 (predicted) (Olr1486_predicted), mRNA [NM_001000720]	NM_001000720	404972	GO:0007186|GO:0050911|GO:0004984|GO:0016021	Rn.142090
A_44_P503356	0.166179	5.71395	6.25482	6.40345	6.14178	6.1238	5.56837	5.58446	5.57706	6.95767	Olr1236_predicted	Rattus norvegicus olfactory receptor 1236 (predicted) (Olr1236_predicted), mRNA [NM_001000812]	NM_001000812	405098	GO:0007186|GO:0050911|GO:0004984|GO:0016021	Rn.143534
A_43_P12511	0.167367	7.35135	7.85257	7.9848	7.87236	7.51569	7.46071	8.01827	7.70863	8.63262	Grk1	Rattus norvegicus G protein-coupled receptor kinase 1 (Grk1), mRNA [NM_031096]	NM_031096	81760	GO:0006468|GO:0007165|GO:0008277|GO:0009416|GO:0009586|GO:0016056|GO:0042493|GO:0046777|GO:0000166|GO:0004703|GO:0004713|GO:0004871|GO:0005524|GO:0016740|GO:0050254|GO:0005575|GO:0016020	Rn.10548
A_44_P503350	0.17068	6.03675	6.72621	7.37997	6.84651	7.67283	6.2619	6.73754	6.97062	7.7858	Olr1142_predicted	Rattus norvegicus olfactory receptor 1142 (predicted) (Olr1142_predicted), mRNA [NM_001000877]	NM_001000877	405175	GO:0007186|GO:0050911|GO:0004984|GO:0016021	Rn.143600
A_44_P470545	0.1719	2.49663	2.78464	3.78621	4.23012	4.23917	2.95781	3.10933	3.30062	3.76304	Olr1129_predicted	Rattus norvegicus olfactory receptor 1129 (predicted) (Olr1129_predicted), mRNA [NM_001000879]	NM_001000879	405178	GO:0007186|GO:0050911|GO:0004984|GO:0016021	Rn.143607
A_44_P334860	0.17337	4.93441	5.68424	6.10224	5.5531	5.21119	4.81253	5.31487	5.27055	6.71487	Olr1513_predicted	Rattus norvegicus olfactory receptor 1513 (predicted) (Olr1513_predicted), mRNA [NM_001000035]	NM_001000035	287513	GO:0007186|GO:0007608|GO:0050911|GO:0001584|GO:0004984|GO:0016021	Rn.142077
A_44_P402559	0.175623	2.66038	4.66626	4.8414	4.18942	5.65183	5.2734	4.63263	4.83853	5.11973	Olr1598_predicted	Rattus norvegicus olfactory receptor 1598 (predicted) (Olr1598_predicted), mRNA [NM_001000910]	NM_001000910	405221	GO:0007186|GO:0050911|GO:0004984|GO:0016021	Rn.142331
A_44_P531665	0.179534	2.82891	3.89109	3.89512	2.88557	4.27445	3.3869	3.67035	3.4637	5.04789	Olr330_predicted	Rattus norvegicus olfactory receptor 330 (predicted) (Olr330_predicted), mRNA [NM_001000761]	NM_001000761	405034	GO:0007186|GO:0050911|GO:0004984|GO:0016021	Rn.141701
A_44_P449656	0.180687	4.50078	5.15519	5.48048	4.80142	5.10544	4.00127	5.13091	5.29185	6.26261	Olr419_predicted	Rattus norvegicus olfactory receptor 419 (predicted) (Olr419_predicted), mRNA [NM_001000968]	NM_001000968	405321	GO:0007186|GO:0050911|GO:0004984|GO:0016021	Rn.143022
A_44_P503396	0.185013	2.72749	4.16072	3.88027	3.31603	3.6447	2.71691	3.6007	3.37241	4.2037	Olr1314_predicted	Rattus norvegicus olfactory receptor 1314 (predicted) (Olr1314_predicted), mRNA [NM_001000468]	NM_001000468	300615	GO:0007186|GO:0050911|GO:0004984|GO:0016021	Rn.143483
A_44_P520036	0.185013	5.07746	6.08853	6.4702	5.51288	5.84801	6.25221	5.54762	5.91157	6.53675	Olr916_predicted	Rattus norvegicus olfactory receptor 916 (predicted) (Olr916_predicted), mRNA [NM_001000587]	NM_001000587	366797	GO:0007186|GO:0050911|GO:0004984|GO:0016021	Rn.143392
A_43_P12283	0.185981	5.15974	4.83934	6.57369	5.34572	5.01746	4.73846	5.25184	5.1975	5.51052	Mog	Rattus norvegicus myelin oligodendrocyte glycoprotein (Mog), mRNA [NM_022668]	NM_022668	24558	GO:0006355|GO:0006464|GO:0006512|GO:0006955|GO:0007165|GO:0007186|GO:0007268|GO:0007417|GO:0007608|GO:0019882|GO:0050896|GO:0003676|GO:0004872|GO:0004984|GO:0008270|GO:0046872|GO:0005622|GO:0005886|GO:0005887|GO:0016020|GO:0016021|GO:0042612	Rn.9687
A_44_P503395	0.187112	6.76281	7.88382	7.91195	7.34845	8.03886	8.1865	7.46194	7.76585	8.4374	Olr63	Rattus norvegicus olfactory receptor 63 (Olr63), mRNA [NM_001000542]	NM_001000542	365323	GO:0007165|GO:0007186|GO:0007608|GO:0050896|GO:0050911|GO:0004872|GO:0004984|GO:0016020|GO:0016021	Rn.129398
A_44_P494031	0.19399	6.55038	7.3086	7.68454	7.02114	6.94765	6.36609	6.85635	7.24531	7.79568	Olr733_predicted	Rattus norvegicus olfactory receptor 733 (predicted) (Olr733_predicted), mRNA [NM_001000618]	NM_001000618	404810	GO:0007186|GO:0050911|GO:0004984|GO:0016021	Rn.142787
A_44_P316046	0.198768	7.97361	8.60685	8.61815	8.68019	8.91969	8.46966	8.39608	8.59443	9.23132	Olr1234_predicted	Rattus norvegicus olfactory receptor 1234 (predicted) (Olr1234_predicted), mRNA [NM_001000446]	NM_001000446	300558	GO:0007186|GO:0050911|GO:0004984|GO:0016021	Rn.143535
A_44_P107190	0.200134	3.3103	4.12159	3.90878	3.69582	3.42176	3.57348	3.97531	3.74918	5.44013	Olr662_predicted	Rattus norvegicus olfactory receptor 662 (predicted) (Olr662_predicted), mRNA [NM_001001060]	NM_001001060	405948	GO:0007186|GO:0050911|GO:0004984|GO:0016021	Rn.142839
A_44_P491747	0.205728	2.20134	2.80301	3.08054	2.53977	3.9346	3.15472	2.82508	2.97327	3.16192	Olr141_predicted	Rattus norvegicus olfactory receptor 141 (predicted) (Olr141_predicted), mRNA [NM_001001274]	NM_001001274	293280	GO:0007186|GO:0050911|GO:0004984|GO:0016021	Rn.141857
A_44_P391126	0.206199	5.73692	6.51141	7.11805	6.17013	7.36588	6.59726	6.46456	6.83627	7.36478	Olr56_predicted	Rattus norvegicus olfactory receptor 56 (predicted) (Olr56_predicted), mRNA [NM_001000130]	NM_001000130	293205	GO:0007186|GO:0050911|GO:0004984|GO:0016021	Rn.141921
A_44_P554985	0.208493	2.86987	3.98662	3.98562	3.65336	3.5636	3.19261	3.7008	3.46518	4.45117	Olr1391_predicted	Rattus norvegicus olfactory receptor 1391 (predicted) (Olr1391_predicted), mRNA [NM_001001089]	NM_001001089	405983	GO:0007186|GO:0050911|GO:0004984|GO:0016021	Rn.142175
A_44_P445074	0.209124	2.17548	3.3482	3.22115	2.41429	4.61582	3.2137	2.01633	2.56087	3.62753	Olr283_predicted	Rattus norvegicus olfactory receptor 283 (predicted) (Olr283_predicted), mRNA [NM_001001010]	NM_001001010	405384	GO:0007186|GO:0050911|GO:0004984|GO:0016021	Rn.141758
A_43_P12481	0.210876	8.03845	8.82635	9.28308	8.79456	9.77729	8.4903	8.96719	9.14302	9.6234	Gabbr1	Rattus norvegicus mRNA for GABAB receptor 1d, complete cds. [AB016161]	AB016161	81657	GO:0001649|GO:0007165|GO:0007186|GO:0007194|GO:0007214|GO:0004872|GO:0004965|GO:0005515|GO:0005737|GO:0005887|GO:0016020|GO:0016021|GO:0045211	Rn.30059
A_44_P276242	0.2123	3.61489	4.10495	4.51593	3.97717	4.98972	4.55328	4.24951	4.18264	5.75628	Olr718_predicted	Rattus norvegicus olfactory receptor 718 (predicted) (Olr718_predicted), mRNA [NM_001000361]	NM_001000361	295910	GO:0007186|GO:0050911|GO:0004984|GO:0016021	Rn.142797
A_44_P498719	0.213129	2.80482	4.33296	3.92359	2.99063	3.73874	3.34598	3.52638	3.59662	4.47276	Olr208_predicted	Rattus norvegicus olfactory receptor 208 (predicted) (Olr208_predicted), mRNA [NM_001000194]	NM_001000194	293355	GO:0007186|GO:0050911|GO:0004984|GO:0016021	Rn.141804
A_44_P323232	0.213145	4.06098	4.71041	5.08344	4.83336	5.72353	5.01514	4.23773	4.80112	4.81259	Olr1641_predicted	Rattus norvegicus olfactory receptor 1641 (predicted) (Olr1641_predicted), mRNA [NM_001000100]	NM_001000100	290050	GO:0007165|GO:0007186|GO:0007608|GO:0050896|GO:0050911|GO:0004872|GO:0004984|GO:0016020|GO:0016021	Rn.142431
A_44_P339614	0.21504	3.27608	4.18317	4.33946	4.02561	4.08741	3.09127	3.7792	3.46612	5.02585	Olr245_predicted	Rattus norvegicus olfactory receptor 245 (predicted) (Olr245_predicted), mRNA [NM_001000215]	NM_001000215	293390	GO:0007186|GO:0050911|GO:0004984|GO:0016021	Rn.141778
A_44_P121136	0.215427	2.21605	4.54221	4.35222	3.72401	4.69128	4.03716	3.80012	4.49158	4.6666	Olr108_predicted	Rattus norvegicus olfactory receptor 108 (predicted) (Olr108_predicted), mRNA [NM_001000149]	NM_001000149	293247	GO:0007186|GO:0050911|GO:0004984|GO:0016021	Rn.141883
A_44_P440321	0.219477	1.90563	3.61588	3.38268	3.02239	3.7071	3.45391	2.88259	2.25513	4.61788	Olr788_predicted	Rattus norvegicus olfactory receptor 788 (predicted) (Olr788_predicted), mRNA [NM_001000602]	NM_001000602	404790	GO:0007186|GO:0050911|GO:0004984|GO:0016021	Rn.142744
A_44_P252592	0.224805	2.43873	3.56252	3.9367	3.09838	3.53765	2.36703	2.80723	2.95305	4.28155	Olr234_predicted	Rattus norvegicus olfactory receptor 234 (predicted) (Olr234_predicted), mRNA [NM_001000208]	NM_001000208	293379	GO:0007186|GO:0050911|GO:0004984|GO:0016021	Rn.141785
A_44_P393325	0.224812	3.01036	3.3703	4.39152	3.10497	4.56124	3.78175	3.23586	3.59156	4.60379	Olr1642_predicted	Rattus norvegicus olfactory receptor 1642 (predicted) (Olr1642_predicted), mRNA [NM_001000832]	NM_001000832	405121	GO:0007186|GO:0050911|GO:0004984|GO:0016021	Rn.142430
A_44_P182367	0.225174	2.14349	4.13712	4.87112	3.89445	4.98703	4.08871	3.14504	3.65847	4.60464	Olr1217_predicted	Rattus norvegicus olfactory receptor 1217 (predicted) (Olr1217_predicted), mRNA [NM_001000439]	NM_001000439	300540	GO:0007186|GO:0050911|GO:0004984|GO:0016021	Rn.138154
A_44_P112162	0.225785	4.31071	4.98216	5.2324	4.79736	4.7043	3.9205	4.72103	4.6875	5.78715	Olr1611_predicted	PREDICTED: Rattus norvegicus olfactory receptor 1611 (predicted) (Olr1611_predicted), mRNA [XM_223954]		290009	GO:0007186|GO:0050911|GO:0004984|GO:0016021
A_44_P552624	0.230961	5.23115	5.35624	5.72412	5.61492	5.15546	4.76159	5.60827	5.26924	6.24893	Olr259_predicted	Rattus norvegicus olfactory receptor 259 (predicted) (Olr259_predicted), mRNA [NM_001000222]	NM_001000222	293402	GO:0007186|GO:0050911|GO:0004984|GO:0016021	Rn.141772
A_44_P158699	0.236821	9.81323	10.379	10.1703	10.5069	10.2927	10.4458	10.4643	10.5097	11.019	Olr1423_predicted	Rattus norvegicus olfactory receptor 1423 (predicted) (Olr1423_predicted), mRNA [NM_001000006]	NM_001000006	287309	GO:0007186|GO:0050911|GO:0004984|GO:0016021	Rn.142146
A_43_P16378	0.241987	2.69889	3.38923	2.33122	2.71193	3.80315	3.17878	2.83681	2.75339	2.91965	Olr1283	Rattus norvegicus olfactory receptor 1283 (Olr1283), mRNA [NM_001000518]	NM_001000518	315572	GO:0007165|GO:0007186|GO:0007608|GO:0050896|GO:0050911|GO:0004872|GO:0004984|GO:0016020|GO:0016021	Rn.120679
A_44_P400299	0.247008	3.57947	3.7582	5.1931	5.05385	6.1734	5.20361	4.56696	4.99838	5.42074	Olr428_predicted	Rattus norvegicus olfactory receptor 428 (predicted) (Olr428_predicted), mRNA [NM_001000394]	NM_001000394	296689	GO:0007186|GO:0050911|GO:0004984|GO:0016021	Rn.143014
A_44_P465990	0.256709	5.46328	5.96446	6.57478	6.08842	6.07453	5.3224	5.71183	5.5205	6.83307	Olr227_predicted	Rattus norvegicus olfactory receptor 227 (predicted) (Olr227_predicted), mRNA [NM_001000203]	NM_001000203	293370	GO:0007186|GO:0050911|GO:0004984|GO:0016021	Rn.141790
A_43_P16380	0.256872	2.5125	4.69236	3.84955	4.86397	5.064	4.34359	3.28026	3.70522	3.64671	Olr1356	Rattus norvegicus olfactory receptor 1356 (Olr1356), mRNA [NM_001000493]	NM_001000493	302954	GO:0007165|GO:0007186|GO:0007608|GO:0050896|GO:0050911|GO:0004872|GO:0004984|GO:0016020|GO:0016021	Rn.113181
A_44_P151558	0.258416	3.59433	3.98016	4.59771	4.41553	3.03481	3.99694	3.62916	4.0239	4.86816	Olr199_predicted	Rattus norvegicus olfactory receptor 199 (predicted) (Olr199_predicted), mRNA [NM_001001034]	NM_001001034	405920	GO:0007186|GO:0050911|GO:0004984|GO:0016021	Rn.141812
A_44_P123412	0.264125	3.31118	3.90649	5.09482	4.15469	5.36848	4.80154	4.68575	4.26053	5.29045	Olr1652_predicted	Rattus norvegicus olfactory receptor 1652 (predicted) (Olr1652_predicted), mRNA [NM_001001122]	NM_001001122	406035	GO:0007186|GO:0050911|GO:0004984|GO:0016021	Rn.142517
A_44_P379441	0.267238	4.99729	6.07418	6.25348	5.78027	5.95053	5.27578	5.76305	5.16116	6.7713	Olr409_predicted	Rattus norvegicus olfactory receptor 409 (predicted) (Olr409_predicted), mRNA [NM_001000827]	NM_001000827	405116	GO:0007186|GO:0050911|GO:0004984|GO:0016021	Rn.143030
A_44_P182306	0.272311	5.69291	6.29275	6.68262	6.05996	6.69523	5.50468	5.75955	6.0922	6.70556	Olr563_predicted	Rattus norvegicus olfactory receptor 563 (predicted) (Olr563_predicted), mRNA [NM_001000666]	NM_001000666	404868	GO:0007186|GO:0050911|GO:0004984|GO:0016021	Rn.142901
A_44_P552604	0.28283	5.0159	5.97002	6.79729	5.80853	6.6565	6.48043	5.98004	6.24323	7.25856	Olr734_predicted	Rattus norvegicus olfactory receptor 734 (predicted) (Olr734_predicted), mRNA [NM_001000617]	NM_001000617	404809	GO:0007186|GO:0050911|GO:0004984|GO:0016021	Rn.142786
A_44_P555055	0.287137	5.03239	5.77733	5.91968	5.36785	6.32344	6.49395	5.26864	5.53381	6.04717	Olr1196_predicted	Rattus norvegicus olfactory receptor 1196 (predicted) (Olr1196_predicted), mRNA [NM_001000435]	NM_001000435	300524	GO:0007186|GO:0007608|GO:0050911|GO:0001584|GO:0004930|GO:0004984|GO:0016020|GO:0016021	Rn.143561
A_44_P400260	0.293967	2.85666	4.35884	4.0787	3.17108	4.34289	3.05589	3.62384	3.06082	4.55766	Olr396_predicted	Rattus norvegicus olfactory receptor 396 (predicted) (Olr396_predicted), mRNA [NM_001000831]	NM_001000831	405120	GO:0007186|GO:0050911|GO:0004984|GO:0016021	Rn.143042
A_44_P480042	0.296133	4.12122	5.5432	5.53577	5.20908	5.6852	5.27757	4.45361	4.90267	6.0362	Olr903_predicted	Rattus norvegicus olfactory receptor 903 (predicted) (Olr903_predicted), mRNA [NM_001001361]	NM_001001361	288808	GO:0007186|GO:0050911|GO:0004984|GO:0016021	Rn.143396
A_44_P175125	0.299944	3.37803	4.53241	5.47031	4.94006	5.5656	5.06168	4.95718	5.09397	5.50577	Olr1567_predicted	Rattus norvegicus olfactory receptor 1567 (predicted) (Olr1567_predicted), mRNA [NM_001000043]	NM_001000043	287970	GO:0007165|GO:0007186|GO:0007608|GO:0050896|GO:0050911|GO:0004872|GO:0004984|GO:0016020|GO:0016021	Rn.142229
A_43_P16266	0.30537	4.77004	5.84687	6.39767	5.46642	6.5497	5.996	5.07317	5.8632	6.58646	Olr1077	Rattus norvegicus olfactory receptor 1077 (Olr1077), mRNA [NM_001000941]	NM_001000941	405280	GO:0007186|GO:0050911|GO:0004984|GO:0016021	Rn.124681
A_44_P184567	0.310968	7.86182	8.43604	8.62826	8.30474	8.88053	8.70628	8.44909	8.49854	9.00577	Olr1384	Rattus norvegicus olfactory receptor gene Olr1384 (Olr1384), mRNA [NM_001002291]	NM_001002291	405398	GO:0007186|GO:0004984|GO:0016021	Rn.142181
A_44_P381690	0.312616	5.95121	6.49882	6.90858	6.25004	7.32391	6.72213	6.15775	6.62247	7.24063	Olr522_predicted	Rattus norvegicus olfactory receptor 522 (predicted) (Olr522_predicted), mRNA [NM_001000562]	NM_001000562	366100	GO:0007186|GO:0050911|GO:0004984|GO:0016021	Rn.127929
A_44_P395654	0.327809	7.09011	7.86778	7.98637	7.60466	7.97313	8.33932	8.02508	8.32331	8.80327	Olr1516_predicted	Rattus norvegicus olfactory receptor 1516 (predicted) (Olr1516_predicted), mRNA [NM_001000038]	NM_001000038	287520	GO:0007186|GO:0050911|GO:0001584|GO:0004984|GO:0016021	Rn.142074
A_44_P231337	0.340021	1.96623	3.81682	4.04534	3.17039	3.18374	3.07757	3.37494	3.71484	4.35643	Olr637_predicted	Rattus norvegicus olfactory receptor 637 (predicted) (Olr637_predicted), mRNA [NM_001001126]	NM_001001126	406053	GO:0007186|GO:0050911|GO:0004984|GO:0016021	Rn.142856
A_44_P522461	0.342684	6.55493	7.38968	7.14056	7.05687	7.74054	6.98369	7.12629	6.95569	7.96058	Olr1229_predicted	Rattus norvegicus olfactory receptor 1229 (predicted) (Olr1229_predicted), mRNA [NM_001000444]	NM_001000444	300554	GO:0007186|GO:0050911|GO:0004984|GO:0016021	Rn.143540
A_44_P501035	0.356369	5.15446	6.34192	6.62678	5.77899	7.48951	6.84832	5.99063	6.24172	7.03203	Olr1096_predicted	Rattus norvegicus olfactory receptor 1096 (predicted) (Olr1096_predicted), mRNA [NM_001000485]	NM_001000485	302027	GO:0007186|GO:0050911|GO:0004984|GO:0016021	Rn.143326
A_44_P550256	0.365781	2.73601	3.32106	3.84726	3.08516	4.26118	3.75957	2.57349	3.00794	3.76847	Olr1625_predicted	Rattus norvegicus olfactory receptor 1625 (predicted) (Olr1625_predicted), mRNA [NM_001000971]	NM_001000971	405326	GO:0007186|GO:0050911|GO:0004984|GO:0016021	Rn.142446
A_44_P397927	0.374356	5.4479	6.9044	6.94225	6.32263	7.13682	6.58157	6.39443	6.47953	7.20877	Olr1734_predicted	Rattus norvegicus olfactory receptor 1734 (predicted) (Olr1734_predicted), mRNA [NM_001001119]	NM_001001119	406018	GO:0007186|GO:0050911|GO:0004984|GO:0016021	Rn.142667
A_44_P104801	0.381531	6.36774	6.92182	7.62104	6.8476	6.76739	7.01057	7.34654	7.28925	7.88454	Olr1349_predicted	Rattus norvegicus olfactory receptor 1349 (predicted) (Olr1349_predicted), mRNA [NM_001000484]	NM_001000484	301611	GO:0007186|GO:0050911|GO:0004984|GO:0016021	Rn.143632
A_44_P383994	0.388986	3.08267	4.20317	5.16905	4.04563	5.60855	5.04858	4.27653	4.77677	5.34329	Olr255_predicted	Rattus norvegicus olfactory receptor 255 (predicted) (Olr255_predicted), mRNA [NM_001000947]	NM_001000947	405291	GO:0007186|GO:0050911|GO:0004984|GO:0016021	Rn.141774
A_44_P243012	0.412958	2.67436	2.87428	4.03865	3.46406	4.8474	3.47398	3.49306	3.63051	4.02324	Olr111_predicted	Rattus norvegicus olfactory receptor 111 (predicted) (Olr111_predicted), mRNA [NM_001000742]	NM_001000742	405006	GO:0007186|GO:0050911|GO:0004984|GO:0016021	Rn.141880
A_44_P203324	0.417835	4.43235	5.73243	5.50381	4.10846	5.89672	5.41157	3.99176	4.55413	5.61025	Olr70_predicted	Rattus norvegicus olfactory receptor 70 (predicted) (Olr70_predicted), mRNA [NM_001001269]	NM_001001269	293215	GO:0007186|GO:0050911|GO:0004984|GO:0016021	Rn.141913
A_44_P170423	0.444729	2.78682	3.83515	3.88158	3.75342	3.64685	3.19518	3.50734	3.31775	3.94263	Olr695_predicted	Rattus norvegicus olfactory receptor 695 (predicted) (Olr695_predicted), mRNA [NM_001000628]	NM_001000628	404820	GO:0007186|GO:0050911|GO:0004984|GO:0016021	Rn.142815
A_44_P280813	0.4476	4.5691	5.37963	5.40715	5.07711	5.54503	5.10143	4.7629	4.51201	5.91503	Olr811_predicted	Rattus norvegicus olfactory receptor 811 (predicted) (Olr811_predicted), mRNA [NM_001000848]	NM_001000848	405138	GO:0007186|GO:0050911|GO:0004984|GO:0016021	Rn.143111
A_44_P132783	0.460744	5.22068	6.22596	6.5642	5.34969	6.27295	5.7529	5.04719	5.75867	6.36544	Olr1385_predicted	Rattus norvegicus olfactory receptor 1385 (predicted) (Olr1385_predicted), mRNA [NM_214833]	NM_214833	287236	GO:0007186|GO:0050911|GO:0004984|GO:0016021	Rn.142180
A_44_P297057	0.472538	3.09518	3.91029	4.25012	3.78533	4.04131	3.56089	3.95104	4.0491	4.98887	Olr1605_predicted	Rattus norvegicus olfactory receptor 1605 (predicted) (Olr1605_predicted), mRNA [NM_001000088]	NM_001000088	289923	GO:0007186|GO:0050911|GO:0004984|GO:0016021	Rn.142463
A_44_P533916	0.478134	6.00728	6.79486	7.45639	6.33098	7.27087	6.59315	6.57171	6.80148	7.44002	Olr1072_predicted	Rattus norvegicus olfactory receptor 1072 (predicted) (Olr1072_predicted), mRNA [NM_001000062]	NM_001000062	288822	GO:0007186|GO:0050911|GO:0004984|GO:0016021	Rn.143341
A_44_P285662	0.484251	2.40594	4.74732	4.39634	3.60157	5.18508	4.42587	3.72068	4.06806	4.48183	Olr1428_predicted	Rattus norvegicus olfactory receptor 1428 (predicted) (Olr1428_predicted), mRNA [NM_001000011]	NM_001000011	287318	GO:0007186|GO:0050911|GO:0004984|GO:0016021	Rn.142143
A_44_P547882	0.484874	6.19106	6.82524	6.85897	6.69851	7.05521	6.55027	6.71314	6.16689	7.60643	Olr569_predicted	Rattus norvegicus olfactory receptor 569 (predicted) (Olr569_predicted), mRNA [NM_001000664]	NM_001000664	404866	GO:0007186|GO:0050911|GO:0004984|GO:0016021	Rn.142898
A_44_P170462	0.487358	3.54145	3.79737	4.29914	3.63939	4.89461	4.09589	3.62453	3.47639	5.1362	Olr674_predicted	Rattus norvegicus olfactory receptor 674 (predicted) (Olr674_predicted), mRNA [NM_001000352]	NM_001000352	295881	GO:0007186|GO:0050911|GO:0004984|GO:0016021	Rn.142828
A_44_P522416	0.491411	1.97489	3.80958	3.33975	2.71342	4.32502	3.4867	2.30791	2.92514	3.49436	Olr1144_predicted	Rattus norvegicus olfactory receptor 1144 (predicted) (Olr1144_predicted), mRNA [NM_001000876]	NM_001000876	405174	GO:0007165|GO:0007186|GO:0050911|GO:0004872|GO:0004984|GO:0016020|GO:0016021	Rn.143598
A_44_P146773	0.507446	3.452	4.11134	4.63538	4.13595	4.73673	3.36167	4.3568	4.3979	5.15404	Olr8_predicted	Rattus norvegicus olfactory receptor 8 (predicted) (Olr8_predicted), mRNA [NM_001000113]	NM_001000113	292563	GO:0007186|GO:0050911|GO:0004984|GO:0005529|GO:0016021	Rn.142001
A_44_P498735	0.507954	7.24923	8.30612	8.46788	7.81172	8.56006	7.98231	7.84399	8.0922	8.80805	Olr1418_predicted	Rattus norvegicus olfactory receptor 1418 (predicted) (Olr1418_predicted), mRNA [NM_001000008]	NM_001000008	287313	GO:0007186|GO:0050911|GO:0004984|GO:0016021	Rn.142149
A_44_P130420	0.514688	2.04427	5.0675	3.86178	3.30861	4.72031	4.21595	3.22782	3.82346	4.02512	Olr1327_predicted	Rattus norvegicus olfactory receptor 1327 (predicted) (Olr1327_predicted), mRNA [NM_001000475]	NM_001000475	300627	GO:0007186|GO:0050911|GO:0004984|GO:0016021	Rn.143473
A_44_P294756	0.528173	2.093	2.96019	3.45586	2.67421	4.80042	3.52448	2.85789	3.04146	3.43251	Olr315_predicted	Rattus norvegicus olfactory receptor 315 (predicted) (Olr315_predicted), mRNA [NM_001000243]	NM_001000243	293609	GO:0007186|GO:0050911|GO:0004984|GO:0016021	Rn.141724
A_44_P438024	0.531486	4.04138	6.05936	5.64393	4.92556	5.10743	4.74423	4.93285	5.38128	5.97361	Olr542_predicted	Rattus norvegicus olfactory receptor 542 (predicted) (Olr542_predicted), mRNA [NM_001000566]	NM_001000566	366105	GO:0007186|GO:0050911|GO:0004984|GO:0016021	Rn.142916
A_44_P491732	0.540393	6.14713	6.92943	7.37403	6.55694	7.05697	6.98654	6.69064	6.98796	7.78518	Olr20_predicted	Rattus norvegicus olfactory receptor 20 (predicted) (Olr20_predicted), mRNA [NM_001000118]	NM_001000118	293083	GO:0007186|GO:0050911|GO:0004984|GO:0016021	Rn.141948
A_44_P114004	0.568493	3.24247	3.81142	3.87014	3.81647	4.6993	3.86919	4.13892	3.45758	5.10569	Olr867_predicted	Rattus norvegicus olfactory receptor 867 (predicted) (Olr867_predicted), mRNA [NM_001000412]	NM_001000412	298476	GO:0007186|GO:0050911|GO:0004984|GO:0016021	Rn.143173
A_44_P348901	0.579494	4.72166	6.23136	6.20888	5.32364	6.00688	5.72864	5.26973	5.67526	6.37207	Olr1638_predicted	Rattus norvegicus olfactory receptor 1638 (predicted) (Olr1638_predicted), mRNA [NM_001000834]	NM_001000834	405123	GO:0007186|GO:0050911|GO:0004984|GO:0016021	Rn.142434
A_44_P342085	0.604038	2.29845	3.21915	3.43966	2.5016	3.87302	3.14493	3.00286	3.24472	3.70543	Olr1571_predicted	Putative gustatory receptor clone PTE58 (Fragment). [Source:Uniprot/SWISSPROT;Acc:P35899] [ENSRNOT00000034210]		363838	GO:0007165|GO:0007186|GO:0050911|GO:0001584|GO:0004872|GO:0004984|GO:0016020|GO:0016021
A_44_P386437	0.62045	3.24829	4.225	4.11848	3.5718	4.08341	3.94822	4.12863	3.67135	4.68089	Olr1697_predicted	Rattus norvegicus olfactory receptor 1697 (predicted) (Olr1697_predicted), mRNA [NM_001001111]	NM_001001111	406010	GO:0007186|GO:0050911|GO:0004984|GO:0016021	Rn.142681
A_44_P200998	0.646996	4.89888	5.62511	6.3342	5.61115	5.69367	5.29446	5.20062	5.45085	6.15736	Olr921_predicted	Rattus norvegicus olfactory receptor 921 (predicted) (Olr921_predicted), mRNA [NM_001001385]	NM_001001385	366798	GO:0007186|GO:0050911|GO:0004984|GO:0016021	Rn.143389
A_44_P365318	0.655465	4.6524	5.30109	5.70675	4.62804	5.63619	4.8224	4.78196	5.04806	5.68062	Olr1313_predicted	Rattus norvegicus olfactory receptor 1313 (predicted) (Olr1313_predicted), mRNA [NM_001000794]	NM_001000794	405078	GO:0007186|GO:0050911|GO:0004984|GO:0016021	Rn.143484
A_44_P156364	0.660927	6.13234	7.5823	8.00643	7.29973	7.61762	7.04581	6.78286	7.15321	7.87255	Olr1273_predicted	Rattus norvegicus olfactory receptor 1273 (predicted) (Olr1273_predicted), mRNA [NM_001000458]	NM_001000458	300589	GO:0007186|GO:0050911|GO:0004984|GO:0016021	Rn.143506
A_44_P388763	0.701981	7.15174	7.90855	7.85453	7.5136	7.76602	7.8262	7.34622	7.76594	8.35954	Olr1535_predicted	Rattus norvegicus olfactory receptor 1535 (predicted) (Olr1535_predicted), mRNA [NM_001000945]	NM_001000945	405287	GO:0007186|GO:0050911|GO:0004984|GO:0016021	Rn.142273
A_44_P552642	0.735931	2.6011	3.00011	3.22354	2.87254	4.58878	3.30101	2.57404	3.12817	3.46936	Olr447_predicted	Rattus norvegicus olfactory receptor 447 (predicted) (Olr447_predicted), mRNA [NM_001000286]	NM_001000286	295719	GO:0007186|GO:0050911|GO:0004984|GO:0016021	Rn.142983
A_44_P179882	0.818952	2.41459	3.61458	3.95133	3.3478	4.19934	4.26116	3.45699	3.78175	4.01002	Olr1292_predicted	Rattus norvegicus olfactory receptor 1292 (predicted) (Olr1292_predicted), mRNA [NM_001000960]	NM_001000960	405312	GO:0007186|GO:0050911|GO:0004984|GO:0016021	Rn.143498
A_44_P555005	0.838523	4.92311	5.40992	5.95192	5.25171	5.93409	5.35769	4.95996	5.38637	5.98226	Olr1472_predicted	Rattus norvegicus olfactory receptor 1472 (predicted) (Olr1472_predicted), mRNA [NM_001000944]	NM_001000944	405286	GO:0007186|GO:0050911|GO:0004984|GO:0016021	Rn.142096

## Sheet: S6.2
Table S6.2. The genes differentially expressed involved in G-protein coupled receptor protein signaling pathway
ProbeName	p-value	0h	0.5h	3h	6h	9h	1d	4d	7d	14d	GeneSymbol	Description	GenbankAccession	EntrezGene	GO(Avadis)	UniGene
A_42_P614175	8.78973e-19	13.8386	13.8716	13.9601	13.8195	13.7813	15.1477	18.0773	18.2595	18.074	Gal	Rattus norvegicus galanin (Gal), mRNA [NM_033237]	NM_033237	29141	GO:0006939|GO:0006950|GO:0006954|GO:0007218|GO:0007399|GO:0007631|GO:0008285|GO:0030073|GO:0030252|GO:0042493|GO:0043065|GO:0050672|GO:0050776|GO:0001664|GO:0005179|GO:0005184|GO:0005576|GO:0005615|GO:0005737|GO:0005794|GO:0030141	Rn.8929
A_43_P11951	8.78973e-19	6.93813	7.05972	7.29044	7.20098	7.42374	9.2248	13.7401	13.877	13.3135	Ucn	Rattus norvegicus urocortin (Ucn), mRNA [NM_019150]	NM_019150	29151	GO:0006979|GO:0007218|GO:0001664|GO:0005179|GO:0005576|GO:0005615	Rn.10190
A_44_P142168	7.8519e-17	10.9066	10.9052	11.1501	10.927	11.1075	13.4934	13.2404	13.3003	12.8409	Adcyap1	Rattus norvegicus adenylate cyclase activating polypeptide 1 (Adcyap1), mRNA [NM_016989]	NM_016989	24166	GO:0007190|GO:0007218|GO:0007267|GO:0007565|GO:0045786|GO:0005057|GO:0005179|GO:0005184|GO:0005576|GO:0005615|GO:0005625	Rn.202559
A_42_P719221	1.65361e-16	7.41264	7.22441	7.02251	7.02278	6.52304	11.7446	15.2922	15.4905	15.5056	Vip	VIP peptides precursor [Contains: Intestinal peptide PHV-42; Intestinal peptide PHI-27 (Peptide histidine isoleucinamide 27); Vasoactive intestinal peptide (VIP) (Vasoactive intestinal polypeptide)]. [Source:Uniprot/SWISSPROT;Acc:P01283]...		117064	GO:0042311|GO:0005179|GO:0005576|GO:0005615	Rn.18675
A_42_P556083	2.38963e-14	6.17828	5.86217	6.18534	6.0977	6.14052	8.09903	10.3323	10.9421	10.7422	Cckbr	Rattus norvegicus cholecystokinin B receptor (Cckbr), mRNA [NM_013165]	NM_013165	25706	GO:0007165|GO:0007186|GO:0007202|GO:0007204|GO:0007586|GO:0007600|GO:0007631|GO:0008283|GO:0008284|GO:0001584|GO:0004435|GO:0004872|GO:0004983|GO:0015054|GO:0046935|GO:0005886|GO:0005887|GO:0016021	Rn.90997
A_44_P150471	5.55949e-13	7.03067	6.75494	6.8373	6.85833	6.6581	7.16459	9.12322	9.09773	8.7514	Gpr88	Rattus norvegicus G-protein coupled receptor 88 (Gpr88), mRNA [NM_031696]	NM_031696	64443	GO:0007165|GO:0007186|GO:0001584|GO:0004872|GO:0004930|GO:0016020|GO:0016021	Rn.59513
A_44_P530389	6.27771e-13	6.01253	7.08697	6.84747	6.69758	8.06519	8.28346	9.56712	10.3476	10.0806	Ecel1	Rattus norvegicus endothelin converting enzyme-like 1 (Ecel1), mRNA [NM_021776]	NM_021776	60417	GO:0006508|GO:0007218|GO:0007242|GO:0004222|GO:0004245|GO:0008237|GO:0008270|GO:0046872|GO:0005887|GO:0016020|GO:0016021	Rn.45803
A_44_P323106	1.79477e-12	10.6364	10.5981	10.5809	10.827	10.8783	11.007	12.2202	11.939	11.6807	Abca1	Rattus norvegicus ATP-binding cassette, sub-family A (ABC1), member 1 (Abca1), mRNA [NM_178095]	NM_178095	313210	GO:0006810|GO:0006911|GO:0007584|GO:0008203|GO:0015914|GO:0030301|GO:0042158|GO:0042493|GO:0045332|GO:0000166|GO:0005515|GO:0005524|GO:0008035|GO:0008509|GO:0015248|GO:0016887|GO:0042626|GO:0005624|GO:0005794|GO:0005886|GO:0005887|GO:0016021|GO:0043231	Rn.148916
A_44_P476915	8.32432e-12	5.34955	5.1991	5.39562	4.92091	4.54054	5.12777	9.81125	10.1961	9.99286	Pdyn	Rattus norvegicus prodynorphin (Pdyn), mRNA [NM_019374]	NM_019374	29190	GO:0006810|GO:0007218|GO:0007268|GO:0046928|GO:0001515|GO:0005215|GO:0005886|GO:0016020	Rn.44471
A_44_P254016	7.91475e-11	7.49432	7.51873	7.71524	7.50001	7.52429	7.56849	8.449	8.93096	9.04277	Avp	Rattus norvegicus arginine vasopressin (Avp), mRNA [NM_016992]	NM_016992	24221	GO:0001659|GO:0006091|GO:0006833|GO:0006939|GO:0006950|GO:0007165|GO:0007267|GO:0030146|GO:0030819|GO:0042310|GO:0050891|GO:0005184|GO:0005185|GO:0005575|GO:0005576|GO:0005615|GO:0005625	Rn.9976
A_44_P119019	1.32084e-09	8.22109	8.18014	8.41734	8.24675	8.36647	7.82206	9.37231	9.95852	10.3081	Cck	Rattus norvegicus cholecystokinin (Cck), mRNA [NM_012829]	NM_012829	25298	GO:0001764|GO:0006915|GO:0007165|GO:0007409|GO:0042755|GO:0005179|GO:0005184|GO:0005576|GO:0005615|GO:0005625|GO:0030424	Rn.9781
A_44_P512936	4.25939e-09	2.23787	2.06682	4.0216	3.43709	4.12007	4.29109	3.63367	3.84237	4.23885	Olr441_predicted	Rattus norvegicus olfactory receptor 441 (predicted) (Olr441_predicted), mRNA [NM_001000283]	NM_001000283	295712	GO:0007186|GO:0050911|GO:0004984|GO:0016021	Rn.142989
A_44_P360501	7.66851e-09	7.41332	6.99524	7.33302	7.16706	6.72344	7.40457	8.36538	8.5385	8.30175	Gabrb1	Rattus norvegicus gamma-aminobutyric acid (GABA-A) receptor, subunit beta 1 (Gabrb1), mRNA [NM_012956]	NM_012956	25450	GO:0006811|GO:0006821|GO:0007165|GO:0007214|GO:0004890|GO:0005216|GO:0005230|GO:0005254|GO:0015276|GO:0030594|GO:0031404|GO:0005615|GO:0005887|GO:0016021|GO:0045211	Rn.207157
A_43_P20927	2.23522e-08	9.94926	9.773	10.1631	9.87049	9.91889	9.18064	8.70072	8.98282	8.8775	Gpr22_predicted	Rattus norvegicus similar to Probable G protein-coupled receptor GPR22 (LOC298944), mRNA [XM_234041]		298944	GO:0007186|GO:0001584|GO:0005887|GO:0016021	Rn.59212
A_44_P440351	2.27819e-08	2.06072	4.83887	4.77273	4.18019	5.59858	5.13096	4.14832	4.60043	5.14752	Olr40_predicted	Rattus norvegicus olfactory receptor 40 (predicted) (Olr40_predicted), mRNA [NM_001000127]	NM_001000127	293197	GO:0007186|GO:0050911|GO:0004984|GO:0016021	Rn.141934
A_43_P15445	3.29717e-08	10.3054	10.3172	10.4009	10.197	10.1735	9.44555	9.40961	9.25072	9.34322	Htr1d	Rattus norvegicus 5-hydroxytryptamine (serotonin) receptor 1D (Htr1d), mRNA [NM_012852]	NM_012852	25323	GO:0007165|GO:0007186|GO:0007187|GO:0007268|GO:0001584|GO:0004872|GO:0004935|GO:0004993|GO:0005887|GO:0016020|GO:0016021	Rn.34834
A_44_P351231	6.32049e-08	5.63664	6.94891	6.61233	6.49283	8.06256	7.44122	6.34939	6.47988	6.11487	Olr46_predicted	Rattus norvegicus olfactory receptor 46 (predicted) (Olr46_predicted), mRNA [NM_001001001]	NM_001001001	405365	GO:0007186|GO:0050911|GO:0004984|GO:0016021	Rn.141928
A_44_P431296	6.44947e-08	5.2705	3.43748	4.73544	5.66309	4.61918	4.54694	6.6704	7.69458	7.15963	Gpr18	Rattus norvegicus G protein-coupled receptor 18 (Gpr18), mRNA [NM_001079710]	NM_001079710	679957	GO:0007165|GO:0007186|GO:0001584|GO:0004872|GO:0045028|GO:0016020|GO:0016021	Rn.205907
A_44_P440302	6.85982e-08	2.00847	4.80402	4.86723	4.02334	6.11869	4.74951	3.33847	4.20742	4.85301	Olr629_predicted	Rattus norvegicus olfactory receptor 629 (predicted) (Olr629_predicted), mRNA [NM_001001058]	NM_001001058	405946	GO:0007186|GO:0050911|GO:0004984|GO:0016021	Rn.142863
A_44_P219680	1.20875e-07	3.50446	4.12753	2.28823	2.2831	2.21066	2.18458	2.21304	2.39737	2.35057	Olr367_predicted	Rattus norvegicus olfactory receptor 367 (predicted) (Olr367_predicted), mRNA [NM_001001047]	NM_001001047	405933	GO:0007186|GO:0050911|GO:0004984|GO:0016021	Rn.141681
A_44_P472877	1.43474e-07	5.10622	7.12298	6.74129	6.41804	8.41828	7.67062	4.95141	6.14223	5.22903	Olr276_predicted	Rattus norvegicus olfactory receptor 276 (predicted) (Olr276_predicted), mRNA [NM_001000227]	NM_001000227	293431	GO:0007186|GO:0050911|GO:0004984|GO:0016021	Rn.141763
A_44_P547825	1.60679e-07	7.68216	8.25503	8.15704	8.20869	8.73158	8.66354	8.6965	8.62323	8.69421	Insl3	Rattus norvegicus insulin-like 3 (Insl3), mRNA [NM_053680]	NM_053680	114215	GO:0001556|GO:0001701|GO:0007193|GO:0007267|GO:0007283|GO:0008284|GO:0008285|GO:0008406|GO:0008584|GO:0030819|GO:0043066|GO:0001664|GO:0005158|GO:0005179|GO:0005576|GO:0005615|GO:0005625|GO:0048471	Rn.48700
A_44_P395757	1.86374e-07	10.8558	10.644	10.6693	10.7032	10.6956	10.2388	9.62817	9.84581	9.862	Grm4	Rattus norvegicus glutamate receptor, metabotropic 4 (Grm4), mRNA [NM_022666]	NM_022666	24417	GO:0000187|GO:0007165|GO:0007186|GO:0007194|GO:0007196|GO:0007216|GO:0007268|GO:0007269|GO:0007612|GO:0008285|GO:0031175|GO:0035249|GO:0043066|GO:0043410|GO:0050805|GO:0001642|GO:0004872|GO:0008067|GO:0005622|GO:0005887|GO:0016020|GO:0016021|GO:0031410|GO:0043195|GO:0043198	Rn.89046
A_44_P144336	2.5897e-07	3.90267	4.94653	4.92788	4.51643	6.1274	5.40944	4.42113	4.89968	5.14159	Olr176_predicted	Rattus norvegicus olfactory receptor 176 (predicted) (Olr176_predicted), mRNA [NM_001000178]	NM_001000178	293321	GO:0007186|GO:0050911|GO:0004984|GO:0016021	Rn.141830
A_43_P15495	2.75246e-07	8.92671	8.81008	8.77608	8.75589	8.80417	7.91526	8.12773	7.95633	7.94969	Edn2	Rattus norvegicus endothelin 2 (Edn2), mRNA [NM_012549]	NM_012549	24324	GO:0001543|GO:0007169|GO:0007205|GO:0007267|GO:0008217|GO:0009405|GO:0019229|GO:0042310|GO:0045987|GO:0046887|GO:0046888|GO:0008083|GO:0005576|GO:0005615|GO:0005625	Rn.10642
A_44_P438060	2.79445e-07	7.31665	6.70553	6.89624	7.52869	7.2942	7.36398	8.36536	9.01146	8.63361	Gna15	Rattus norvegicus guanine nucleotide binding protein, alpha 15 (Gna15), mRNA [NM_053542]	NM_053542	89788	GO:0006471|GO:0007165|GO:0007186|GO:0007200|GO:0007202|GO:0007204|GO:0007207|GO:0000166|GO:0003924|GO:0004871|GO:0005525|GO:0005834|GO:0005886	Rn.3574
A_43_P12153	3.1037e-07	11.2031	11.1791	11.3637	11.2305	11.165	10.968	10.2403	10.1194	9.99506	Htr3b	Rattus norvegicus 5-hydroxytryptamine (serotonin) receptor 3b (Htr3b), mRNA [NM_022189]	NM_022189	58963	GO:0006810|GO:0006811|GO:0007210|GO:0007268|GO:0004993|GO:0005216|GO:0005230|GO:0005232|GO:0030594|GO:0005615|GO:0005887|GO:0016020|GO:0016021|GO:0045211	Rn.87106
A_44_P1049827	3.19225e-07	13.5907	13.5098	13.3814	13.2606	13.8377	13.6296	14.654	14.6068	14.9821	Nsg1	Rattus norvegicus neuron specific gene family member 1 (Nsg1), mRNA [NM_024128]	NM_024128	25247	GO:0007212|GO:0007268|GO:0050780|GO:0016020|GO:0016021	Rn.2865
A_43_P11794	3.69445e-07	5.82356	5.52888	5.97711	5.64806	5.60553	5.64909	4.79432	4.40623	4.25457	Tacr3	Rattus norvegicus tachykinin receptor 3 (Tacr3), mRNA [NM_017053]	NM_017053	24808	GO:0007165|GO:0007186|GO:0007217|GO:0001584|GO:0004872|GO:0004930|GO:0004983|GO:0004995|GO:0005886|GO:0005887|GO:0016021	Rn.9702
A_44_P316036	4.05663e-07	4.37324	5.68299	5.56599	5.25968	6.64712	6.30265	4.59116	5.22345	4.95233	Olr724_predicted	Rattus norvegicus olfactory receptor 724 (predicted) (Olr724_predicted), mRNA [NM_001000573]	NM_001000573	366115	GO:0007186|GO:0050911|GO:0004984|GO:0016021	Rn.142793
A_44_P229007	4.4129e-07	2.9272	5.17853	4.69605	4.47641	6.43397	5.51944	4.5559	4.60177	4.42946	Olr736_predicted	Rattus norvegicus olfactory receptor 736 (predicted) (Olr736_predicted), mRNA [NM_001001384]	NM_001001384	366118	GO:0007186|GO:0050911|GO:0004984|GO:0016021	Rn.142784
A_44_P304075	4.51548e-07	2.87262	4.53071	4.57817	4.396	5.90966	5.71878	4.50674	5.20306	4.41219	Taar7h	Rattus norvegicus trace-amine-associated receptor 7h (Taar7h), mRNA [NM_175587]	NM_175587	294130	GO:0007165|GO:0007186|GO:0001584|GO:0004872|GO:0016020|GO:0016021	Rn.138142
A_44_P1035040	4.65483e-07	7.90634	7.73858	8.0104	7.92015	8.22882	8.86502	9.05187	9.51234	8.89602	Ccrl2_predicted	PREDICTED: Rattus norvegicus chemokine (C-C motif) receptor-like 2 (predicted) (Ccrl2_predicted), mRNA [XM_236658]		316019	GO:0007186|GO:0001584|GO:0016493|GO:0016021	Rn.67232
A_42_P771373	5.37072e-07	13.9598	13.884	13.0654	13.4637	13.0173	13.5711	17	17.9225	17.9569	Npy	Rattus norvegicus neuropeptide Y (Npy), mRNA [NM_012614]	NM_012614	24604	GO:0006816|GO:0006928|GO:0007187|GO:0007218|GO:0007268|GO:0007586|GO:0007631|GO:0008015|GO:0008217|GO:0008283|GO:0008343|GO:0045776|GO:0048015|GO:0050909|GO:0001664|GO:0004930|GO:0004983|GO:0005179|GO:0005184|GO:0005246|GO:0005576|GO:0005615|GO:0005623	Rn.9714
A_43_P10931	5.40929e-07	13.9836	14.0601	13.9355	13.9993	13.9952	13.7246	13.5418	13.3703	13.4625	Gpr68_predicted	PREDICTED: Rattus norvegicus G protein-coupled receptor 68 (predicted) (Gpr68_predicted), mRNA [XM_001065526]	XM_001065526	314386	GO:0006954|GO:0007186|GO:0001584|GO:0004930|GO:0045125|GO:0005887|GO:0016020|GO:0016021
A_44_P372587	6.65238e-07	6.1948	5.54721	5.42415	5.86419	5.97493	6.59486	7.62436	8.40066	7.7161	Cx3cr1	Rattus norvegicus chemokine (C-X3-C) receptor 1 (Cx3cr1), mRNA [NM_133534]	NM_133534	171056	GO:0006935|GO:0006968|GO:0007155|GO:0007165|GO:0007186|GO:0001584|GO:0004872|GO:0004930|GO:0004950|GO:0005515|GO:0015026|GO:0016493|GO:0005886|GO:0005887|GO:0016020|GO:0016021	Rn.10482
A_44_P486900	6.70228e-07	8.38472	8.30342	8.42587	8.18924	7.92569	7.53878	7.18832	7.05313	6.87905	Mrgprx1	Rattus norvegicus MAS-related GPR, member X1 (Mrgprx1), mRNA [NM_172158]	NM_172158	282547	GO:0007165|GO:0007186|GO:0001584|GO:0004872|GO:0016020|GO:0016021	Rn.138128
A_42_P774181	7.82632e-07	2.14896	1.99868	3.30435	3.3418	4.20035	3.67023	3.21239	3.39859	3.22171	Gnat1_predicted	Rattus norvegicus similar to Gnat1 protein (LOC363143), mRNA [XM_343480]		363143	GO:0001580|GO:0007165|GO:0007186|GO:0007199|GO:0007601|GO:0007602|GO:0008283|GO:0009586|GO:0009642|GO:0051343|GO:0003924|GO:0005525|GO:0001750|GO:0001917|GO:0005624|GO:0005834|GO:0043025	Rn.8781
A_44_P200948	9.16011e-07	4.98321	5.94372	5.80303	5.50031	7.02458	6.43225	5.57065	5.75805	5.22942	Olr1460_predicted	Rattus norvegicus olfactory receptor 1460 (predicted) (Olr1460_predicted), mRNA [NM_001000769]	NM_001000769	405044	GO:0007186|GO:0050911|GO:0004984|GO:0016021	Rn.142118
A_44_P414404	1.12796e-06	3.06582	2.01544	4.20292	3.87837	5.16632	4.82267	3.70639	4.47763	3.53679	Olr851_predicted	Rattus norvegicus olfactory receptor 851 (predicted) (Olr851_predicted), mRNA [NM_001000400]	NM_001000400	298040	GO:0007186|GO:0050911|GO:0004984|GO:0016021	Rn.143203
A_44_P1043157	1.25351e-06	8.3537	8.03138	8.01049	7.80235	7.41142	7.83914	8.72195	10.0276	10.117	Cxcl9	Rattus norvegicus chemokine (C-X-C motif) ligand 9 (Cxcl9), mRNA [NM_145672]	NM_145672	246759	GO:0006955|GO:0050930|GO:0008009|GO:0048248|GO:0005576|GO:0005615	Rn.7391
A_44_P259851	1.34958e-06	2.02361	2.93339	4.40021	3.33556	5.314	4.66361	3.4896	4.11167	5.03468	Olr735_predicted	Rattus norvegicus olfactory receptor 735 (predicted) (Olr735_predicted), mRNA [NM_001000922]	NM_001000922	405238	GO:0007186|GO:0050911|GO:0004984|GO:0016021	Rn.142785
A_44_P301772	1.57257e-06	2.05823	2.26654	2.76635	2.12118	3.88154	3.25047	2.43058	2.8669	3.1526	Olr841_predicted	Rattus norvegicus olfactory receptor 841 (predicted) (Olr841_predicted), mRNA [NM_001000405]	NM_001000405	298049	GO:0007186|GO:0050911|GO:0004984|GO:0016021	Rn.140956
A_44_P318423	1.69077e-06	6.63421	7.62211	7.82576	7.37526	8.81737	8.46924	5.83893	7.3042	6.62465	Olr1398	Rattus norvegicus olfactory receptor 1398 (Olr1398), mRNA [NM_001000002]	NM_001000002	287245	GO:0007165|GO:0007186|GO:0007608|GO:0050896|GO:0050911|GO:0004872|GO:0004984|GO:0016020|GO:0016021	Rn.107042
A_44_P269216	1.71561e-06	3.03987	5.39246	5.01517	4.78199	6.41422	5.72259	3.85697	4.44553	4.07101	Olr1155_predicted	Rattus norvegicus olfactory receptor 1155 (predicted) (Olr1155_predicted), mRNA [NM_001000433]	NM_001000433	300414	GO:0007186|GO:0050911|GO:0004984|GO:0016021	Rn.143592
A_44_P409562	1.77478e-06	2.78765	4.51824	5.0898	3.62068	6.18952	5.15886	3.75988	4.23381	4.41327	Olr1670_predicted	Rattus norvegicus olfactory receptor 1670 (predicted) (Olr1670_predicted), mRNA [NM_001000895]	NM_001000895	405198	GO:0007186|GO:0050911|GO:0004984|GO:0016021	Rn.142701
A_44_P527033	1.7873e-06	6.19937	7.06768	7.20123	6.98697	8.22702	7.54427	6.56072	7.05377	7.47056	Olr230_predicted	Rattus norvegicus olfactory receptor 230 (predicted) (Olr230_predicted), mRNA [NM_001000205]	NM_001000205	293374	GO:0007186|GO:0050911|GO:0004984|GO:0016021	Rn.141788
A_43_P16265	1.92308e-06	6.01101	6.92994	7.37506	6.78227	8.20287	8.32672	7.79484	8.10822	8.43632	Olr1078	Rattus norvegicus olfactory receptor 1078 (Olr1078), mRNA [NM_207597]	NM_207597	299593	GO:0007165|GO:0007186|GO:0007608|GO:0050896|GO:0050911|GO:0004872|GO:0004984|GO:0016020|GO:0016021	Rn.120045
A_44_P224459	1.93775e-06	5.75406	6.62098	6.46112	5.92414	7.43525	7.25816	6.10615	6.36969	7.1987	Olr1750_predicted	Rattus norvegicus olfactory receptor 1750 (predicted) (Olr1750_predicted), mRNA [NM_212493]	NM_212493	294204	GO:0006355|GO:0006464|GO:0006512|GO:0006955|GO:0007165|GO:0007186|GO:0007608|GO:0019882|GO:0050896|GO:0050911|GO:0003676|GO:0004872|GO:0004984|GO:0008270|GO:0046872|GO:0005622|GO:0016020|GO:0016021|GO:0042612	Rn.142656
A_44_P414565	2.08649e-06	7.20367	6.99209	7.5365	7.40112	7.25714	7.79075	8.19527	8.46026	8.31507	Gabra5	Rattus norvegicus gamma-aminobutyric acid (GABA-A) receptor, subunit alpha 5 (Gabra5), mRNA [NM_017295]	NM_017295	29707	GO:0001662|GO:0006811|GO:0006821|GO:0007165|GO:0007214|GO:0007268|GO:0007420|GO:0008306|GO:0004890|GO:0005215|GO:0005216|GO:0005230|GO:0005254|GO:0030594|GO:0031404|GO:0005886|GO:0005887|GO:0016020|GO:0016021|GO:0045211	Rn.10368
A_44_P292587	2.35351e-06	7.16152	8.36788	8.35174	8.03609	9.21747	8.77444	8.05991	8.33023	8.16472	Olr1454_predicted	Rattus norvegicus olfactory receptor 1454 (predicted) (Olr1454_predicted), mRNA [NM_001000020]	NM_001000020	287343	GO:0007186|GO:0050911|GO:0004984|GO:0016021	Rn.142124
A_44_P386689	2.89529e-06	6.50025	6.34279	6.71967	6.24584	6.60205	5.98554	5.36514	5.80835	5.39362	Chrm2	Rattus norvegicus cholinergic receptor, muscarinic 2 (Chrm2), mRNA [NM_031016]	NM_031016	81645	GO:0006940|GO:0007165|GO:0007188|GO:0007197|GO:0007207|GO:0007213|GO:0007399|GO:0008016|GO:0001584|GO:0004872|GO:0004981|GO:0005624|GO:0005886|GO:0005887|GO:0016021|GO:0045211	Rn.10752
A_44_P236051	2.93095e-06	5.79859	7.22745	7.32889	6.58595	8.5861	7.74203	6.6811	7.13699	7.6874	Olr1222_predicted	Rattus norvegicus olfactory receptor 1222 (predicted) (Olr1222_predicted), mRNA [NM_001000440]	NM_001000440	300548	GO:0007186|GO:0050911|GO:0004984|GO:0016021	Rn.143545
A_43_P11531	3.06618e-06	8.25221	8.21808	8.04694	8.03865	7.61512	7.07868	7.23589	6.97776	6.90285	Sstr1	Rattus norvegicus somatostatin receptor 1 (Sstr1), mRNA [NM_012719]	NM_012719	25033	GO:0007165|GO:0007186|GO:0007187|GO:0007215|GO:0007218|GO:0007267|GO:0007584|GO:0007586|GO:0008285|GO:0030217|GO:0001584|GO:0004872|GO:0004983|GO:0004994|GO:0045028|GO:0005624|GO:0005886|GO:0005887|GO:0016021	Rn.42915
A_44_P184578	3.18007e-06	2.43016	3.10575	4.87214	4.03789	5.72746	4.97527	4.23792	4.47979	4.90753	Olr1417_predicted	Rattus norvegicus olfactory receptor 1417 (predicted) (Olr1417_predicted), mRNA [NM_001001002]	NM_001001002	405368	GO:0007186|GO:0050911|GO:0004984|GO:0016021	Rn.142150
A_44_P152635	3.23201e-06	3.5031	3.5724	3.54257	3.48901	2.68024	5.06488	5.3112	5.70507	4.89087	Htr1f	Rattus norvegicus 5-hydroxytryptamine (serotonin) receptor 1F (Htr1f), mRNA [NM_021857]	NM_021857	60448	GO:0007165|GO:0007186|GO:0007187|GO:0007268|GO:0001584|GO:0004872|GO:0004935|GO:0004993|GO:0005887|GO:0016020|GO:0016021	Rn.44301
A_44_P409619	3.6029e-06	7.55726	8.36472	8.12114	7.90122	9.01834	8.63783	7.34953	7.89767	8.13924	Olr1658_predicted	Rattus norvegicus olfactory receptor 1658 (predicted) (Olr1658_predicted), mRNA [NM_001000105]	NM_001000105	291161	GO:0007186|GO:0050911|GO:0004984|GO:0016021	Rn.142506
A_44_P278519	3.70248e-06	5.94603	6.83414	6.63474	6.55651	7.95275	7.5892	6.38258	6.66737	6.55383	Olr202_predicted	Rattus norvegicus olfactory receptor 202 (predicted) (Olr202_predicted), mRNA [NM_001000550]	NM_001000550	365337	GO:0007186|GO:0050911|GO:0004984|GO:0016021	Rn.141809
A_44_P125761	3.78966e-06	4.96282	6.06775	6.50566	5.64359	7.4823	6.57528	5.47963	6.42808	6.57517	Olr7_predicted	Rattus norvegicus olfactory receptor 7 (predicted) (Olr7_predicted), mRNA [NM_001000768]	NM_001000768	405043	GO:0007186|GO:0050911|GO:0004984|GO:0016021	Rn.142002
A_44_P208021	4.10287e-06	6.12406	6.99534	6.99249	6.54415	7.97513	7.24761	6.50726	6.75122	7.38308	Olr1452_predicted	Rattus norvegicus olfactory receptor 1452 (predicted) (Olr1452_predicted), mRNA [NM_001000773]	NM_001000773	405048	GO:0007186|GO:0050911|GO:0004984|GO:0016021	Rn.142126
A_44_P121110	4.16197e-06	4.01169	5.58338	5.31314	5.16532	6.76862	6.15308	4.39882	5.4178	4.70483	Olr332_predicted	Rattus norvegicus olfactory receptor 332 (predicted) (Olr332_predicted), mRNA [NM_001000250]	NM_001000250	293769	GO:0007186|GO:0050911|GO:0004984|GO:0016021	Rn.141699
A_44_P480032	4.16197e-06	3.83462	5.39485	4.68231	4.4098	6.80798	5.93261	3.58383	4.51598	4.15207	Olr416_predicted	Rattus norvegicus olfactory receptor 416 (predicted) (Olr416_predicted), mRNA [NM_001000387]	NM_001000387	296678	GO:0007165|GO:0007186|GO:0007608|GO:0050896|GO:0050911|GO:0004872|GO:0004984|GO:0016020|GO:0016021	Rn.143025
A_44_P378484	4.31166e-06	12.767	12.6768	13.4918	13.3138	13.9098	13.2681	13.2984	13.187	13.3785	Gnas	Rattus norvegicus alternatively spliced GTP-binding protein alpha subunit (stimulatory) (GS-alpha) mRNA, complete cds. [L10326]	L10326	24896	GO:0006112|GO:0007165|GO:0007186|GO:0007189|GO:0042493|GO:0000166|GO:0003924|GO:0004871|GO:0005525|GO:0005624|GO:0005737|GO:0005834|GO:0005886|GO:0042383	Rn.31
A_42_P814235	4.3955e-06	10.3121	10.3393	9.99823	10.1212	10.1512	10.668	11.9923	12.3252	12.145	P2ry6	Rattus norvegicus pyrimidinergic receptor P2Y, G-protein coupled, 6 (P2ry6), mRNA [NM_057124]	NM_057124	117264	GO:0007165|GO:0007186|GO:0007200|GO:0030321|GO:0001584|GO:0004872|GO:0004930|GO:0019103|GO:0045028|GO:0045029|GO:0005887|GO:0016020|GO:0016021|GO:0016323|GO:0016324	Rn.10671
A_44_P328205	4.48972e-06	5.62025	6.47241	6.29498	6.14751	7.40105	6.7137	5.31473	5.8993	5.31553	Bdkrb1	Rattus norvegicus bradykinin receptor B1 (Bdkrb1), mRNA [NM_030851]	NM_030851	81509	GO:0006954|GO:0007165|GO:0007186|GO:0001584|GO:0004872|GO:0004947|GO:0016020|GO:0016021	Rn.10762
A_44_P180766	4.87096e-06	2.42225	2.3268	3.61988	3.09293	4.56205	3.99503	3.1414	3.77186	3.67021	Xcr1_predicted	Rattus norvegicus similar to SCM1 receptor mXCR1 (LOC301086), mRNA [XM_236740]		301086	GO:0006935|GO:0006954|GO:0007186|GO:0007187|GO:0007204|GO:0001584|GO:0004950|GO:0005887|GO:0016021	Rn.127077
A_44_P535601	5.79454e-06	6.12271	5.93776	6.19195	5.86539	4.98592	5.62224	5.36925	5.59223	4.70948	Gabra3	Rattus norvegicus gamma-aminobutyric acid (GABA-A) receptor, subunit alpha 3 (Gabra3), mRNA [NM_017069]	NM_017069	24947	GO:0006811|GO:0006821|GO:0007214|GO:0007268|GO:0004890|GO:0005216|GO:0005230|GO:0005254|GO:0008503|GO:0030594|GO:0031404|GO:0005886|GO:0005887|GO:0016021|GO:0045211	Rn.10367
A_44_P486909	5.85034e-06	11.1271	11.1246	11.4631	11.1336	10.7492	11.0769	10.0389	10.3467	9.9309	Gabrg2	Rattus norvegicus gamma-aminobutyric acid A receptor, gamma 2 (Gabrg2), mRNA [NM_183327]	NM_183327	29709	GO:0006811|GO:0006821|GO:0007214|GO:0007268|GO:0004890|GO:0005216|GO:0005237|GO:0005254|GO:0005515|GO:0008144|GO:0008503|GO:0030594|GO:0031404|GO:0005737|GO:0005887|GO:0016021|GO:0045211	Rn.159942
A_44_P421431	6.11717e-06	2.21845	2.0274	2.02264	2.10296	3.89934	3.1343	2.00305	2.25439	2.14188	Olr1561_predicted	Rattus norvegicus olfactory receptor 1561 (predicted) (Olr1561_predicted), mRNA [NM_001000048]	NM_001000048	288186	GO:0007186|GO:0050911|GO:0004984|GO:0016021	Rn.142252
A_44_P475275	6.13804e-06	4.21085	5.31231	5.14082	4.92119	6.53071	5.52769	3.70736	4.4816	4.47534	Olr1678_predicted	Rattus norvegicus olfactory receptor 1678 (predicted) (Olr1678_predicted), mRNA [NM_001000893]	NM_001000893	405194	GO:0007186|GO:0050911|GO:0004984|GO:0016021	Rn.142697
A_44_P454413	6.15898e-06	4.94842	4.6363	4.35057	5.0433	3.76121	4.47707	3.85719	3.90301	3.28475	Agtr1b	Rattus norvegicus angiotensin receptor 1b (Agtr1b), mRNA [NM_031009]	NM_031009	81638	GO:0001568|GO:0001666|GO:0001822|GO:0006950|GO:0007165|GO:0007186|GO:0007584|GO:0042493|GO:0042756|GO:0001584|GO:0001596|GO:0004872|GO:0004945|GO:0004947|GO:0017046|GO:0016020|GO:0016021	Rn.9815
A_44_P440343	6.25733e-06	2.07697	2.00136	4.68641	3.76535	4.892	4.12111	3.60079	3.9409	4.30797	Olr399_predicted	Rattus norvegicus olfactory receptor 399 (predicted) (Olr399_predicted), mRNA [NM_001000560]	NM_001000560	366026	GO:0007186|GO:0050911|GO:0004984|GO:0016021	Rn.143039
A_44_P498726	6.65593e-06	5.0885	6.91699	6.8666	6.21509	7.96348	7.73134	6.65252	6.99068	7.56047	Olr50_predicted	Rattus norvegicus olfactory receptor 50 (predicted) (Olr50_predicted), mRNA [NM_001000131]	NM_001000131	293210	GO:0007186|GO:0050911|GO:0004984|GO:0016021	Rn.141924
A_44_P397962	6.74772e-06	5.22932	6.30258	6.27874	6.03069	7.71774	7.01169	6.05374	6.48046	6.45299	Olr62_predicted	Rattus norvegicus olfactory receptor 62 (predicted) (Olr62_predicted), mRNA [NM_001000129]	NM_001000129	293201	GO:0007165|GO:0007186|GO:0007608|GO:0050896|GO:0050911|GO:0001584|GO:0004872|GO:0004984|GO:0016020|GO:0016021	Rn.141917
A_44_P175530	6.82114e-06	8.68767	8.44758	7.79767	8.62541	8.4633	8.80966	9.33124	9.88872	9.86631	Plek	Rattus norvegicus pleckstrin (Plek), mRNA [NM_001025750]	NM_001025750	364206	GO:0007242|GO:0005509	Rn.6178
A_44_P156343	7.23717e-06	2.17138	2.54412	3.17703	2.16321	4.25242	3.75309	2.80085	2.90292	3.64042	Olr1645_predicted	Rattus norvegicus olfactory receptor 1645 (predicted) (Olr1645_predicted), mRNA [NM_001000102]	NM_001000102	290056	GO:0007186|GO:0050911|GO:0004984|GO:0016021	Rn.142427
A_44_P168025	7.33021e-06	5.03213	6.58099	6.1925	5.94906	7.85678	7.27894	5.62248	6.09768	5.76532	Olr796_predicted	Rattus norvegicus olfactory receptor 796 (predicted) (Olr796_predicted), mRNA [NM_001000600]	NM_001000600	404788	GO:0007186|GO:0050911|GO:0004984|GO:0016021	Rn.142739
A_44_P547934	7.43226e-06	2.55083	2.54462	3.98756	3.46154	4.78142	4.244	3.84922	4.00366	3.94229	Olr833_predicted	Rattus norvegicus olfactory receptor 833 (predicted) (Olr833_predicted), mRNA [NM_001000408]	NM_001000408	298397	GO:0007186|GO:0007608|GO:0050911|GO:0001584|GO:0004984|GO:0016021	Rn.143215
A_44_P513101	7.742e-06	3.65299	4.14725	2.5352	2.87438	3.09562	2.5288	2.3215	2.80892	2.405	Htr2a	Rattus norvegicus serotonin 5-HT2a receptor gene, partial sequence; alternatively spliced product [AF203812]	AF203812	29595	GO:0001659|GO:0006950|GO:0007165|GO:0007186|GO:0007208|GO:0007210|GO:0007268|GO:0007568|GO:0007613|GO:0008219|GO:0008284|GO:0019233|GO:0030431|GO:0042493|GO:0043267|GO:0043406|GO:0045907|GO:0001584|GO:0004872|GO:0004993|GO:0005737|GO:0005887|GO:0016020|GO:0016021|GO:0030425	Rn.214221
A_44_P538496	8.1966e-06	2.96966	5.01971	4.69419	4.20828	6.30963	5.77051	3.58207	4.43027	4.70811	Olr1434_predicted	Rattus norvegicus olfactory receptor 1434 (predicted) (Olr1434_predicted), mRNA [NM_001000013]	NM_001000013	287322	GO:0007186|GO:0050911|GO:0004984|GO:0016021	Rn.142139
A_44_P269147	8.54702e-06	2.0558	2.26291	3.43086	2.82465	4.61181	4.03318	3.02777	3.24745	4.03718	Olr533_predicted	Rattus norvegicus olfactory receptor 533 (predicted) (Olr533_predicted), mRNA [NM_001000673]	NM_001000673	404876	GO:0007186|GO:0050911|GO:0004984|GO:0016021	Rn.142923
A_44_P203325	8.67778e-06	4.92562	6.96359	6.45876	6.01628	7.9401	7.226	5.27592	5.94294	5.20774	Olr1252_predicted	Rattus norvegicus olfactory receptor 1252 (predicted) (Olr1252_predicted), mRNA [NM_001000454]	NM_001000454	300577	GO:0007186|GO:0050911|GO:0004984|GO:0016021	Rn.143518
A_44_P388745	8.91608e-06	6.29544	6.92455	7.17627	6.72133	7.61682	7.34369	6.7629	6.76561	7.19099	Olr1343_predicted	Rattus norvegicus olfactory receptor 1343 (predicted) (Olr1343_predicted), mRNA [NM_001001088]	NM_001001088	405982	GO:0007186|GO:0050911|GO:0004984|GO:0016021	Rn.143635
A_43_P11765	8.94162e-06	10.8396	10.4228	10.6597	10.4838	10.6934	9.94192	9.47296	9.97388	9.79124	Casr	Rattus norvegicus calcium-sensing receptor (Casr), mRNA [NM_016996]	NM_016996	24247	GO:0001503|GO:0005513|GO:0006816|GO:0006874|GO:0007165|GO:0007186|GO:0007254|GO:0007635|GO:0008284|GO:0009653|GO:0042311|GO:0004435|GO:0004872|GO:0004930|GO:0008067|GO:0005615|GO:0005886|GO:0005887|GO:0016020|GO:0016021	Rn.10019
A_44_P557302	9.3476e-06	6.1306	7.82222	7.82503	7.19005	8.89114	8.40326	7.54691	7.77104	7.44625	Olr1744_predicted	Rattus norvegicus olfactory receptor 1744 (predicted) (Olr1744_predicted), mRNA [NM_001001426]	NM_001001426	294198	GO:0006355|GO:0006464|GO:0006512|GO:0006955|GO:0007165|GO:0007186|GO:0007608|GO:0019882|GO:0050896|GO:0050911|GO:0003676|GO:0004872|GO:0004984|GO:0008270|GO:0046872|GO:0005622|GO:0016020|GO:0016021|GO:0042612	Rn.142660
A_44_P100087	9.75807e-06	6.1368	7.24289	6.99703	6.62962	8.37529	7.71181	5.7466	6.7869	6.84173	Olr876_predicted	Rattus norvegicus olfactory receptor 876 (predicted) (Olr876_predicted), mRNA [NM_001000708]	NM_001000708	404957	GO:0007186|GO:0050911|GO:0004984|GO:0005529|GO:0016021	Rn.143408
A_44_P435683	1.02623e-05	4.93128	6.35188	5.48722	5.48271	6.90778	6.38199	5.01248	5.27397	4.76565	Olr745_predicted	Rattus norvegicus olfactory receptor 745 (predicted) (Olr745_predicted), mRNA [NM_001000578]	NM_001000578	366123	GO:0007186|GO:0050911|GO:0004984|GO:0016021	Rn.142780
A_44_P278499	1.17841e-05	2.45994	3.67926	4.21845	3.64673	5.56654	4.80039	3.49081	4.2248	4.76049	Olr1541_predicted	Rattus norvegicus olfactory receptor 1541 (predicted) (Olr1541_predicted), mRNA [NM_001000728]	NM_001000728	404983	GO:0007186|GO:0050911|GO:0004984|GO:0016021	Rn.142267
A_43_P15515	1.2155e-05	7.06057	6.5362	6.79135	7.33618	6.58904	6.8829	8.1433	8.99119	8.52405	Ccr5	Rattus norvegicus chemokine (C-C motif) receptor 5 (Ccr5), mRNA [NM_053960]	NM_053960	117029	GO:0006952|GO:0007165|GO:0007186|GO:0042742|GO:0050900|GO:0001584|GO:0004872|GO:0016493|GO:0005768|GO:0016020|GO:0016021	Rn.10736
A_44_P299303	1.24455e-05	2.76618	5.02316	5.07177	4.66353	6.40117	5.75479	4.563	5.0812	5.75201	Olr1271	Rattus norvegicus olfactory receptor 1271 (Olr1271), mRNA [NM_173300]	NM_173300	286959	GO:0007165|GO:0007186|GO:0007608|GO:0050896|GO:0004872|GO:0004984|GO:0016020|GO:0016021	Rn.10385
A_44_P333071	1.25602e-05	6.06846	6.23435	6.46888	6.185	6.56539	6.78225	6.85055	6.93627	7.24222	Lrp1	Lrp1 protein (Fragment). [Source:Uniprot/SPTREMBL;Acc:Q5I0H1] [ENSRNOT00000031005]		299858	GO:0006629|GO:0006897|GO:0007205|GO:0007568|GO:0008283|GO:0030178|GO:0042157|GO:0045768|GO:0004872|GO:0005319|GO:0005509|GO:0005515|GO:0008034|GO:0005624|GO:0005768|GO:0005886|GO:0005887|GO:0016020|GO:0030136|GO:0030425|GO:0043025	Rn.22436
A_44_P191683	1.26732e-05	6.75448	7.24785	7.50101	7.18411	7.89019	8.79485	8.07109	8.33735	8.64434	Olr192_predicted	Rattus norvegicus olfactory receptor 192 (predicted) (Olr192_predicted), mRNA [NM_001000549]	NM_001000549	365336	GO:0007186|GO:0050911|GO:0004984|GO:0016021	Rn.141818
A_44_P318403	1.26916e-05	2.31478	5.32298	5.44589	4.37859	6.03445	5.3638	3.84044	4.89999	5.36869	Olr196_predicted	Rattus norvegicus olfactory receptor 196 (predicted) (Olr196_predicted), mRNA [NM_001000187]	NM_001000187	293338	GO:0007186|GO:0050911|GO:0004984|GO:0016021	Rn.141815
A_44_P113963	1.30271e-05	4.26319	5.68914	6.21849	5.32972	6.70722	6.17715	5.3111	5.42046	6.24853	Olr812_predicted	Rattus norvegicus olfactory receptor 812 (predicted) (Olr812_predicted), mRNA [NM_001000847]	NM_001000847	405137	GO:0007186|GO:0050911|GO:0004984|GO:0016021	Rn.143110
A_42_P621872	1.36637e-05	10.4718	10.394	10.4034	10.4337	10.6233	10.2168	10.4954	10.8717	11.4858	Gcgr	Rattus norvegicus glucagon receptor (Gcgr), transcript variant 2, mRNA [NM_172091]	NM_172091	24953	GO:0006091|GO:0007165|GO:0007186|GO:0007188|GO:0007189|GO:0007584|GO:0008217|GO:0004872|GO:0004930|GO:0004967|GO:0005886|GO:0016020|GO:0016021	Rn.11225
A_44_P531695	1.38484e-05	3.50053	4.30512	4.13409	3.62351	6.07632	4.91506	2.79943	3.76326	3.71664	Olr185_predicted	Rattus norvegicus olfactory receptor 185 (predicted) (Olr185_predicted), mRNA [NM_001000183]	NM_001000183	293330	GO:0007186|GO:0050911|GO:0004984|GO:0016021	Rn.141823
A_44_P247815	1.39655e-05	2.44905	1.99	3.55328	2.83305	4.78353	4.11924	3.09182	3.40263	3.36845	Olr1538_predicted	Rattus norvegicus olfactory receptor 1538 (predicted) (Olr1538_predicted), mRNA [NM_001000530]	NM_001000530	363761	GO:0007186|GO:0050911|GO:0004984|GO:0016021	Rn.142270
A_44_P137467	1.39917e-05	2.01924	1.94345	2.8858	2.18557	3.49482	2.98464	2.3582	2.44617	2.72511	Olr631_predicted	Rattus norvegicus olfactory receptor 631 (predicted) (Olr631_predicted), mRNA [NM_001000339]	NM_001000339	295848	GO:0007186|GO:0050911|GO:0004984|GO:0016021	Rn.142861
A_44_P363071	1.43146e-05	3.31911	2.03021	3.66259	2.98263	4.84915	4.58734	3.17105	4.00851	3.27863	Olr1106_predicted	Rattus norvegicus olfactory receptor 1106 (predicted) (Olr1106_predicted), mRNA [NM_001000423]	NM_001000423	300199	GO:0007186|GO:0050911|GO:0004984|GO:0016021	Rn.143287
A_44_P555002	1.44317e-05	5.58453	5.48345	5.39292	5.47644	4.66918	5.63805	4.75046	4.89602	4.12385	Gpr151	Rattus norvegicus G protein-coupled receptor 151 (Gpr151), mRNA [NM_181633]	NM_181633	307475	GO:0007165|GO:0007186|GO:0001584|GO:0004872|GO:0004930|GO:0016020|GO:0016021	Rn.57350
A_44_P424405	1.47797e-05	5.97645	7.05687	7.03698	6.76868	8.16857	7.57046	6.68235	6.83607	6.30768	Nbpwr1	Rattus norvegicus neuropeptides B/W receptor 1 (Nbpwr1), mRNA [NM_001014784]	NM_001014784	297795	GO:0007165|GO:0007186|GO:0007268|GO:0019222|GO:0001584|GO:0004872|GO:0004985|GO:0005515|GO:0016020|GO:0016021	Rn.140960
A_44_P226728	1.52086e-05	2.29839	2.17972	3.46344	3.54062	4.65061	3.96284	3.21636	3.03934	2.81165	Olr422_predicted	Rattus norvegicus olfactory receptor 422 (predicted) (Olr422_predicted), mRNA [NM_001000390]	NM_001000390	296684	GO:0007186|GO:0050911|GO:0004984|GO:0005529|GO:0016021	Rn.143019
A_44_P414345	1.53471e-05	6.41176	6.16723	5.79018	6.17877	4.92296	5.84867	5.97341	6.14721	6.20401	Olr559_predicted	Rattus norvegicus olfactory receptor 559 (predicted) (Olr559_predicted), mRNA [NM_001000668]	NM_001000668	404870	GO:0007186|GO:0050911|GO:0004984|GO:0016021	Rn.142904
A_44_P116329	1.54218e-05	6.64871	8.19721	8.19678	7.86305	9.21452	8.32267	7.44726	7.44292	8.1951	Olr1431_predicted	Rattus norvegicus olfactory receptor 1431 (predicted) (Olr1431_predicted), mRNA [NM_001000778]	NM_001000778	405054	GO:0007186|GO:0050911|GO:0004984|GO:0016021	Rn.142142
A_44_P107204	1.63369e-05	7.72171	9.01619	8.56231	8.39648	9.56681	9.93693	8.90917	9.00276	8.7427	Olr791_predicted	Rattus norvegicus olfactory receptor 791 (predicted) (Olr791_predicted), mRNA [NM_001000580]	NM_001000580	366152	GO:0007186|GO:0050911|GO:0004984|GO:0016021	Rn.145326
A_44_P280799	1.73116e-05	2.10328	2.90137	4.04635	3.35976	4.54001	3.88042	3.51875	3.42338	4.20992	Olr613_predicted	Rattus norvegicus olfactory receptor 613 (predicted) (Olr613_predicted), mRNA [NM_001000654]	NM_001000654	404852	GO:0007186|GO:0050911|GO:0004984|GO:0016021	Rn.142870
A_44_P296994	1.73906e-05	3.65801	4.76454	4.04892	4.34059	6.53396	5.43584	3.48911	4.18875	4.12283	Adrb3	Rattus norvegicus adrenergic receptor, beta 3 (Adrb3), mRNA [NM_013108]	NM_013108	25645	GO:0005975|GO:0006091|GO:0006112|GO:0007165|GO:0007186|GO:0007188|GO:0007189|GO:0007190|GO:0009409|GO:0040015|GO:0043410|GO:0050873|GO:0001584|GO:0004872|GO:0004935|GO:0015052|GO:0042803|GO:0051379|GO:0051380|GO:0005575|GO:0005624|GO:0005886|GO:0005887|GO:0016020|GO:0016021|GO:0043235	Rn.10100
A_44_P442695	1.78326e-05	2.39978	4.85614	3.84037	3.25871	4.69498	4.05899	3.18783	3.65602	3.93873	Olr721_predicted	Rattus norvegicus olfactory receptor 721 (predicted) (Olr721_predicted), mRNA [NM_001000362]	NM_001000362	295914	GO:0007186|GO:0050911|GO:0004984|GO:0016021	Rn.142795
A_44_P515287	1.79421e-05	3.4193	3.84691	3.4774	3.12917	5.16222	4.24395	2.47577	3.8147	3.69478	Olr1588_predicted	Rattus norvegicus olfactory receptor 1588 (predicted) (Olr1588_predicted), mRNA [NM_001000082]	NM_001000082	289250	GO:0007186|GO:0050911|GO:0004984|GO:0016021	Rn.142340
A_44_P243456	1.81685e-05	7.79316	7.74821	7.56896	7.65829	7.26312	7.16556	6.53312	6.77709	6.42585	RGD1561955_predicted	AMGNNUC:SRPB2-00235-D11-A srpb2 (10220) Rattus norvegicus cDNA clone srpb2-00235-d11 5', mRNA sequence [CB547277]		361076	GO:0007205|GO:0007242|GO:0004143	Rn.200706
A_44_P379471	1.829e-05	7.89122	8.85528	8.82462	8.47628	9.72003	9.15001	8.39529	8.62857	8.1537	Olr237_predicted	Rattus norvegicus olfactory receptor 237 (predicted) (Olr237_predicted), mRNA [NM_001000210]	NM_001000210	293382	GO:0007186|GO:0050911|GO:0004984|GO:0016021	Rn.141783
A_43_P12312	1.8787e-05	5.49123	6.60824	6.7446	6.18993	7.22653	6.1276	5.91104	6.18796	6.73366	Crhr2	Rattus norvegicus corticotropin releasing hormone receptor 2 (Crhr2), mRNA [NM_022714]	NM_022714	64680	GO:0007165|GO:0007186|GO:0007188|GO:0007631|GO:0016525|GO:0004872|GO:0004930|GO:0004978|GO:0005179|GO:0005515|GO:0015056|GO:0017047|GO:0043404|GO:0051424|GO:0005615|GO:0005886|GO:0005887|GO:0016020|GO:0016021	Rn.10023
A_44_P280789	1.88599e-05	3.63384	5.33057	5.39511	4.70702	6.99245	5.91009	3.83945	4.94898	4.95621	Olr475_predicted	Rattus norvegicus olfactory receptor 475 (predicted) (Olr475_predicted), mRNA [NM_001000686]	NM_001000686	404891	GO:0007186|GO:0050911|GO:0004984|GO:0016021	Rn.142962
A_44_P137417	1.92308e-05	3.35228	5.17917	4.77908	4.53235	6.70289	5.71408	3.41883	4.32957	4.26824	Olr818_predicted	Rattus norvegicus olfactory receptor 818 (predicted) (Olr818_predicted), mRNA [NM_001000844]	NM_001000844	405133	GO:0007165|GO:0007186|GO:0007608|GO:0050896|GO:0050911|GO:0004872|GO:0004984|GO:0016020|GO:0016021	Rn.143107
A_44_P344205	1.98159e-05	4.88603	6.55393	6.29433	5.90733	7.42646	6.87888	5.73463	6.15418	5.63528	Olr868_predicted	Rattus norvegicus olfactory receptor 868 (predicted) (Olr868_predicted), mRNA [NM_001000821]	NM_001000821	405110	GO:0007186|GO:0050911|GO:0004984|GO:0016021	Rn.143172
A_44_P252559	1.98521e-05	4.58914	5.72352	5.44804	5.29663	7.0503	6.18175	3.99799	5.09152	5.05434	Olr1682_predicted	Rattus norvegicus olfactory receptor 1682 (predicted) (Olr1682_predicted), mRNA [NM_001000890]	NM_001000890	405191	GO:0007186|GO:0050911|GO:0004984|GO:0016021	Rn.142693
A_44_P297059	2.15785e-05	8.14539	9.36543	9.2177	8.94216	10.2355	9.40941	8.39684	8.68769	9.29026	Olr741_predicted	Rattus norvegicus olfactory receptor 741 (predicted) (Olr741_predicted), mRNA [NM_001000575]	NM_001000575	366120	GO:0007186|GO:0050911|GO:0004984|GO:0016021	Rn.142783
A_43_P16093	2.32501e-05	6.36847	7.77802	7.86021	7.15959	8.73062	8.59489	7.67917	7.76458	7.39258	Olr837	Rattus norvegicus olfactory receptor 837 (Olr837), mRNA [NM_001000897]	NM_001000897	405207	GO:0007165|GO:0007186|GO:0007608|GO:0050896|GO:0050911|GO:0004872|GO:0004984|GO:0016020|GO:0016021	Rn.124670
A_44_P257419	2.42352e-05	4.87379	7.11514	6.69119	6.16975	8.41427	7.61441	5.28976	6.33386	5.77866	Olr132_predicted	Rattus norvegicus olfactory receptor 132 (predicted) (Olr132_predicted), mRNA [NM_001001273]	NM_001001273	293271	GO:0007186|GO:0050911|GO:0004984|GO:0016021	Rn.141863
A_43_P16095	2.57287e-05	5.20896	6.22439	6.33338	5.7704	7.1073	6.6416	5.49913	5.74597	6.40107	Olr1280	Rattus norvegicus olfactory receptor 1280 (Olr1280), mRNA [NM_001000517]	NM_001000517	315571	GO:0007165|GO:0007186|GO:0007608|GO:0050896|GO:0050911|GO:0004872|GO:0004984|GO:0016020|GO:0016021	Rn.85601
A_44_P217465	2.81391e-05	5.13448	6.42906	6.11417	5.95984	7.34442	6.72959	5.02031	5.82652	5.84803	Gabrr2	Rattus norvegicus gamma-aminobutyric acid (GABA-C) receptor, subunit rho 2 (Gabrr2), mRNA [NM_017292]	NM_017292	29695	GO:0006811|GO:0006821|GO:0007165|GO:0007214|GO:0007268|GO:0007601|GO:0004890|GO:0005216|GO:0005230|GO:0005237|GO:0005254|GO:0005515|GO:0030594|GO:0031404|GO:0005615|GO:0005887|GO:0016021|GO:0030424|GO:0045211	Rn.48659
A_44_P262227	2.89265e-05	5.23073	6.12825	6.33041	5.84962	7.27569	6.86815	6.04648	6.46922	6.50985	Olr1198_predicted	Rattus norvegicus olfactory receptor 1198 (predicted) (Olr1198_predicted), mRNA [NM_001000436]	NM_001000436	300525	GO:0007186|GO:0050911|GO:0004984|GO:0016021	Rn.143559
A_44_P442648	2.94245e-05	2.94881	5.66972	5.37005	5.02235	6.8467	5.93214	4.72872	5.36537	4.91484	Olr1501_predicted	Rattus norvegicus olfactory receptor 1501 (predicted) (Olr1501_predicted), mRNA [NM_001000715]	NM_001000715	404967	GO:0007186|GO:0050911|GO:0004984|GO:0016021	Rn.142082
A_43_P16370	3.03338e-05	4.68442	6.59645	6.55748	5.80079	8.0217	7.59459	5.91485	6.74193	6.57385	Olr728	Rattus norvegicus olfactory receptor 728 (Olr728), mRNA [NM_001000363]	NM_001000363	295917	GO:0007165|GO:0007186|GO:0007608|GO:0050896|GO:0050911|GO:0004872|GO:0004984|GO:0016020|GO:0016021	Rn.109351
A_44_P304323	3.03837e-05	8.90712	8.75025	8.94611	8.36	8.25141	8.41377	8.58096	9.76558	10.4397	Ccl5	Rattus norvegicus chemokine (C-C motif) ligand 5 (Ccl5), mRNA [NM_031116]	NM_031116	81780	GO:0006935|GO:0006954|GO:0006955|GO:0008009|GO:0042056|GO:0005576|GO:0005615	Rn.8019
A_43_P11540	3.11742e-05	6.7123	7.26432	7.04179	6.98371	8.00443	7.72607	6.6517	7.30448	7.26599	Adra2a	Rattus norvegicus adrenergic receptor, alpha 2a (Adra2a), mRNA [NM_012739]	NM_012739	25083	GO:0000187|GO:0006928|GO:0007165|GO:0007186|GO:0007194|GO:0007265|GO:0007266|GO:0008217|GO:0008284|GO:0030036|GO:0042596|GO:0046929|GO:0001584|GO:0004872|GO:0004935|GO:0004938|GO:0005515|GO:0015459|GO:0005886|GO:0005887|GO:0016020|GO:0016021	Rn.170171
A_44_P198644	3.20164e-05	2.03071	2.09155	3.21507	2.61148	4.20481	3.68398	2.55269	2.93333	3.17433	Olr619_predicted	Rattus norvegicus olfactory receptor 619 (predicted) (Olr619_predicted), mRNA [NM_001000338]	NM_001000338	295843	GO:0007186|GO:0050911|GO:0004984|GO:0016021	Rn.142868
A_44_P484727	3.26635e-05	7.37116	8.59103	8.60196	7.95429	9.35058	8.76106	7.70993	8.07462	8.66165	Olr197_predicted	Rattus norvegicus olfactory receptor 197 (predicted) (Olr197_predicted), mRNA [NM_001000188]	NM_001000188	293339	GO:0007186|GO:0050911|GO:0004984|GO:0016021	Rn.141814
A_44_P384046	3.37139e-05	7.87222	8.49324	8.32426	8.24599	9.26281	8.74083	7.97268	8.34273	8.75793	Olr1330_predicted	Rattus norvegicus olfactory receptor 1330 (predicted) (Olr1330_predicted), mRNA [NM_001000476]	NM_001000476	300630	GO:0007186|GO:0050911|GO:0004984|GO:0016021	Rn.143470
A_44_P236047	3.48988e-05	4.33969	5.61022	5.90928	5.09959	7.11471	6.47918	4.81831	5.36326	5.33498	Olr744_predicted	Rattus norvegicus olfactory receptor 744 (predicted) (Olr744_predicted), mRNA [NM_001000577]	NM_001000577	366122	GO:0007186|GO:0050911|GO:0004872|GO:0004984|GO:0016021	Rn.142781
A_44_P308827	3.6749e-05	4.65019	6.87638	6.76691	6.34151	8.24679	7.48624	6.22133	6.56799	6.53506	Olr74_predicted	Rattus norvegicus olfactory receptor 74 (predicted) (Olr74_predicted), mRNA [NM_001000134]	NM_001000134	293218	GO:0007186|GO:0050911|GO:0004984|GO:0016021	Rn.141911
A_44_P498620	3.74137e-05	7.36478	8.0416	8.69477	8.22075	7.02417	7.29852	8.00868	7.66199	8.84284	Cga	Rattus norvegicus glycoprotein hormones, alpha subunit (Cga), mRNA [NM_053918]	NM_053918	116700	GO:0005179|GO:0005576|GO:0005615	Rn.10589
A_44_P245295	3.78661e-05	9.26363	9.18632	8.62261	9.12746	8.20591	9.05911	7.79736	8.39366	8.33927	Tac4	Rattus norvegicus tachykinin 4 (Tac4), mRNA [NM_172328]	NM_172328	282829	GO:0007217|GO:0007268|GO:0046878|GO:0005102|GO:0005615	Rn.91139
A_44_P494159	4.0895e-05	2.7606	2.19034	3.44613	3.25839	4.34725	4.13126	3.45983	3.50272	3.61378	LOC500312	Putative pheromone receptor V2R1-1 (Fragment). [Source:Uniprot/SPTREMBL;Acc:O70412] [ENSRNOT00000049498]		500312	GO:0004872|GO:0008067|GO:0016020	Rn.134207
A_44_P480004	4.32314e-05	3.22982	5.39896	5.87597	4.95118	6.28447	5.67644	5.00399	5.19157	5.77872	Olr780_predicted	Rattus norvegicus olfactory receptor 780 (predicted) (Olr780_predicted), mRNA [NM_001000606]	NM_001000606	404795	GO:0007186|GO:0050911|GO:0004984|GO:0016021	Rn.142751
A_44_P114000	4.34292e-05	2.36435	2.03348	3.09307	2.18436	3.5243	4.20469	3.09703	3.35379	3.05408	Olr1507_predicted	Rattus norvegicus olfactory receptor 1507 (predicted) (Olr1507_predicted), mRNA [NM_001000033]	NM_001000033	287508	GO:0007186|GO:0050911|GO:0004984|GO:0016021	Rn.142080
A_43_P11879	4.38795e-05	6.92087	6.94137	6.88693	7.11879	7.15044	8.88733	8.87746	7.88416	7.5186	Htr2b	Rattus norvegicus 5-hydroxytryptamine (serotonin) receptor 2B (Htr2b), mRNA [NM_017250]	NM_017250	29581	GO:0007165|GO:0007186|GO:0007200|GO:0007208|GO:0007507|GO:0008015|GO:0043123|GO:0001584|GO:0004872|GO:0004993|GO:0005887|GO:0016020|GO:0016021	Rn.10425
A_44_P210268	4.44907e-05	7.09974	8.68273	8.70425	7.98184	9.64869	9.26006	8.47424	8.72235	8.9192	Olr1108_predicted	Rattus norvegicus olfactory receptor 1108 (predicted) (Olr1108_predicted), mRNA [NM_001000993]	NM_001000993	405353	GO:0007165|GO:0007186|GO:0007608|GO:0050896|GO:0050911|GO:0004872|GO:0004984|GO:0016020|GO:0016021	Rn.143285
A_44_P346537	4.78257e-05	2.4066	2.04358	3.60332	2.79668	4.62828	3.91374	3.05935	3.15139	2.97888	Olr270_predicted	Rattus norvegicus olfactory receptor 270 (predicted) (Olr270_predicted), mRNA [NM_001000229]	NM_001000229	293437	GO:0007186|GO:0050911|GO:0004984|GO:0016021	Rn.138136
A_44_P344187	4.83518e-05	2.09373	2.26198	2.95731	2.59244	3.70667	3.14537	2.55226	2.59364	2.82238	Olr1424_predicted	Rattus norvegicus olfactory receptor 1424 (predicted) (Olr1424_predicted), mRNA [NM_001000779]	NM_001000779	405056	GO:0007186|GO:0050911|GO:0004984|GO:0016021	Rn.142145
A_44_P487049	4.86732e-05	5.54221	6.6611	6.99829	6.30307	7.52033	7.35127	6.2317	6.6203	7.24919	Olr87_predicted	Rattus norvegicus olfactory receptor 87 (predicted) (Olr87_predicted), mRNA [NM_001000543]	NM_001000543	365329	GO:0007186|GO:0050911|GO:0004984|GO:0016021	Rn.141899
A_44_P552514	5.18357e-05	3.41704	5.03181	4.47363	4.41124	5.8821	5.38232	3.83577	4.99265	4.79542	Ccr7	Rattus norvegicus chemokine (C-C motif) receptor 7 (Ccr7), mRNA [NM_199489]	NM_199489	287673	GO:0006935|GO:0006955|GO:0007165|GO:0007186|GO:0046730|GO:0001584|GO:0004872|GO:0016493|GO:0005615|GO:0016020|GO:0016021	Rn.16815
A_44_P226752	5.36197e-05	1.93231	3.8194	4.39398	3.67818	5.56948	4.42452	3.51685	3.96071	4.94018	Olr1006_predicted	Rattus norvegicus olfactory receptor 1006 (predicted) (Olr1006_predicted), mRNA [NM_001000075]	NM_001000075	288886	GO:0007186|GO:0050911|GO:0004984|GO:0016021	Rn.143366
A_44_P285641	5.50182e-05	2.15109	2.48715	3.01392	2.69611	3.92889	3.6281	2.88513	3.37136	3.4384	Olr215_predicted	Rattus norvegicus olfactory receptor 215 (predicted) (Olr215_predicted), mRNA [NM_001000198]	NM_001000198	293362	GO:0007186|GO:0050911|GO:0004984|GO:0016021	Rn.141799
A_44_P438034	5.58927e-05	4.44311	5.38854	4.94847	5.11955	6.00345	5.55047	3.73784	4.76112	4.4785	Olr1378_predicted	Rattus norvegicus olfactory receptor 1378 (predicted) (Olr1378_predicted), mRNA [NM_214828]	NM_214828	287086	GO:0007165|GO:0007186|GO:0007608|GO:0050896|GO:0050911|GO:0004872|GO:0004984|GO:0016020|GO:0016021	Rn.142193
A_44_P404843	5.8944e-05	4.04435	3.81945	4.24605	4.39989	4.3092	3.68926	4.77817	5.55714	6.02989	Cxcr3	Rattus norvegicus chemokine (C-X-C motif) receptor 3 (Cxcr3), mRNA [NM_053415]	NM_053415	84475	GO:0007165|GO:0007186|GO:0007204|GO:0019233|GO:0019722|GO:0001584|GO:0004872|GO:0004950|GO:0016493|GO:0016494|GO:0045028|GO:0005886|GO:0016020|GO:0016021	Rn.24787
A_44_P487000	6.18418e-05	1.93849	1.95338	3.7902	3.10011	4.36677	4.06681	4.21673	3.81087	3.99223	Olr623_predicted	Rattus norvegicus olfactory receptor 623 (predicted) (Olr623_predicted), mRNA [NM_001000651]	NM_001000651	404848	GO:0007186|GO:0050911|GO:0004984|GO:0016021	Rn.142866
A_44_P386402	6.24683e-05	3.41563	4.08163	2.69616	2.68006	4.92296	4.37014	2.48573	3.17583	2.80096	Olr414_predicted	Rattus norvegicus olfactory receptor 414 (predicted) (Olr414_predicted), mRNA [NM_020106]	NM_020106	56821	GO:0007165|GO:0007186|GO:0007608|GO:0050896|GO:0050911|GO:0004872|GO:0004930|GO:0004984|GO:0008527|GO:0016020|GO:0016021	Rn.138116
A_43_P16096	6.39215e-05	2.10322	2.31524	2.83908	2.55354	3.96294	3.25742	2.48596	3.12305	3.16293	Olr1370	Rattus norvegicus olfactory receptor 1370 (Olr1370), mRNA [NM_001000979]	NM_001000979	405334	GO:0007165|GO:0007186|GO:0007608|GO:0050896|GO:0050911|GO:0004872|GO:0004984|GO:0016020|GO:0016021	Rn.124616
A_44_P205649	6.40293e-05	6.13457	7.47068	6.72964	6.78281	8.59852	7.58959	5.71678	7.00632	7.4267	Olr306_predicted	Rattus norvegicus olfactory receptor 306 (predicted) (Olr306_predicted), mRNA [NM_001000766]	NM_001000766	405040	GO:0007186|GO:0050911|GO:0004984|GO:0016021	Rn.141732
A_44_P257522	6.54413e-05	7.45312	7.40205	7.48403	7.4497	7.62543	7.32332	8.49358	8.3426	8.40827	Agrp	Agouti related protein (Fragment). [Source:Uniprot/SPTREMBL;Acc:Q9QXJ3] [ENSRNOT00000059628]		25582	GO:0007218|GO:0007631|GO:0008150|GO:0009755|GO:0005102|GO:0005184|GO:0005576|GO:0005615	Rn.137597
A_44_P238316	6.59751e-05	2.10002	2.20101	3.33629	2.04939	4.67148	3.99886	2.83898	3.35118	3.33016	Olr402_predicted	Rattus norvegicus olfactory receptor 402 (predicted) (Olr402_predicted), mRNA [NM_001001014]	NM_001001014	405388	GO:0007186|GO:0050911|GO:0004984|GO:0016021	Rn.143036
A_44_P229005	6.62583e-05	1.92099	1.93855	3.55871	2.70265	3.97572	3.28267	2.95897	3.21604	3.42758	Olr1601_predicted	Rattus norvegicus olfactory receptor 1601 (predicted) (Olr1601_predicted), mRNA [NM_001000087]	NM_001000087	289261	GO:0007186|GO:0050911|GO:0004984|GO:0016021	Rn.142329
A_44_P370673	7.38576e-05	2.02718	2.49003	3.41015	3.17723	6.63442	3.98294	3.74279	4.00475	5.24157	LOC301137	PREDICTED: Rattus norvegicus similar to putative pheromone receptor (Go-VN5) (LOC301137), mRNA [XM_236799]	XM_236799	301137	GO:0008067|GO:0016020
A_44_P421385	7.49051e-05	6.46934	6.92245	6.91614	7.01409	7.7805	7.45143	6.38819	6.82891	6.72882	Olr1399_predicted	Rattus norvegicus olfactory receptor 1399 (predicted) (Olr1399_predicted), mRNA [NM_001001095]	NM_001001095	405990	GO:0007186|GO:0050911|GO:0004984|GO:0016021	Rn.142168
A_44_P393352	7.68943e-05	5.03678	5.79984	6.02073	5.33614	6.931	6.28354	5.31048	5.71864	5.22687	Olr292_predicted	Rattus norvegicus olfactory receptor 292 (predicted) (Olr292_predicted), mRNA [NM_001000232]	NM_001000232	293594	GO:0007186|GO:0050911|GO:0004984|GO:0016021	Rn.141742
A_44_P175495	7.75866e-05	4.97847	3.32446	4.48316	3.87732	4.26117	4.77677	5.17416	7.73961	7.25823	Cxcl11	Rattus norvegicus chemokine (C-X-C motif) ligand 11 (Cxcl11), mRNA [NM_182952]	NM_182952	305236	GO:0006955|GO:0008009|GO:0042379|GO:0005576	Rn.13664
A_44_P482420	8.05545e-05	6.56973	7.39172	7.33367	7.08456	5.83653	6.25013	7.22184	7.11731	8.0987	Olr1235_predicted	Rattus norvegicus olfactory receptor 1235 (predicted) (Olr1235_predicted), mRNA [NM_001000447]	NM_001000447	300560	GO:0007186|GO:0050911|GO:0004984|GO:0016021	Rn.163012
A_44_P520025	8.28309e-05	4.98919	5.82795	5.91001	5.69433	7.34382	6.97536	5.95405	6.44294	6.35038	Olr420_predicted	Rattus norvegicus olfactory receptor 420 (predicted) (Olr420_predicted), mRNA [NM_001000389]	NM_001000389	296682	GO:0007186|GO:0050911|GO:0004984|GO:0016021	Rn.143021
A_44_P255039	8.67274e-05	6.02708	7.71238	7.10961	7.19201	8.72375	7.85021	6.08301	6.1342	6.40892	Olr307_predicted	Rattus norvegicus olfactory receptor 307 (predicted) (Olr307_predicted), mRNA [NM_001000241]	NM_001000241	293605	GO:0007186|GO:0050911|GO:0004984|GO:0016021	Rn.141731
A_44_P550273	8.70597e-05	3.01773	4.87091	4.73085	4.56784	5.56303	5.49668	5.06516	4.8241	4.11594	Olr1261_predicted	Rattus norvegicus olfactory receptor 1261 (predicted) (Olr1261_predicted), mRNA [NM_001000804]	NM_001000804	405090	GO:0007186|GO:0050911|GO:0004984|GO:0016021	Rn.143511
A_44_P527010	8.97289e-05	4.15456	4.85614	4.42561	4.41064	6.26507	5.45257	3.54862	4.62966	4.95645	Olr1451_predicted	Rattus norvegicus olfactory receptor 1451 (predicted) (Olr1451_predicted), mRNA [NM_001000957]	NM_001000957	405306	GO:0007186|GO:0050911|GO:0004984|GO:0016021	Rn.142127
A_44_P445136	8.9878e-05	5.10102	5.61093	6.14493	5.5834	4.84824	4.81916	5.77526	5.61589	6.55395	Olr13_predicted	Rattus norvegicus olfactory receptor 13 (predicted) (Olr13_predicted), mRNA [NM_001000116]	NM_001000116	293075	GO:0007186|GO:0050911|GO:0004984|GO:0016021	Rn.141953
A_44_P1010416	9.02466e-05	4.93759	5.73628	4.87648	5.24391	4.56307	4.72397	6.12256	6.3481	5.78948	P2ry13	Rattus norvegicus purinergic receptor P2Y, G-protein coupled, 13 (P2ry13), mRNA [NM_001002853]	NM_001002853	310444	GO:0007165|GO:0007186|GO:0001584|GO:0004872|GO:0045028|GO:0005783|GO:0016020|GO:0016021	Rn.209780
A_44_P118775	0.000102338	2.0317	2.23258	3.16645	2.54305	5.17777	3.07355	2.43213	3.04358	3.6727	Olr485_predicted	Rattus norvegicus olfactory receptor 485 (predicted) (Olr485_predicted), mRNA [NM_001000307]	NM_001000307	295751	GO:0007186|GO:0050911|GO:0004984|GO:0016021	Rn.142953
A_44_P339477	0.000107559	6.45361	7.58783	7.31191	6.86915	8.32861	7.7248	6.40177	7.13813	6.64823	Gpr156	Rattus norvegicus G protein-coupled receptor 156 (Gpr156), mRNA [NM_153295]	NM_153295	260430	GO:0007165|GO:0007186|GO:0004872|GO:0004965|GO:0005886|GO:0016021	Rn.213724
A_44_P550294	0.000108499	2.02975	2.11146	2.93767	2.76791	3.87189	3.40161	2.34466	2.98123	3.70434	Olr170_predicted	Rattus norvegicus olfactory receptor 170 (predicted) (Olr170_predicted), mRNA [NM_001000175]	NM_001000175	293316	GO:0007186|GO:0050911|GO:0004984|GO:0016021	Rn.141835
A_44_P214956	0.000114008	3.66632	5.27988	4.40415	4.41367	6.7102	5.49012	3.34853	3.97198	3.36257	Olr363_predicted	Rattus norvegicus olfactory receptor 363 (predicted) (Olr363_predicted), mRNA [NM_001000754]	NM_001000754	405025	GO:0007186|GO:0050911|GO:0004984|GO:0016021	Rn.141683
A_43_P19712	0.000114787	5.29684	4.96025	5.56626	5.64229	5.28003	5.58967	6.50991	7.46807	7.27083	Gpr65_predicted	AGENCOURT_31474195 NIH_MGC_251 Rattus norvegicus cDNA clone IMAGE:7384817 5', mRNA sequence [CV073404]		299242	GO:0045028|GO:0016021	Rn.198752
A_44_P517713	0.000115174	3.49808	5.9373	5.86119	5.38278	7.18842	6.58149	5.20042	6.07428	4.95946	Olr1369_predicted	Rattus norvegicus olfactory receptor 1369 (predicted) (Olr1369_predicted), mRNA [NM_001000494]	NM_001000494	302958	GO:0007186|GO:0050911|GO:0004984|GO:0016021	Rn.142199
A_44_P384286	0.000118838	5.85572	6.76879	6.83884	6.54825	7.86287	7.32261	6.51281	6.86394	6.4532	Gpr20	Rattus norvegicus G protein-coupled receptor 20 (Gpr20), mRNA [NM_022216]	NM_022216	60667	GO:0007165|GO:0007186|GO:0001584|GO:0004872|GO:0004930|GO:0005887|GO:0016020|GO:0016021	Rn.138120
A_44_P550313	0.000119883	6.7372	7.75249	7.38784	7.171	8.07398	7.76646	5.75573	7.1477	6.7686	Olr1332_predicted	Rattus norvegicus olfactory receptor 1332 (predicted) (Olr1332_predicted), mRNA [NM_001000477]	NM_001000477	300632	GO:0007186|GO:0050911|GO:0004984|GO:0016021	Rn.143468
A_44_P194012	0.000121099	3.6643	4.18338	3.45463	2.94255	5.27591	5.66909	4.45777	4.16444	4.46441	Olr436_predicted	Rattus norvegicus olfactory receptor 436 (predicted) (Olr436_predicted), mRNA [NM_001000688]	NM_001000688	404893	GO:0007186|GO:0050911|GO:0004984|GO:0016021	Rn.142992
A_44_P355958	0.000122591	2.2984	1.97079	3.50869	2.06308	3.69117	4.4517	3.7522	3.92461	3.35054	Olr1199_predicted	Rattus norvegicus olfactory receptor 1199 (predicted) (Olr1199_predicted), mRNA [NM_001000819]	NM_001000819	405107	GO:0007186|GO:0050911|GO:0004984|GO:0016021	Rn.143558
A_44_P128029	0.000125172	6.35591	7.67215	6.88428	7.06903	8.54146	7.92306	6.08317	6.72978	6.99864	Olr1462_predicted	Rattus norvegicus olfactory receptor 1462 (predicted) (Olr1462_predicted), mRNA [NM_001001097]	NM_001001097	405993	GO:0007186|GO:0050911|GO:0004984|GO:0016021	Rn.142116
A_44_P353525	0.000126241	5.90871	7.10498	6.70901	6.59485	8.21235	7.38282	5.21106	6.06969	6.12815	Olr545_predicted	Rattus norvegicus olfactory receptor 545 (predicted) (Olr545_predicted), mRNA [NM_001001053]	NM_001001053	405941	GO:0007186|GO:0050911|GO:0004984|GO:0016021	Rn.142914
A_42_P651681	0.000126842	7.52645	8.17284	8.31645	8.0597	8.68991	8.37729	7.92668	8.14409	8.61841	Rfrp	Rattus norvegicus RFamide-related peptide (Rfrp), mRNA [NM_023952]	NM_023952	60570	GO:0007218|GO:0019233|GO:0005102|GO:0005615	Rn.62354
A_44_P524795	0.000128687	2.71616	2.47291	2.10927	2.04251	3.93499	3.28075	2.08507	2.78928	2.13065	Olr532_predicted	Rattus norvegicus olfactory receptor 532 (predicted) (Olr532_predicted), mRNA [NM_001000563]	NM_001000563	366102	GO:0007186|GO:0050911|GO:0004984|GO:0016021	Rn.142924
A_44_P304026	0.000128873	5.39731	5.45927	5.89908	5.99669	6.51267	6.0491	5.49321	5.35017	5.05021	Mrgprb5	Rattus norvegicus MAS-related G protein-coupled receptor, member B5 (Mrgprb5), mRNA [NM_001002284]	NM_001002284	404644	GO:0007165|GO:0007186|GO:0001584|GO:0004872|GO:0004930|GO:0016020|GO:0016021	Rn.141968
A_44_P393482	0.000129539	5.80607	7.08824	6.87968	6.57623	8.669	7.68633	5.43955	6.63825	7.185	LOC365807	PREDICTED: Rattus norvegicus similar to putative pheromone receptor V2R2 (LOC365807), mRNA [XM_345218]		365807	GO:0004872|GO:0008067|GO:0016020	Rn.111884
A_43_P12130	0.000134361	2.11488	2.38923	3.09677	2.82029	3.7845	3.33787	2.67823	3.419	2.97175	Glp2r	Rattus norvegicus glucagon-like peptide 2 receptor (Glp2r), mRNA [NM_021848]	NM_021848	60432	GO:0007165|GO:0007186|GO:0007188|GO:0008284|GO:0042592|GO:0004872|GO:0004930|GO:0004967|GO:0005886|GO:0016020|GO:0016021	Rn.163105
A_44_P116332	0.000144394	5.25961	7.34615	6.96111	6.23562	8.11235	7.08499	5.7975	6.33275	6.75449	Olr1338_predicted	Rattus norvegicus olfactory receptor 1338 (predicted) (Olr1338_predicted), mRNA [NM_001000789]	NM_001000789	405073	GO:0007186|GO:0050911|GO:0004984|GO:0016021	Rn.143464
A_44_P377050	0.000145642	5.90039	7.13847	6.45354	6.55084	8.35695	8.0251	5.86013	6.69571	6.63139	Olr1688_predicted	Rattus norvegicus olfactory receptor 1688 (predicted) (Olr1688_predicted), mRNA [NM_001000275]	NM_001000275	294164	GO:0007186|GO:0050911|GO:0004984|GO:0016021	Rn.142689
A_44_P498648	0.000145986	5.67128	6.4635	6.66997	5.95893	7.4431	6.81844	6.09224	6.41078	6.8646	Olr1361	Rattus norvegicus olfactory receptor 1361 (Olr1361), mRNA [NM_173333]	NM_173333	287000	GO:0007165|GO:0007186|GO:0007608|GO:0050896|GO:0050911|GO:0004872|GO:0004984|GO:0016020|GO:0016021	Rn.44381
A_44_P196316	0.000149306	3.48013	5.18848	4.98836	4.21245	5.80131	5.24421	4.19103	4.62285	4.48266	Olr6_predicted	Rattus norvegicus olfactory receptor 6 (predicted) (Olr6_predicted), mRNA [NM_001000539]	NM_001000539	365175	GO:0007186|GO:0050911|GO:0004984|GO:0016021	Rn.142003
A_44_P146753	0.000151423	4.00719	4.43389	3.79073	3.75357	5.38159	4.54505	3.51979	3.92824	4.08996	Olr39_predicted	Rattus norvegicus olfactory receptor 39 (predicted) (Olr39_predicted), mRNA [NM_001000128]	NM_001000128	293198	GO:0007186|GO:0050911|GO:0004984|GO:0016021	Rn.141935
A_44_P500975	0.000170199	2.46458	3.52183	4.32185	3.93492	5.72635	4.9222	3.87088	4.39408	4.47897	Olr1639_predicted	Rattus norvegicus olfactory receptor 1639 (predicted) (Olr1639_predicted), mRNA [NM_001000833]	NM_001000833	405122	GO:0007186|GO:0050911|GO:0004984|GO:0016021	Rn.142433
A_43_P11516	0.00017889	2.04804	1.94765	3.37826	3.4525	4.30893	3.75175	3.29811	3.62199	3.65651	Vipr1	Rattus norvegicus vasoactive intestinal peptide receptor 1 (Vipr1), mRNA [NM_012685]	NM_012685	24875	GO:0006936|GO:0006955|GO:0007165|GO:0007186|GO:0007187|GO:0007189|GO:0007268|GO:0007586|GO:0008284|GO:0004872|GO:0004930|GO:0004999|GO:0005887|GO:0016020|GO:0016021	Rn.9973
A_44_P489273	0.000180688	4.79533	5.67408	5.83489	5.50923	6.58947	6.33424	5.58264	6.00823	5.52817	Sucnr1	Rattus norvegicus succinate receptor 1 (Sucnr1), mRNA [NM_001001518]	NM_001001518	408199	GO:0007165|GO:0007186|GO:0001584|GO:0004872|GO:0004930|GO:0045028|GO:0016020|GO:0016021	Rn.124512
A_44_P393316	0.000182268	1.91562	2.76008	3.75295	2.64054	3.97402	4.04424	3.81273	3.25642	3.90448	Olr25_predicted	Rattus norvegicus olfactory receptor 25 (predicted) (Olr25_predicted), mRNA [NM_001000692]	NM_001000692	404897	GO:0007186|GO:0050911|GO:0004984|GO:0016021	Rn.141945
A_44_P182296	0.000182729	2.53213	5.33593	4.81157	4.21548	5.90973	4.22802	4.35266	4.57439	4.88582	Olr529_predicted	Rattus norvegicus olfactory receptor 529 (predicted) (Olr529_predicted), mRNA [NM_001000674]	NM_001000674	404877	GO:0007186|GO:0050911|GO:0004984|GO:0016021	Rn.142927
A_43_P11857	0.000185318	5.92923	6.72729	6.34447	6.28749	7.86556	6.94103	5.22549	5.77566	6.39279	Avpr1b	Rattus norvegicus arginine vasopressin receptor 1B (Avpr1b), mRNA [NM_017205]	NM_017205	29462	GO:0007165|GO:0007186|GO:0007202|GO:0007204|GO:0042538|GO:0001584|GO:0004872|GO:0004930|GO:0005000|GO:0005080|GO:0017046|GO:0045028|GO:0005768|GO:0005886|GO:0005887|GO:0016020|GO:0016021	Rn.10096
A_44_P255059	0.000191383	2.30534	2.12911	2.77876	2.38574	3.71312	3.35756	2.21104	2.51402	2.50062	Olr834_predicted	Rattus norvegicus olfactory receptor 834 (predicted) (Olr834_predicted), mRNA [NM_001000407]	NM_001000407	298396	GO:0007186|GO:0007608|GO:0050911|GO:0001584|GO:0004984|GO:0016021	Rn.143214
A_44_P369965	0.000192951	3.6125	4.78893	4.69437	4.40582	6.31343	5.07575	3.17818	4.30225	4.36349	Olr1295_predicted	Rattus norvegicus olfactory receptor 1295 (predicted) (Olr1295_predicted), mRNA [NM_001000598]	NM_001000598	367065	GO:0007186|GO:0050911|GO:0004984|GO:0016021	Rn.143495
A_44_P332515	0.000195032	5.45654	7.02412	6.477	6.20592	8.20912	7.33769	4.9498	5.68129	5.64953	Olr1523	Rattus norvegicus olfactory receptor 1523 (Olr1523), mRNA [NM_001000713]	NM_001000713	404962	GO:0007186|GO:0050911|GO:0004872|GO:0004984|GO:0016021	Rn.124622
A_44_P475320	0.000204511	2.02288	4.82267	4.9183	4.16273	6.14571	5.39777	3.90854	4.53169	4.86026	Olr1589_predicted	Rattus norvegicus olfactory receptor 1589 (predicted) (Olr1589_predicted), mRNA [NM_001000083]	NM_001000083	289251	GO:0007186|GO:0050911|GO:0004984|GO:0016021	Rn.142339
A_44_P449663	0.000212403	4.22946	6.21092	6.10768	5.58322	7.53646	6.65709	5.31007	5.91916	5.94564	Olr1602_predicted	Rattus norvegicus olfactory receptor 1602 (predicted) (Olr1602_predicted), mRNA [NM_001000909]	NM_001000909	405219	GO:0007186|GO:0050911|GO:0004984|GO:0016021	Rn.142328
A_44_P137560	0.000224678	9.52439	9.32122	9.63771	9.72419	9.51045	9.49073	8.84506	9.06662	9.03724	Gnal	Guanine nucleotide-binding protein G(olf) subunit alpha (Adenylate cyclase-stimulating G alpha protein, olfactory type). [Source:Uniprot/SWISSPROT;Acc:P38406] [ENSRNOT00000025172]		24611	GO:0007165|GO:0007186|GO:0007189|GO:0007190|GO:0007608|GO:0000166|GO:0003924|GO:0004871|GO:0005525|GO:0005834	Rn.203753
A_44_P501868	0.000224681	5.06079	5.15279	5.20925	5.54343	5.28547	8.79799	8.88829	8.54677	8.34297	RGD1306462	PREDICTED: Rattus norvegicus similar to RIKEN cDNA 1700019P01 (RGD1306462), misc RNA [XR_009635]	XR_009635	315214	GO:0006464|GO:0004835
A_42_P718331	0.000226735	6.2812	6.00362	6.4297	6.63057	6.90019	7.43627	9.50874	9.56114	9.64517	Sstr3	Rattus norvegicus somatostatin receptor 3 (Sstr3), mRNA [NM_133522]	NM_133522	171044	GO:0007165|GO:0007186|GO:0007187|GO:0007267|GO:0008285|GO:0008628|GO:0001584|GO:0004872|GO:0004994|GO:0045028|GO:0005887|GO:0016020|GO:0016021	Rn.10458
A_44_P356003	0.000228366	4.01993	5.35886	4.56136	4.3175	6.05395	4.69167	3.51418	4.30005	5.17682	Olr1232_predicted	Rattus norvegicus olfactory receptor 1232 (predicted) (Olr1232_predicted), mRNA [NM_001000445]	NM_001000445	300557	GO:0007186|GO:0050911|GO:0004984|GO:0016021	Rn.143537
A_44_P156361	0.000228956	7.04838	8.852	7.78136	7.75096	9.84993	8.89391	6.36874	6.98176	6.91708	Olr694_predicted	Rattus norvegicus olfactory receptor 694 (predicted) (Olr694_predicted), mRNA [NM_001000357]	NM_001000357	295896	GO:0007186|GO:0050911|GO:0004984|GO:0005529|GO:0016021	Rn.138148
A_44_P100139	0.000232075	10.2323	10.7656	10.6412	10.6372	11.2401	11.2237	10.7653	10.9811	11.3003	Olr4_predicted	Rattus norvegicus olfactory receptor 4 (predicted) (Olr4_predicted), mRNA [NM_001000111]	NM_001000111	292560	GO:0007186|GO:0050911|GO:0004984|GO:0016021	Rn.142005
A_44_P497229	0.000235024	3.21198	3.51507	2.57014	2.24843	4.63418	3.53405	2.25009	2.85068	2.69306	Gpr115_predicted	PREDICTED: Rattus norvegicus G protein-coupled receptor 115 (predicted) (Gpr115_predicted), mRNA [XM_236958]		301269	GO:0007186|GO:0007218|GO:0004930|GO:0016020|GO:0016021
A_44_P197193	0.000242304	4.79419	4.96868	4.99573	4.84542	5.79426	5.36261	4.9116	5.0565	4.64898	Gpr35	Rattus norvegicus G protein-coupled receptor 35 (Gpr35), mRNA [NM_001037359]	NM_001037359	367315	GO:0007165|GO:0007186|GO:0001584|GO:0004872|GO:0045028|GO:0005887|GO:0016020|GO:0016021	Rn.154784
A_44_P393391	0.000244195	3.23232	4.28174	3.78768	3.82849	5.75531	4.98966	3.25753	3.7439	3.78463	Olr1000_predicted	Rattus norvegicus olfactory receptor 1000 (predicted) (Olr1000_predicted), mRNA [NM_001000077]	NM_001000077	288891	GO:0007186|GO:0050911|GO:0004984|GO:0016021	Rn.143368
A_44_P524805	0.000251972	4.41196	5.30328	5.12171	5.19481	6.14611	5.97874	5.16465	5.12865	4.49171	Olr1383_predicted	Rattus norvegicus olfactory receptor 1383 (predicted) (Olr1383_predicted), mRNA [NM_214832]	NM_214832	287232	GO:0007186|GO:0050911|GO:0004984|GO:0016021	Rn.142182
A_44_P470535	0.000256994	2.67065	3.27165	3.22231	2.72554	4.8911	3.85895	2.21292	3.26629	3.16137	Olr1616_predicted	Rattus norvegicus olfactory receptor 1616 (predicted) (Olr1616_predicted), mRNA [NM_001000840]	NM_001000840	405129	GO:0007186|GO:0050911|GO:0004984|GO:0016021	Rn.142451
A_44_P489340	0.000259888	2.99789	2.85661	3.35872	3.78807	4.94216	4.3914	3.40507	3.77477	3.20152	Olr1191	Rattus norvegicus olfactory receptor 1191 (Olr1191), mRNA [NM_001000981]	NM_001000981	405336	GO:0007165|GO:0007186|GO:0007608|GO:0050896|GO:0050911|GO:0004872|GO:0004984|GO:0016020|GO:0016021	Rn.143575
A_44_P388803	0.000266709	4.77404	6.22919	6.16744	5.31806	7.57277	6.79603	5.54053	6.03835	5.81605	Olr769_predicted	Rattus norvegicus olfactory receptor 769 (predicted) (Olr769_predicted), mRNA [NM_001000371]	NM_001000371	296022	GO:0007186|GO:0050911|GO:0004984|GO:0016021	Rn.142761
A_44_P141996	0.000286222	4.95495	6.53418	6.51614	5.70499	7.54345	6.54381	5.55553	5.97854	6.50964	Olr1450_predicted	Rattus norvegicus olfactory receptor 1450 (predicted) (Olr1450_predicted), mRNA [NM_001000774]	NM_001000774	405049	GO:0007186|GO:0050911|GO:0004984|GO:0016021	Rn.142128
A_44_P512955	0.000292108	2.6855	2.01726	2.65212	2.10934	4.10022	3.48534	2.62361	2.81272	2.37391	Olr943_predicted	Rattus norvegicus olfactory receptor 943 (predicted) (Olr943_predicted), mRNA [NM_001001368]	NM_001001368	288875	GO:0007186|GO:0050911|GO:0004984|GO:0016021	Rn.143382
A_44_P414353	0.000294679	2.68587	2.02865	3.50268	3.33178	4.47687	3.59383	2.8033	3.36006	2.61089	Olr586_predicted	Rattus norvegicus olfactory receptor 586 (predicted) (Olr586_predicted), mRNA [NM_001000660]	NM_001000660	404860	GO:0007186|GO:0050911|GO:0004984|GO:0016021	Rn.142889
A_44_P395673	0.00030491	4.16671	5.75495	5.73039	5.32153	6.83608	6.00167	5.00217	5.62233	5.50553	Olr857_predicted	Rattus norvegicus olfactory receptor 857 (predicted) (Olr857_predicted), mRNA [NM_001000583]	NM_001000583	366456	GO:0007165|GO:0007186|GO:0007608|GO:0050896|GO:0050911|GO:0004872|GO:0004984|GO:0016020|GO:0016021	Rn.143179
A_44_P177541	0.000311973	3.35573	4.78124	4.14155	4.10773	5.76718	4.96095	3.30282	3.62449	3.92841	Olr860_predicted	Rattus norvegicus olfactory receptor 860 (predicted) (Olr860_predicted), mRNA [NM_001000822]	NM_001000822	405111	GO:0007186|GO:0050911|GO:0004984|GO:0016021	Rn.143177
A_44_P186989	0.000317831	2.16604	2.06789	3.00388	2.59307	3.847	2.37384	1.95719	2.26985	2.51155	Olr1007_predicted	Rattus norvegicus olfactory receptor 1007 (predicted) (Olr1007_predicted), mRNA [NM_001000076]	NM_001000076	288887	GO:0007186|GO:0050911|GO:0004984|GO:0016021	Rn.143365
A_42_P749184	0.000324436	9.6567	9.27705	9.59398	8.82414	8.94266	9.20284	8.00269	7.82174	7.62283	Penk1	Rattus norvegicus proenkephalin 1 (Penk1), mRNA [NM_017139]	NM_017139	29237	GO:0001662|GO:0007218|GO:0007610|GO:0019233|GO:0001515	Rn.10015
A_44_P278539	0.000331159	2.58867	5.3888	5.4318	4.57777	6.41043	5.91498	4.78477	5.11642	5.05815	Olr1409_predicted	Rattus norvegicus olfactory receptor 1409 (predicted) (Olr1409_predicted), mRNA [NM_001000004]	NM_001000004	287259	GO:0007186|GO:0050911|GO:0001584|GO:0004984|GO:0016021	Rn.142161
A_44_P196306	0.00033811	4.94102	5.35157	5.08498	5.38368	6.31091	5.71636	4.6226	5.24942	5.11463	Olr159_predicted	Rattus norvegicus olfactory receptor 159 (predicted) (Olr159_predicted), mRNA [NM_001000170]	NM_001000170	293305	GO:0007186|GO:0050911|GO:0004984|GO:0016021	Rn.141844
A_43_P12757	0.000342278	6.39324	7.37217	7.18472	6.90791	8.45521	8.03797	7.23298	7.58848	7.43145	Admr	Rattus norvegicus adrenomedullin receptor (Admr), mRNA [NM_053302]	NM_053302	29307	GO:0007165|GO:0007186|GO:0001584|GO:0001605|GO:0004872|GO:0016020|GO:0016021	Rn.87119
A_44_P531711	0.000346344	4.34987	6.1671	5.63467	5.57984	7.20976	6.25044	4.20923	4.61555	4.89662	Olr1382_predicted	Rattus norvegicus olfactory receptor 1382 (predicted) (Olr1382_predicted), mRNA [NM_214831]	NM_214831	287093	GO:0007186|GO:0050911|GO:0004984|GO:0016021	Rn.142190
A_44_P362749	0.000346963	9.38343	9.31458	9.22395	9.13656	9.35183	9.75996	10.5948	10.639	10.929	Emr1	Rattus norvegicus EGF-like module containing, mucin-like, hormone receptor-like sequence 1 (Emr1), mRNA [NM_001007557]	NM_001007557	316137	GO:0007165|GO:0007218|GO:0030225|GO:0004872|GO:0004930|GO:0005509|GO:0009897|GO:0009986|GO:0016020|GO:0016021	Rn.205884
A_44_P533844	0.00034832	5.28606	6.75094	6.41989	6.24018	7.94454	7.25582	4.92608	5.5608	6.65122	Olr760_predicted	Rattus norvegicus olfactory receptor 760 (predicted) (Olr760_predicted), mRNA [NM_001001069]	NM_001001069	405957	GO:0007186|GO:0050911|GO:0004984|GO:0016021	Rn.142765
A_44_P339585	0.000349289	4.64662	5.69622	4.90663	4.88399	6.71831	6.1347	3.91335	4.95761	4.67674	Olr646_predicted	Rattus norvegicus olfactory receptor 646 (predicted) (Olr646_predicted), mRNA [NM_001000642]	NM_001000642	404835	GO:0007186|GO:0050911|GO:0004984|GO:0016021	Rn.142852
A_44_P238286	0.000351706	4.88605	5.85578	5.28015	5.14602	6.71426	6.01903	3.74911	4.75756	5.29847	Olr287	Rattus norvegicus olfactory receptor 287 (Olr287), mRNA [NM_173334]	NM_173334	287001	GO:0007165|GO:0007186|GO:0007608|GO:0050896|GO:0004872|GO:0004984|GO:0005549|GO:0016020|GO:0016021	Rn.44382
A_44_P397877	0.000352616	3.21602	3.57946	2.96169	2.49155	4.77722	4.25898	2.3605	2.98978	2.81078	Taar8a	Rattus norvegicus trace-amine-associated receptor 8a (Taar8a), mRNA [NM_175599]	NM_175599	319104	GO:0007165|GO:0007186|GO:0001584|GO:0004872|GO:0016020|GO:0016021	Rn.138160
A_44_P318364	0.000374602	4.89368	6.04844	5.35186	5.56939	7.46375	6.58726	4.81883	5.39419	6.07302	Olr1083	Rattus norvegicus olfactory receptor 1083 (Olr1083), mRNA [NM_001000710]	NM_001000710	404959	GO:0007186|GO:0050911|GO:0004984|GO:0016021	Rn.124683
A_43_P13180	0.000377963	6.55593	5.8438	6.31476	6.48865	6.21337	6.09673	5.53783	5.62211	5.28223	Cysltr2	Rattus norvegicus cysteinyl leukotriene receptor 2 (Cysltr2), mRNA [NM_133413]	NM_133413	170926	GO:0007165|GO:0007186|GO:0001631|GO:0004872|GO:0045028|GO:0016020|GO:0016021	Rn.74252
A_44_P536911	0.000386908	5.25335	5.8267	6.28384	5.33773	7.01126	5.96175	5.08773	5.44038	6.13227	LOC681880	PREDICTED: Rattus norvegicus similar to vomeronasal 2, receptor, 4 (LOC681880), mRNA [XM_001058808]	XM_001058808	681880	GO:0008067|GO:0016020
A_44_P320778	0.000389465	2.81312	2.08541	3.71018	3.26656	4.66761	3.95011	3.1099	3.54312	3.93075	Olr1059_predicted	Rattus norvegicus olfactory receptor 1059 (predicted) (Olr1059_predicted), mRNA [NM_001001362]	NM_001001362	288831	GO:0007186|GO:0050911|GO:0004984|GO:0016021	Rn.143351
A_44_P224423	0.000395613	4.08751	5.55475	5.07133	4.96498	7.05994	5.95565	2.78035	4.15286	4.03841	Olr264_predicted	Rattus norvegicus olfactory receptor 264 (predicted) (Olr264_predicted), mRNA [NM_001000999]	NM_001000999	405363	GO:0007186|GO:0050911|GO:0004984|GO:0016021	Rn.141768
A_44_P276120	0.000405249	5.52562	6.52622	6.41204	6.06699	7.18521	7.47532	7.00547	7.36971	7.07919	Kiss1r	Rattus norvegicus KISS1 receptor (Kiss1r), mRNA [NM_023992]	NM_023992	78976	GO:0000186|GO:0007165|GO:0007186|GO:0007610|GO:0008285|GO:0019722|GO:0030336|GO:0046887|GO:0050482|GO:0050806|GO:0051496|GO:0001584|GO:0004872|GO:0004983|GO:0005515|GO:0008188|GO:0008528|GO:0042923|GO:0009986|GO:0016020|GO:0016021	Rn.48681
A_44_P196268	0.000406673	3.23902	4.43253	3.89799	4.08658	5.61949	4.97587	2.31207	3.61883	3.31501	Olr1172	Rattus norvegicus olfactory receptor 1172 (Olr1172), mRNA [NM_001000983]	NM_001000983	405339	GO:0007186|GO:0050911|GO:0004984|GO:0016021	Rn.143580
A_44_P125744	0.000416707	3.23753	3.93053	4.646	3.98239	3.49942	3.30145	4.72004	4.06202	5.51965	Olr996_predicted	Rattus norvegicus olfactory receptor 996 (predicted) (Olr996_predicted), mRNA [NM_001000700]	NM_001000700	404924	GO:0007186|GO:0050911|GO:0004984|GO:0016021	Rn.143369
A_44_P337165	0.000422949	3.39706	3.08674	3.45205	2.10851	5.05024	3.92886	2.2123	2.27071	3.06483	Olr496_predicted	Rattus norvegicus olfactory receptor 496 (predicted) (Olr496_predicted), mRNA [NM_001000681]	NM_001000681	404885	GO:0007186|GO:0050911|GO:0004984|GO:0016021	Rn.142946
A_44_P458968	0.00042317	2.4343	2.04816	2.76994	3.11348	4.32203	3.6094	2.7804	2.7881	3.06044	Olr1443_predicted	Rattus norvegicus olfactory receptor 1443 (predicted) (Olr1443_predicted), mRNA [NM_001000018]	NM_001000018	287331	GO:0007186|GO:0050911|GO:0004984|GO:0016021	Rn.142132
A_44_P283260	0.000442556	3.04708	4.48834	4.26554	4.12163	6.43715	5.44236	2.73579	3.94472	3.814	Olr1633_predicted	Rattus norvegicus olfactory receptor 1633 (predicted) (Olr1633_predicted), mRNA [NM_001000835]	NM_001000835	405124	GO:0007186|GO:0050911|GO:0004867|GO:0004984|GO:0016021	Rn.142439
A_44_P205691	0.000453565	3.52247	6.1397	5.79371	5.03363	7.63923	6.0671	4.63412	5.11135	5.96972	Olr477_predicted	Rattus norvegicus olfactory receptor 477 (predicted) (Olr477_predicted), mRNA [NM_001000304]	NM_001000304	295747	GO:0007186|GO:0050911|GO:0004984|GO:0016021	Rn.142960
A_43_P15558	0.000457331	6.76024	6.66696	6.78015	6.37628	5.92509	6.34936	6.00959	6.22459	5.70589	Htr1b	Rattus norvegicus 5-hydroxytryptamine (serotonin) receptor 1B (Htr1b), mRNA [NM_022225]	NM_022225	25075	GO:0007165|GO:0007186|GO:0007187|GO:0007268|GO:0001584|GO:0004872|GO:0004935|GO:0004983|GO:0004993|GO:0005886|GO:0005887|GO:0016020|GO:0016021	Rn.138109
A_44_P334881	0.000460062	1.97154	2.70052	2.89231	2.25538	5.2724	3.59871	3.94523	4.10401	5.09484	Olr1071_predicted	Rattus norvegicus olfactory receptor 1071 (predicted) (Olr1071_predicted), mRNA [NM_001000063]	NM_001000063	288823	GO:0007186|GO:0050911|GO:0004984|GO:0016021	Rn.138131
A_44_P400293	0.000481175	4.85606	6.82553	6.74031	6.07431	7.65379	7.5291	6.51215	6.83149	6.86643	Olr286_predicted	Rattus norvegicus olfactory receptor 286 (predicted) (Olr286_predicted), mRNA [NM_001000554]	NM_001000554	365384	GO:0007186|GO:0050911|GO:0004984|GO:0016021	Rn.141745
A_44_P974711	0.000488012	3.30066	3.44381	3.48434	2.90211	5.5215	4.52301	2.5981	3.24228	2.9185	RGD1566290_predicted	Rattus norvegicus putative taste receptor T2R27 (predicted) (RGD1566290_predicted), mRNA [NM_001025061]	NM_001025061	502756	GO:0007165|GO:0007186|GO:0050896|GO:0050909|GO:0004872|GO:0004930|GO:0016020|GO:0016021	Rn.145844
A_44_P194049	0.000492485	3.75698	4.56716	3.98007	3.81942	5.69596	4.93048	3.12798	4.05463	4.32946	Olr382_predicted	Rattus norvegicus olfactory receptor 382 (predicted) (Olr382_predicted), mRNA [NM_001001278]	NM_001001278	293815	GO:0007186|GO:0050911|GO:0004984|GO:0016021	Rn.141670
A_44_P257378	0.000498767	4.99333	6.23349	6.1371	5.48631	7.23695	6.52277	5.52771	6.0574	6.06641	Olr660_predicted	Rattus norvegicus olfactory receptor 660 (predicted) (Olr660_predicted), mRNA [NM_001000635]	NM_001000635	404828	GO:0007186|GO:0050911|GO:0004984|GO:0016021	Rn.142841
A_44_P522384	0.000522632	6.56172	6.59155	6.62263	6.25691	5.92645	5.89744	5.18238	5.34008	5.10233	Mc4r	Rattus norvegicus melanocortin 4 receptor (Mc4r), mRNA [NM_013099]	NM_013099	25635	GO:0006112|GO:0007165|GO:0007186|GO:0007188|GO:0007631|GO:0019222|GO:0045780|GO:0001584|GO:0004872|GO:0004977|GO:0005515|GO:0017046|GO:0005886|GO:0016020|GO:0016021	Rn.10620
A_44_P287908	0.000529928	6.76811	6.48908	6.55479	6.48438	5.72444	5.84794	5.68702	6.12206	5.64173	Lgr7	Rattus norvegicus leucine-rich repeat-containing G protein-coupled receptor 7 (Lgr7), mRNA [NM_201417]	NM_201417	295144	GO:0007165|GO:0007186|GO:0007188|GO:0007189|GO:0007567|GO:0030198|GO:0030879|GO:0001584|GO:0004872|GO:0004930|GO:0005515|GO:0042562|GO:0016020|GO:0016021	Rn.109230
A_44_P271529	0.000552383	3.16041	4.33881	4.56405	4.50594	5.6589	5.36413	4.60156	5.02436	5.09221	Olr1479_predicted	Rattus norvegicus olfactory receptor 1479 (predicted) (Olr1479_predicted), mRNA [NM_001000721]	NM_001000721	404973	GO:0007186|GO:0050911|GO:0004984|GO:0016021	Rn.142093
A_44_P306454	0.000556955	4.10371	3.35917	4.17446	4.07168	4.43497	4.99177	5.61374	6.20941	6.83359	Olr434_predicted	Rattus norvegicus olfactory receptor 434 (predicted) (Olr434_predicted), mRNA [NM_001000397]	NM_001000397	296694	GO:0007186|GO:0050911|GO:0004984|GO:0016021	Rn.143012
A_44_P363382	0.000558141	3.9032	4.90068	4.58603	4.60315	6.10583	5.07749	4.16053	4.32369	4.25142	LOC689435	similar to vomeronasal 2, receptor, 1 (LOC365029), mRNA [Source:RefSeq_dna;Acc:XR_005473] [ENSRNOT00000044270]		689435	GO:0006306|GO:0003677|GO:0008067|GO:0008170|GO:0016020	Rn.198075
A_43_P11671	0.000558628	6.23726	6.70886	6.43367	6.43029	6.51316	7.11728	7.08438	7.28304	7.44353	Sstr4	Rattus norvegicus somatostatin receptor 4 (Sstr4), mRNA [NM_013036]	NM_013036	25555	GO:0007165|GO:0007186|GO:0007187|GO:0007193|GO:0008285|GO:0001584|GO:0004872|GO:0004930|GO:0004983|GO:0004994|GO:0045028|GO:0005887|GO:0016020|GO:0016021	Rn.9936
A_44_P468283	0.000569941	7.61679	8.78691	8.69546	8.09753	9.46914	9.07382	8.13255	8.50892	8.45885	Olr789_predicted	Rattus norvegicus olfactory receptor 789 (predicted) (Olr789_predicted), mRNA [NM_001000377]	NM_001000377	296042	GO:0007186|GO:0050911|GO:0004984|GO:0016021	Rn.142743
A_42_P473398	0.000570961	7.12945	6.85261	6.19669	7.9351	7.90364	7.83419	7.5141	8.24335	7.88543	Cxcl1	Rattus norvegicus chemokine (C-X-C motif) ligand 1 (Cxcl1), mRNA [NM_030845]	NM_030845	81503	GO:0006954|GO:0006955|GO:0030593|GO:0008009|GO:0008083|GO:0005576|GO:0005615	Rn.10907
A_44_P540755	0.000574777	7.78717	9.28946	9.36336	8.65119	10.1341	9.59123	8.73676	9.01583	9.0159	Olr1455_predicted	Rattus norvegicus olfactory receptor 1455 (predicted) (Olr1455_predicted), mRNA [NM_001000771]	NM_001000771	405046	GO:0007186|GO:0050911|GO:0004984|GO:0016021	Rn.142123
A_44_P344214	0.00058627	2.7092	1.97903	4.26955	3.55627	5.06657	4.13961	3.35645	3.70542	3.96713	Olr1275_predicted	Rattus norvegicus olfactory receptor 1275 (predicted) (Olr1275_predicted), mRNA [NM_001000800]	NM_001000800	405085	GO:0007186|GO:0050911|GO:0004984|GO:0016021	Rn.143504
A_44_P433210	0.000588954	2.85837	2.94986	2.60405	2.40205	4.14171	3.62715	2.14844	2.38089	2.4057	Olr661_predicted	Rattus norvegicus olfactory receptor 661 (predicted) (Olr661_predicted), mRNA [NM_001000925]	NM_001000925	405243	GO:0007186|GO:0050911|GO:0004984|GO:0016021	Rn.142840
A_44_P290257	0.000593356	4.66159	5.74226	5.83857	5.41535	6.92237	6.42658	5.43377	5.85365	5.91822	Olr1565_predicted	Rattus norvegicus olfactory receptor 1565 (predicted) (Olr1565_predicted), mRNA [NM_001000908]	NM_001000908	405218	GO:0007186|GO:0050911|GO:0004984|GO:0016021	Rn.142231
A_44_P118777	0.000616994	5.8146	6.84193	6.58817	6.56881	7.40615	7.09436	6.20773	6.51892	6.41342	Olr1433_predicted	Rattus norvegicus olfactory receptor 1433 (predicted) (Olr1433_predicted), mRNA [NM_001000525]	NM_001000525	363606	GO:0007186|GO:0050911|GO:0004984|GO:0016021	Rn.142140
A_44_P557222	0.00062887	3.1796	4.08987	3.2332	3.27908	5.94576	4.22949	2.47336	3.4071	3.82307	Taar4	Rattus norvegicus trace-amine-associated receptor 4 (Taar4), mRNA [NM_175583]	NM_175583	294122	GO:0007165|GO:0007186|GO:0001594|GO:0004872|GO:0016020|GO:0016021	Rn.138138
A_44_P379496	0.000648914	3.64802	5.17677	4.26457	3.94108	6.49917	6.33776	2.77338	4.12965	4.49595	Olr145_predicted	Rattus norvegicus olfactory receptor 145 (predicted) (Olr145_predicted), mRNA [NM_001000545]	NM_001000545	365331	GO:0007186|GO:0050911|GO:0004984|GO:0016021	Rn.141853
A_44_P470576	0.000649468	2.75948	3.41551	2.24714	2.39627	4.06674	2.85561	2.3278	2.83557	2.67834	Olr1733_predicted	Rattus norvegicus olfactory receptor 1733 (predicted) (Olr1733_predicted), mRNA [NM_001000510]	NM_001000510	309583	GO:0007186|GO:0050911|GO:0004984|GO:0016021	Rn.215180
A_44_P420046	0.000653339	4.95707	5.91116	5.49715	5.37113	6.80629	6.15125	5.06539	5.45845	5.87194	Ghrl	Rattus norvegicus ghrelin precursor (Ghrl), mRNA [NM_021669]	NM_021669	59301	GO:0007186|GO:0008343|GO:0009755|GO:0030252|GO:0040018|GO:0005179|GO:0016608|GO:0005576|GO:0005615|GO:0005737	Rn.42103
A_44_P363116	0.000666322	5.47801	6.65664	6.28689	6.17014	7.6399	6.61801	5.09899	5.97788	5.51664	Gm1960	Rattus norvegicus gene model 1960, (NCBI) (Gm1960), mRNA [NM_138522]	NM_138522	171551	GO:0006935|GO:0006954|GO:0006955|GO:0030593|GO:0008009|GO:0005576|GO:0005615	Rn.10525
A_43_P15528	0.000687141	2.48876	2.13721	3.53572	3.18445	3.66344	3.30166	3.30508	3.12534	2.97231	Hrh2	Rattus norvegicus histamine receptor H 2 (Hrh2), mRNA [NM_012965]	NM_012965	25461	GO:0006955|GO:0007165|GO:0007186|GO:0007187|GO:0001584|GO:0004872|GO:0004935|GO:0004969|GO:0004983|GO:0005887|GO:0016020|GO:0016021	Rn.138113
A_44_P500965	0.000697396	4.79126	5.66072	5.99857	5.52363	4.89991	4.12275	5.86494	5.55673	6.77682	Olr1515_predicted	Rattus norvegicus olfactory receptor 1515 (predicted) (Olr1515_predicted), mRNA [NM_001001098]	NM_001001098	405994	GO:0007186|GO:0050911|GO:0004984|GO:0016021	Rn.142075
A_44_P299479	0.000708891	4.3546	4.36243	4.64749	4.28814	5.76481	4.89481	3.80887	3.6879	4.02215	Gpr176	Probable G-protein coupled receptor 176 (G-protein coupled receptor AGR9) (RBU-15). [Source:Uniprot/SWISSPROT;Acc:Q64017] [ENSRNOT00000007882]		117257	GO:0007165|GO:0007186|GO:0001584|GO:0004872|GO:0004930|GO:0016020|GO:0016021	Rn.44656
A_44_P269184	0.000728573	4.29656	5.32148	5.66942	5.0295	4.99155	4.45981	5.5385	5.79795	6.51121	Olr295_predicted	Rattus norvegicus olfactory receptor 295 (predicted) (Olr295_predicted), mRNA [NM_001000233]	NM_001000233	293595	GO:0007186|GO:0050911|GO:0001584|GO:0004984|GO:0016021	Rn.141741
A_44_P435675	0.000730116	4.8453	7.10045	6.1092	5.87848	7.96947	6.97295	5.02108	5.45704	5.13246	Olr1596_predicted	Rattus norvegicus olfactory receptor 1596 (predicted) (Olr1596_predicted), mRNA [NM_001000501]	NM_001000501	304991	GO:0007186|GO:0050911|GO:0004984|GO:0016021	Rn.142333
A_44_P437974	0.000735926	4.04332	4.09492	3.24488	3.55964	5.50103	4.1905	2.90914	3.42977	4.04186	Olr1681_predicted	Rattus norvegicus olfactory receptor 1681 (predicted) (Olr1681_predicted), mRNA [NM_001001006]	NM_001001006	405374	GO:0007186|GO:0050911|GO:0004984|GO:0016021	Rn.142694
A_44_P153865	0.000738772	4.04437	6.01972	5.32794	5.28365	6.84039	6.34041	4.60086	4.69066	5.02206	Olr379_predicted	Rattus norvegicus olfactory receptor 379 (predicted) (Olr379_predicted), mRNA [NM_001000261]	NM_001000261	293812	GO:0007186|GO:0050911|GO:0004984|GO:0016021	Rn.141672
A_44_P494047	0.000742621	3.26389	4.54857	5.25382	4.29642	6.99463	6.11706	4.84975	5.30789	5.74505	Olr252_predicted	Rattus norvegicus olfactory receptor 252 (predicted) (Olr252_predicted), mRNA [NM_001000219]	NM_001000219	293398	GO:0007186|GO:0050911|GO:0004984|GO:0016021	Rn.141775
A_44_P177590	0.000752933	7.23233	6.73127	6.12146	7.0821	6.31544	7.35877	5.55478	6.28768	5.88171	Olr1337_predicted	Rattus norvegicus olfactory receptor 1337 (predicted) (Olr1337_predicted), mRNA [NM_001000480]	NM_001000480	300637	GO:0007186|GO:0050911|GO:0004984|GO:0016021	Rn.143465
A_44_P294785	0.000754662	2.73951	5.08665	5.2427	4.16262	5.56129	5.25368	4.18575	4.59191	5.25329	Olr1121_predicted	Rattus norvegicus olfactory receptor 1121 (predicted) (Olr1121_predicted), mRNA [NM_001000516]	NM_001000516	315452	GO:0007186|GO:0050911|GO:0001584|GO:0004984|GO:0016021	Rn.143613
A_44_P137377	0.000768757	7.64534	9.03135	9.03887	8.52971	9.87549	9.4273	8.48866	8.81628	8.78649	Taar8c	Rattus norvegicus trace-amine-associated receptor 8c (Taar8c), mRNA [NM_175600]	NM_175600	319105	GO:0007165|GO:0007186|GO:0001584|GO:0004872|GO:0016020|GO:0016021	Rn.138161
A_44_P210317	0.000777242	5.49926	6.39569	6.14201	6.20742	6.92618	6.5403	5.91011	6.05756	6.0422	Olr651_predicted	Rattus norvegicus olfactory receptor 651 (predicted) (Olr651_predicted), mRNA [NM_001000341]	NM_001000341	295858	GO:0007186|GO:0050911|GO:0004984|GO:0016021	Rn.142848
A_44_P557253	0.00078152	6.53704	8.2213	7.84318	7.58508	9.3362	8.658	6.44821	7.13573	7.16973	Olr689_predicted	Rattus norvegicus olfactory receptor 689 (predicted) (Olr689_predicted), mRNA [NM_001000997]	NM_001000997	405357	GO:0007186|GO:0050911|GO:0004984|GO:0016021	Rn.142819
A_44_P435627	0.00078412	6.72115	7.89829	7.43452	7.28723	8.70189	7.99674	6.40279	6.92269	7.26019	Olr527_predicted	Rattus norvegicus olfactory receptor 527 (predicted) (Olr527_predicted), mRNA [NM_001000675]	NM_001000675	404878	GO:0007186|GO:0050911|GO:0004984|GO:0016021	Rn.142929
A_44_P226802	0.000784899	6.17445	5.36927	6.1228	6.06545	5.50002	5.78635	5.46734	5.92548	4.963	Htr4	Rattus norvegicus 5-hydroxytryptamine (serotonin) receptor 4 (Htr4), mRNA [NM_012853]	NM_012853	25324	GO:0007165|GO:0007186|GO:0007189|GO:0007214|GO:0050890|GO:0001584|GO:0004872|GO:0004935|GO:0004993|GO:0016020|GO:0016021	Rn.10094
A_43_P13083	0.000791743	6.71934	7.23263	7.41096	6.9415	7.75857	7.23878	6.80412	6.94954	6.92242	Tacr2	Rattus norvegicus tachykinin receptor 2 (Tacr2), mRNA [NM_080768]	NM_080768	25007	GO:0006936|GO:0007165|GO:0007186|GO:0007217|GO:0007588|GO:0001584|GO:0004872|GO:0004983|GO:0004995|GO:0005886|GO:0005887|GO:0016021	Rn.202846
A_44_P404921	0.000799977	6.67013	7.69989	7.72184	7.51396	8.88494	8.18737	7.33282	7.71042	7.84021	Olr1555_predicted	Rattus norvegicus olfactory receptor 1555 (predicted) (Olr1555_predicted), mRNA [NM_001000726]	NM_001000726	404980	GO:0007186|GO:0050911|GO:0004984|GO:0016021	Rn.142257
A_44_P202201	0.000827307	2.45196	1.95335	5.11174	3.53973	3.82763	4.66539	4.42828	4.54029	4.55584	Grp	Rattus norvegicus gastrin releasing peptide (Grp), mRNA [NM_133570]	NM_133570	171101	GO:0007165|GO:0007218|GO:0005184|GO:0008083|GO:0005615|GO:0005625	Rn.10930
A_43_P15246	0.000835367	10.8012	10.9861	10.5081	11.128	10.6832	11.2769	12.5271	12.049	12.1741	Pthlh	Rattus norvegicus parathyroid hormone-like peptide (Pthlh), mRNA [NM_012636]	NM_012636	24695	GO:0001501|GO:0007189|GO:0007267|GO:0007565|GO:0007595|GO:0008284|GO:0008285|GO:0008544|GO:0030855|GO:0043129|GO:0046058|GO:0048286|GO:0005179|GO:0005509|GO:0005575|GO:0005576|GO:0005615|GO:0005634|GO:0005737	Rn.9750
A_44_P346557	0.000839481	5.33972	7.17284	6.95324	6.02758	7.55938	7.34242	6.28186	6.70984	7.43666	Olr93_predicted	Rattus norvegicus olfactory receptor 93 (predicted) (Olr93_predicted), mRNA [NM_001000141]	NM_001000141	293234	GO:0007186|GO:0050911|GO:0004984|GO:0016021	Rn.141894
A_44_P381729	0.000840601	5.40585	6.19552	5.62064	5.71616	6.86859	6.47556	5.35196	5.75162	5.36168	Olr1158_predicted	Rattus norvegicus olfactory receptor 1158 (predicted) (Olr1158_predicted), mRNA [NM_001000872]	NM_001000872	405169	GO:0007186|GO:0050911|GO:0004984|GO:0016021	Rn.143590
A_44_P508142	0.000847623	4.42749	5.86767	6.15943	5.32975	6.86875	6.47702	5.68679	5.74401	6.41561	Olr152_predicted	Rattus norvegicus olfactory receptor 152 (predicted) (Olr152_predicted), mRNA [NM_001000546]	NM_001000546	365332	GO:0007186|GO:0050911|GO:0004984|GO:0016021	Rn.138176
A_44_P170402	0.000849291	3.25933	3.58024	3.08641	2.31277	5.32901	4.07973	2.27673	2.73272	2.92532	Olr1726_predicted	Rattus norvegicus olfactory receptor 1726 (predicted) (Olr1726_predicted), mRNA [NM_001000896]	NM_001000896	405204	GO:0007186|GO:0050911|GO:0004984|GO:0016021	Rn.142668
A_44_P430807	0.000858341	3.47314	4.66556	5.34808	5.52482	6.14088	5.28256	4.00043	4.80952	4.56787	Olr828_predicted	Rattus norvegicus olfactory receptor 828 (predicted) (Olr828_predicted), mRNA [NM_001000991]	NM_001000991	405351	GO:0007186|GO:0050911|GO:0004984|GO:0016021	Rn.143082
A_44_P510974	0.000868224	4.01236	5.62717	5.2997	5.32456	6.70292	5.78509	4.48851	4.76763	4.5475	Olr385_predicted	PREDICTED: Rattus norvegicus olfactory receptor 385 (predicted) (Olr385_predicted), mRNA [XM_220088]		294109	GO:0007186|GO:0050911|GO:0004984|GO:0016021
A_44_P325629	0.000895364	4.68331	6.03754	5.67421	5.40895	6.93291	6.30206	3.93172	4.92367	5.35293	Olr1425_predicted	Rattus norvegicus olfactory receptor 1425 (predicted) (Olr1425_predicted), mRNA [NM_001000010]	NM_001000010	287316	GO:0007186|GO:0050911|GO:0004984|GO:0016021	Rn.142144
A_44_P468293	0.000910411	5.30809	6.83999	6.53379	6.31596	7.76904	7.50087	5.92191	6.49893	6.16405	Olr115_predicted	Rattus norvegicus olfactory receptor 115 (predicted) (Olr115_predicted), mRNA [NM_001000152]	NM_001000152	293253	GO:0007186|GO:0050911|GO:0004984|GO:0016021	Rn.141876
A_44_P428560	0.000911297	5.6115	6.56797	6.1113	6.4977	7.08583	6.64839	5.97752	5.90442	6.12992	Olr883_predicted	Rattus norvegicus olfactory receptor 883 (predicted) (Olr883_predicted), mRNA [NM_001001358]	NM_001001358	288803	GO:0007186|GO:0050911|GO:0004984|GO:0016021	Rn.141028
A_44_P146733	0.000926835	4.15573	5.91157	5.62378	5.40472	7.24802	6.349	3.84179	4.30665	5.41038	Olr784_predicted	Rattus norvegicus olfactory receptor 784 (predicted) (Olr784_predicted), mRNA [NM_001000604]	NM_001000604	404793	GO:0007186|GO:0050911|GO:0004984|GO:0016021	Rn.142747
A_44_P153901	0.000931728	5.4094	5.99468	6.64157	6.12362	7.15285	6.56427	5.64214	6.07206	6.61226	Olr1061_predicted	Rattus norvegicus olfactory receptor 1061 (predicted) (Olr1061_predicted), mRNA [NM_001000065]	NM_001000065	288829	GO:0007186|GO:0050911|GO:0004984|GO:0016021	Rn.143349
A_44_P283318	0.000961242	3.23377	4.16988	3.81147	3.7899	5.28422	5.09568	3.00109	4.00926	3.94521	Olr68_predicted	Rattus norvegicus olfactory receptor 68 (predicted) (Olr68_predicted), mRNA [NM_001000133]	NM_001000133	293214	GO:0007186|GO:0050911|GO:0004984|GO:0016021	Rn.141915
A_44_P508149	0.000994155	3.61514	4.48285	5.13136	4.28188	2.68608	2.76174	4.29963	3.92887	5.52925	Olr1395_predicted	Rattus norvegicus olfactory receptor 1395 (predicted) (Olr1395_predicted), mRNA [NM_001001092]	NM_001001092	405986	GO:0007186|GO:0050911|GO:0004984|GO:0016021	Rn.142171
A_44_P320754	0.00100344	7.70725	8.49276	7.97263	8.16138	9.01572	8.71313	7.4479	8.24733	8.54219	Olr37	Rattus norvegicus olfactory receptor 37 (Olr37), mRNA [NM_001000504]	NM_001000504	308853	GO:0007165|GO:0007186|GO:0007608|GO:0050896|GO:0050911|GO:0004872|GO:0004984|GO:0016020|GO:0016021	Rn.110414
A_43_P15434	0.00101029	5.71355	5.20279	5.53737	5.42138	4.68799	4.79174	4.7425	5.17786	4.44105	Gabra4	Rattus norvegicus gamma-aminobutyric acid (GABA-A) receptor, subunit alpha 4 (Gabra4), mRNA [NM_080587]	NM_080587	140675	GO:0006811|GO:0006821|GO:0007214|GO:0004890|GO:0005216|GO:0005230|GO:0005254|GO:0008503|GO:0030594|GO:0031404|GO:0005887|GO:0016021|GO:0045211	Rn.81205
A_44_P262209	0.00101731	4.84684	6.53386	5.98416	5.72686	7.40506	6.45455	4.39515	5.25144	5.1766	Olr773_predicted	Rattus norvegicus olfactory receptor 773 (predicted) (Olr773_predicted), mRNA [NM_001000373]	NM_001000373	296026	GO:0007186|GO:0050911|GO:0004984|GO:0016021	Rn.142757
A_44_P374776	0.0010325	4.13003	4.59481	5.03411	4.16059	5.77131	5.11084	4.34544	4.7292	5.29765	Olr1093_predicted	Rattus norvegicus olfactory receptor 1093 (predicted) (Olr1093_predicted), mRNA [NM_001001388]	NM_001001388	366844	GO:0007186|GO:0050911|GO:0004984|GO:0016021	Rn.143327
A_44_P252549	0.00103792	2.73629	4.03739	4.89449	4.49936	6.31301	5.75236	4.49367	4.49173	3.84732	Olr186_predicted	Rattus norvegicus olfactory receptor 186 (predicted) (Olr186_predicted), mRNA [NM_001001031]	NM_001001031	405917	GO:0007186|GO:0050911|GO:0004984|GO:0016021	Rn.141822
A_44_P200978	0.00104048	3.19874	3.93904	3.26707	2.78744	4.64148	3.82348	2.49936	2.91256	3.59021	Olr285_predicted	Rattus norvegicus olfactory receptor 285 (predicted) (Olr285_predicted), mRNA [NM_001000223]	NM_001000223	293421	GO:0007186|GO:0050911|GO:0004984|GO:0016021	Rn.141757
A_44_P306425	0.00104346	3.72862	4.11168	3.3076	3.08864	5.47156	4.29866	2.27025	3.55419	3.86008	Olr767_predicted	Rattus norvegicus olfactory receptor 767 (predicted) (Olr767_predicted), mRNA [NM_001000611]	NM_001000611	404800	GO:0007186|GO:0050911|GO:0004984|GO:0016021	Rn.142763
A_44_P104776	0.00107898	3.64148	3.82433	4.1371	3.51362	5.64905	4.59529	2.77856	3.25628	3.88754	Olr1743_predicted	Rattus norvegicus olfactory receptor 1743 (predicted) (Olr1743_predicted), mRNA [NM_001001425]	NM_001001425	294197	GO:0006355|GO:0006464|GO:0006512|GO:0006955|GO:0007165|GO:0007186|GO:0007608|GO:0019882|GO:0050896|GO:0050911|GO:0003676|GO:0004872|GO:0004984|GO:0008270|GO:0046872|GO:0005622|GO:0016020|GO:0016021|GO:0042612	Rn.142661
A_44_P553199	0.00109421	3.16366	3.5686	2.88872	3.19363	4.81719	4.03725	2.46957	3.10748	2.19204	Olr1731_predicted	PREDICTED: Rattus norvegicus olfactory receptor 1731 (predicted) (Olr1731_predicted), mRNA [XM_227934]		294188	GO:0007186|GO:0050911|GO:0004984|GO:0016021
A_44_P426128	0.00109672	4.88895	5.54279	5.48681	5.53611	6.51211	6.18545	4.62696	5.35237	5.1851	Olr1748_predicted	Rattus norvegicus olfactory receptor 1748 (predicted) (Olr1748_predicted), mRNA [NM_001001428]	NM_001001428	405199	GO:0006355|GO:0006464|GO:0006512|GO:0006955|GO:0007165|GO:0007186|GO:0007608|GO:0019882|GO:0050896|GO:0050911|GO:0003676|GO:0004872|GO:0004984|GO:0008270|GO:0046872|GO:0005622|GO:0016020|GO:0016021|GO:0042612	Rn.142658
A_44_P412032	0.00110559	5.00364	6.72266	6.2307	6.09489	8.09319	7.26526	5.12513	5.35268	5.11164	Olr1700_predicted	Rattus norvegicus olfactory receptor 1700 (predicted) (Olr1700_predicted), mRNA [NM_001001113]	NM_001001113	406012	GO:0007165|GO:0007186|GO:0007608|GO:0050896|GO:0050911|GO:0004872|GO:0004984|GO:0016020|GO:0016021	Rn.142679
A_43_P16375	0.00120008	6.31282	7.00082	6.41472	6.70815	7.64015	7.04134	5.72345	6.55405	6.70353	Olr1366	Rattus norvegicus olfactory receptor 1366 (Olr1366), mRNA [NM_001000980]	NM_001000980	405335	GO:0007165|GO:0007186|GO:0007608|GO:0050896|GO:0050911|GO:0004872|GO:0004984|GO:0016020|GO:0016021	Rn.124615
A_44_P308768	0.00123248	8.10245	9.1012	8.80027	8.40008	9.38243	9.04122	8.44837	8.54273	9.05779	Olr1256_predicted	Rattus norvegicus olfactory receptor 1256 (predicted) (Olr1256_predicted), mRNA [NM_001001086]	NM_001001086	405977	GO:0007186|GO:0050911|GO:0004984|GO:0016021	Rn.143515
A_44_P320743	0.00132965	3.3483	3.9197	3.19623	3.38021	4.47573	3.63805	2.7356	2.89195	2.78806	Olr804_predicted	Rattus norvegicus olfactory receptor 804 (predicted) (Olr804_predicted), mRNA [NM_001000852]	NM_001000852	405142	GO:0007165|GO:0007186|GO:0007608|GO:0050896|GO:0050911|GO:0004872|GO:0004984|GO:0016020|GO:0016021	Rn.143118
A_44_P243048	0.00134563	4.93023	6.69843	6.58394	5.92426	7.52179	7.08302	5.80686	6.43372	6.26118	Olr1293_predicted	Rattus norvegicus olfactory receptor 1293 (predicted) (Olr1293_predicted), mRNA [NM_001000460]	NM_001000460	300599	GO:0007186|GO:0050911|GO:0004984|GO:0016021	Rn.143497
A_44_P377076	0.00135469	3.40629	4.72131	5.23993	4.37579	6.14729	5.37918	4.23962	5.02095	4.28687	Olr130_predicted	Rattus norvegicus olfactory receptor 130 (predicted) (Olr130_predicted), mRNA [NM_001001272]	NM_001001272	293268	GO:0007186|GO:0050911|GO:0004984|GO:0016021	Rn.215179
A_44_P367591	0.00139423	3.19729	4.877	4.95679	4.54323	5.54259	5.69747	5.11594	5.18168	5.46273	Olr1481	Rattus norvegicus olfactory receptor 1481 (Olr1481), mRNA [NM_001000527]	NM_001000527	363639	GO:0007186|GO:0050911|GO:0004984|GO:0016021	Rn.111155
A_44_P393336	0.00146325	5.38949	6.81877	6.37746	5.78548	7.83958	7.06422	5.55566	6.34726	6.43841	Olr778_predicted	Rattus norvegicus olfactory receptor 778 (predicted) (Olr778_predicted), mRNA [NM_001000607]	NM_001000607	404796	GO:0007186|GO:0050911|GO:0004984|GO:0005529|GO:0016021	Rn.142753
A_44_P372358	0.00148163	3.58507	3.92235	4.07791	3.73116	2.46674	4.1392	3.6375	3.81372	4.89047	Olr223_predicted	Rattus norvegicus olfactory receptor 223 (predicted) (Olr223_predicted), mRNA [NM_001000202]	NM_001000202	293369	GO:0007186|GO:0050911|GO:0004984|GO:0016021	Rn.141792
A_44_P402468	0.00152573	7.73802	8.31379	8.1584	8.03134	8.7587	8.3509	8.32226	8.29037	8.49267	Arrb1	Rattus norvegicus arrestin, beta 1 (Arrb1), mRNA [NM_012910]	NM_012910	25387	GO:0000187|GO:0006897|GO:0007165|GO:0007186|GO:0007188|GO:0007600|GO:0008277|GO:0019233|GO:0030817|GO:0030820|GO:0050896|GO:0050975|GO:0001664|GO:0004857|GO:0005515|GO:0030276|GO:0005622|GO:0005624|GO:0005625|GO:0005737|GO:0005829|GO:0005834|GO:0005886|GO:0045211	Rn.34876
A_44_P494020	0.00156385	4.67706	5.77916	4.96898	4.81811	6.11227	4.92033	3.88979	4.50359	4.26188	Olr641_predicted	Rattus norvegicus olfactory receptor 641 (predicted) (Olr641_predicted), mRNA [NM_001000643]	NM_001000643	404839	GO:0007186|GO:0050911|GO:0004984|GO:0016021	Rn.142853
A_44_P452048	0.00158726	4.79346	5.68114	5.38189	5.22409	6.74491	6.04797	3.99055	5.33112	5.4612	Olr217_predicted	Rattus norvegicus olfactory receptor 217 (predicted) (Olr217_predicted), mRNA [NM_001000199]	NM_001000199	293364	GO:0007186|GO:0050911|GO:0004984|GO:0016021	Rn.141798
A_44_P313618	0.00161955	2.60183	2.27103	4.63496	3.78804	5.49977	4.78978	3.64068	4.11014	4.41999	Olr1016_predicted	Rattus norvegicus olfactory receptor 1016 (predicted) (Olr1016_predicted), mRNA [NM_001000070]	NM_001000070	288858	GO:0007186|GO:0050911|GO:0004984|GO:0016021	Rn.143362
A_44_P259867	0.00163053	2.407	3.32613	4.62602	4.4615	5.07195	4.98369	4.48443	4.85309	5.10335	Olr262_predicted	Rattus norvegicus olfactory receptor 262 (predicted) (Olr262_predicted), mRNA [NM_001000221]	NM_001000221	293400	GO:0007186|GO:0050911|GO:0004984|GO:0016021	Rn.141770
A_43_P16376	0.00166987	5.87146	6.30406	6.5499	6.38262	7.19168	6.84254	6.23448	6.3799	6.32242	Olr1307	Rattus norvegicus olfactory receptor 1307 (Olr1307), mRNA [NM_001000519]	NM_001000519	315573	GO:0007165|GO:0007186|GO:0007608|GO:0050896|GO:0050911|GO:0004872|GO:0004984|GO:0016020|GO:0016021	Rn.120690
A_44_P484730	0.00168868	2.45256	2.4619	4.05288	3.47767	5.54493	5.52858	4.8577	5.15654	5.02401	Olr526_predicted	Rattus norvegicus olfactory receptor 526 (predicted) (Olr526_predicted), mRNA [NM_001001375]	NM_001001375	295781	GO:0007186|GO:0050911|GO:0004984|GO:0016021	Rn.142930
A_44_P128079	0.00169074	4.59267	5.15231	5.11836	5.1179	5.88214	5.75392	4.73747	5.30278	4.86337	Olr1557_predicted	Rattus norvegicus olfactory receptor 1557 (predicted) (Olr1557_predicted), mRNA [NM_001000050]	NM_001000050	288190	GO:0007186|GO:0050911|GO:0004984|GO:0016021	Rn.142256
A_44_P292547	0.00174976	3.00763	6.40607	6.39673	5.70437	7.3653	7.03094	5.9358	6.0016	5.93855	Olr463_predicted	Rattus norvegicus olfactory receptor 463 (predicted) (Olr463_predicted), mRNA [NM_001000934]	NM_001000934	405255	GO:0007186|GO:0050911|GO:0004984|GO:0016021	Rn.142972
A_44_P524765	0.0018014	3.12319	2.08876	3.72436	3.93974	5.84452	4.95341	2.77734	3.00365	3.1226	Olr1491_predicted	Rattus norvegicus olfactory receptor 1491 (predicted) (Olr1491_predicted), mRNA [NM_001000717]	NM_001000717	404969	GO:0007186|GO:0050911|GO:0004984|GO:0016021	Rn.142088
A_44_P388801	0.00183586	4.63985	5.40774	5.74259	4.87779	6.28055	5.75579	4.31961	4.99975	4.99764	Olr1583_predicted	Rattus norvegicus olfactory receptor 1583 (predicted) (Olr1583_predicted), mRNA [NM_001000080]	NM_001000080	289241	GO:0007186|GO:0050911|GO:0004984|GO:0016021	Rn.142343
A_44_P454264	0.001892	3.13342	3.54488	4.41913	4.10961	3.68088	3.48078	4.33583	4.07098	4.90767	Olr1064_predicted	Rattus norvegicus olfactory receptor 1064 (predicted) (Olr1064_predicted), mRNA [NM_001001076]	NM_001001076	405966	GO:0007186|GO:0050911|GO:0004984|GO:0016021	Rn.143347
A_44_P536247	0.00190883	4.50356	6.23168	6.02274	5.17431	6.78634	6.59917	5.97437	5.99264	6.44339	Olr128_predicted	Rattus norvegicus olfactory receptor 128 (predicted) (Olr128_predicted), mRNA [NM_001000159]	NM_001000159	293263	GO:0007186|GO:0050911|GO:0004984|GO:0016021	Rn.141867
A_44_P189629	0.00192498	5.94246	7.03275	7.12457	6.30843	7.48607	7.36238	6.3727	6.42546	7.14225	LOC304229	similar to putative pheromone receptor (Go-VN5) (LOC304229), mRNA [Source:RefSeq_dna;Acc:XR_006394] [ENSRNOT00000061907]		304229	GO:0008067|GO:0016020	Rn.195584
A_44_P332530	0.0019444	7.87685	8.48214	8.60985	8.18544	9.33637	8.81471	8.19479	8.57113	8.58321	Olr1488_predicted	Rattus norvegicus olfactory receptor 1488 (predicted) (Olr1488_predicted), mRNA [NM_001000719]	NM_001000719	404971	GO:0007186|GO:0050911|GO:0004984|GO:0016021	Rn.215184
A_44_P377018	0.00207599	4.12899	4.60764	5.82585	5.13416	3.60131	3.87992	5.45911	5.45412	5.97808	Olr1519_predicted	Rattus norvegicus olfactory receptor 1519 (predicted) (Olr1519_predicted), mRNA [NM_001000037]	NM_001000037	287517	GO:0007186|GO:0050911|GO:0004984|GO:0016021	Rn.142072
A_44_P125764	0.00209069	2.67606	5.08022	5.03714	4.06804	6.0232	4.96036	4.01129	4.41849	5.19635	Olr499_predicted	Rattus norvegicus olfactory receptor 499 (predicted) (Olr499_predicted), mRNA [NM_001000931]	NM_001000931	405251	GO:0007186|GO:0050911|GO:0004984|GO:0016021	Rn.142945
A_44_P545577	0.00210014	4.09864	5.71865	5.26263	4.59014	6.10101	5.7159	4.71476	5.02744	5.52133	Olr57_predicted	Rattus norvegicus olfactory receptor 57 (predicted) (Olr57_predicted), mRNA [NM_001000749]	NM_001000749	405018	GO:0007186|GO:0050911|GO:0004984|GO:0016021	Rn.141920
A_43_P12427	0.00211872	2.68158	4.37948	4.9284	4.12006	5.28828	4.9879	4.18898	4.30939	4.38258	Gabrg3	Rattus norvegicus gamma-aminobutyric acid (GABA) A receptor, subunit gamma 3 (Gabrg3), mRNA [NM_024370]	NM_024370	79211	GO:0006811|GO:0006821|GO:0007214|GO:0007268|GO:0042493|GO:0004890|GO:0005216|GO:0005230|GO:0005254|GO:0030594|GO:0031404|GO:0016021|GO:0045211	Rn.10369
A_44_P240790	0.00214709	2.66081	2.85669	4.57607	3.77766	4.11149	3.45648	3.88501	4.26375	4.83345	Olr371_predicted	Rattus norvegicus olfactory receptor 371 (predicted) (Olr371_predicted), mRNA [NM_001000258]	NM_001000258	293803	GO:0007186|GO:0050911|GO:0004984|GO:0016021	Rn.141680
A_44_P384036	0.00218419	5.15261	5.64387	6.08635	6.64081	6.55942	5.84623	5.38805	5.49681	5.66672	Olr602_predicted	Rattus norvegicus olfactory receptor 602 (predicted) (Olr602_predicted), mRNA [NM_001000333]	NM_001000333	295829	GO:0007186|GO:0050911|GO:0004984|GO:0016021	Rn.142878
A_44_P529391	0.00224283	4.30197	4.60515	5.02082	4.5866	5.76858	5.51153	4.55504	4.87128	4.57035	Olr1193_predicted	Rattus norvegicus olfactory receptor 1193 (predicted) (Olr1193_predicted), mRNA [NM_001000594]	NM_001000594	367032	GO:0007186|GO:0050911|GO:0004984|GO:0016021	Rn.143573
A_44_P407292	0.00225257	5.12503	6.85414	6.56826	5.71677	6.77588	7.28515	6.41128	6.83706	7.3644	Olr1070_predicted	Rattus norvegicus olfactory receptor 1070 (predicted) (Olr1070_predicted), mRNA [NM_001000591]	NM_001000591	366816	GO:0007186|GO:0050911|GO:0004984|GO:0016021	Rn.143342
A_44_P306414	0.00228145	6.0274	7.58034	7.62463	6.79714	8.50998	7.73844	6.86171	6.96363	7.71056	Olr1679_predicted	Rattus norvegicus olfactory receptor 1679 (predicted) (Olr1679_predicted), mRNA [NM_001000892]	NM_001000892	405193	GO:0007186|GO:0050911|GO:0004984|GO:0016021	Rn.142696
A_44_P274167	0.00235919	5.81705	5.33723	5.91094	5.7397	5.67015	5.59077	5.07761	5.48744	4.81255	Vipr2	Rattus norvegicus vasoactive intestinal peptide receptor 2 (Vipr2), mRNA [NM_017238]	NM_017238	29555	GO:0007165|GO:0007186|GO:0007190|GO:0004872|GO:0004930|GO:0004999|GO:0016020|GO:0016021	Rn.10011
A_44_P240756	0.00260845	4.10894	5.75969	5.67847	5.03743	7.02774	6.15777	4.63699	5.48396	5.20316	Olr604_predicted	Rattus norvegicus olfactory receptor 604 (predicted) (Olr604_predicted), mRNA [NM_001000656]	NM_001000656	404855	GO:0007186|GO:0007608|GO:0050911|GO:0001584|GO:0004984|GO:0005549|GO:0016021	Rn.142877
A_44_P454304	0.00271746	4.39564	5.60918	5.06521	4.96692	6.62897	5.61457	3.82639	4.63032	5.11964	Olr338_predicted	Rattus norvegicus olfactory receptor 338 (predicted) (Olr338_predicted), mRNA [NM_001000252]	NM_001000252	293781	GO:0007186|GO:0050911|GO:0004984|GO:0016021	Rn.141696
A_43_P15260	0.00274792	4.661	6.70778	6.47263	5.87711	7.81883	6.41866	5.38423	6.01398	6.89687	Tshb	Rattus norvegicus thyroid stimulating hormone, beta subunit (Tshb), mRNA [NM_013116]	NM_013116	25653	GO:0007186|GO:0007267|GO:0009653|GO:0005179|GO:0005575|GO:0005576|GO:0005615	Rn.9966
A_44_P177565	0.0028127	2.75239	2.95532	3.20717	3.04689	4.91344	3.6671	2.28901	2.78426	2.7589	Olr1724_predicted	Rattus norvegicus olfactory receptor 1724 (predicted) (Olr1724_predicted), mRNA [NM_001000277]	NM_001000277	294183	GO:0007186|GO:0050911|GO:0004984|GO:0016021	Rn.142669
A_44_P414421	0.00292572	4.10684	5.78145	4.91235	4.6467	6.63796	6.80653	4.21124	5.09781	6.03693	Olr1087_predicted	Rattus norvegicus olfactory receptor 1087 (predicted) (Olr1087_predicted), mRNA [NM_001000418]	NM_001000418	299586	GO:0007186|GO:0050911|GO:0004984|GO:0016021	Rn.143332
A_44_P475331	0.00297489	5.20084	6.88007	6.8752	5.84904	7.20048	7.17051	6.06405	6.35215	7.3312	Olr750_predicted	Rattus norvegicus olfactory receptor 750 (predicted) (Olr750_predicted), mRNA [NM_001000366]	NM_001000366	296003	GO:0007186|GO:0050911|GO:0004984|GO:0016021	Rn.142772
A_44_P247810	0.00305142	4.43299	5.30132	5.06518	5.00835	6.37081	5.74047	4.62474	5.21205	5.39504	Olr327_predicted	Rattus norvegicus olfactory receptor 327 (predicted) (Olr327_predicted), mRNA [NM_001000249]	NM_001000249	293765	GO:0007186|GO:0050911|GO:0004984|GO:0016021	Rn.141703
A_43_P15805	0.00309706	5.38928	5.81687	6.20146	5.86141	5.46133	5.21006	5.99015	5.89463	6.55424	Trhr2	Rattus norvegicus thyrotropin releasing hormone receptor 2 (Trhr2), mRNA [NM_181364]	NM_181364	252859	GO:0007165|GO:0007186|GO:0007200|GO:0001584|GO:0001615|GO:0004872|GO:0004983|GO:0004997|GO:0005515|GO:0016020|GO:0016021	Rn.30031
A_44_P151533	0.00314056	2.53253	3.26405	5.09417	4.08104	6.17912	5.53725	3.87005	4.93196	3.90219	Olr150_predicted	Rattus norvegicus olfactory receptor 150 (predicted) (Olr150_predicted), mRNA [NM_001000739]	NM_001000739	405001	GO:0007186|GO:0050911|GO:0003676|GO:0004984|GO:0008270|GO:0005622|GO:0016021	Rn.141850
A_44_P529375	0.00323097	3.98558	5.01534	5.10556	4.55864	6.31576	5.70695	4.55008	5.12638	5.52416	Olr1579_predicted	Rattus norvegicus olfactory receptor 1579 (predicted) (Olr1579_predicted), mRNA [NM_001000078]	NM_001000078	289239	GO:0007186|GO:0050911|GO:0004984|GO:0016021	Rn.142346
A_43_P13201	0.00325714	1.99267	2.30834	3.50809	1.97874	4.67125	3.00965	2.50229	2.61936	3.09065	Ccr4	Rattus norvegicus chemokine (C-C motif) receptor 4 (Ccr4), mRNA [NM_133532]	NM_133532	171054	GO:0001764|GO:0006935|GO:0006954|GO:0007165|GO:0007186|GO:0001584|GO:0004872|GO:0004945|GO:0016493|GO:0016020|GO:0016021	Rn.81076
A_44_P320764	0.00331926	2.75389	3.61146	3.55503	3.5295	3.92421	3.34102	4.08839	4.14337	4.90205	Olr1499_predicted	Rattus norvegicus olfactory receptor 1499 (predicted) (Olr1499_predicted), mRNA [NM_001000031]	NM_001000031	287502	GO:0007186|GO:0050911|GO:0004984|GO:0016021	Rn.142084
A_44_P339900	0.00332263	5.8474	5.23068	5.52553	5.64924	4.55838	5.16281	5.33633	5.52954	4.74515	Zfp606	Zinc finger protein 13 (Fragment). [Source:Uniprot/SPTREMBL;Acc:P97669] [ENSRNOT00000025849]		292610	GO:0006355|GO:0003676|GO:0008270|GO:0046872|GO:0005622|GO:0005634	Rn.41659
A_43_P15579	0.00337649	3.9656	5.07956	5.22848	4.74925	6.23255	5.4331	4.26181	4.60921	4.8002	Blr1	Rattus norvegicus Burkitt lymphoma receptor 1 (Blr1), mRNA [NM_053303]	NM_053303	29363	GO:0007165|GO:0007186|GO:0042113|GO:0048535|GO:0001584|GO:0004872|GO:0004930|GO:0004945|GO:0016494|GO:0045028|GO:0016020|GO:0016021	Rn.127121
A_44_P163301	0.00347545	3.79228	2.6915	4.28559	3.70996	5.01444	4.79243	3.83705	4.19903	4.38657	Olr1177_predicted	Rattus norvegicus olfactory receptor 1177 (predicted) (Olr1177_predicted), mRNA [NM_001000865]	NM_001000865	405160	GO:0007186|GO:0050911|GO:0004984|GO:0016021	Rn.143578
A_44_P442705	0.00352532	2.92253	2.29074	2.90386	2.9577	4.49372	3.5843	2.20618	3.10612	2.71176	Olr1240_predicted	Rattus norvegicus olfactory receptor 1240 (predicted) (Olr1240_predicted), mRNA [NM_001000448]	NM_001000448	300565	GO:0007186|GO:0050911|GO:0004984|GO:0016021	Rn.143530
A_43_P20453	0.00353015	2.45442	3.03348	3.46356	3.57249	3.92203	4.17656	3.32462	3.49116	3.38318	Mrgprg	Rattus norvegicus MAS-related G-protein coupled receptor, member G (Mrgprg), mRNA [NM_203470]	NM_203470	309133	GO:0007165|GO:0007186|GO:0001584|GO:0004872|GO:0004930|GO:0016020|GO:0016021	Rn.112764
A_44_P463691	0.00357418	6.65593	7.26809	7.39665	7.25086	7.77924	7.59237	6.99569	7.40947	7.44487	Gpr3	Rattus norvegicus G protein-coupled receptor 3 (Gpr3), mRNA [NM_153727]	NM_153727	266769	GO:0007165|GO:0007186|GO:0007189|GO:0001619|GO:0004872|GO:0005887|GO:0016020|GO:0016021	Rn.83629
A_44_P318572	0.00370439	5.22954	6.11943	6.05247	5.76101	6.47975	6.09402	5.39597	5.79911	5.99508	Prp2_predicted	Rattus norvegicus proline rich protein 2 (predicted) (Prp2_predicted), mRNA [NM_001013211]	NM_001013211	362450	GO:0007186|GO:0001584|GO:0016021	Rn.143067
A_44_P179932	0.00376586	6.41676	7.56932	7.67551	6.9643	7.80569	7.57994	6.77214	7.33499	7.85992	Olr937_predicted	Rattus norvegicus olfactory receptor 937 (predicted) (Olr937_predicted), mRNA [NM_001001387]	NM_001001387	366803	GO:0007186|GO:0050911|GO:0004984|GO:0016021	Rn.143383
A_44_P410516	0.00382152	2.48606	5.73612	3.57463	3.20121	3.48905	2.50358	3.57948	3.4385	4.12598	Olr1493	Rattus norvegicus olfactory receptor gene Olr1493 (Olr1493), mRNA [NM_001006609]	NM_001006609	363640	GO:0007165|GO:0007186|GO:0007608|GO:0050896|GO:0004872|GO:0004984|GO:0016020|GO:0016021	Rn.111156
A_44_P465998	0.00389744	2.79874	2.83427	2.75603	3.16157	4.23465	3.75917	2.55032	2.95938	3.2196	Olr476_predicted	Rattus norvegicus olfactory receptor 476 (predicted) (Olr476_predicted), mRNA [NM_001000303]	NM_001000303	295746	GO:0007186|GO:0050911|GO:0004984|GO:0016021	Rn.142961
A_44_P503562	0.00393351	3.66911	2.81106	3.77531	3.75998	4.80638	4.27504	3.79382	3.7407	3.69695	Gip	Rattus norvegicus gastric inhibitory polypeptide (Gip), mRNA [NM_019630]	NM_019630	25040	GO:0050796|GO:0005179|GO:0005576|GO:0005615	Rn.10446
A_42_P791677	0.00393622	5.86177	5.66005	6.0618	6.1027	6.78265	8.0518	6.44161	6.24451	6.39837	Areg	Rattus norvegicus amphiregulin (Areg), mRNA [NM_017123]	NM_017123	29183	GO:0007173|GO:0007417|GO:0008284|GO:0042327|GO:0045668|GO:0005125|GO:0005154|GO:0008083|GO:0005615|GO:0016020|GO:0016021	Rn.10568
A_44_P334875	0.00413685	6.27795	6.9688	7.18966	7.0161	6.01154	5.90995	6.50735	6.39775	7.61183	Olr859_predicted	Rattus norvegicus olfactory receptor 859 (predicted) (Olr859_predicted), mRNA [NM_001000585]	NM_001000585	366458	GO:0007186|GO:0050911|GO:0004984|GO:0016021	Rn.112083
A_44_P358273	0.00423603	4.71874	6.82259	6.13118	6.08859	7.98057	7.09716	4.87833	4.92238	5.4072	Olr1115_predicted	Rattus norvegicus olfactory receptor 1115 (predicted) (Olr1115_predicted), mRNA [NM_001000885]	NM_001000885	405185	GO:0007186|GO:0050911|GO:0004984|GO:0016021	Rn.143617
A_44_P240912	0.00425637	3.28791	3.90233	4.50675	4.23658	3.42232	3.68827	4.23718	4.51721	4.87222	Mtnr1b	Melatonin receptor type 1B (Mel-1B-R) (Mel1b melatonin receptor) (Fragment). [Source:Uniprot/SWISSPROT;Acc:P49287] [ENSRNOT00000011883]		192646	GO:0007165|GO:0007186|GO:0007187|GO:0007268|GO:0007623|GO:0004872|GO:0008502|GO:0005887|GO:0016020|GO:0016021	Rn.83599
A_44_P109490	0.00430977	2.70067	3.85103	3.51898	2.9185	4.12602	2.57209	3.50692	3.69494	4.66956	Olr1160_predicted	Rattus norvegicus olfactory receptor 1160 (predicted) (Olr1160_predicted), mRNA [NM_001000985]	NM_001000985	405341	GO:0007186|GO:0050911|GO:0004984|GO:0016021	Rn.143588
A_44_P397940	0.00438202	3.30427	3.22314	2.96501	3.23053	5.65104	5.7418	3.50873	4.03444	4.44626	Olr1246_predicted	Rattus norvegicus olfactory receptor 1246 (predicted) (Olr1246_predicted), mRNA [NM_001000808]	NM_001000808	405094	GO:0007186|GO:0050911|GO:0004984|GO:0016021	Rn.143524
A_43_P12721	0.00438241	2.32801	4.3857	5.07806	4.06347	5.89546	4.64375	3.7955	4.08872	3.87898	Ghsr	Rattus norvegicus growth hormone secretagogue receptor (Ghsr), mRNA [NM_032075]	NM_032075	84022	GO:0007165|GO:0007186|GO:0008343|GO:0009755|GO:0040018|GO:0045923|GO:0001584|GO:0001616|GO:0004872|GO:0004930|GO:0005131|GO:0016520|GO:0017046|GO:0009986|GO:0016020|GO:0016021	Rn.74241
A_43_P15525	0.00450084	8.31788	8.62074	8.57072	8.74805	7.93106	8.92753	9.127	9.10538	9.58244	Drd5	Rattus norvegicus dopamine receptor D5 (Drd5), mRNA [NM_012768]	NM_012768	25195	GO:0006469|GO:0007165|GO:0007186|GO:0007191|GO:0007212|GO:0007268|GO:0008542|GO:0019226|GO:0030336|GO:0030819|GO:0048169|GO:0001584|GO:0001589|GO:0004872|GO:0004935|GO:0004952|GO:0008144|GO:0005887|GO:0016020|GO:0016021|GO:0031526	Rn.138110
A_44_P452032	0.00450996	3.93279	5.44876	5.77038	4.9729	6.663	6.06101	5.04519	5.35895	5.41708	Olr209_predicted	Rattus norvegicus olfactory receptor 209 (predicted) (Olr209_predicted), mRNA [NM_001000736]	NM_001000736	404995	GO:0007186|GO:0050911|GO:0004984|GO:0016021	Rn.141803
A_44_P456584	0.0046544	3.96912	4.99576	4.38448	4.38634	5.74126	5.01354	3.62511	4.88374	4.487	Olr471_predicted	Rattus norvegicus olfactory receptor 471 (predicted) (Olr471_predicted), mRNA [NM_001001125]	NM_001001125	406046	GO:0007186|GO:0050911|GO:0004984|GO:0016021	Rn.142965
A_44_P304297	0.00477027	4.12918	5.04747	5.45545	5.00666	6.22745	5.66291	5.01646	5.13758	5.4116	Taar5	Rattus norvegicus trace amine associated receptor 5 (Taar5), mRNA [NM_001009650]	NM_001009650	294123	GO:0007165|GO:0007186|GO:0001584|GO:0004872|GO:0004930|GO:0008227|GO:0016020|GO:0016021	Rn.140571
A_42_P500675	0.00491847	8.40243	9.25941	9.12875	8.91161	9.5863	9.11084	8.80367	8.79522	9.32998	Hcrt	Rattus norvegicus hypocretin (Hcrt), mRNA [NM_013179]	NM_013179	25723	GO:0001659|GO:0001662|GO:0007200|GO:0007204|GO:0007205|GO:0007218|GO:0007268|GO:0007631|GO:0008156|GO:0042755|GO:0043267|GO:0046928|GO:0051209|GO:0005184|GO:0005615|GO:0005737|GO:0005783|GO:0008021|GO:0030141|GO:0048471	Rn.7628
A_43_P11836	0.0049492	6.6949	6.95474	7.12259	6.99355	5.69142	6.05667	6.34071	7.29554	7.25914	Drd3	Rattus norvegicus dopamine receptor D3 (Drd3), mRNA [NM_017140]	NM_017140	29238	GO:0000122|GO:0007165|GO:0007186|GO:0007212|GO:0008284|GO:0040012|GO:0042493|GO:0045187|GO:0045944|GO:0001584|GO:0004872|GO:0004952|GO:0005515|GO:0008144|GO:0017155|GO:0019904|GO:0035240|GO:0005886|GO:0016020|GO:0016021|GO:0030139|GO:0042995|GO:0045177	Rn.10356
A_44_P347299	0.00496023	5.76457	5.28773	5.82604	5.62196	5.17178	4.73995	5.44694	5.43923	4.49237	Rgs6	PREDICTED: Rattus norvegicus regulator of G-protein signaling 6 (Rgs6), mRNA [XM_001063200]	XM_001063200	54295	GO:0007186|GO:0007242|GO:0008277|GO:0009968|GO:0045666|GO:0045744|GO:0004871|GO:0005096|GO:0016299|GO:0019904|GO:0005834	Rn.207298
A_44_P198608	0.00503693	3.22921	4.56673	4.002	4.09857	5.5578	4.87207	3.16619	3.52947	3.72766	Olr1253_predicted	Rattus norvegicus olfactory receptor 1253 (predicted) (Olr1253_predicted), mRNA [NM_001000805]	NM_001000805	405091	GO:0007186|GO:0050911|GO:0004984|GO:0005529|GO:0016021	Rn.143517
A_44_P308824	0.00510175	2.85596	2.81935	2.68074	2.63545	4.2032	4.01678	3.00052	3.06323	2.60514	Olr1593_predicted	Rattus norvegicus olfactory receptor 1593 (predicted) (Olr1593_predicted), mRNA [NM_001000085]	NM_001000085	289255	GO:0007186|GO:0050911|GO:0004984|GO:0016021	Rn.142335
A_44_P165612	0.00514613	6.98978	7.99009	8.21138	7.63789	7.86189	6.84945	7.80038	8.11224	8.79126	Olr1415_predicted	Rattus norvegicus olfactory receptor 1415 (predicted) (Olr1415_predicted), mRNA [NM_001000781]	NM_001000781	405059	GO:0007186|GO:0050911|GO:0004984|GO:0016021	Rn.142152
A_44_P419034	0.00517075	3.39647	5.23973	5.486	4.59881	6.12007	5.77028	4.70137	5.31111	4.85481	Olr181_predicted	Rattus norvegicus olfactory receptor 181 (predicted) (Olr181_predicted), mRNA [NM_001001030]	NM_001001030	405916	GO:0007186|GO:0050911|GO:0004984|GO:0016021	Rn.141826
A_44_P543485	0.00523426	5.2401	5.8447	6.17956	5.76963	6.10974	5.11422	6.46263	6.31432	7.13596	Gpr41_predicted	PREDICTED: Rattus norvegicus G protein-coupled receptor 41 (predicted) (Gpr41_predicted), mRNA [XM_344880]		365228	GO:0007186|GO:0001584|GO:0005887|GO:0016021	Rn.122324
A_43_P15455	0.0053937	2.22521	2.13581	3.94999	3.31062	4.58681	4.27106	3.69092	3.75541	4.20311	Npffr1	Rattus norvegicus neuropeptide FF receptor 1 (Npffr1), mRNA [NM_022291]	NM_022291	64107	GO:0007165|GO:0007186|GO:0001584|GO:0004872|GO:0004930|GO:0008188|GO:0016020|GO:0016021	Rn.64483
A_44_P374610	0.00546828	7.56182	8.33798	8.67158	8.11161	8.15791	7.55628	8.32	8.49346	9.02744	Adra2b	Rattus norvegicus adrenergic receptor, alpha 2b (Adra2b), mRNA [NM_138505]	NM_138505	24174	GO:0000165|GO:0001525|GO:0007165|GO:0007186|GO:0007267|GO:0008217|GO:0046929|GO:0001584|GO:0004872|GO:0004935|GO:0004938|GO:0005515|GO:0005886|GO:0005887|GO:0016020|GO:0016021	Rn.10296
A_44_P245393	0.00558883	3.25057	4.58842	4.37825	4.01108	5.30828	4.90346	3.0706	4.33598	3.7277	Olr127_predicted	Rattus norvegicus olfactory receptor 127 (predicted) (Olr127_predicted), mRNA [NM_001001026]	NM_001001026	405911	GO:0007186|GO:0050911|GO:0004984|GO:0016021	Rn.141868
A_44_P470450	0.00613307	2.94356	4.05767	4.47022	3.81094	3.03355	2.86599	3.41424	3.85688	4.92029	Mrgprb2	Rattus norvegicus MAS-related G protein-coupled receptor, member B2 (Mrgprb2), mRNA [NM_001002285]	NM_001002285	404645	GO:0007165|GO:0007186|GO:0001584|GO:0004872|GO:0004930|GO:0016020|GO:0016021	Rn.141966
A_44_P217451	0.00636165	6.05599	6.45213	6.43627	6.2528	5.98016	5.40998	6.42207	6.87094	7.22388	Adora3	Rattus norvegicus adenosine A3 receptor (Adora3), mRNA [NM_012896]	NM_012896	25370	GO:0006954|GO:0007165|GO:0007186|GO:0007190|GO:0008016|GO:0001584|GO:0001613|GO:0004872|GO:0005887|GO:0016021|GO:0042734	Rn.10457
A_44_P231824	0.0063633	6.43602	7.9485	7.67652	6.85751	7.93253	8.08151	7.01507	7.42415	8.14569	Rgr_predicted	PREDICTED: Rattus norvegicus retinal G protein coupled receptor (predicted) (Rgr_predicted), mRNA [XM_224673]		306307	GO:0007186|GO:0007601|GO:0008150|GO:0003674|GO:0005515|GO:0005575|GO:0005615|GO:0005887|GO:0016021	Rn.26828
A_44_P416685	0.00645033	5.52827	6.77616	6.96687	6.21999	8.19015	6.50898	6.31812	6.59622	7.25794	Olr1192_predicted	Rattus norvegicus olfactory receptor 1192 (predicted) (Olr1192_predicted), mRNA [NM_001000859]	NM_001000859	405152	GO:0007186|GO:0050911|GO:0004984|GO:0016021	Rn.143574
A_44_P191692	0.00650033	3.32222	4.92361	5.30732	4.50043	4.80436	3.33323	4.56425	4.91096	5.85174	Olr528_predicted	Rattus norvegicus olfactory receptor 528 (predicted) (Olr528_predicted), mRNA [NM_001000319]	NM_001000319	295776	GO:0007186|GO:0050911|GO:0004984|GO:0016021	Rn.142928
A_44_P208081	0.00684409	5.79027	5.59449	6.54369	5.91129	6.41989	7.23786	6.62672	6.69902	7.3114	Olr1092_predicted	Rattus norvegicus olfactory receptor 1092 (predicted) (Olr1092_predicted), mRNA [NM_001001380]	NM_001001380	299570	GO:0007186|GO:0050911|GO:0004984|GO:0016021	Rn.143328
A_44_P379490	0.00685143	3.07241	3.43781	4.84426	3.98092	5.43272	4.95486	4.05619	4.53571	5.02185	Olr461_predicted	Rattus norvegicus olfactory receptor 461 (predicted) (Olr461_predicted), mRNA [NM_001000294]	NM_001000294	295730	GO:0007186|GO:0050911|GO:0004984|GO:0016021	Rn.142974
A_44_P447465	0.00685236	7.18305	8.3938	8.20353	7.91357	9.16711	8.70325	7.73867	8.08082	7.97228	Olr875_predicted	Rattus norvegicus olfactory receptor 875 (predicted) (Olr875_predicted), mRNA [NM_001000054]	NM_001000054	288789	GO:0007186|GO:0050911|GO:0004984|GO:0005529|GO:0016021	Rn.143409
A_44_P404954	0.0071659	3.81314	5.70778	5.8587	6.02978	7.16214	6.18658	4.95153	5.30452	6.10267	Olr513_predicted	Rattus norvegicus olfactory receptor 513 (predicted) (Olr513_predicted), mRNA [NM_001000313]	NM_001000313	295766	GO:0007186|GO:0050911|GO:0004984|GO:0016021	Rn.142938
A_44_P351287	0.00740271	2.63418	5.24666	4.92825	4.65299	3.89656	2.82899	4.26659	4.68207	5.48542	Olr560_predicted	Rattus norvegicus olfactory receptor 560 (predicted) (Olr560_predicted), mRNA [NM_001000325]	NM_001000325	295801	GO:0007186|GO:0050911|GO:0004984|GO:0005529|GO:0016021	Rn.127862
A_43_P15879	0.00755114	2.87118	4.35765	4.75061	4.51424	5.46309	3.577	4.40756	4.21168	5.17407	Olr1079	Rattus norvegicus olfactory receptor 1079 (Olr1079), mRNA [NM_001000711]	NM_001000711	404960	GO:0007186|GO:0050911|GO:0004984|GO:0016021	Rn.124682
A_44_P411936	0.00764759	2.7317	3.55181	4.98045	4.21846	4.27076	3.21466	4.04913	4.22669	4.95779	Ccr9	Rattus norvegicus chemokine (C-C motif) receptor 9 (Ccr9), mRNA [NM_172329]	NM_172329	282832	GO:0006935|GO:0007165|GO:0007186|GO:0030595|GO:0001584|GO:0004872|GO:0005515|GO:0016493|GO:0016020|GO:0016021	Rn.91140
A_44_P130360	0.00827278	4.53659	5.46747	5.10651	4.92088	6.70977	5.98753	3.88282	5.02825	4.24834	Olr825_predicted	Rattus norvegicus olfactory receptor 825 (predicted) (Olr825_predicted), mRNA [NM_001000904]	NM_001000904	405214	GO:0007165|GO:0007186|GO:0007608|GO:0050896|GO:0050911|GO:0004872|GO:0004984|GO:0016020|GO:0016021	Rn.143085
A_43_P12073	0.00831561	5.29134	5.5122	5.60452	5.3528	6.70015	5.80825	4.95964	5.42567	5.68766	Uts2r	Rattus norvegicus urotensin 2 receptor (Uts2r), mRNA [NM_020537]	NM_020537	57305	GO:0007165|GO:0007186|GO:0008015|GO:0001584|GO:0001604|GO:0004872|GO:0004930|GO:0045028|GO:0016020|GO:0016021	Rn.44230
A_44_P210262	0.00849243	2.86207	2.88288	3.28852	3.53579	4.69175	3.9932	2.79191	3.3675	3.66658	Olr483_predicted	Rattus norvegicus olfactory receptor 483 (predicted) (Olr483_predicted), mRNA [NM_001000683]	NM_001000683	404888	GO:0007186|GO:0050911|GO:0001584|GO:0004984|GO:0016021	Rn.142955
A_44_P529355	0.00849877	2.07198	2.02395	2.89795	2.15604	3.81759	3.26171	2.55311	2.50489	2.06059	Olr727_predicted	Rattus norvegicus olfactory receptor 727 (predicted) (Olr727_predicted), mRNA [NM_001000619]	NM_001000619	404811	GO:0007186|GO:0050911|GO:0004984|GO:0016021	Rn.142790
A_44_P128101	0.00873055	7.31364	8.68281	8.72749	7.82466	9.95835	8.24293	7.72327	8.13523	8.99504	Olr1111_predicted	Rattus norvegicus olfactory receptor 1111 (predicted) (Olr1111_predicted), mRNA [NM_001000425]	NM_001000425	300205	GO:0007186|GO:0050911|GO:0004984|GO:0016021	Rn.143284
A_44_P353541	0.00892141	4.65243	5.61282	5.7851	5.47406	6.8731	6.58225	5.64004	6.21989	5.99947	Olr779_predicted	Rattus norvegicus olfactory receptor 779 (predicted) (Olr779_predicted), mRNA [NM_001000917]	NM_001000917	405232	GO:0007186|GO:0050911|GO:0004984|GO:0016021	Rn.142752
A_44_P377107	0.00910976	7.37292	7.39567	7.37325	7.68669	7.23182	7.05728	7.64547	7.77953	8.302	Celsr1	Flamingo-like protein celsr1 (Fragment). [Source:Uniprot/SPTREMBL;Acc:Q80Z61] [ENSRNOT00000036025]		300128	GO:0001843|GO:0007156|GO:0007218|GO:0007626|GO:0042249|GO:0042472|GO:0045176|GO:0004930|GO:0005509|GO:0016020	Rn.166656
A_44_P262182	0.00946751	5.06039	5.65628	5.60898	5.85827	6.17723	5.59525	5.22507	5.73392	5.30349	Olr1148_predicted	Rattus norvegicus olfactory receptor 1148 (predicted) (Olr1148_predicted), mRNA [NM_001000875]	NM_001000875	405173	GO:0007186|GO:0050911|GO:0004984|GO:0016021	Rn.143595
A_44_P363051	0.00949001	2.49006	4.50723	5.20121	4.22368	4.62273	5.30759	4.0324	4.6048	5.03145	Olr154_predicted	Rattus norvegicus olfactory receptor 154 (predicted) (Olr154_predicted), mRNA [NM_001000547]	NM_001000547	365333	GO:0007186|GO:0050911|GO:0004984|GO:0016021	Rn.141848
A_44_P224466	0.0098388	9.5853	10.1825	9.67797	10.2052	9.51484	10.8325	10.5009	10.4747	10.6963	Olr567_predicted	Rattus norvegicus olfactory receptor 567 (predicted) (Olr567_predicted), mRNA [NM_001000326]	NM_001000326	295806	GO:0007186|GO:0050911|GO:0004984|GO:0016021	Rn.142899
A_44_P400272	0.0100058	6.23549	6.90466	7.00188	6.77419	5.47483	6.23332	6.75055	6.40093	7.61466	Olr771_predicted	Rattus norvegicus olfactory receptor 771 (predicted) (Olr771_predicted), mRNA [NM_001000610]	NM_001000610	404799	GO:0007186|GO:0050911|GO:0004984|GO:0005529|GO:0016021	Rn.142759
A_44_P428566	0.0103708	2.5983	2.96894	2.40427	2.38021	3.78482	2.95695	2.78417	2.33668	3.1928	Olr1052_predicted	Rattus norvegicus olfactory receptor 1052 (predicted) (Olr1052_predicted), mRNA [NM_001001363]	NM_001001363	288838	GO:0007186|GO:0050911|GO:0004984|GO:0016021	Rn.143355
A_44_P306465	0.0104466	2.55041	2.19036	4.03414	3.11397	5.05995	4.50641	3.23385	4.22599	3.94694	Olr932_predicted	Rattus norvegicus olfactory receptor 932 (predicted) (Olr932_predicted), mRNA [NM_001001386]	NM_001001386	366802	GO:0007186|GO:0050911|GO:0004984|GO:0016021	Rn.143385
A_43_P11459	0.0108696	6.86299	7.91603	7.64036	7.51048	8.21496	7.5456	7.16375	7.27075	7.98455	Ednra	Rattus norvegicus endothelin receptor type A (Ednra), mRNA [NM_012550]	NM_012550	24326	GO:0001569|GO:0001666|GO:0001701|GO:0001934|GO:0006939|GO:0007165|GO:0007186|GO:0007190|GO:0007202|GO:0007204|GO:0007205|GO:0007507|GO:0007585|GO:0008283|GO:0015758|GO:0030818|GO:0042310|GO:0043278|GO:0050678|GO:0050729|GO:0051281|GO:0051482|GO:0001584|GO:0001599|GO:0004435|GO:0004872|GO:0004930|GO:0004962|GO:0005515|GO:0005887|GO:0016020|GO:0016021|GO:0030315	Rn.10915
A_44_P372317	0.0109168	5.30856	6.00685	6.59179	6.13819	6.25789	5.10695	6.35541	6.50333	7.12492	Olr174_predicted	Rattus norvegicus olfactory receptor 174 (predicted) (Olr174_predicted), mRNA [NM_001001028]	NM_001001028	405914	GO:0007186|GO:0050911|GO:0004984|GO:0016021	Rn.141832
A_44_P285601	0.011311	5.1642	5.53003	6.16685	5.64875	6.04854	4.16146	5.56784	5.36218	6.45847	Olr94_predicted	Rattus norvegicus olfactory receptor 94 (predicted) (Olr94_predicted), mRNA [NM_001001023]	NM_001001023	405908	GO:0007186|GO:0050911|GO:0004984|GO:0016021	Rn.141893
A_44_P227175	0.0113698	2.16216	2.91888	3.89831	3.70762	5.35292	4.5805	3.52416	3.64397	3.78599	RGD1306797_predicted	PREDICTED: Rattus norvegicus similar to putative pheromone receptor V2R2 (predicted) (RGD1306797_predicted), mRNA [XR_008146]	XR_008146	310465	GO:0007186|GO:0004930|GO:0005615	Rn.195777
A_44_P292568	0.0116948	5.98028	6.46055	6.74808	6.51108	7.07836	7.23339	7.04633	7.25961	7.73413	Olr233_predicted	Rattus norvegicus olfactory receptor 233 (predicted) (Olr233_predicted), mRNA [NM_001000207]	NM_001000207	293377	GO:0007186|GO:0050911|GO:0004984|GO:0016021	Rn.141786
A_44_P531675	0.0119441	4.62479	6.11295	6.27747	5.24206	7.41687	6.35039	5.30404	5.84047	6.42392	Olr1471_predicted	Rattus norvegicus olfactory receptor 1471 (predicted) (Olr1471_predicted), mRNA [NM_001000722]	NM_001000722	404974	GO:0007186|GO:0050911|GO:0004984|GO:0016021	Rn.142097
A_44_P419056	0.0119618	2.36192	3.61745	3.65852	2.24832	2.84398	2.26347	2.62419	2.76941	3.94538	Olr491_predicted	Rattus norvegicus olfactory receptor 491 (predicted) (Olr491_predicted), mRNA [NM_001000932]	NM_001000932	405252	GO:0007186|GO:0050911|GO:0004984|GO:0016021	Rn.142949
A_43_P16064	0.0121335	2.61279	2.36539	3.71442	3.66174	4.09616	3.67324	3.57351	3.46547	3.94583	Olr1696	Rattus norvegicus olfactory receptor 1696 (Olr1696), mRNA [NM_206850]	NM_206850	294158	GO:0007165|GO:0007186|GO:0007608|GO:0050896|GO:0050911|GO:0004872|GO:0004984|GO:0016020|GO:0016021	Rn.215727
A_44_P325571	0.0121728	2.11525	3.41777	4.11827	3.45814	3.77674	4.26568	4.57188	5.09176	5.82421	Olr349_predicted	Rattus norvegicus olfactory receptor 349 (predicted) (Olr349_predicted), mRNA [NM_001001019]	NM_001001019	405393	GO:0007186|GO:0050911|GO:0004984|GO:0016021	Rn.141689
A_44_P139819	0.012189	2.55796	3.78824	4.88566	4.05756	5.5764	4.35079	4.18772	4.47489	4.8825	Olr429_predicted	Rattus norvegicus olfactory receptor 429 (predicted) (Olr429_predicted), mRNA [NM_001000395]	NM_001000395	296690	GO:0007186|GO:0050911|GO:0004984|GO:0016021	Rn.143013
A_43_P12903	0.0125046	4.31847	4.83996	5.04114	4.71674	5.6397	5.23087	4.37922	4.64408	4.42041	Ccl28	Rattus norvegicus chemokine (C-C motif) ligand 28 (Ccl28), mRNA [NM_053700]	NM_053700	114492	GO:0006955|GO:0007204|GO:0008009|GO:0005576|GO:0005615	Rn.195764
A_44_P552645	0.0126452	3.36529	3.50501	3.62897	3.01119	5.08667	4.02657	2.26309	2.92529	3.49436	Olr951_predicted	Rattus norvegicus olfactory receptor 951 (predicted) (Olr951_predicted), mRNA [NM_001000073]	NM_001000073	288879	GO:0007186|GO:0050911|GO:0004984|GO:0016021	Rn.143379
A_44_P262199	0.0126819	5.6391	5.00812	5.66441	5.28924	5.32919	4.73848	4.44694	5.61026	5.03024	Olr1581_predicted	Rattus norvegicus olfactory receptor 1581 (predicted) (Olr1581_predicted), mRNA [NM_001000533]	NM_001000533	364054	GO:0007186|GO:0050911|GO:0004984|GO:0016021	Rn.142345
A_44_P510528	0.0127416	4.54846	5.28363	5.58516	5.18261	4.9413	3.97525	5.40767	5.46453	6.23691	Olr1635_predicted	Rattus norvegicus olfactory receptor 1635 (predicted) (Olr1635_predicted), mRNA [NM_001000970]	NM_001000970	405325	GO:0007186|GO:0050911|GO:0004867|GO:0004984|GO:0016021	Rn.142438
A_44_P313608	0.013205	5.68995	6.42505	7.06847	6.53066	7.14501	5.19906	6.42809	6.17044	7.45749	Olr901_predicted	Rattus norvegicus olfactory receptor 901 (predicted) (Olr901_predicted), mRNA [NM_001000057]	NM_001000057	288810	GO:0007186|GO:0050911|GO:0004984|GO:0016021	Rn.138130
A_44_P153755	0.0133487	5.04502	5.44184	5.07398	5.16816	6.24344	5.5515	3.84206	4.4233	5.1333	Fshr	Rattus norvegicus follicle stimulating hormone receptor (Fshr), mRNA [NM_199237]	NM_199237	25449	GO:0007165|GO:0007186|GO:0007189|GO:0007283|GO:0007292|GO:0008585|GO:0042699|GO:0045056|GO:0004872|GO:0004930|GO:0004963|GO:0005515|GO:0016500|GO:0005615|GO:0005768|GO:0005886|GO:0009986|GO:0016020|GO:0016021	Rn.162843
A_44_P557303	0.0135595	6.33191	7.26193	7.30074	6.83616	7.94369	7.41737	6.70395	7.03185	6.72999	Olr575_predicted	Rattus norvegicus olfactory receptor 575 (predicted) (Olr575_predicted), mRNA [NM_001000327]	NM_001000327	295813	GO:0007186|GO:0050911|GO:0004984|GO:0016021	Rn.142897
A_44_P503745	0.01368	3.49268	3.4941	3.94857	3.62061	4.61808	3.67074	3.40616	3.7226	3.32456	Gpr139	Rattus norvegicus G protein-coupled receptor 139 (Gpr139), mRNA [NM_001024241]	NM_001024241	293545	GO:0007165|GO:0007200|GO:0001584|GO:0004872|GO:0008188|GO:0046983|GO:0016020|GO:0016021	Rn.215835
A_44_P433223	0.013723	6.65813	7.42371	7.32033	6.97156	7.95352	7.23206	7.2189	7.10486	7.36018	Olr247_predicted	Rattus norvegicus olfactory receptor 247 (predicted) (Olr247_predicted), mRNA [NM_001000217]	NM_001000217	293392	GO:0007186|GO:0050911|GO:0004984|GO:0016021	Rn.141776
A_44_P557273	0.0139437	2.10481	5.1076	4.32544	3.56893	4.5516	4.53993	3.86473	4.27899	4.9634	Olr1316_predicted	Rattus norvegicus olfactory receptor 1316 (predicted) (Olr1316_predicted), mRNA [NM_001000793]	NM_001000793	405077	GO:0007186|GO:0050911|GO:0004984|GO:0016021	Rn.143481
A_44_P189393	0.0139832	5.40977	6.48171	6.64746	5.74084	7.54812	6.64697	5.79272	6.4538	6.17827	Olr1230_predicted	Rattus norvegicus olfactory receptor 1230 (predicted) (Olr1230_predicted), mRNA [NM_001000595]	NM_001000595	367060	GO:0007186|GO:0050911|GO:0004984|GO:0016021	Rn.143539
A_44_P266908	0.0147687	2.02411	2.69009	3.47044	3.14677	3.17013	2.7452	3.33647	3.72133	3.72493	Olr143_predicted	Rattus norvegicus olfactory receptor 143 (predicted) (Olr143_predicted), mRNA [NM_001000163]	NM_001000163	293281	GO:0007186|GO:0050911|GO:0004984|GO:0016021	Rn.141855
A_44_P468224	0.0150939	3.32047	3.01118	4.27525	3.66671	5.39969	4.82724	4.26144	4.20277	4.03945	Olr1394_predicted	Rattus norvegicus olfactory receptor 1394 (predicted) (Olr1394_predicted), mRNA [NM_001001091]	NM_001001091	405985	GO:0007186|GO:0050911|GO:0004984|GO:0016021	Rn.142172
A_44_P414242	0.0151351	3.42677	2.65802	3.33533	2.83497	4.37317	3.79559	2.68942	2.41135	2.6362	Grm6	Rattus norvegicus glutamate receptor, metabotropic 6 (Grm6), mRNA [NM_022920]	NM_022920	24419	GO:0007165|GO:0007186|GO:0007196|GO:0007216|GO:0007268|GO:0007601|GO:0007626|GO:0009584|GO:0050896|GO:0001640|GO:0001642|GO:0004872|GO:0008067|GO:0005887|GO:0016020|GO:0016021	Rn.44615
A_44_P335125	0.0157939	2.48472	3.26761	3.75894	3.73913	3.63713	2.91891	3.79697	3.82715	4.55998	Grpr	Rattus norvegicus gastrin releasing peptide receptor (Grpr), mRNA [NM_012706]	NM_012706	24938	GO:0007165|GO:0007186|GO:0008283|GO:0042127|GO:0001584|GO:0004872|GO:0004946|GO:0004983|GO:0008528|GO:0005886|GO:0005887|GO:0016020|GO:0016021	Rn.10316
A_44_P416899	0.015817	2.22611	2.41959	3.83195	3.40501	3.29244	3.13029	3.64555	4.09907	4.34737	Ppyr1	Rattus norvegicus pancreatic polypeptide receptor 1 (Ppyr1), mRNA [NM_031581]	NM_031581	29471	GO:0007165|GO:0007186|GO:0007586|GO:0007631|GO:0008015|GO:0001584|GO:0001601|GO:0001602|GO:0003824|GO:0004872|GO:0042277|GO:0005887|GO:0016020|GO:0016021	Rn.10574
A_44_P391134	0.0160633	4.03339	4.67259	4.21108	4.37805	5.47674	4.83547	3.59017	3.9481	4.26482	Olr1365_predicted	Rattus norvegicus olfactory receptor 1365 (predicted) (Olr1365_predicted), mRNA [NM_214824]	NM_214824	287081	GO:0007186|GO:0050911|GO:0004984|GO:0016021	Rn.142201
A_44_P374756	0.0163055	3.24135	5.00669	5.14372	4.59414	5.65276	5.24531	4.2556	4.80469	4.66277	Olr1540_predicted	Rattus norvegicus olfactory receptor 1540 (predicted) (Olr1540_predicted), mRNA [NM_001001383]	NM_001001383	363762	GO:0007186|GO:0050911|GO:0004984|GO:0016021	Rn.142268
A_44_P512906	0.0165629	6.37588	7.51407	7.64231	7.04059	8.47415	7.21973	6.72385	7.1118	7.98711	Olr756_predicted	Rattus norvegicus olfactory receptor 756 (predicted) (Olr756_predicted), mRNA [NM_001000614]	NM_001000614	404803	GO:0007186|GO:0050911|GO:0004984|GO:0016021	Rn.142768
A_44_P391085	0.0165941	2.55475	3.51013	3.86401	3.93964	3.89692	3.51901	3.98443	3.73418	4.59235	Olr1126_predicted	Rattus norvegicus olfactory receptor 1126 (predicted) (Olr1126_predicted), mRNA [NM_001000880]	NM_001000880	405179	GO:0007186|GO:0050911|GO:0004984|GO:0016021	Rn.143609
A_43_P12196	0.0169422	3.75116	5.12053	4.90799	4.19904	4.76573	4.8053	4.17293	4.46537	4.64571	Nmur2	Rattus norvegicus neuromedin U receptor 2 (Nmur2), mRNA [NM_022275]	NM_022275	64042	GO:0006816|GO:0007165|GO:0007186|GO:0007200|GO:0007204|GO:0007218|GO:0007417|GO:0019226|GO:0043006|GO:0045045|GO:0048016|GO:0050482|GO:0001584|GO:0001607|GO:0004872|GO:0004930|GO:0005229|GO:0005525|GO:0008188|GO:0016020|GO:0016021	Rn.160579
A_43_P15513	0.0175602	2.97544	3.82722	4.59304	4.39996	5.1103	4.83898	4.10486	4.42711	3.94087	Ltb4r2	Rattus norvegicus leukotriene B4 receptor 2 (Ltb4r2), mRNA [NM_053640]	NM_053640	114098	GO:0007165|GO:0007186|GO:0001632|GO:0004872|GO:0005624|GO:0016020|GO:0016021	Rn.74251
A_44_P130380	0.0176871	2.83803	3.63588	5.09275	4.21589	4.09876	3.5773	4.44674	3.99661	5.00417	Olr1250_predicted	Rattus norvegicus olfactory receptor 1250 (predicted) (Olr1250_predicted), mRNA [NM_001000806]	NM_001000806	405092	GO:0007186|GO:0050911|GO:0004984|GO:0016021	Rn.143520
A_44_P503326	0.0181346	3.26821	5.55416	5.82024	5.21432	5.3887	5.97992	4.70251	5.08849	5.88601	Olr486_predicted	Rattus norvegicus olfactory receptor 486 (predicted) (Olr486_predicted), mRNA [NM_001000682]	NM_001000682	404887	GO:0007186|GO:0050911|GO:0004984|GO:0016021	Rn.142952
A_44_P343615	0.0182136	2.71854	2.93599	3.97428	3.75877	4.11607	3.8419	3.05553	3.47382	3.42971	Agtr2	Rattus norvegicus angiotensin II receptor, type 2 (Agtr2), mRNA [NM_012494]	NM_012494	24182	GO:0006883|GO:0006915|GO:0007165|GO:0007186|GO:0007610|GO:0008217|GO:0030147|GO:0030182|GO:0042990|GO:0045909|GO:0001584|GO:0004860|GO:0004872|GO:0004945|GO:0004947|GO:0005515|GO:0008134|GO:0017046|GO:0045028|GO:0005886|GO:0005887|GO:0016020|GO:0016021|GO:0048471	Rn.162367
A_44_P545605	0.0183784	3.46649	4.64173	4.75349	4.28391	5.0416	3.39272	4.00565	3.84972	5.20552	Olr462_predicted	Rattus norvegicus olfactory receptor 462 (predicted) (Olr462_predicted), mRNA [NM_001000295]	NM_001000295	295732	GO:0007186|GO:0050911|GO:0004984|GO:0016021	Rn.142973
A_44_P165653	0.0188099	3.00018	4.00072	3.91342	3.53229	4.99027	4.79161	3.75941	3.91204	4.06882	Olr576_predicted	Rattus norvegicus olfactory receptor 576 (predicted) (Olr576_predicted), mRNA [NM_001000328]	NM_001000328	295814	GO:0007186|GO:0050911|GO:0004984|GO:0016021	Rn.142896
A_44_P278479	0.0192356	2.42661	2.20408	3.97507	3.30808	4.62917	4.18289	3.39138	3.73575	3.98034	Olr1084_predicted	Rattus norvegicus olfactory receptor 1084 (predicted) (Olr1084_predicted), mRNA [NM_001000709]	NM_001000709	404958	GO:0007186|GO:0050911|GO:0004984|GO:0016021	Rn.143334
A_44_P397952	0.0193195	5.85976	6.80662	6.72144	6.22285	7.76377	6.46259	6.01765	6.67058	6.81255	Olr1691_predicted	Rattus norvegicus olfactory receptor 1691 (predicted) (Olr1691_predicted), mRNA [NM_001000273]	NM_001000273	294161	GO:0007186|GO:0050911|GO:0004984|GO:0016021	Rn.142686
A_44_P360600	0.0197436	1.89897	3.17738	3.88953	3.4353	4.31627	3.43761	3.62826	3.59073	4.13745	Olr803_predicted	Rattus norvegicus olfactory receptor 803 (predicted) (Olr803_predicted), mRNA [NM_001000853]	NM_001000853	405143	GO:0007186|GO:0050911|GO:0004984|GO:0016021	Rn.143119
A_44_P489380	0.0200812	3.35464	4.77692	5.56128	4.13686	6.34084	5.15713	4.15229	4.57866	5.33443	Olr69_predicted	Rattus norvegicus olfactory receptor 69 (predicted) (Olr69_predicted), mRNA [NM_001001280]	NM_001001280	365326	GO:0007186|GO:0050911|GO:0004984|GO:0016021	Rn.141914
A_42_P773675	0.0202056	5.58963	4.80259	5.28667	5.08343	4.88641	4.36758	4.72134	4.56877	4.69146	Edg8	Rattus norvegicus endothelial differentiation, sphingolipid G-protein-coupled receptor, 8 (Edg8), mRNA [NM_021775]	NM_021775	60399	GO:0007165|GO:0007186|GO:0045664|GO:0001584|GO:0001619|GO:0004872|GO:0004930|GO:0005886|GO:0016020|GO:0016021	Rn.45601
A_44_P205704	0.0204397	2.80742	3.46241	2.46105	2.20881	3.98101	3.08073	2.20449	2.46663	2.86848	Olr1437_predicted	Rattus norvegicus olfactory receptor 1437 (predicted) (Olr1437_predicted), mRNA [NM_001000015]	NM_001000015	287325	GO:0007186|GO:0050911|GO:0004984|GO:0016021	Rn.142136
A_44_P228903	0.020483	2.58422	2.77353	3.73212	3.74181	3.62015	3.18898	3.5898	3.46804	3.29653	Ccbp2	Rattus norvegicus chemokine binding protein 2 (Ccbp2), mRNA [NM_078621]	NM_078621	140473	GO:0006935|GO:0006955|GO:0007165|GO:0007186|GO:0007275|GO:0001584|GO:0004872|GO:0005515|GO:0016493|GO:0016494|GO:0019957|GO:0005886|GO:0005887|GO:0016020|GO:0016021	Rn.212750
A_44_P104737	0.0204834	3.75511	5.52862	5.95955	5.19923	6.37624	5.8547	5.20969	5.39721	5.39464	Olr410_predicted	Rattus norvegicus olfactory receptor 410 (predicted) (Olr410_predicted), mRNA [NM_001000969]	NM_001000969	405322	GO:0007186|GO:0050911|GO:0001584|GO:0004984|GO:0016021	Rn.143029
A_44_P461171	0.0206961	2.43712	4.05226	5.23689	4.40128	4.95197	4.6502	4.23174	4.90799	5.48381	V1rb7	Rattus norvegicus vomeronasal 1 receptor, B7 (V1rb7), mRNA [NM_173112]	NM_173112	286892	GO:0007165|GO:0007186|GO:0007608|GO:0019236|GO:0001584|GO:0004872|GO:0004984|GO:0016503|GO:0016020|GO:0016021	Rn.10227
A_44_P536192	0.0209221	4.68803	5.78924	6.2601	5.7798	6.16494	4.73999	5.57251	5.20585	6.67615	Olr704_predicted	Rattus norvegicus olfactory receptor 704 (predicted) (Olr704_predicted), mRNA [NM_001000626]	NM_001000626	404818	GO:0007186|GO:0050911|GO:0004984|GO:0005529|GO:0016021	Rn.142809
A_44_P519978	0.021017	2.54047	4.06688	4.73617	4.06197	3.34099	3.39815	4.52528	4.27238	5.45061	Olr544_predicted	Rattus norvegicus olfactory receptor 544 (predicted) (Olr544_predicted), mRNA [NM_001001052]	NM_001001052	405940	GO:0007186|GO:0050911|GO:0004984|GO:0016021	Rn.142915
A_44_P501139	0.0219531	5.35077	5.42839	5.53242	4.89912	4.2453	4.15582	4.6319	4.51308	4.89356	Mtnr1a	Melatonin receptor type 1A (Mel-1A-R) (Mel1a melatonin receptor) (Fragment). [Source:Uniprot/SWISSPROT;Acc:P49218] [ENSRNOT00000039331]		114211	GO:0007165|GO:0007186|GO:0007623|GO:0004872|GO:0004983|GO:0008502|GO:0016020|GO:0016021	Rn.92357
A_44_P536210	0.0220329	4.92504	5.80694	6.26257	5.51211	5.62158	4.16555	5.29486	5.70979	6.47594	Olr110_predicted	Rattus norvegicus olfactory receptor 110 (predicted) (Olr110_predicted), mRNA [NM_001000743]	NM_001000743	405007	GO:0007186|GO:0050911|GO:0004984|GO:0016021	Rn.141881
A_44_P111754	0.0221264	3.37947	4.17393	4.56072	4.16115	5.06115	3.33233	3.63848	3.71674	4.51434	Olr1405_predicted	Rattus norvegicus olfactory receptor 1405 (predicted) (Olr1405_predicted), mRNA [NM_001001012]	NM_001001012	405386	GO:0007186|GO:0050911|GO:0004984|GO:0016021	Rn.142165
A_44_P365351	0.0222229	2.97615	3.63591	4.27974	3.72821	6.37931	5.13522	4.28476	4.15521	4.3791	Olr1346	Rattus norvegicus olfactory receptor 1346 (Olr1346), mRNA [NM_001000520]	NM_001000520	316633	GO:0007165|GO:0007186|GO:0007608|GO:0050896|GO:0050911|GO:0004872|GO:0004984|GO:0016020|GO:0016021	Rn.110764
A_44_P243037	0.0226374	5.91777	7.21385	7.36356	6.68842	7.65933	7.92573	7.47303	7.84097	8.44671	Olr1657_predicted	Rattus norvegicus olfactory receptor 1657 (predicted) (Olr1657_predicted), mRNA [NM_001000536]	NM_001000536	364726	GO:0007186|GO:0050911|GO:0004984|GO:0016021	Rn.142507
A_44_P501005	0.0236692	4.68299	5.55049	5.69863	5.46518	5.57247	5.09569	5.89011	5.70197	6.58782	Olr323_predicted	Rattus norvegicus olfactory receptor 323 (predicted) (Olr323_predicted), mRNA [NM_001000245]	NM_001000245	293761	GO:0007186|GO:0050911|GO:0004984|GO:0016021	Rn.141707
A_44_P358308	0.0236977	2.82554	4.65307	4.88566	4.4057	4.28788	3.40541	4.02527	4.06698	5.23206	Olr530_predicted	Rattus norvegicus olfactory receptor 530 (predicted) (Olr530_predicted), mRNA [NM_001001376]	NM_001001376	295786	GO:0007186|GO:0050911|GO:0004984|GO:0016021	Rn.142926
A_44_P472855	0.0240278	3.27648	4.61367	4.52389	4.42237	5.74967	5.94351	3.92353	5.32034	5.46142	Olr1279_predicted	Rattus norvegicus olfactory receptor 1279 (predicted) (Olr1279_predicted), mRNA [NM_001000961]	NM_001000961	405313	GO:0007186|GO:0050911|GO:0004984|GO:0016021	Rn.143503
A_44_P151574	0.0243873	6.89282	7.86177	8.105	7.54628	8.61216	7.58082	7.44405	7.79622	8.33852	Olr1401_predicted	Rattus norvegicus olfactory receptor 1401 (predicted) (Olr1401_predicted), mRNA [NM_001000003]	NM_001000003	287247	GO:0007186|GO:0050911|GO:0004984|GO:0016021	Rn.142166
A_44_P351275	0.0248429	2.61008	3.08625	4.66249	3.27978	4.66235	3.85186	3.40286	3.84168	4.20478	Olr1765_predicted	Rattus norvegicus olfactory receptor 1765 (predicted) (Olr1765_predicted), mRNA [NM_001000489]	NM_001000489	302821	GO:0007186|GO:0050911|GO:0004984|GO:0016021	Rn.143700
A_44_P550263	0.0248854	5.65628	6.32719	6.56769	6.20033	7.45718	6.11022	6.23613	5.93157	7.17736	Olr1720_predicted	Rattus norvegicus olfactory receptor 1720 (predicted) (Olr1720_predicted), mRNA [NM_001001116]	NM_001001116	406015	GO:0007186|GO:0050911|GO:0004984|GO:0016021	Rn.142671
A_44_P257400	0.0249274	3.69666	4.05083	4.80864	4.60358	3.8727	3.59861	4.41774	3.62472	4.70853	Olr1704_predicted	Rattus norvegicus olfactory receptor 1704 (predicted) (Olr1704_predicted), mRNA [NM_001000271]	NM_001000271	294155	GO:0007186|GO:0050911|GO:0004984|GO:0016021	Rn.142677
A_44_P525222	0.0252235	5.39648	5.91998	6.03334	5.80003	6.38302	5.2526	6.00074	5.823	6.72154	Rln3r1	Rattus norvegicus relaxin 3 receptor 1 (Rln3r1), mRNA [NM_001008310]	NM_001008310	294807	GO:0007186|GO:0051482|GO:0001584|GO:0004872|GO:0004930|GO:0004982|GO:0008528|GO:0005887|GO:0016020|GO:0016021	Rn.127658
A_44_P235926	0.0259443	7.97657	7.57234	7.85457	7.77619	7.79702	7.74613	6.93746	7.39576	7.16915	Gng7	Rattus norvegicus guanine nucleotide binding protein, gamma 7 (Gng7), mRNA [NM_024138]	NM_024138	58979	GO:0001662|GO:0007165|GO:0007168|GO:0007186|GO:0007626|GO:0004871|GO:0005834|GO:0016020	Rn.11335
A_44_P153891	0.0262754	2.5866	3.32723	3.80666	3.17595	3.35161	2.54	3.96368	4.09842	4.48588	Olr878_predicted	Rattus norvegicus olfactory receptor 878 (predicted) (Olr878_predicted), mRNA [NM_001000497]	NM_001000497	304610	GO:0007186|GO:0050911|GO:0004984|GO:0016021	Rn.143406
A_44_P309097	0.0262979	3.11444	3.14746	2.86025	2.40679	4.16671	3.89203	2.69705	3.10373	2.79398	Sctr	Rattus norvegicus secretin receptor (Sctr), mRNA [NM_031115]	NM_031115	81779	GO:0007165|GO:0007186|GO:0007586|GO:0007588|GO:0004872|GO:0004930|GO:0004999|GO:0015055|GO:0042277|GO:0005887|GO:0016020|GO:0016021	Rn.32256
A_44_P545686	0.0263931	3.16891	3.78489	3.16839	2.99645	4.414	3.37746	2.98725	3.59108	3.69949	Nos2	Rattus norvegicus nitric oxide synthase 2, inducible (Nos2), mRNA [NM_012611]	NM_012611	24599	GO:0001666|GO:0001935|GO:0006118|GO:0006801|GO:0006809|GO:0006954|GO:0007165|GO:0007199|GO:0007243|GO:0008016|GO:0008217|GO:0019934|GO:0042742|GO:0048384|GO:0050829|GO:0004517|GO:0005506|GO:0005515|GO:0005516|GO:0008270|GO:0008603|GO:0009055|GO:0010181|GO:0016597|GO:0020037|GO:0042803|GO:0046872|GO:0050660|GO:0050661|GO:0005634|GO:0005737|GO:0005777|GO:0005829|GO:0030863|GO:0048471	Rn.10400
A_44_P153825	0.0266327	4.89716	5.83077	5.85508	5.17701	6.79713	5.84024	4.66264	5.34411	5.13837	Olr830_predicted	Rattus norvegicus olfactory receptor 830 (predicted) (Olr830_predicted), mRNA [NM_001000900]	NM_001000900	405210	GO:0007186|GO:0050911|GO:0004984|GO:0016021	Rn.143080
A_44_P423715	0.0271776	3.391	3.76131	4.01953	3.64645	2.81365	2.96108	3.49457	3.24052	4.39954	Olr826_predicted	Rattus norvegicus olfactory receptor 826 (predicted) (Olr826_predicted), mRNA [NM_001000903]	NM_001000903	405213	GO:0007165|GO:0007186|GO:0007608|GO:0050896|GO:0050911|GO:0004872|GO:0004984|GO:0016020|GO:0016021	Rn.143084
A_44_P332568	0.0286249	7.07737	7.6239	7.22419	7.63773	6.48677	7.12268	7.60915	7.88372	8.33962	Olr1381_predicted	Rattus norvegicus olfactory receptor 1381 (predicted) (Olr1381_predicted), mRNA [NM_001000523]	NM_001000523	363549	GO:0007186|GO:0050911|GO:0004984|GO:0016021	Rn.142191
A_44_P114052	0.0288718	3.34519	4.09583	4.53786	4.23736	5.91112	4.78993	4.38763	3.89072	4.44524	Htr6	Rattus norvegicus 5-hydroxytryptamine (serotonin) receptor 6 (Htr6), mRNA [NM_024365]	NM_024365	64354	GO:0007165|GO:0007187|GO:0007268|GO:0001584|GO:0004872|GO:0004969|GO:0004993|GO:0005887|GO:0016020|GO:0016021	Rn.10552
A_44_P433378	0.0289394	5.16185	6.02125	6.49091	5.39049	6.444	6.38007	5.71429	5.7401	6.33945	Gpr55_predicted	G protein-coupled receptor (Fragment). [Source:Uniprot/SPTREMBL;Acc:Q9WU09] [ENSRNOT00000023546]		501177	GO:0007165|GO:0007186|GO:0001584|GO:0004872|GO:0016020|GO:0016021
A_44_P358558	0.0291187	4.64688	5.05282	6.00044	5.67682	5.67505	4.62172	5.73099	5.35693	6.59824	RGD1562697_predicted	similar to vomeronasal 2, receptor, 2 (LOC679836), mRNA [Source:RefSeq_dna;Acc:XR_005588] [ENSRNOT00000044016]		308257	GO:0006306|GO:0003677|GO:0008067|GO:0008170|GO:0016020	Rn.145806
A_44_P194029	0.0292995	2.66827	5.07893	5.32342	4.50799	5.23317	5.8913	4.56806	5.10573	5.46742	Olr799_predicted	Rattus norvegicus olfactory receptor 799 (predicted) (Olr799_predicted), mRNA [NM_001000854]	NM_001000854	405144	GO:0007186|GO:0050911|GO:0004984|GO:0016021	Rn.143125
A_44_P386757	0.0293705	2.10158	2.79961	4.00596	3.87248	3.75527	3.71666	3.45348	3.98953	4.25329	RGD1561133_predicted	PREDICTED: Rattus norvegicus similar to putative pheromone receptor (Go-VN2) (predicted) (RGD1561133_predicted), mRNA [XM_222983]	XM_222983	289295	GO:0008067|GO:0016020	Rn.195723
A_44_P348912	0.0300544	2.34374	2.9202	3.46267	3.26243	3.03616	2.39503	3.01273	3.19356	3.53642	Olr260_predicted	Rattus norvegicus olfactory receptor 260 (predicted) (Olr260_predicted), mRNA [NM_001000946]	NM_001000946	405290	GO:0007186|GO:0050911|GO:0004984|GO:0016021	Rn.141771
A_44_P189329	0.0302561	2.86527	3.08358	3.41409	3.19806	4.21519	3.75725	3.54805	3.8189	3.36688	Olr1225_predicted	Rattus norvegicus olfactory receptor 1225 (predicted) (Olr1225_predicted), mRNA [NM_001001083]	NM_001001083	405974	GO:0007186|GO:0050911|GO:0004984|GO:0016021	Rn.143543
A_44_P435697	0.0308058	3.34451	4.74242	5.26308	4.69446	6.68777	5.86985	4.6442	5.13273	4.80682	Olr1223_predicted	Rattus norvegicus olfactory receptor 1223 (predicted) (Olr1223_predicted), mRNA [NM_001000441]	NM_001000441	300549	GO:0007186|GO:0050911|GO:0004984|GO:0016021	Rn.143544
A_44_P341952	0.0311963	2.17248	3.24425	3.11492	2.2396	3.17476	2.28601	2.22335	2.67341	4.04937	Olr1568_predicted	Rattus norvegicus olfactory receptor 1568 (predicted) (Olr1568_predicted), mRNA [NM_001000532]	NM_001000532	363826	GO:0007186|GO:0050911|GO:0004984|GO:0016021	Rn.142228
A_44_P186973	0.0320026	4.94359	6.25216	5.89589	4.90126	7.26093	5.55786	4.79715	5.26674	6.48591	Olr417_predicted	Rattus norvegicus olfactory receptor 417 (predicted) (Olr417_predicted), mRNA [NM_001000388]	NM_001000388	296679	GO:0007186|GO:0050911|GO:0003676|GO:0004984|GO:0008270|GO:0005622|GO:0016021	Rn.143024
A_44_P144316	0.033084	2.77836	4.45934	5.03227	4.39652	6.07139	5.03541	4.05926	4.56828	4.71982	Olr1470	Rattus norvegicus olfactory receptor 1470 (Olr1470), mRNA [NM_001000723]	NM_001000723	404975	GO:0007165|GO:0007186|GO:0007608|GO:0050896|GO:0050911|GO:0004872|GO:0004984|GO:0016020|GO:0016021	Rn.129823
A_44_P515305	0.0349117	5.38859	6.73043	6.72391	6.24569	6.68106	5.11223	6.18283	5.72477	7.41905	Olr120_predicted	Rattus norvegicus olfactory receptor 120 (predicted) (Olr120_predicted), mRNA [NM_001000154]	NM_001000154	293256	GO:0007186|GO:0050911|GO:0004984|GO:0016021	Rn.141874
A_44_P111709	0.0351614	7.68814	8.61245	8.61742	8.09587	8.66726	8.93653	8.39883	8.40378	9.02437	LOC286983	Rattus norvegicus putative pheromone receptor (Go-VN3) (LOC286983), mRNA [NM_173317]	NM_173317	286983	GO:0004872|GO:0008067|GO:0016503|GO:0016020	Rn.10808
A_44_P153879	0.0354609	3.15241	5.38805	5.19485	4.53586	4.41959	3.705	4.41304	4.38617	5.8591	Olr1505_predicted	Rattus norvegicus olfactory receptor 1505 (predicted) (Olr1505_predicted), mRNA [NM_001000032]	NM_001000032	287506	GO:0007186|GO:0050911|GO:0004984|GO:0016021	Rn.142081
A_44_P505835	0.0356342	2.85316	3.16993	5.096	4.33133	4.10363	3.81873	4.14611	4.53556	5.31277	Olr1463_predicted	Rattus norvegicus olfactory receptor 1463 (predicted) (Olr1463_predicted), mRNA [NM_001000023]	NM_001000023	287363	GO:0007186|GO:0050911|GO:0004984|GO:0016021	Rn.142115
A_44_P346513	0.0358219	4.97471	5.89909	5.93868	5.74627	5.86106	5.29562	5.68328	5.30089	7.19803	Olr398_predicted	Rattus norvegicus olfactory receptor 398 (predicted) (Olr398_predicted), mRNA [NM_001000830]	NM_001000830	405119	GO:0007186|GO:0050911|GO:0004984|GO:0016021	Rn.143040
A_44_P158659	0.0362903	7.02537	7.60818	7.70861	7.88776	8.34199	6.72981	7.65875	7.4122	8.52981	Olr213_predicted	Rattus norvegicus olfactory receptor 213 (predicted) (Olr213_predicted), mRNA [NM_001000735]	NM_001000735	404994	GO:0007186|GO:0050911|GO:0004984|GO:0016021	Rn.141801
A_43_P16377	0.0363897	3.32599	4.20793	4.29419	3.62886	5.50957	4.69199	4.32464	4.54824	4.25509	Olr1226	Rattus norvegicus olfactory receptor 1226 (Olr1226), mRNA [NM_001000442]	NM_001000442	300551	GO:0007186|GO:0050911|GO:0004872|GO:0004984|GO:0016021	Rn.109772
A_44_P194079	0.0367407	2.93387	4.07187	3.84123	2.93546	3.25536	2.62601	3.42084	2.87456	4.39863	Olr1057_predicted	Rattus norvegicus olfactory receptor 1057 (predicted) (Olr1057_predicted), mRNA [NM_001000072]	NM_001000072	288866	GO:0007186|GO:0050911|GO:0004984|GO:0016021	Rn.143353
A_44_P208067	0.0367969	4.25518	4.62323	5.02902	4.5516	5.14235	5.94664	5.42892	5.58191	5.30032	Olr153_predicted	Rattus norvegicus olfactory receptor 153 (predicted) (Olr153_predicted), mRNA [NM_001000167]	NM_001000167	293301	GO:0007186|GO:0050911|GO:0004984|GO:0016021	Rn.141849
A_44_P116381	0.0376269	5.54392	6.10226	6.69355	6.21675	5.87023	5.05586	6.51797	5.89497	7.55851	Olr687_predicted	Rattus norvegicus olfactory receptor 687 (predicted) (Olr687_predicted), mRNA [NM_001000356]	NM_001000356	295892	GO:0007186|GO:0050911|GO:0004984|GO:0016021	Rn.142820
A_44_P494061	0.0383642	4.71118	5.42255	5.96296	5.4936	6.37107	4.4777	5.33773	5.30082	6.3967	Olr450_predicted	Rattus norvegicus olfactory receptor 450 (predicted) (Olr450_predicted), mRNA [NM_001000288]	NM_001000288	295721	GO:0007186|GO:0050911|GO:0004984|GO:0016021	Rn.142981
A_43_P16374	0.039025	3.50033	5.0975	5.52632	4.55035	4.63068	4.60672	4.84826	5.58812	6.06212	Tpcr12	PREDICTED: Rattus norvegicus putative olfactory receptor (Tpcr12), mRNA [XM_001070532]	XM_001070532	641659	GO:0007165|GO:0007186|GO:0007608|GO:0050896|GO:0004872|GO:0004984|GO:0016020|GO:0016021
A_44_P245443	0.0390564	2.81643	4.76321	4.83488	4.45547	5.95199	5.60483	4.65784	5.08431	5.21805	Olr482_predicted	Rattus norvegicus olfactory receptor 482 (predicted) (Olr482_predicted), mRNA [NM_001000561]	NM_001000561	366099	GO:0007186|GO:0050911|GO:0004984|GO:0016021	Rn.142956
A_44_P433147	0.0390893	5.47286	3.36623	4.73565	4.65468	4.38287	4.33601	3.91063	3.33775	3.48176	Gnat3	Rattus norvegicus guanine nucleotide binding protein, alpha transducing 3 (Gnat3), mRNA [NM_173139]	NM_173139	286924	GO:0007165|GO:0007186|GO:0007601|GO:0050896|GO:0050909|GO:0000166|GO:0004871|GO:0005525|GO:0005834	Rn.10456
A_44_P557172	0.0403302	3.02807	3.83774	4.43985	4.07324	4.50876	3.68467	3.94989	4.05121	4.94663	Gpbar1	Rattus norvegicus G protein-coupled bile acid receptor 1 (Gpbar1), mRNA [NM_177936]	NM_177936	338443	GO:0007165|GO:0007186|GO:0001584|GO:0004872|GO:0004930|GO:0016020|GO:0016021	Rn.41687
A_44_P555042	0.0408487	8.43605	9.12154	8.91119	8.95092	9.67039	9.47454	8.59712	8.95362	9.05852	Olr157_predicted	Rattus norvegicus olfactory receptor 157 (predicted) (Olr157_predicted), mRNA [NM_001000169]	NM_001000169	293304	GO:0007186|GO:0050911|GO:0004984|GO:0016021	Rn.141846
A_44_P236001	0.041082	5.65086	6.19424	6.51206	5.95002	7.03361	6.59065	6.118	6.43405	7.01038	Olr715_predicted	Rattus norvegicus olfactory receptor 715 (predicted) (Olr715_predicted), mRNA [NM_001000623]	NM_001000623	404815	GO:0007186|GO:0050911|GO:0004984|GO:0016021	Rn.142800
A_44_P266892	0.0417337	2.8499	2.71994	4.86048	3.52862	5.82912	4.88873	4.72473	4.19309	3.69839	Olr224_predicted	Rattus norvegicus olfactory receptor 224 (predicted) (Olr224_predicted), mRNA [NM_001000553]	NM_001000553	365342	GO:0007186|GO:0050911|GO:0004984|GO:0016021	Rn.141791
A_43_P15544	0.042134	4.41086	4.30938	4.3778	4.67693	4.44827	4.1429	4.98377	5.42811	5.39777	Ltb4r	Rattus norvegicus leukotriene B4 receptor (Ltb4r), mRNA [NM_021656]	NM_021656	59264	GO:0006954|GO:0007165|GO:0007186|GO:0001584|GO:0001632|GO:0004872|GO:0004974|GO:0016020|GO:0016021	Rn.41003
A_44_P388813	0.0432127	5.66589	6.19306	6.88339	6.07327	5.24708	5.76317	6.20354	6.38084	6.93235	Olr11_predicted	Rattus norvegicus olfactory receptor 11 (predicted) (Olr11_predicted), mRNA [NM_001000114]	NM_001000114	293070	GO:0007186|GO:0050911|GO:0004984|GO:0016021	Rn.141955
A_44_P259828	0.0436246	2.25876	3.5483	3.46678	2.92943	2.91993	2.2378	2.75594	3.31806	3.75555	Olr344_predicted	Rattus norvegicus olfactory receptor 344 (predicted) (Olr344_predicted), mRNA [NM_001001043]	NM_001001043	405929	GO:0007186|GO:0050911|GO:0004984|GO:0016021	Rn.145383
A_43_P15470	0.0441718	5.63841	6.31376	6.65415	6.07753	6.33911	5.69319	6.21317	6.56353	6.87176	Adrb1	Rattus norvegicus adrenergic receptor, beta 1 (Adrb1), mRNA [NM_012701]	NM_012701	24925	GO:0007165|GO:0007186|GO:0007189|GO:0007190|GO:0009409|GO:0040015|GO:0042596|GO:0048167|GO:0050873|GO:0001584|GO:0004872|GO:0004935|GO:0004940|GO:0005515|GO:0030165|GO:0051379|GO:0051380|GO:0005624|GO:0005886|GO:0005887|GO:0016020|GO:0016021	Rn.87064
A_44_P273888	0.0444203	5.71653	6.05803	6.13401	5.71392	7.23317	6.29567	5.61686	5.98364	6.6545	Olr786_predicted	Rattus norvegicus olfactory receptor 786 (predicted) (Olr786_predicted), mRNA [NM_001000916]	NM_001000916	405231	GO:0007186|GO:0050911|GO:0004984|GO:0016021	Rn.142745
A_44_P138276	0.0461451	5.17037	5.50871	6.27265	5.91812	6.20245	4.95375	5.65099	5.41274	6.59071	Olr1102_predicted	PREDICTED: Rattus norvegicus olfactory receptor 1102 (predicted) (Olr1102_predicted), mRNA [XM_235620]		300194	GO:0007186|GO:0050911|GO:0004984|GO:0016021
A_44_P353556	0.0462187	5.06333	6.19914	6.13352	5.4803	7.36612	5.35619	4.54376	5.00629	5.68702	Olr404_predicted	Rattus norvegicus olfactory receptor 404 (predicted) (Olr404_predicted), mRNA [NM_001000382]	NM_001000382	296667	GO:0007186|GO:0050911|GO:0004984|GO:0016021	Rn.143034
A_44_P339626	0.046569	5.96556	6.53888	6.81175	6.90127	7.05836	5.96949	6.48105	6.42659	7.16237	Olr1475_predicted	Rattus norvegicus olfactory receptor 1475 (predicted) (Olr1475_predicted), mRNA [NM_001000027]	NM_001000027	287487	GO:0007186|GO:0050911|GO:0004984|GO:0016021	Rn.142094
A_44_P351289	0.0471645	5.3669	6.25374	6.60346	5.97659	6.24128	5.22841	6.23611	6.01992	7.1901	Olr1368_predicted	Rattus norvegicus olfactory receptor 1368 (predicted) (Olr1368_predicted), mRNA [NM_214825]	NM_214825	287082	GO:0007186|GO:0050911|GO:0004984|GO:0016021	Rn.142200
A_44_P461231	0.0481181	3.38494	4.26257	4.89742	4.01834	5.9569	4.90849	4.72401	4.34101	4.86345	Olr774_predicted	Rattus norvegicus olfactory receptor 774 (predicted) (Olr774_predicted), mRNA [NM_001000918]	NM_001000918	405233	GO:0007186|GO:0050911|GO:0004984|GO:0016021	Rn.142756
A_44_P280850	0.0494747	2.78166	2.87874	3.17037	2.80038	3.94514	3.48601	2.78508	2.59086	2.98063	Olr869_predicted	Rattus norvegicus olfactory receptor 869 (predicted) (Olr869_predicted), mRNA [NM_001000413]	NM_001000413	298478	GO:0007186|GO:0050911|GO:0004984|GO:0016021	Rn.143171
A_44_P304159	0.0497074	4.15298	4.63539	4.97428	4.81457	5.38043	4.0129	4.43629	4.61367	5.47731	Olr588_predicted	Rattus norvegicus olfactory receptor 588 (predicted) (Olr588_predicted), mRNA [NM_001000329]	NM_001000329	295822	GO:0007165|GO:0007186|GO:0050911|GO:0004984|GO:0005887|GO:0016021	Rn.142887
A_44_P118752	0.050892	2.31783	2.11162	3.54206	3.16751	3.46179	3.40998	2.95854	3.36973	3.89954	Olr241_predicted	Rattus norvegicus olfactory receptor 241 (predicted) (Olr241_predicted), mRNA [NM_001000734]	NM_001000734	404992	GO:0007186|GO:0050911|GO:0004984|GO:0016021	Rn.141781
A_44_P402604	0.0510739	4.02046	5.21782	5.66108	4.74734	6.10061	5.03894	4.90059	5.29804	5.68303	Olr710_predicted	Rattus norvegicus olfactory receptor 710 (predicted) (Olr710_predicted), mRNA [NM_001000571]	NM_001000571	366113	GO:0007186|GO:0050911|GO:0004984|GO:0005529|GO:0016021	Rn.142805
A_44_P262154	0.0515259	6.67056	7.07699	7.52642	6.57844	8.79116	6.98248	6.28041	6.98123	7.57197	Olr1392_predicted	Rattus norvegicus olfactory receptor 1392 (predicted) (Olr1392_predicted), mRNA [NM_001001090]	NM_001001090	405984	GO:0007186|GO:0050911|GO:0004984|GO:0016021	Rn.142174
A_44_P505793	0.0516073	2.67604	3.86672	3.38732	3.08526	4.96994	3.75786	2.93407	3.70066	3.81791	Olr611_predicted	Rattus norvegicus olfactory receptor 611 (predicted) (Olr611_predicted), mRNA [NM_001000926]	NM_001000926	405245	GO:0007186|GO:0050911|GO:0004984|GO:0016021	Rn.142871
A_44_P360650	0.0520265	3.88782	4.69367	5.17445	4.52569	4.82926	3.5899	4.5525	4.74553	5.52161	Olr1058_predicted	Rattus norvegicus olfactory receptor 1058 (predicted) (Olr1058_predicted), mRNA [NM_001000066]	NM_001000066	288832	GO:0007186|GO:0050911|GO:0004984|GO:0016021	Rn.143352
A_44_P543137	0.0527925	2.1059	2.99691	3.99889	3.26074	3.38503	3.29036	3.69477	3.66839	4.54795	Olr824_predicted	Rattus norvegicus olfactory receptor 824 (predicted) (Olr824_predicted), mRNA [NM_001000905]	NM_001000905	405215	GO:0007186|GO:0050911|GO:0004984|GO:0016021	Rn.143086
A_44_P482413	0.0536295	6.04675	6.76796	7.0362	6.60198	6.94611	5.90179	6.40963	6.20185	7.65113	Olr725_predicted	Rattus norvegicus olfactory receptor 725 (predicted) (Olr725_predicted), mRNA [NM_001000514]	NM_001000514	311180	GO:0007186|GO:0050911|GO:0004984|GO:0016021	Rn.142792
A_44_P102465	0.0545329	1.89847	4.05991	4.73852	4.48521	5.51187	4.97744	3.95402	4.28352	4.73375	Olr1107_predicted	Rattus norvegicus olfactory receptor 1107 (predicted) (Olr1107_predicted), mRNA [NM_001000424]	NM_001000424	300202	GO:0007165|GO:0007186|GO:0007608|GO:0050896|GO:0050911|GO:0004872|GO:0004984|GO:0016020|GO:0016021	Rn.143286
A_44_P259882	0.0547153	2.67833	2.83644	4.00195	4.88691	5.4084	5.88965	4.54997	5.35075	5.17948	Olr448_predicted	Rattus norvegicus olfactory receptor 448 (predicted) (Olr448_predicted), mRNA [NM_001000287]	NM_001000287	295720	GO:0007186|GO:0050911|GO:0004984|GO:0016021	Rn.142982
A_44_P322335	0.0552502	3.16321	4.32456	4.65852	4.16336	5.46028	4.93348	3.92695	4.47544	4.64768	Olr1654_predicted	Rattus norvegicus olfactory receptor 1654 (predicted) (Olr1654_predicted), mRNA [NM_021860]	NM_021860	60451	GO:0007165|GO:0007186|GO:0007608|GO:0050896|GO:0004872|GO:0004984|GO:0016020|GO:0016021	Rn.138118
A_44_P290350	0.0564941	5.45166	5.5375	6.56826	6.08427	5.64968	5.07644	6.08127	6.10369	6.69993	Gpr44	Rattus norvegicus G protein-coupled receptor 44 (Gpr44), mRNA [NM_001012070]	NM_001012070	309212	GO:0006935|GO:0006955|GO:0007186|GO:0007193|GO:0019722|GO:0045745|GO:0001584|GO:0001785|GO:0004872|GO:0004930|GO:0004956|GO:0004958|GO:0004982|GO:0045028|GO:0005886|GO:0005887|GO:0016021	Rn.198542
A_43_P12390	0.0572743	1.95807	5.06664	3.68735	2.77314	3.5691	2.8815	3.14639	3.28055	3.79558	Tas2r16	Rattus norvegicus taste receptor, type 2, member 16 (Tas2r16), mRNA [NM_023994]	NM_023994	78980	GO:0007165|GO:0007186|GO:0050896|GO:0050909|GO:0004872|GO:0004930|GO:0008527|GO:0016020|GO:0016021	Rn.48783
A_44_P100667	0.0574861	4.80757	6.08066	6.35983	5.70916	6.2932	4.92994	5.84725	5.13569	7.10753	Tas2r134	Rattus norvegicus taste receptor, type 2, member 134 (Tas2r134), mRNA [NM_001013915]	NM_001013915	295589	GO:0007165|GO:0007186|GO:0050896|GO:0050909|GO:0004872|GO:0004930|GO:0016020|GO:0016021	Rn.143008
A_44_P374718	0.0579793	2.43439	3.38293	2.38503	2.94037	2.87929	2.63623	3.86534	3.69453	3.93368	Olr1587_predicted	Rattus norvegicus olfactory receptor 1587 (predicted) (Olr1587_predicted), mRNA [NM_001000913]	NM_001000913	405224	GO:0007186|GO:0050911|GO:0004984|GO:0016021	Rn.122838
A_44_P121127	0.05811	2.31391	2.20577	4.45033	3.10905	3.42978	3.18981	2.74513	3.57692	3.80929	Olr852_predicted	Rattus norvegicus olfactory receptor 852 (predicted) (Olr852_predicted), mRNA [NM_001000399]	NM_001000399	298039	GO:0007186|GO:0050911|GO:0004984|GO:0016021	Rn.143202
A_44_P311216	0.0581472	3.22282	4.96232	5.06966	4.37717	5.32927	5.19785	4.58248	4.91815	5.8348	Olr801_predicted	Rattus norvegicus olfactory receptor 801 (predicted) (Olr801_predicted), mRNA [NM_001001004]	NM_001001004	405372	GO:0007186|GO:0050911|GO:0004984|GO:0016021	Rn.143121
A_44_P487003	0.0583442	3.87134	4.34992	4.96127	4.74515	6.20065	5.60468	4.62958	4.95451	4.8734	Olr807_predicted	Rattus norvegicus olfactory receptor 807 (predicted) (Olr807_predicted), mRNA [NM_001000851]	NM_001000851	405141	GO:0007165|GO:0007186|GO:0050911|GO:0004984|GO:0005887|GO:0016021	Rn.143115
A_44_P163290	0.0589278	4.93438	5.85479	6.32869	5.66	5.53251	4.21997	5.81285	5.17119	6.72693	Olr691_predicted	Rattus norvegicus olfactory receptor 691 (predicted) (Olr691_predicted), mRNA [NM_001000630]	NM_001000630	404822	GO:0007186|GO:0050911|GO:0004984|GO:0016021	Rn.142817
A_44_P102438	0.0591339	4.71425	5.12728	6.16456	5.42798	5.46225	4.75474	5.35989	5.14437	6.65579	Olr319_predicted	Rattus norvegicus olfactory receptor 319 (predicted) (Olr319_predicted), mRNA [NM_001000506]	NM_001000506	309222	GO:0007186|GO:0050911|GO:0004984|GO:0016021	Rn.141710
A_44_P198648	0.0604665	2.32055	3.23526	3.48474	3.67527	3.23416	2.68276	3.42776	3.38552	4.04309	Olr1323_predicted	Rattus norvegicus olfactory receptor 1323 (predicted) (Olr1323_predicted), mRNA [NM_001000472]	NM_001000472	300624	GO:0007186|GO:0050911|GO:0004984|GO:0016021	Rn.143476
A_43_P11603	0.0621778	6.64537	7.25695	7.37127	7.30111	5.89895	7.12376	7.01812	6.82413	7.9627	Sstr5	Rattus norvegicus somatostatin receptor 5 (Sstr5), mRNA [NM_012882]	NM_012882	25354	GO:0007165|GO:0007186|GO:0007187|GO:0007193|GO:0008285|GO:0042593|GO:0050796|GO:0001584|GO:0004872|GO:0004930|GO:0004994|GO:0005887|GO:0016020|GO:0016021	Rn.91342
A_44_P142058	0.0625604	3.4235	3.5586	3.62023	2.95537	5.28869	4.2537	3.21758	3.34474	3.78173	Olr1218_predicted	Rattus norvegicus olfactory receptor 1218 (predicted) (Olr1218_predicted), mRNA [NM_001000488]	NM_001000488	302087	GO:0007186|GO:0050911|GO:0004984|GO:0016021	Rn.143548
A_44_P128186	0.0629641	6.08449	6.5778	7.32955	6.83086	7.03463	6.08534	6.68209	6.71261	7.71694	Tas1r1	Taste receptor type 1 member 1 precursor (G-protein coupled receptor 70). [Source:Uniprot/SWISSPROT;Acc:Q9Z0R8] [ENSRNOT00000013385]		29407	GO:0007165|GO:0007186|GO:0050896|GO:0050917|GO:0004872|GO:0008067|GO:0008527|GO:0005615|GO:0016020|GO:0016021	Rn.92309
A_44_P419069	0.0637439	5.06652	5.47893	5.97589	5.90265	5.55811	4.80701	5.76822	5.59146	6.7291	Olr235_predicted	Rattus norvegicus olfactory receptor 235 (predicted) (Olr235_predicted), mRNA [NM_001000209]	NM_001000209	293381	GO:0007186|GO:0050911|GO:0004984|GO:0016021	Rn.141784
A_44_P412075	0.0639817	2.05901	5.24943	3.84544	3.47735	3.90795	3.91804	3.26761	3.71392	4.09124	Olr484_predicted	Rattus norvegicus olfactory receptor 484 (predicted) (Olr484_predicted), mRNA [NM_001000306]	NM_001000306	295750	GO:0007186|GO:0050911|GO:0004984|GO:0016021	Rn.142954
A_44_P311225	0.0652998	5.36576	6.95125	6.46468	6.30944	7.90556	6.58438	5.1224	5.67565	5.42802	Olr1117_predicted	Rattus norvegicus olfactory receptor 1117 (predicted) (Olr1117_predicted), mRNA [NM_001000884]	NM_001000884	405183	GO:0007186|GO:0050911|GO:0004984|GO:0016021	Rn.143616
A_44_P219699	0.0653534	4.51085	5.57832	5.95182	5.46185	6.07955	5.82905	5.27503	5.4337	5.51903	Olr749_predicted	Rattus norvegicus olfactory receptor 749 (predicted) (Olr749_predicted), mRNA [NM_001000615]	NM_001000615	404804	GO:0007186|GO:0050911|GO:0004984|GO:0016021	Rn.142773
A_44_P458961	0.0677232	3.53913	3.90811	3.96099	3.55139	3.87571	3.13773	3.58504	3.34135	4.98219	Olr470_predicted	Rattus norvegicus olfactory receptor 470 (predicted) (Olr470_predicted), mRNA [NM_001000300]	NM_001000300	295741	GO:0007186|GO:0050911|GO:0004984|GO:0016021	Rn.142966
A_44_P369925	0.0697527	3.16319	3.89621	4.32545	4.01845	4.82449	2.94699	3.77099	3.72136	4.78811	Olr1162_predicted	Rattus norvegicus olfactory receptor 1162 (predicted) (Olr1162_predicted), mRNA [NM_001000870]	NM_001000870	405167	GO:0007186|GO:0050911|GO:0004984|GO:0016021	Rn.143587
A_44_P280840	0.0699388	6.75497	7.33399	7.45683	7.40968	7.30501	6.76683	7.56099	7.09811	8.05566	Olr1509_predicted	Rattus norvegicus olfactory receptor 1509 (predicted) (Olr1509_predicted), mRNA [NM_001000528]	NM_001000528	363642	GO:0007186|GO:0050911|GO:0004984|GO:0016021	Rn.142079
A_44_P184599	0.0701888	5.9046	6.47929	7.09421	6.62899	6.33052	5.45178	6.43367	6.09822	7.55371	Olr137_predicted	Rattus norvegicus olfactory receptor 137 (predicted) (Olr137_predicted), mRNA [NM_001001283]	NM_001001283	405003	GO:0007186|GO:0050911|GO:0004984|GO:0016021	Rn.141860
A_44_P118734	0.0710368	6.40156	7.45104	7.46313	6.91545	7.1755	6.35454	6.77105	7.24225	7.84091	Olr95_predicted	Rattus norvegicus olfactory receptor 95 (predicted) (Olr95_predicted), mRNA [NM_001001024]	NM_001001024	405909	GO:0007186|GO:0050911|GO:0004984|GO:0016021	Rn.141892
A_44_P540785	0.072541	2.01769	3.95174	3.42995	3.20183	5.21822	3.73853	3.07616	3.03346	3.7085	Olr326_predicted	Rattus norvegicus olfactory receptor 326 (predicted) (Olr326_predicted), mRNA [NM_001000248]	NM_001000248	293764	GO:0007186|GO:0007608|GO:0050911|GO:0004984|GO:0016021	Rn.141704
A_44_P337207	0.0726961	3.52234	4.1961	4.78163	4.61418	4.36496	3.47879	4.25458	4.23875	5.30231	Olr168_predicted	Rattus norvegicus olfactory receptor 168 (predicted) (Olr168_predicted), mRNA [NM_001000174]	NM_001000174	293315	GO:0007186|GO:0050911|GO:0004984|GO:0016021	Rn.141836
A_44_P440372	0.0745419	2.4619	3.32052	3.87081	3.35754	4.02665	2.44447	3.52477	3.78866	4.34826	Olr1024_predicted	Rattus norvegicus olfactory receptor 1024 (predicted) (Olr1024_predicted), mRNA [NM_001000068]	NM_001000068	288851	GO:0007186|GO:0050911|GO:0004984|GO:0016021	Rn.143359
A_44_P197694	0.0747589	3.40547	3.55554	3.12991	3.32676	3.24323	3.03726	2.8716	3.12447	3.02959	Lhb	Rattus norvegicus testicular luteinizing hormone beta subunit (TLHB2) mRNA, complete cds. [U25802]	U25802	25329	GO:0007165|GO:0007267|GO:0008150|GO:0008584|GO:0003674|GO:0005179|GO:0005575|GO:0005576|GO:0005615|GO:0005625	Rn.10108
A_44_P558089	0.0757941	3.64506	4.22348	4.37885	3.79459	4.9463	3.21963	3.69131	3.50812	4.96754	V1rg6	Rattus norvegicus vomeronasal 1 receptor, G6 (V1rg6), mRNA [NM_001008957]	NM_001008957	299649	GO:0007186|GO:0001584|GO:0004872|GO:0016503|GO:0016021	Rn.129736
A_44_P374771	0.075925	2.72293	3.87448	3.59541	3.00246	4.33846	2.65674	3.54703	3.53854	4.57573	Olr848_predicted	Rattus norvegicus olfactory receptor 848 (predicted) (Olr848_predicted), mRNA [NM_001000402]	NM_001000402	298044	GO:0007186|GO:0050911|GO:0004984|GO:0016021	Rn.143205
A_44_P461383	0.0764289	5.09275	5.5503	5.46258	5.70924	6.14913	5.79599	4.73751	5.04046	5.46891	RGD1306812_predicted	Putative pheromone receptor V2R2c (Fragment). [Source:Uniprot/SPTREMBL;Acc:Q99PC0] [ENSRNOT00000057638]		295090	GO:0007186|GO:0004872|GO:0004930|GO:0008067|GO:0016503|GO:0016020|GO:0016021|GO:0030425	Rn.89385
A_44_P377024	0.0793409	2.95074	2.26761	4.14066	3.7014	5.18166	4.61026	3.44143	4.30582	4.22284	Olr675_predicted	Rattus norvegicus olfactory receptor 675 (predicted) (Olr675_predicted), mRNA [NM_001000632]	NM_001000632	404825	GO:0007186|GO:0050911|GO:0004984|GO:0016021	Rn.142827
A_44_P325589	0.0833341	5.61297	6.05776	6.64317	6.18738	6.24192	5.34108	6.2722	5.90131	7.192	Olr164_predicted	Rattus norvegicus olfactory receptor 164 (predicted) (Olr164_predicted), mRNA [NM_001000737]	NM_001000737	404998	GO:0007186|GO:0050911|GO:0004984|GO:0016021	Rn.141839
A_44_P426443	0.0836396	4.79647	5.09923	5.96208	5.42593	5.44763	4.68148	5.20148	5.13603	6.22353	Hcrtr1	Rattus norvegicus hypocretin (orexin) receptor 1 (Hcrtr1), mRNA [NM_013064]	NM_013064	25593	GO:0007165|GO:0007186|GO:0007218|GO:0007268|GO:0007631|GO:0001584|GO:0004872|GO:0016499|GO:0005887|GO:0016020|GO:0016021	Rn.88262
A_44_P545594	0.0848033	2.72296	4.24641	4.7426	4.3061	4.88416	4.61807	4.21896	4.50757	4.81449	Olr239_predicted	Rattus norvegicus olfactory receptor 239 (predicted) (Olr239_predicted), mRNA [NM_001000211]	NM_001000211	293383	GO:0007186|GO:0050911|GO:0004984|GO:0016021	Rn.141782
A_43_P12635	0.0849557	5.11841	6.293	6.08176	5.8024	5.87896	6.27169	5.78042	5.87235	6.42274	P2ry4	Rattus norvegicus pyrimidinergic receptor P2Y, G-protein coupled, 4 (P2ry4), mRNA [NM_031680]	NM_031680	63843	GO:0007165|GO:0007186|GO:0007200|GO:0007204|GO:0030321|GO:0001584|GO:0004872|GO:0005524|GO:0015065|GO:0019103|GO:0045028|GO:0045030|GO:0005887|GO:0016020|GO:0016021|GO:0016323|GO:0016324	Rn.30068
A_44_P170573	0.0852373	2.09296	2.9111	3.65138	2.83607	3.65631	3.25553	3.34578	3.64832	4.19702	Olr1362	Rattus norvegicus olfactory receptor 1362 (Olr1362), mRNA [NM_001006598]	NM_001006598	363546	GO:0007165|GO:0007186|GO:0007608|GO:0050896|GO:0050911|GO:0004872|GO:0004984|GO:0016020|GO:0016021	Rn.113183
A_44_P290283	0.0853367	4.81012	5.54248	6.17334	5.4089	4.89122	4.40083	5.64201	5.39519	6.64556	Olr1186_predicted	Rattus norvegicus olfactory receptor 1186 (predicted) (Olr1186_predicted), mRNA [NM_001000862]	NM_001000862	405155	GO:0007186|GO:0050911|GO:0004984|GO:0016021	Rn.143576
A_44_P228972	0.0853469	5.30288	6.48558	6.85667	6.22025	7.16598	5.20336	6.28231	5.6298	7.47128	Olr358_predicted	Rattus norvegicus olfactory receptor 358 (predicted) (Olr358_predicted), mRNA [NM_001000756]	NM_001000756	405027	GO:0007186|GO:0050911|GO:0004984|GO:0016021	Rn.141685
A_44_P525088	0.0863973	2.73497	2.35969	3.2418	3.07127	3.66349	4.05755	3.93811	3.88872	3.95716	Gpr43	Rattus norvegicus G protein-coupled receptor 43 (Gpr43), mRNA [NM_001005877]	NM_001005877	292794	GO:0007165|GO:0007186|GO:0001584|GO:0004872|GO:0008289|GO:0045028|GO:0005615|GO:0005887|GO:0016020|GO:0016021	Rn.17909
A_44_P107252	0.0865562	2.89929	3.03479	3.37893	2.5575	4.73092	3.49173	2.85119	3.16757	3.57718	Olr1051_predicted	Rattus norvegicus olfactory receptor 1051 (predicted) (Olr1051_predicted), mRNA [NM_001001364]	NM_001001364	288839	GO:0007186|GO:0050911|GO:0004984|GO:0016021	Rn.143356
A_44_P313549	0.0869435	1.92459	2.1188	3.41598	2.6275	3.43222	3.17485	2.47438	3.07743	3.71883	Olr552_predicted	Rattus norvegicus olfactory receptor 552 (predicted) (Olr552_predicted), mRNA [NM_001001055]	NM_001001055	405943	GO:0007186|GO:0050911|GO:0004984|GO:0016021	Rn.142910
A_44_P210307	0.0873513	2.89351	3.62764	3.78254	3.79157	3.68161	2.67329	3.69113	3.5505	4.72031	Olr1687	Rattus norvegicus olfactory receptor 1687 (Olr1687), mRNA [NM_001000508]	NM_001000508	309574	GO:0007165|GO:0007186|GO:0007608|GO:0050896|GO:0050911|GO:0004872|GO:0004984|GO:0016020|GO:0016021	Rn.107054
A_44_P245433	0.0881914	5.69272	6.38824	6.99096	6.46107	6.22974	5.5746	6.37398	6.15058	7.17454	Olr221_predicted	Rattus norvegicus olfactory receptor 221 (predicted) (Olr221_predicted), mRNA [NM_001000200]	NM_001000200	293367	GO:0007186|GO:0050911|GO:0004984|GO:0016021	Rn.141794
A_44_P113954	0.0894885	2.80823	3.54724	4.29603	4.12271	4.12985	3.43939	3.75777	3.91544	4.48817	Olr608_predicted	Rattus norvegicus olfactory receptor 608 (predicted) (Olr608_predicted), mRNA [NM_001000655]	NM_001000655	404853	GO:0007186|GO:0050911|GO:0004984|GO:0016021	Rn.142874
A_44_P179925	0.0909904	4.46351	4.92005	5.64414	5.00515	5.04395	4.3501	5.12383	4.94412	6.08414	Olr43_predicted	Rattus norvegicus olfactory receptor 43 (predicted) (Olr43_predicted), mRNA [NM_001000541]	NM_001000541	365322	GO:0007186|GO:0050911|GO:0004984|GO:0016021	Rn.141931
A_44_P341915	0.092802	4.82068	5.09153	5.96362	5.50173	5.71567	4.5929	5.33473	5.04778	6.28608	Olr360_predicted	Rattus norvegicus olfactory receptor 360 (predicted) (Olr360_predicted), mRNA [NM_001000755]	NM_001000755	405026	GO:0007186|GO:0050911|GO:0004984|GO:0016021	Rn.141684
A_44_P353583	0.0945427	4.88141	5.47498	6.20199	5.35597	5.15227	4.84467	5.68526	6.13177	6.51151	Olr917_predicted	Rattus norvegicus olfactory receptor 917 (predicted) (Olr917_predicted), mRNA [NM_001001354]	NM_001001354	288795	GO:0007186|GO:0050911|GO:0004984|GO:0016021	Rn.143391
A_44_P423775	0.0947198	2.20764	2.31566	3.77482	3.53141	5.02317	4.30542	2.8956	3.68994	3.72278	Olr1326_predicted	Rattus norvegicus olfactory receptor 1326 (predicted) (Olr1326_predicted), mRNA [NM_001000474]	NM_001000474	300626	GO:0007186|GO:0050911|GO:0004984|GO:0016021	Rn.143474
A_44_P330282	0.0954898	2.41659	3.39987	3.45042	3.07925	4.80266	3.75213	2.86367	3.6989	3.84518	Olr775_predicted	Rattus norvegicus olfactory receptor 775 (predicted) (Olr775_predicted), mRNA [NM_001000374]	NM_001000374	296028	GO:0007186|GO:0050911|GO:0004984|GO:0016021	Rn.142755
A_44_P250124	0.0973895	2.66593	3.31567	2.99962	2.91158	4.92916	4.23318	3.10589	3.78459	3.16111	Olr1220_predicted	Rattus norvegicus olfactory receptor 1220 (predicted) (Olr1220_predicted), mRNA [NM_001000814]	NM_001000814	405100	GO:0007186|GO:0050911|GO:0004984|GO:0016021	Rn.143546
A_44_P510568	0.0979967	2.21899	2.40098	2.99183	2.86068	3.82014	3.45953	2.94804	3.18514	3.19313	Olr1714_predicted	Rattus norvegicus olfactory receptor 1714 (predicted) (Olr1714_predicted), mRNA [NM_214456]	NM_214456	294175	GO:0007165|GO:0007186|GO:0007608|GO:0050896|GO:0050911|GO:0004872|GO:0004984|GO:0016020|GO:0016021	Rn.138146
A_44_P428545	0.100678	2.92283	5.20565	5.24245	3.99502	3.84699	3.96355	3.8726	3.80967	5.99966	Olr1485_predicted	Rattus norvegicus olfactory receptor 1485 (predicted) (Olr1485_predicted), mRNA [NM_001000028]	NM_001000028	287489	GO:0007186|GO:0050911|GO:0004984|GO:0016021	Rn.142091
A_44_P287977	0.101456	6.66013	7.22183	8.01743	7.35701	7.45633	7.49654	7.94611	7.95177	8.67457	Olr1522_predicted	Rattus norvegicus olfactory receptor 1522 (predicted) (Olr1522_predicted), mRNA [NM_001000040]	NM_001000040	287614	GO:0007186|GO:0050911|GO:0004984|GO:0016021	Rn.142057
A_44_P334810	0.10255	7.40117	8.04705	8.2238	8.10856	7.96143	6.88592	7.78646	7.15435	8.59659	Olr862_predicted	Rattus norvegicus olfactory receptor 862 (predicted) (Olr862_predicted), mRNA [NM_001001071]	NM_001001071	405961	GO:0007186|GO:0050911|GO:0004984|GO:0016021	Rn.143176
A_44_P158692	0.104367	3.08807	4.1496	4.56003	3.85777	3.48975	3.62962	3.91661	4.23533	5.46607	Olr493_predicted	Rattus norvegicus olfactory receptor 493 (predicted) (Olr493_predicted), mRNA [NM_001000309]	NM_001000309	295758	GO:0007186|GO:0050911|GO:0004984|GO:0016021	Rn.142948
A_44_P480030	0.10665	4.67818	5.53619	5.79448	5.44198	5.72391	4.34058	5.18367	5.00707	6.28186	Olr400_predicted	Rattus norvegicus olfactory receptor 400 (predicted) (Olr400_predicted), mRNA [NM_001000379]	NM_001000379	296661	GO:0007186|GO:0050911|GO:0004984|GO:0016021	Rn.143038
A_44_P519917	0.107987	4.8411	5.24592	5.62529	5.33037	6.5085	5.9581	5.18679	5.59508	5.62295	F2rl3	Rattus norvegicus coagulation factor II (thrombin) receptor-like 3 (F2rl3), mRNA [NM_053808]	NM_053808	116498	GO:0007165|GO:0007186|GO:0007596|GO:0001584|GO:0004872|GO:0004930|GO:0015057|GO:0016020|GO:0016021	Rn.81079
A_44_P339594	0.110767	7.67779	8.94215	8.72103	8.49927	8.14	7.648	8.48195	7.76884	9.41375	Olr60_predicted	Rattus norvegicus olfactory receptor 60 (predicted) (Olr60_predicted), mRNA [NM_001000748]	NM_001000748	405017	GO:0007186|GO:0050911|GO:0004984|GO:0016021	Rn.141919
A_44_P217352	0.113008	3.92019	5.1545	5.1476	4.5546	5.00687	3.78403	4.27683	4.5995	6.05704	Olr1265_predicted	Rattus norvegicus olfactory receptor 1265 (predicted) (Olr1265_predicted), mRNA [NM_001000457]	NM_001000457	300584	GO:0007186|GO:0050911|GO:0004984|GO:0016021	Rn.143508
A_44_P334851	0.113348	5.60263	6.05428	6.73053	6.021	5.59454	5.15135	5.65682	6.09923	6.61288	Olr357_predicted	Rattus norvegicus olfactory receptor 357 (predicted) (Olr357_predicted), mRNA [NM_001000257]	NM_001000257	293794	GO:0007186|GO:0050911|GO:0004984|GO:0016021	Rn.141686
A_44_P292462	0.114715	5.46034	6.27362	6.83476	6.15116	6.09238	5.61617	6.44986	6.19906	7.61386	Ghrhr	Rattus norvegicus growth hormone releasing hormone receptor (Ghrhr), mRNA [NM_012850]	NM_012850	25321	GO:0001501|GO:0007165|GO:0007186|GO:0007188|GO:0007189|GO:0007190|GO:0030816|GO:0040008|GO:0004872|GO:0004930|GO:0004999|GO:0016520|GO:0017046|GO:0005615|GO:0005886|GO:0009986|GO:0016021	Rn.10936
A_44_P304169	0.115931	5.86493	6.15864	6.71317	6.39784	6.43586	7.07144	6.54829	6.8193	7.13184	Olr1341_predicted	Rattus norvegicus olfactory receptor 1341 (predicted) (Olr1341_predicted), mRNA [NM_001000482]	NM_001000482	300643	GO:0007186|GO:0050911|GO:0004984|GO:0016021	Rn.143462
A_44_P271559	0.118058	2.12303	3.07646	3.90066	3.03551	3.29878	3.38244	3.0732	3.27828	4.8046	Olr541_predicted	Rattus norvegicus olfactory receptor 541 (predicted) (Olr541_predicted), mRNA [NM_001000565]	NM_001000565	366104	GO:0007186|GO:0050911|GO:0004984|GO:0016021	Rn.142917
A_44_P198598	0.121229	4.49875	4.24256	5.63216	4.67713	5.87758	6.12879	5.02104	5.22849	5.88986	Olr348_predicted	Rattus norvegicus olfactory receptor 348 (predicted) (Olr348_predicted), mRNA [NM_001000757]	NM_001000757	405030	GO:0007186|GO:0050911|GO:0004984|GO:0016021	Rn.141690
A_44_P334830	0.124034	4.75538	5.41804	6.1488	5.38782	5.08453	4.26164	5.10608	4.83229	6.46228	Olr894_predicted	Rattus norvegicus olfactory receptor 894 (predicted) (Olr894_predicted), mRNA [NM_001000940]	NM_001000940	405277	GO:0007186|GO:0050911|GO:0004984|GO:0016021	Rn.143399
A_44_P179893	0.1247	3.16371	4.15561	4.32167	3.21862	3.64569	3.02827	3.35417	3.5887	4.89944	Olr757_predicted	Rattus norvegicus olfactory receptor 757 (predicted) (Olr757_predicted), mRNA [NM_001000613]	NM_001000613	404802	GO:0007186|GO:0050911|GO:0004984|GO:0005529|GO:0016021	Rn.142767
A_44_P142043	0.128141	2.51133	3.10627	2.2169	2.16932	2.92718	4.65868	4.05576	3.61273	3.82408	Olr1592_predicted	Rattus norvegicus olfactory receptor 1592 (predicted) (Olr1592_predicted), mRNA [NM_001000084]	NM_001000084	289254	GO:0007186|GO:0050911|GO:0004984|GO:0016021	Rn.142336
A_44_P515197	0.133517	5.11016	5.08871	5.50839	5.24554	6.25928	5.04798	5.60957	5.44606	6.20063	Cxcl2	Rattus norvegicus chemokine (C-X-C motif) ligand 2 (Cxcl2), mRNA [NM_053647]	NM_053647	114105	GO:0006935|GO:0006954|GO:0006955|GO:0007186|GO:0030593|GO:0030595|GO:0008009|GO:0005576|GO:0005615|GO:0005625	Rn.10230
A_44_P344197	0.13364	4.82852	5.95241	6.16487	5.91186	5.43349	4.82422	6.1492	5.29741	6.91797	Olr1410_predicted	Rattus norvegicus olfactory receptor 1410 (predicted) (Olr1410_predicted), mRNA [NM_001000784]	NM_001000784	405062	GO:0007186|GO:0050911|GO:0004984|GO:0016021	Rn.142160
A_43_P12642	0.139524	3.52015	3.88733	5.53842	4.84495	5.55948	5.1502	4.73656	5.23626	5.65685	Olr226	Rattus norvegicus olfactory receptor 226 (Olr226), mRNA [NM_031710]	NM_031710	65140	GO:0007165|GO:0007186|GO:0007608|GO:0050896|GO:0004872|GO:0004984|GO:0016020|GO:0016021	Rn.144601
A_44_P224477	0.140887	4.037	4.54417	4.93148	4.50031	5.67725	5.22184	4.33018	4.67661	4.16256	Olr1358_predicted	Rattus norvegicus olfactory receptor 1358 (predicted) (Olr1358_predicted), mRNA [NM_214822]	NM_214822	287077	GO:0007186|GO:0050911|GO:0004984|GO:0016021	Rn.142203
A_44_P351252	0.143004	4.30763	4.70342	5.24827	5.13257	5.16151	4.71042	4.91166	4.7949	5.53129	Olr1353_predicted	Rattus norvegicus olfactory receptor 1353 (predicted) (Olr1353_predicted), mRNA [NM_001000750]	NM_001000750	405020	GO:0007186|GO:0050911|GO:0004984|GO:0016021	Rn.143628
A_43_P15593	0.143144	4.78958	6.41285	6.06646	5.50544	6.30691	5.96623	5.69955	5.88491	6.58466	Chrm1	Rattus norvegicus cholinergic receptor, muscarinic 1 (Chrm1), mRNA [NM_080773]	NM_080773	25229	GO:0006464|GO:0007165|GO:0007205|GO:0007207|GO:0007213|GO:0007274|GO:0007399|GO:0008283|GO:0008284|GO:0040012|GO:0001584|GO:0004435|GO:0004872|GO:0004981|GO:0005624|GO:0005886|GO:0005887|GO:0016021|GO:0045202|GO:0045211	Rn.119395
A_44_P547791	0.143162	3.17646	3.05577	4.52882	3.85708	5.62332	4.73354	4.12282	3.98317	4.35561	Gpr119	Rattus norvegicus G protein-coupled receptor 119 (Gpr119), mRNA [NM_181770]	NM_181770	302813	GO:0007165|GO:0007186|GO:0030073|GO:0001619|GO:0004872|GO:0004930|GO:0005887|GO:0016020|GO:0016021	Rn.96430
A_44_P139828	0.148859	3.0087	4.1097	4.52879	4.14188	4.73201	3.40818	4.00469	3.71564	4.75463	Olr92_predicted	Rattus norvegicus olfactory receptor 92 (predicted) (Olr92_predicted), mRNA [NM_001000140]	NM_001000140	293233	GO:0007186|GO:0050911|GO:0004984|GO:0016021	Rn.141895
A_44_P212602	0.149112	6.0934	6.31494	6.93345	6.66008	6.13781	5.84972	6.60751	6.75804	7.45274	Olr232_predicted	Rattus norvegicus olfactory receptor 232 (predicted) (Olr232_predicted), mRNA [NM_001001035]	NM_001001035	405921	GO:0007186|GO:0050911|GO:0004984|GO:0016021	Rn.141787
A_44_P220334	0.150116	4.22188	3.70302	5.18894	4.46672	5.03902	3.90855	4.33847	4.55556	5.35044	Olr1729_predicted	PREDICTED: Rattus norvegicus olfactory receptor 1729 (predicted) (Olr1729_predicted), mRNA [XM_227932]		294186	GO:0007186|GO:0050911|GO:0004984|GO:0016021
A_44_P172712	0.150717	6.85904	6.99788	7.83017	7.18012	7.87432	7.30549	7.37051	7.55778	7.97442	Olr304_predicted	Rattus norvegicus olfactory receptor 304 (predicted) (Olr304_predicted), mRNA [NM_001001039]	NM_001001039	405925	GO:0007186|GO:0050911|GO:0004984|GO:0016021	Rn.141734
A_44_P308956	0.150791	2.04275	2.00343	2.89053	3.35319	4.10579	2.91232	3.0632	3.00393	3.42612	Gabre	Rattus norvegicus GABA-A epsilon subunit splice variant mRNA, partial cds [AF255385]	AF255385	65191	GO:0006810|GO:0006811|GO:0006821|GO:0007214|GO:0007268|GO:0042493|GO:0004890|GO:0005216|GO:0005230|GO:0005254|GO:0030594|GO:0031404|GO:0005615|GO:0005887|GO:0016020|GO:0016021|GO:0045211	Rn.54455
A_44_P409574	0.156368	3.53848	4.50037	4.88165	4.05271	4.25693	3.52885	3.6811	3.76978	4.94824	Olr1388_predicted	Rattus norvegicus olfactory receptor 1388 (predicted) (Olr1388_predicted), mRNA [NM_001000788]	NM_001000788	405066	GO:0007186|GO:0050911|GO:0004984|GO:0016021	Rn.142177
A_44_P381764	0.156368	5.37448	6.68598	6.57317	6.09248	5.6031	5.20674	5.6381	5.31942	7.01565	Olr82_predicted	Rattus norvegicus olfactory receptor 82 (predicted) (Olr82_predicted), mRNA [NM_001001282]	NM_001001282	365328	GO:0007186|GO:0050911|GO:0004984|GO:0016021	Rn.141904
A_44_P226726	0.160904	7.27555	8.13702	7.95396	7.74316	8.42534	7.28741	7.75378	7.45622	8.75942	Olr288_predicted	Rattus norvegicus olfactory receptor 288 (predicted) (Olr288_predicted), mRNA [NM_001000231]	NM_001000231	293590	GO:0007186|GO:0050911|GO:0004984|GO:0016021	Rn.141744
A_44_P255068	0.161963	5.6884	6.90505	7.07214	6.52241	6.31958	5.89491	6.41798	6.10512	7.7532	Olr1124_predicted	Rattus norvegicus olfactory receptor 1124 (predicted) (Olr1124_predicted), mRNA [NM_001000426]	NM_001000426	300392	GO:0007186|GO:0050911|GO:0004984|GO:0016021	Rn.143611
A_44_P132743	0.162052	3.6545	4.18378	4.67067	4.06451	4.95668	3.87613	4.30817	4.03116	5.42976	Olr1486_predicted	Rattus norvegicus olfactory receptor 1486 (predicted) (Olr1486_predicted), mRNA [NM_001000720]	NM_001000720	404972	GO:0007186|GO:0050911|GO:0004984|GO:0016021	Rn.142090
A_44_P503356	0.166179	5.71395	6.25482	6.40345	6.14178	6.1238	5.56837	5.58446	5.57706	6.95767	Olr1236_predicted	Rattus norvegicus olfactory receptor 1236 (predicted) (Olr1236_predicted), mRNA [NM_001000812]	NM_001000812	405098	GO:0007186|GO:0050911|GO:0004984|GO:0016021	Rn.143534
A_44_P503350	0.17068	6.03675	6.72621	7.37997	6.84651	7.67283	6.2619	6.73754	6.97062	7.7858	Olr1142_predicted	Rattus norvegicus olfactory receptor 1142 (predicted) (Olr1142_predicted), mRNA [NM_001000877]	NM_001000877	405175	GO:0007186|GO:0050911|GO:0004984|GO:0016021	Rn.143600
A_44_P470545	0.1719	2.49663	2.78464	3.78621	4.23012	4.23917	2.95781	3.10933	3.30062	3.76304	Olr1129_predicted	Rattus norvegicus olfactory receptor 1129 (predicted) (Olr1129_predicted), mRNA [NM_001000879]	NM_001000879	405178	GO:0007186|GO:0050911|GO:0004984|GO:0016021	Rn.143607
A_44_P334860	0.17337	4.93441	5.68424	6.10224	5.5531	5.21119	4.81253	5.31487	5.27055	6.71487	Olr1513_predicted	Rattus norvegicus olfactory receptor 1513 (predicted) (Olr1513_predicted), mRNA [NM_001000035]	NM_001000035	287513	GO:0007186|GO:0007608|GO:0050911|GO:0001584|GO:0004984|GO:0016021	Rn.142077
A_44_P402559	0.175623	2.66038	4.66626	4.8414	4.18942	5.65183	5.2734	4.63263	4.83853	5.11973	Olr1598_predicted	Rattus norvegicus olfactory receptor 1598 (predicted) (Olr1598_predicted), mRNA [NM_001000910]	NM_001000910	405221	GO:0007186|GO:0050911|GO:0004984|GO:0016021	Rn.142331
A_44_P531665	0.179534	2.82891	3.89109	3.89512	2.88557	4.27445	3.3869	3.67035	3.4637	5.04789	Olr330_predicted	Rattus norvegicus olfactory receptor 330 (predicted) (Olr330_predicted), mRNA [NM_001000761]	NM_001000761	405034	GO:0007186|GO:0050911|GO:0004984|GO:0016021	Rn.141701
A_44_P449656	0.180687	4.50078	5.15519	5.48048	4.80142	5.10544	4.00127	5.13091	5.29185	6.26261	Olr419_predicted	Rattus norvegicus olfactory receptor 419 (predicted) (Olr419_predicted), mRNA [NM_001000968]	NM_001000968	405321	GO:0007186|GO:0050911|GO:0004984|GO:0016021	Rn.143022
A_44_P503396	0.185013	2.72749	4.16072	3.88027	3.31603	3.6447	2.71691	3.6007	3.37241	4.2037	Olr1314_predicted	Rattus norvegicus olfactory receptor 1314 (predicted) (Olr1314_predicted), mRNA [NM_001000468]	NM_001000468	300615	GO:0007186|GO:0050911|GO:0004984|GO:0016021	Rn.143483
A_44_P520036	0.185013	5.07746	6.08853	6.4702	5.51288	5.84801	6.25221	5.54762	5.91157	6.53675	Olr916_predicted	Rattus norvegicus olfactory receptor 916 (predicted) (Olr916_predicted), mRNA [NM_001000587]	NM_001000587	366797	GO:0007186|GO:0050911|GO:0004984|GO:0016021	Rn.143392
A_43_P12283	0.185981	5.15974	4.83934	6.57369	5.34572	5.01746	4.73846	5.25184	5.1975	5.51052	Mog	Rattus norvegicus myelin oligodendrocyte glycoprotein (Mog), mRNA [NM_022668]	NM_022668	24558	GO:0006355|GO:0006464|GO:0006512|GO:0006955|GO:0007165|GO:0007186|GO:0007268|GO:0007417|GO:0007608|GO:0019882|GO:0050896|GO:0003676|GO:0004872|GO:0004984|GO:0008270|GO:0046872|GO:0005622|GO:0005886|GO:0005887|GO:0016020|GO:0016021|GO:0042612	Rn.9687
A_44_P503395	0.187112	6.76281	7.88382	7.91195	7.34845	8.03886	8.1865	7.46194	7.76585	8.4374	Olr63	Rattus norvegicus olfactory receptor 63 (Olr63), mRNA [NM_001000542]	NM_001000542	365323	GO:0007165|GO:0007186|GO:0007608|GO:0050896|GO:0050911|GO:0004872|GO:0004984|GO:0016020|GO:0016021	Rn.129398
A_44_P494031	0.19399	6.55038	7.3086	7.68454	7.02114	6.94765	6.36609	6.85635	7.24531	7.79568	Olr733_predicted	Rattus norvegicus olfactory receptor 733 (predicted) (Olr733_predicted), mRNA [NM_001000618]	NM_001000618	404810	GO:0007186|GO:0050911|GO:0004984|GO:0016021	Rn.142787
A_44_P316046	0.198768	7.97361	8.60685	8.61815	8.68019	8.91969	8.46966	8.39608	8.59443	9.23132	Olr1234_predicted	Rattus norvegicus olfactory receptor 1234 (predicted) (Olr1234_predicted), mRNA [NM_001000446]	NM_001000446	300558	GO:0007186|GO:0050911|GO:0004984|GO:0016021	Rn.143535
A_44_P107190	0.200134	3.3103	4.12159	3.90878	3.69582	3.42176	3.57348	3.97531	3.74918	5.44013	Olr662_predicted	Rattus norvegicus olfactory receptor 662 (predicted) (Olr662_predicted), mRNA [NM_001001060]	NM_001001060	405948	GO:0007186|GO:0050911|GO:0004984|GO:0016021	Rn.142839
A_44_P491747	0.205728	2.20134	2.80301	3.08054	2.53977	3.9346	3.15472	2.82508	2.97327	3.16192	Olr141_predicted	Rattus norvegicus olfactory receptor 141 (predicted) (Olr141_predicted), mRNA [NM_001001274]	NM_001001274	293280	GO:0007186|GO:0050911|GO:0004984|GO:0016021	Rn.141857
A_44_P391126	0.206199	5.73692	6.51141	7.11805	6.17013	7.36588	6.59726	6.46456	6.83627	7.36478	Olr56_predicted	Rattus norvegicus olfactory receptor 56 (predicted) (Olr56_predicted), mRNA [NM_001000130]	NM_001000130	293205	GO:0007186|GO:0050911|GO:0004984|GO:0016021	Rn.141921
A_44_P554985	0.208493	2.86987	3.98662	3.98562	3.65336	3.5636	3.19261	3.7008	3.46518	4.45117	Olr1391_predicted	Rattus norvegicus olfactory receptor 1391 (predicted) (Olr1391_predicted), mRNA [NM_001001089]	NM_001001089	405983	GO:0007186|GO:0050911|GO:0004984|GO:0016021	Rn.142175
A_44_P445074	0.209124	2.17548	3.3482	3.22115	2.41429	4.61582	3.2137	2.01633	2.56087	3.62753	Olr283_predicted	Rattus norvegicus olfactory receptor 283 (predicted) (Olr283_predicted), mRNA [NM_001001010]	NM_001001010	405384	GO:0007186|GO:0050911|GO:0004984|GO:0016021	Rn.141758
A_43_P12481	0.210876	8.03845	8.82635	9.28308	8.79456	9.77729	8.4903	8.96719	9.14302	9.6234	Gabbr1	Rattus norvegicus mRNA for GABAB receptor 1d, complete cds. [AB016161]	AB016161	81657	GO:0001649|GO:0007165|GO:0007186|GO:0007194|GO:0007214|GO:0004872|GO:0004965|GO:0005515|GO:0005737|GO:0005887|GO:0016020|GO:0016021|GO:0045211	Rn.30059
A_44_P276242	0.2123	3.61489	4.10495	4.51593	3.97717	4.98972	4.55328	4.24951	4.18264	5.75628	Olr718_predicted	Rattus norvegicus olfactory receptor 718 (predicted) (Olr718_predicted), mRNA [NM_001000361]	NM_001000361	295910	GO:0007186|GO:0050911|GO:0004984|GO:0016021	Rn.142797
A_44_P498719	0.213129	2.80482	4.33296	3.92359	2.99063	3.73874	3.34598	3.52638	3.59662	4.47276	Olr208_predicted	Rattus norvegicus olfactory receptor 208 (predicted) (Olr208_predicted), mRNA [NM_001000194]	NM_001000194	293355	GO:0007186|GO:0050911|GO:0004984|GO:0016021	Rn.141804
A_44_P323232	0.213145	4.06098	4.71041	5.08344	4.83336	5.72353	5.01514	4.23773	4.80112	4.81259	Olr1641_predicted	Rattus norvegicus olfactory receptor 1641 (predicted) (Olr1641_predicted), mRNA [NM_001000100]	NM_001000100	290050	GO:0007165|GO:0007186|GO:0007608|GO:0050896|GO:0050911|GO:0004872|GO:0004984|GO:0016020|GO:0016021	Rn.142431
A_44_P206844	0.213801	4.53572	3.89576	4.26404	4.52268	3.52236	3.35123	3.98916	3.73643	3.7834	Hcrtr2	Rattus norvegicus hypocretin (orexin) receptor 2 (Hcrtr2), mRNA [NM_013074]	NM_013074	25605	GO:0007165|GO:0007200|GO:0007218|GO:0007631|GO:0001584|GO:0004872|GO:0004930|GO:0016499|GO:0016020|GO:0016021	Rn.9893
A_44_P339614	0.21504	3.27608	4.18317	4.33946	4.02561	4.08741	3.09127	3.7792	3.46612	5.02585	Olr245_predicted	Rattus norvegicus olfactory receptor 245 (predicted) (Olr245_predicted), mRNA [NM_001000215]	NM_001000215	293390	GO:0007186|GO:0050911|GO:0004984|GO:0016021	Rn.141778
A_44_P121136	0.215427	2.21605	4.54221	4.35222	3.72401	4.69128	4.03716	3.80012	4.49158	4.6666	Olr108_predicted	Rattus norvegicus olfactory receptor 108 (predicted) (Olr108_predicted), mRNA [NM_001000149]	NM_001000149	293247	GO:0007186|GO:0050911|GO:0004984|GO:0016021	Rn.141883
A_44_P440321	0.219477	1.90563	3.61588	3.38268	3.02239	3.7071	3.45391	2.88259	2.25513	4.61788	Olr788_predicted	Rattus norvegicus olfactory receptor 788 (predicted) (Olr788_predicted), mRNA [NM_001000602]	NM_001000602	404790	GO:0007186|GO:0050911|GO:0004984|GO:0016021	Rn.142744
A_44_P252592	0.224805	2.43873	3.56252	3.9367	3.09838	3.53765	2.36703	2.80723	2.95305	4.28155	Olr234_predicted	Rattus norvegicus olfactory receptor 234 (predicted) (Olr234_predicted), mRNA [NM_001000208]	NM_001000208	293379	GO:0007186|GO:0050911|GO:0004984|GO:0016021	Rn.141785
A_44_P393325	0.224812	3.01036	3.3703	4.39152	3.10497	4.56124	3.78175	3.23586	3.59156	4.60379	Olr1642_predicted	Rattus norvegicus olfactory receptor 1642 (predicted) (Olr1642_predicted), mRNA [NM_001000832]	NM_001000832	405121	GO:0007186|GO:0050911|GO:0004984|GO:0016021	Rn.142430
A_44_P182367	0.225174	2.14349	4.13712	4.87112	3.89445	4.98703	4.08871	3.14504	3.65847	4.60464	Olr1217_predicted	Rattus norvegicus olfactory receptor 1217 (predicted) (Olr1217_predicted), mRNA [NM_001000439]	NM_001000439	300540	GO:0007186|GO:0050911|GO:0004984|GO:0016021	Rn.138154
A_44_P112162	0.225785	4.31071	4.98216	5.2324	4.79736	4.7043	3.9205	4.72103	4.6875	5.78715	Olr1611_predicted	PREDICTED: Rattus norvegicus olfactory receptor 1611 (predicted) (Olr1611_predicted), mRNA [XM_223954]		290009	GO:0007186|GO:0050911|GO:0004984|GO:0016021
A_43_P13148	0.228837	6.67794	7.62381	7.92002	7.4695	8.1826	7.20035	7.70799	7.08624	8.70089	Hrh4	Rattus norvegicus histamine H4 receptor (Hrh4), mRNA [NM_131909]	NM_131909	170704	GO:0006954|GO:0007165|GO:0007186|GO:0001584|GO:0004872|GO:0004969|GO:0005615|GO:0005624|GO:0005887|GO:0016020|GO:0016021	Rn.162272
A_44_P552624	0.230961	5.23115	5.35624	5.72412	5.61492	5.15546	4.76159	5.60827	5.26924	6.24893	Olr259_predicted	Rattus norvegicus olfactory receptor 259 (predicted) (Olr259_predicted), mRNA [NM_001000222]	NM_001000222	293402	GO:0007186|GO:0050911|GO:0004984|GO:0016021	Rn.141772
A_44_P438327	0.236411	1.94215	3.16722	2.99611	2.35285	2.93146	2.44357	2.35045	2.96383	3.6608	RGD1565669_predicted	Rattus norvegicus similar to putative pheromone receptor (LOC308551), mRNA [XM_218549]	XM_218549	308551	GO:0006306|GO:0003677|GO:0008067|GO:0008170|GO:0016020
A_44_P158699	0.236821	9.81323	10.379	10.1703	10.5069	10.2927	10.4458	10.4643	10.5097	11.019	Olr1423_predicted	Rattus norvegicus olfactory receptor 1423 (predicted) (Olr1423_predicted), mRNA [NM_001000006]	NM_001000006	287309	GO:0007186|GO:0050911|GO:0004984|GO:0016021	Rn.142146
A_43_P16378	0.241987	2.69889	3.38923	2.33122	2.71193	3.80315	3.17878	2.83681	2.75339	2.91965	Olr1283	Rattus norvegicus olfactory receptor 1283 (Olr1283), mRNA [NM_001000518]	NM_001000518	315572	GO:0007165|GO:0007186|GO:0007608|GO:0050896|GO:0050911|GO:0004872|GO:0004984|GO:0016020|GO:0016021	Rn.120679
A_44_P400299	0.247008	3.57947	3.7582	5.1931	5.05385	6.1734	5.20361	4.56696	4.99838	5.42074	Olr428_predicted	Rattus norvegicus olfactory receptor 428 (predicted) (Olr428_predicted), mRNA [NM_001000394]	NM_001000394	296689	GO:0007186|GO:0050911|GO:0004984|GO:0016021	Rn.143014
A_44_P465990	0.256709	5.46328	5.96446	6.57478	6.08842	6.07453	5.3224	5.71183	5.5205	6.83307	Olr227_predicted	Rattus norvegicus olfactory receptor 227 (predicted) (Olr227_predicted), mRNA [NM_001000203]	NM_001000203	293370	GO:0007186|GO:0050911|GO:0004984|GO:0016021	Rn.141790
A_43_P16380	0.256872	2.5125	4.69236	3.84955	4.86397	5.064	4.34359	3.28026	3.70522	3.64671	Olr1356	Rattus norvegicus olfactory receptor 1356 (Olr1356), mRNA [NM_001000493]	NM_001000493	302954	GO:0007165|GO:0007186|GO:0007608|GO:0050896|GO:0050911|GO:0004872|GO:0004984|GO:0016020|GO:0016021	Rn.113181
A_44_P151558	0.258416	3.59433	3.98016	4.59771	4.41553	3.03481	3.99694	3.62916	4.0239	4.86816	Olr199_predicted	Rattus norvegicus olfactory receptor 199 (predicted) (Olr199_predicted), mRNA [NM_001001034]	NM_001001034	405920	GO:0007186|GO:0050911|GO:0004984|GO:0016021	Rn.141812
A_43_P11962	0.260593	4.53259	5.35933	5.42093	4.81126	5.7531	4.60605	5.07047	4.66576	6.06621	Galr3	Rattus norvegicus galanin receptor 3 (Galr3), mRNA [NM_019173]	NM_019173	29235	GO:0007165|GO:0007186|GO:0007194|GO:0007218|GO:0007268|GO:0007611|GO:0007631|GO:0001584|GO:0004872|GO:0004966|GO:0005886|GO:0016020|GO:0016021	Rn.30069
A_44_P123412	0.264125	3.31118	3.90649	5.09482	4.15469	5.36848	4.80154	4.68575	4.26053	5.29045	Olr1652_predicted	Rattus norvegicus olfactory receptor 1652 (predicted) (Olr1652_predicted), mRNA [NM_001001122]	NM_001001122	406035	GO:0007186|GO:0050911|GO:0004984|GO:0016021	Rn.142517
A_44_P379441	0.267238	4.99729	6.07418	6.25348	5.78027	5.95053	5.27578	5.76305	5.16116	6.7713	Olr409_predicted	Rattus norvegicus olfactory receptor 409 (predicted) (Olr409_predicted), mRNA [NM_001000827]	NM_001000827	405116	GO:0007186|GO:0050911|GO:0004984|GO:0016021	Rn.143030
A_44_P182306	0.272311	5.69291	6.29275	6.68262	6.05996	6.69523	5.50468	5.75955	6.0922	6.70556	Olr563_predicted	Rattus norvegicus olfactory receptor 563 (predicted) (Olr563_predicted), mRNA [NM_001000666]	NM_001000666	404868	GO:0007186|GO:0050911|GO:0004984|GO:0016021	Rn.142901
A_44_P552604	0.28283	5.0159	5.97002	6.79729	5.80853	6.6565	6.48043	5.98004	6.24323	7.25856	Olr734_predicted	Rattus norvegicus olfactory receptor 734 (predicted) (Olr734_predicted), mRNA [NM_001000617]	NM_001000617	404809	GO:0007186|GO:0050911|GO:0004984|GO:0016021	Rn.142786
A_44_P104704	0.285581	5.48071	6.19445	6.3607	6.12094	5.97078	5.83442	6.28843	6.41289	7.03012	Taar7b	Rattus norvegicus trace-amine-associated receptor 7b (Taar7b), mRNA [NM_175586]	NM_175586	294126	GO:0007165|GO:0007186|GO:0001584|GO:0004872|GO:0016020|GO:0016021	Rn.138141
A_44_P555055	0.287137	5.03239	5.77733	5.91968	5.36785	6.32344	6.49395	5.26864	5.53381	6.04717	Olr1196_predicted	Rattus norvegicus olfactory receptor 1196 (predicted) (Olr1196_predicted), mRNA [NM_001000435]	NM_001000435	300524	GO:0007186|GO:0007608|GO:0050911|GO:0001584|GO:0004930|GO:0004984|GO:0016020|GO:0016021	Rn.143561
A_44_P400260	0.293967	2.85666	4.35884	4.0787	3.17108	4.34289	3.05589	3.62384	3.06082	4.55766	Olr396_predicted	Rattus norvegicus olfactory receptor 396 (predicted) (Olr396_predicted), mRNA [NM_001000831]	NM_001000831	405120	GO:0007186|GO:0050911|GO:0004984|GO:0016021	Rn.143042
A_44_P480042	0.296133	4.12122	5.5432	5.53577	5.20908	5.6852	5.27757	4.45361	4.90267	6.0362	Olr903_predicted	Rattus norvegicus olfactory receptor 903 (predicted) (Olr903_predicted), mRNA [NM_001001361]	NM_001001361	288808	GO:0007186|GO:0050911|GO:0004984|GO:0016021	Rn.143396
A_44_P175125	0.299944	3.37803	4.53241	5.47031	4.94006	5.5656	5.06168	4.95718	5.09397	5.50577	Olr1567_predicted	Rattus norvegicus olfactory receptor 1567 (predicted) (Olr1567_predicted), mRNA [NM_001000043]	NM_001000043	287970	GO:0007165|GO:0007186|GO:0007608|GO:0050896|GO:0050911|GO:0004872|GO:0004984|GO:0016020|GO:0016021	Rn.142229
A_43_P16266	0.30537	4.77004	5.84687	6.39767	5.46642	6.5497	5.996	5.07317	5.8632	6.58646	Olr1077	Rattus norvegicus olfactory receptor 1077 (Olr1077), mRNA [NM_001000941]	NM_001000941	405280	GO:0007186|GO:0050911|GO:0004984|GO:0016021	Rn.124681
A_44_P184567	0.310968	7.86182	8.43604	8.62826	8.30474	8.88053	8.70628	8.44909	8.49854	9.00577	Olr1384	Rattus norvegicus olfactory receptor gene Olr1384 (Olr1384), mRNA [NM_001002291]	NM_001002291	405398	GO:0007186|GO:0004984|GO:0016021	Rn.142181
A_44_P381690	0.312616	5.95121	6.49882	6.90858	6.25004	7.32391	6.72213	6.15775	6.62247	7.24063	Olr522_predicted	Rattus norvegicus olfactory receptor 522 (predicted) (Olr522_predicted), mRNA [NM_001000562]	NM_001000562	366100	GO:0007186|GO:0050911|GO:0004984|GO:0016021	Rn.127929
A_44_P395654	0.327809	7.09011	7.86778	7.98637	7.60466	7.97313	8.33932	8.02508	8.32331	8.80327	Olr1516_predicted	Rattus norvegicus olfactory receptor 1516 (predicted) (Olr1516_predicted), mRNA [NM_001000038]	NM_001000038	287520	GO:0007186|GO:0050911|GO:0001584|GO:0004984|GO:0016021	Rn.142074
A_44_P231337	0.340021	1.96623	3.81682	4.04534	3.17039	3.18374	3.07757	3.37494	3.71484	4.35643	Olr637_predicted	Rattus norvegicus olfactory receptor 637 (predicted) (Olr637_predicted), mRNA [NM_001001126]	NM_001001126	406053	GO:0007186|GO:0050911|GO:0004984|GO:0016021	Rn.142856
A_44_P522461	0.342684	6.55493	7.38968	7.14056	7.05687	7.74054	6.98369	7.12629	6.95569	7.96058	Olr1229_predicted	Rattus norvegicus olfactory receptor 1229 (predicted) (Olr1229_predicted), mRNA [NM_001000444]	NM_001000444	300554	GO:0007186|GO:0050911|GO:0004984|GO:0016021	Rn.143540
A_44_P501035	0.356369	5.15446	6.34192	6.62678	5.77899	7.48951	6.84832	5.99063	6.24172	7.03203	Olr1096_predicted	Rattus norvegicus olfactory receptor 1096 (predicted) (Olr1096_predicted), mRNA [NM_001000485]	NM_001000485	302027	GO:0007186|GO:0050911|GO:0004984|GO:0016021	Rn.143326
A_44_P550256	0.365781	2.73601	3.32106	3.84726	3.08516	4.26118	3.75957	2.57349	3.00794	3.76847	Olr1625_predicted	Rattus norvegicus olfactory receptor 1625 (predicted) (Olr1625_predicted), mRNA [NM_001000971]	NM_001000971	405326	GO:0007186|GO:0050911|GO:0004984|GO:0016021	Rn.142446
A_44_P397927	0.374356	5.4479	6.9044	6.94225	6.32263	7.13682	6.58157	6.39443	6.47953	7.20877	Olr1734_predicted	Rattus norvegicus olfactory receptor 1734 (predicted) (Olr1734_predicted), mRNA [NM_001001119]	NM_001001119	406018	GO:0007186|GO:0050911|GO:0004984|GO:0016021	Rn.142667
A_44_P104801	0.381531	6.36774	6.92182	7.62104	6.8476	6.76739	7.01057	7.34654	7.28925	7.88454	Olr1349_predicted	Rattus norvegicus olfactory receptor 1349 (predicted) (Olr1349_predicted), mRNA [NM_001000484]	NM_001000484	301611	GO:0007186|GO:0050911|GO:0004984|GO:0016021	Rn.143632
A_44_P383994	0.388986	3.08267	4.20317	5.16905	4.04563	5.60855	5.04858	4.27653	4.77677	5.34329	Olr255_predicted	Rattus norvegicus olfactory receptor 255 (predicted) (Olr255_predicted), mRNA [NM_001000947]	NM_001000947	405291	GO:0007186|GO:0050911|GO:0004984|GO:0016021	Rn.141774
A_44_P243012	0.412958	2.67436	2.87428	4.03865	3.46406	4.8474	3.47398	3.49306	3.63051	4.02324	Olr111_predicted	Rattus norvegicus olfactory receptor 111 (predicted) (Olr111_predicted), mRNA [NM_001000742]	NM_001000742	405006	GO:0007186|GO:0050911|GO:0004984|GO:0016021	Rn.141880
A_44_P203324	0.417835	4.43235	5.73243	5.50381	4.10846	5.89672	5.41157	3.99176	4.55413	5.61025	Olr70_predicted	Rattus norvegicus olfactory receptor 70 (predicted) (Olr70_predicted), mRNA [NM_001001269]	NM_001001269	293215	GO:0007186|GO:0050911|GO:0004984|GO:0016021	Rn.141913
A_44_P170423	0.444729	2.78682	3.83515	3.88158	3.75342	3.64685	3.19518	3.50734	3.31775	3.94263	Olr695_predicted	Rattus norvegicus olfactory receptor 695 (predicted) (Olr695_predicted), mRNA [NM_001000628]	NM_001000628	404820	GO:0007186|GO:0050911|GO:0004984|GO:0016021	Rn.142815
A_44_P280813	0.4476	4.5691	5.37963	5.40715	5.07711	5.54503	5.10143	4.7629	4.51201	5.91503	Olr811_predicted	Rattus norvegicus olfactory receptor 811 (predicted) (Olr811_predicted), mRNA [NM_001000848]	NM_001000848	405138	GO:0007186|GO:0050911|GO:0004984|GO:0016021	Rn.143111
A_42_P641587	0.455303	4.66487	5.51786	5.65866	5.08656	5.84717	5.15763	4.92051	4.59726	6.17758	Gabrb2	Rattus norvegicus gamma-aminobutyric acid (GABA-A) receptor, subunit beta 2 (Gabrb2), mRNA [NM_012957]	NM_012957	25451	GO:0006810|GO:0006811|GO:0007214|GO:0007268|GO:0004890|GO:0005216|GO:0005230|GO:0005237|GO:0005254|GO:0005515|GO:0030594|GO:0031404|GO:0005615|GO:0005887|GO:0016020|GO:0016021|GO:0045211	Rn.207158
A_44_P132783	0.460744	5.22068	6.22596	6.5642	5.34969	6.27295	5.7529	5.04719	5.75867	6.36544	Olr1385_predicted	Rattus norvegicus olfactory receptor 1385 (predicted) (Olr1385_predicted), mRNA [NM_214833]	NM_214833	287236	GO:0007186|GO:0050911|GO:0004984|GO:0016021	Rn.142180
A_44_P297057	0.472538	3.09518	3.91029	4.25012	3.78533	4.04131	3.56089	3.95104	4.0491	4.98887	Olr1605_predicted	Rattus norvegicus olfactory receptor 1605 (predicted) (Olr1605_predicted), mRNA [NM_001000088]	NM_001000088	289923	GO:0007186|GO:0050911|GO:0004984|GO:0016021	Rn.142463
A_44_P533916	0.478134	6.00728	6.79486	7.45639	6.33098	7.27087	6.59315	6.57171	6.80148	7.44002	Olr1072_predicted	Rattus norvegicus olfactory receptor 1072 (predicted) (Olr1072_predicted), mRNA [NM_001000062]	NM_001000062	288822	GO:0007186|GO:0050911|GO:0004984|GO:0016021	Rn.143341
A_44_P285662	0.484251	2.40594	4.74732	4.39634	3.60157	5.18508	4.42587	3.72068	4.06806	4.48183	Olr1428_predicted	Rattus norvegicus olfactory receptor 1428 (predicted) (Olr1428_predicted), mRNA [NM_001000011]	NM_001000011	287318	GO:0007186|GO:0050911|GO:0004984|GO:0016021	Rn.142143
A_44_P547882	0.484874	6.19106	6.82524	6.85897	6.69851	7.05521	6.55027	6.71314	6.16689	7.60643	Olr569_predicted	Rattus norvegicus olfactory receptor 569 (predicted) (Olr569_predicted), mRNA [NM_001000664]	NM_001000664	404866	GO:0007186|GO:0050911|GO:0004984|GO:0016021	Rn.142898
A_44_P170462	0.487358	3.54145	3.79737	4.29914	3.63939	4.89461	4.09589	3.62453	3.47639	5.1362	Olr674_predicted	Rattus norvegicus olfactory receptor 674 (predicted) (Olr674_predicted), mRNA [NM_001000352]	NM_001000352	295881	GO:0007186|GO:0050911|GO:0004984|GO:0016021	Rn.142828
A_44_P522416	0.491411	1.97489	3.80958	3.33975	2.71342	4.32502	3.4867	2.30791	2.92514	3.49436	Olr1144_predicted	Rattus norvegicus olfactory receptor 1144 (predicted) (Olr1144_predicted), mRNA [NM_001000876]	NM_001000876	405174	GO:0007165|GO:0007186|GO:0050911|GO:0004872|GO:0004984|GO:0016020|GO:0016021	Rn.143598
A_44_P290407	0.495203	5.63768	4.96251	5.06998	5.67138	5.02605	5.29899	4.91263	4.85516	4.42485	LOC685243	PREDICTED: Rattus norvegicus similar to C-C chemokine receptor type 11 (C-C CKR-11) (CC-CKR-11) (CCR-11) (Chemokine receptor-like 1) (CCRL1) (CCX CKR), transcript variant 2 (LOC685243), mRNA [XM_001061617]	XM_001061617	685243	GO:0007165|GO:0007186|GO:0001584|GO:0004872|GO:0016493|GO:0016020|GO:0016021	Rn.169598
A_44_P146773	0.507446	3.452	4.11134	4.63538	4.13595	4.73673	3.36167	4.3568	4.3979	5.15404	Olr8_predicted	Rattus norvegicus olfactory receptor 8 (predicted) (Olr8_predicted), mRNA [NM_001000113]	NM_001000113	292563	GO:0007186|GO:0050911|GO:0004984|GO:0005529|GO:0016021	Rn.142001
A_44_P498735	0.507954	7.24923	8.30612	8.46788	7.81172	8.56006	7.98231	7.84399	8.0922	8.80805	Olr1418_predicted	Rattus norvegicus olfactory receptor 1418 (predicted) (Olr1418_predicted), mRNA [NM_001000008]	NM_001000008	287313	GO:0007186|GO:0050911|GO:0004984|GO:0016021	Rn.142149
A_44_P130420	0.514688	2.04427	5.0675	3.86178	3.30861	4.72031	4.21595	3.22782	3.82346	4.02512	Olr1327_predicted	Rattus norvegicus olfactory receptor 1327 (predicted) (Olr1327_predicted), mRNA [NM_001000475]	NM_001000475	300627	GO:0007186|GO:0050911|GO:0004984|GO:0016021	Rn.143473
A_44_P294756	0.528173	2.093	2.96019	3.45586	2.67421	4.80042	3.52448	2.85789	3.04146	3.43251	Olr315_predicted	Rattus norvegicus olfactory receptor 315 (predicted) (Olr315_predicted), mRNA [NM_001000243]	NM_001000243	293609	GO:0007186|GO:0050911|GO:0004984|GO:0016021	Rn.141724
A_44_P428886	0.529765	5.97954	7.28724	7.21529	6.70027	7.16133	6.82066	6.43287	6.20535	7.68162	LOC689060	PREDICTED: Rattus norvegicus similar to vomeronasal 2, receptor, 1, transcript variant 2 (LOC689060), mRNA [XM_001068051]	XM_001068051	689060	GO:0008067|GO:0016020
A_44_P438024	0.531486	4.04138	6.05936	5.64393	4.92556	5.10743	4.74423	4.93285	5.38128	5.97361	Olr542_predicted	Rattus norvegicus olfactory receptor 542 (predicted) (Olr542_predicted), mRNA [NM_001000566]	NM_001000566	366105	GO:0007186|GO:0050911|GO:0004984|GO:0016021	Rn.142916
A_44_P491732	0.540393	6.14713	6.92943	7.37403	6.55694	7.05697	6.98654	6.69064	6.98796	7.78518	Olr20_predicted	Rattus norvegicus olfactory receptor 20 (predicted) (Olr20_predicted), mRNA [NM_001000118]	NM_001000118	293083	GO:0007186|GO:0050911|GO:0004984|GO:0016021	Rn.141948
A_44_P114004	0.568493	3.24247	3.81142	3.87014	3.81647	4.6993	3.86919	4.13892	3.45758	5.10569	Olr867_predicted	Rattus norvegicus olfactory receptor 867 (predicted) (Olr867_predicted), mRNA [NM_001000412]	NM_001000412	298476	GO:0007186|GO:0050911|GO:0004984|GO:0016021	Rn.143173
A_44_P348901	0.579494	4.72166	6.23136	6.20888	5.32364	6.00688	5.72864	5.26973	5.67526	6.37207	Olr1638_predicted	Rattus norvegicus olfactory receptor 1638 (predicted) (Olr1638_predicted), mRNA [NM_001000834]	NM_001000834	405123	GO:0007186|GO:0050911|GO:0004984|GO:0016021	Rn.142434
A_44_P342085	0.604038	2.29845	3.21915	3.43966	2.5016	3.87302	3.14493	3.00286	3.24472	3.70543	Olr1571_predicted	Putative gustatory receptor clone PTE58 (Fragment). [Source:Uniprot/SWISSPROT;Acc:P35899] [ENSRNOT00000034210]		363838	GO:0007165|GO:0007186|GO:0050911|GO:0001584|GO:0004872|GO:0004984|GO:0016020|GO:0016021
A_44_P386437	0.62045	3.24829	4.225	4.11848	3.5718	4.08341	3.94822	4.12863	3.67135	4.68089	Olr1697_predicted	Rattus norvegicus olfactory receptor 1697 (predicted) (Olr1697_predicted), mRNA [NM_001001111]	NM_001001111	406010	GO:0007186|GO:0050911|GO:0004984|GO:0016021	Rn.142681
A_44_P273901	0.646319	5.07725	5.587	6.30795	5.41044	5.91735	5.89522	5.45326	5.72287	6.1454	Oxgr1	Rattus norvegicus oxoglutarate (alpha-ketoglutarate) receptor 1 (Oxgr1), mRNA [NM_207588]	NM_207588	290493	GO:0007165|GO:0007186|GO:0007189|GO:0001584|GO:0004872|GO:0016208|GO:0016494|GO:0045028|GO:0016020|GO:0016021	Rn.115325
A_44_P200998	0.646996	4.89888	5.62511	6.3342	5.61115	5.69367	5.29446	5.20062	5.45085	6.15736	Olr921_predicted	Rattus norvegicus olfactory receptor 921 (predicted) (Olr921_predicted), mRNA [NM_001001385]	NM_001001385	366798	GO:0007186|GO:0050911|GO:0004984|GO:0016021	Rn.143389
A_44_P365318	0.655465	4.6524	5.30109	5.70675	4.62804	5.63619	4.8224	4.78196	5.04806	5.68062	Olr1313_predicted	Rattus norvegicus olfactory receptor 1313 (predicted) (Olr1313_predicted), mRNA [NM_001000794]	NM_001000794	405078	GO:0007186|GO:0050911|GO:0004984|GO:0016021	Rn.143484
A_44_P156364	0.660927	6.13234	7.5823	8.00643	7.29973	7.61762	7.04581	6.78286	7.15321	7.87255	Olr1273_predicted	Rattus norvegicus olfactory receptor 1273 (predicted) (Olr1273_predicted), mRNA [NM_001000458]	NM_001000458	300589	GO:0007186|GO:0050911|GO:0004984|GO:0016021	Rn.143506
A_44_P388763	0.701981	7.15174	7.90855	7.85453	7.5136	7.76602	7.8262	7.34622	7.76594	8.35954	Olr1535_predicted	Rattus norvegicus olfactory receptor 1535 (predicted) (Olr1535_predicted), mRNA [NM_001000945]	NM_001000945	405287	GO:0007186|GO:0050911|GO:0004984|GO:0016021	Rn.142273
A_44_P552642	0.735931	2.6011	3.00011	3.22354	2.87254	4.58878	3.30101	2.57404	3.12817	3.46936	Olr447_predicted	Rattus norvegicus olfactory receptor 447 (predicted) (Olr447_predicted), mRNA [NM_001000286]	NM_001000286	295719	GO:0007186|GO:0050911|GO:0004984|GO:0016021	Rn.142983
A_44_P179882	0.818952	2.41459	3.61458	3.95133	3.3478	4.19934	4.26116	3.45699	3.78175	4.01002	Olr1292_predicted	Rattus norvegicus olfactory receptor 1292 (predicted) (Olr1292_predicted), mRNA [NM_001000960]	NM_001000960	405312	GO:0007186|GO:0050911|GO:0004984|GO:0016021	Rn.143498
A_44_P555005	0.838523	4.92311	5.40992	5.95192	5.25171	5.93409	5.35769	4.95996	5.38637	5.98226	Olr1472_predicted	Rattus norvegicus olfactory receptor 1472 (predicted) (Olr1472_predicted), mRNA [NM_001000944]	NM_001000944	405286	GO:0007186|GO:0050911|GO:0004984|GO:0016021	Rn.142096

## Sheet: S6.3
Table S6.3. The genes differentially expressed involved in cell surface receptor linked signal transduction
ProbeName	p-value	0h	0.5h	3h	6h	9h	1d	4d	7d	14d	GeneSymbol	Description	GenbankAccession	EntrezGene	GO(Avadis)	UniGene
A_42_P614175	8.78973e-19	13.8386	13.8716	13.9601	13.8195	13.7813	15.1477	18.0773	18.2595	18.074	Gal	Rattus norvegicus galanin (Gal), mRNA [NM_033237]	NM_033237	29141	GO:0006939|GO:0006950|GO:0006954|GO:0007218|GO:0007399|GO:0007631|GO:0008285|GO:0030073|GO:0030252|GO:0042493|GO:0043065|GO:0050672|GO:0050776|GO:0001664|GO:0005179|GO:0005184|GO:0005576|GO:0005615|GO:0005737|GO:0005794|GO:0030141	Rn.8929
A_43_P11951	8.78973e-19	6.93813	7.05972	7.29044	7.20098	7.42374	9.2248	13.7401	13.877	13.3135	Ucn	Rattus norvegicus urocortin (Ucn), mRNA [NM_019150]	NM_019150	29151	GO:0006979|GO:0007218|GO:0001664|GO:0005179|GO:0005576|GO:0005615	Rn.10190
A_44_P574293	3.03768e-17	8.21166	7.9589	8.00001	8.05059	8.07777	10.4761	11.0767	11.4172	11.1614	Sema6a_predicted	PREDICTED: Rattus norvegicus sema domain, transmembrane domain (TM), and cytoplasmic domain, (semaphorin) 6A (predicted) (Sema6a_predicted), mRNA [XM_341612]	XM_341612	361324	GO:0006915|GO:0007010|GO:0007166|GO:0007399|GO:0007411|GO:0009887|GO:0005515|GO:0016021|GO:0030424	Rn.24818
A_44_P142168	7.8519e-17	10.9066	10.9052	11.1501	10.927	11.1075	13.4934	13.2404	13.3003	12.8409	Adcyap1	Rattus norvegicus adenylate cyclase activating polypeptide 1 (Adcyap1), mRNA [NM_016989]	NM_016989	24166	GO:0007190|GO:0007218|GO:0007267|GO:0007565|GO:0045786|GO:0005057|GO:0005179|GO:0005184|GO:0005576|GO:0005615|GO:0005625	Rn.202559
A_42_P719221	1.65361e-16	7.41264	7.22441	7.02251	7.02278	6.52304	11.7446	15.2922	15.4905	15.5056	Vip	VIP peptides precursor [Contains: Intestinal peptide PHV-42; Intestinal peptide PHI-27 (Peptide histidine isoleucinamide 27); Vasoactive intestinal peptide (VIP) (Vasoactive intestinal polypeptide)]. [Source:Uniprot/SWISSPROT;Acc:P01283]...		117064	GO:0042311|GO:0005179|GO:0005576|GO:0005615	Rn.18675
A_42_P556083	2.38963e-14	6.17828	5.86217	6.18534	6.0977	6.14052	8.09903	10.3323	10.9421	10.7422	Cckbr	Rattus norvegicus cholecystokinin B receptor (Cckbr), mRNA [NM_013165]	NM_013165	25706	GO:0007165|GO:0007186|GO:0007202|GO:0007204|GO:0007586|GO:0007600|GO:0007631|GO:0008283|GO:0008284|GO:0001584|GO:0004435|GO:0004872|GO:0004983|GO:0015054|GO:0046935|GO:0005886|GO:0005887|GO:0016021	Rn.90997
A_44_P344475	4.42927e-14	13.4433	13.4054	13.278	13.5222	13.5161	14.4411	14.9749	14.9908	14.8237	Rhoq	Rattus norvegicus ras homolog gene family, member Q (Rhoq), mRNA [NM_053522]	NM_053522	85428	GO:0007264|GO:0008360|GO:0030036|GO:0000166|GO:0003924|GO:0005515|GO:0005525|GO:0005622|GO:0005886|GO:0016020	Rn.4169
A_42_P741027	5.12145e-13	13.6714	13.8383	13.6201	13.7229	14.46	14.9562	15.3987	15.2671	15.2806	Jun	Rattus norvegicus Jun oncogene (Jun), mRNA [NM_021835]	NM_021835	24516	GO:0000074|GO:0006350|GO:0006355|GO:0006366|GO:0009987|GO:0035026|GO:0045944|GO:0003677|GO:0003690|GO:0003700|GO:0003702|GO:0005515|GO:0016563|GO:0042803|GO:0046982|GO:0046983|GO:0000228|GO:0005634|GO:0005667	Rn.93714
A_44_P150471	5.55949e-13	7.03067	6.75494	6.8373	6.85833	6.6581	7.16459	9.12322	9.09773	8.7514	Gpr88	Rattus norvegicus G-protein coupled receptor 88 (Gpr88), mRNA [NM_031696]	NM_031696	64443	GO:0007165|GO:0007186|GO:0001584|GO:0004872|GO:0004930|GO:0016020|GO:0016021	Rn.59513
A_44_P530389	6.27771e-13	6.01253	7.08697	6.84747	6.69758	8.06519	8.28346	9.56712	10.3476	10.0806	Ecel1	Rattus norvegicus endothelin converting enzyme-like 1 (Ecel1), mRNA [NM_021776]	NM_021776	60417	GO:0006508|GO:0007218|GO:0007242|GO:0004222|GO:0004245|GO:0008237|GO:0008270|GO:0046872|GO:0005887|GO:0016020|GO:0016021	Rn.45803
A_44_P323106	1.79477e-12	10.6364	10.5981	10.5809	10.827	10.8783	11.007	12.2202	11.939	11.6807	Abca1	Rattus norvegicus ATP-binding cassette, sub-family A (ABC1), member 1 (Abca1), mRNA [NM_178095]	NM_178095	313210	GO:0006810|GO:0006911|GO:0007584|GO:0008203|GO:0015914|GO:0030301|GO:0042158|GO:0042493|GO:0045332|GO:0000166|GO:0005515|GO:0005524|GO:0008035|GO:0008509|GO:0015248|GO:0016887|GO:0042626|GO:0005624|GO:0005794|GO:0005886|GO:0005887|GO:0016021|GO:0043231	Rn.148916
A_44_P344492	4.01458e-12	6.52014	5.71524	6.0903	6.41562	5.94607	7.24994	9.20274	9.3682	9.05358	Stat4	Rattus norvegicus signal transducer and activator of transcription 4 (Stat4), mRNA [NM_001012226]	NM_001012226	367264	GO:0006355|GO:0006357|GO:0007242|GO:0007259|GO:0008283|GO:0019221|GO:0003677|GO:0003700|GO:0004871|GO:0005509|GO:0005634	Rn.137580
A_43_P14872	7.97572e-12	11.5926	11.3212	11.3729	11.3614	11.5266	11.7058	14.0731	14.1904	14.0283	Sdc1	Rattus norvegicus syndecan 1 (Sdc1), mRNA [NM_013026]	NM_013026	25216	GO:0007155|GO:0007267|GO:0008092|GO:0050840|GO:0001931|GO:0005887|GO:0009986|GO:0016020|GO:0016021	Rn.11176
A_44_P476915	8.32432e-12	5.34955	5.1991	5.39562	4.92091	4.54054	5.12777	9.81125	10.1961	9.99286	Pdyn	Rattus norvegicus prodynorphin (Pdyn), mRNA [NM_019374]	NM_019374	29190	GO:0006810|GO:0007218|GO:0007268|GO:0046928|GO:0001515|GO:0005215|GO:0005886|GO:0016020	Rn.44471
A_43_P11634	1.6117e-11	14.9918	15.0806	14.7952	14.7988	14.9149	15.3883	16.1717	16.0692	15.9148	Gfra1	Rattus norvegicus glial cell line derived neurotrophic factor family receptor alpha 1 (Gfra1), mRNA [NM_012959]	NM_012959	25454	GO:0007166|GO:0007169|GO:0007399|GO:0009653|GO:0004872|GO:0005102|GO:0016167|GO:0048503|GO:0005615|GO:0016020|GO:0019898|GO:0046658	Rn.88489
A_44_P212850	2.30046e-11	7.75901	7.6947	8.1251	7.80046	7.93218	9.7018	10.1353	10.2438	9.70451	Fgf2	Rattus norvegicus fibroblast growth factor 2 (Fgf2), mRNA [NM_019305]	NM_019305	54250	GO:0000074|GO:0000186|GO:0000187|GO:0000189|GO:0001525|GO:0001759|GO:0001934|GO:0006355|GO:0006700|GO:0006935|GO:0007165|GO:0007243|GO:0007265|GO:0007267|GO:0007268|GO:0007275|GO:0007399|GO:0007517|GO:0008283|GO:0008284|GO:0009887|GO:0010001|GO:0017158|GO:0030154|GO:0030308|GO:0030324|GO:0045597|GO:0045892|GO:0045941|GO:0046668|GO:0005163|GO:0005245|GO:0005515|GO:0008083|GO:0008201|GO:0005576|GO:…	Rn.31808
A_44_P254016	7.91475e-11	7.49432	7.51873	7.71524	7.50001	7.52429	7.56849	8.449	8.93096	9.04277	Avp	Rattus norvegicus arginine vasopressin (Avp), mRNA [NM_016992]	NM_016992	24221	GO:0001659|GO:0006091|GO:0006833|GO:0006939|GO:0006950|GO:0007165|GO:0007267|GO:0030146|GO:0030819|GO:0042310|GO:0050891|GO:0005184|GO:0005185|GO:0005575|GO:0005576|GO:0005615|GO:0005625	Rn.9976
A_44_P119019	1.32084e-09	8.22109	8.18014	8.41734	8.24675	8.36647	7.82206	9.37231	9.95852	10.3081	Cck	Rattus norvegicus cholecystokinin (Cck), mRNA [NM_012829]	NM_012829	25298	GO:0001764|GO:0006915|GO:0007165|GO:0007409|GO:0042755|GO:0005179|GO:0005184|GO:0005576|GO:0005615|GO:0005625|GO:0030424	Rn.9781
A_44_P512936	4.25939e-09	2.23787	2.06682	4.0216	3.43709	4.12007	4.29109	3.63367	3.84237	4.23885	Olr441_predicted	Rattus norvegicus olfactory receptor 441 (predicted) (Olr441_predicted), mRNA [NM_001000283]	NM_001000283	295712	GO:0007186|GO:0050911|GO:0004984|GO:0016021	Rn.142989
A_42_P668072	6.82407e-09	12.1874	12.2582	12.0277	12.102	12.4807	13.2668	13.2769	13.3793	13.0341	Smad1	Rattus norvegicus MAD homolog 1 (Drosophila) (Smad1), mRNA [NM_013130]	NM_013130	25671	GO:0000165|GO:0006350|GO:0006355|GO:0006357|GO:0007165|GO:0007179|GO:0007276|GO:0008285|GO:0009880|GO:0030509|GO:0030901|GO:0030902|GO:0042592|GO:0045944|GO:0003700|GO:0003702|GO:0005057|GO:0005515|GO:0016563|GO:0005622|GO:0005634|GO:0005667|GO:0016021	Rn.10635
A_44_P360501	7.66851e-09	7.41332	6.99524	7.33302	7.16706	6.72344	7.40457	8.36538	8.5385	8.30175	Gabrb1	Rattus norvegicus gamma-aminobutyric acid (GABA-A) receptor, subunit beta 1 (Gabrb1), mRNA [NM_012956]	NM_012956	25450	GO:0006811|GO:0006821|GO:0007165|GO:0007214|GO:0004890|GO:0005216|GO:0005230|GO:0005254|GO:0015276|GO:0030594|GO:0031404|GO:0005615|GO:0005887|GO:0016021|GO:0045211	Rn.207157
A_43_P20927	2.23522e-08	9.94926	9.773	10.1631	9.87049	9.91889	9.18064	8.70072	8.98282	8.8775	Gpr22_predicted	Rattus norvegicus similar to Probable G protein-coupled receptor GPR22 (LOC298944), mRNA [XM_234041]		298944	GO:0007186|GO:0001584|GO:0005887|GO:0016021	Rn.59212
A_44_P440351	2.27819e-08	2.06072	4.83887	4.77273	4.18019	5.59858	5.13096	4.14832	4.60043	5.14752	Olr40_predicted	Rattus norvegicus olfactory receptor 40 (predicted) (Olr40_predicted), mRNA [NM_001000127]	NM_001000127	293197	GO:0007186|GO:0050911|GO:0004984|GO:0016021	Rn.141934
A_43_P15445	3.29717e-08	10.3054	10.3172	10.4009	10.197	10.1735	9.44555	9.40961	9.25072	9.34322	Htr1d	Rattus norvegicus 5-hydroxytryptamine (serotonin) receptor 1D (Htr1d), mRNA [NM_012852]	NM_012852	25323	GO:0007165|GO:0007186|GO:0007187|GO:0007268|GO:0001584|GO:0004872|GO:0004935|GO:0004993|GO:0005887|GO:0016020|GO:0016021	Rn.34834
A_44_P310581	4.70206e-08	17.0136	17.1213	17.0093	16.9366	17.1233	16.624	16.3988	16.2608	16.3138	Dok4_predicted	PREDICTED: Rattus norvegicus docking protein 4 (predicted) (Dok4_predicted), mRNA [XM_341642]		361364	GO:0000165|GO:0007169|GO:0007399|GO:0005066	Rn.204139
A_44_P351231	6.32049e-08	5.63664	6.94891	6.61233	6.49283	8.06256	7.44122	6.34939	6.47988	6.11487	Olr46_predicted	Rattus norvegicus olfactory receptor 46 (predicted) (Olr46_predicted), mRNA [NM_001001001]	NM_001001001	405365	GO:0007186|GO:0050911|GO:0004984|GO:0016021	Rn.141928
A_44_P431296	6.44947e-08	5.2705	3.43748	4.73544	5.66309	4.61918	4.54694	6.6704	7.69458	7.15963	Gpr18	Rattus norvegicus G protein-coupled receptor 18 (Gpr18), mRNA [NM_001079710]	NM_001079710	679957	GO:0007165|GO:0007186|GO:0001584|GO:0004872|GO:0045028|GO:0016020|GO:0016021	Rn.205907
A_44_P440302	6.85982e-08	2.00847	4.80402	4.86723	4.02334	6.11869	4.74951	3.33847	4.20742	4.85301	Olr629_predicted	Rattus norvegicus olfactory receptor 629 (predicted) (Olr629_predicted), mRNA [NM_001001058]	NM_001001058	405946	GO:0007186|GO:0050911|GO:0004984|GO:0016021	Rn.142863
A_44_P219680	1.20875e-07	3.50446	4.12753	2.28823	2.2831	2.21066	2.18458	2.21304	2.39737	2.35057	Olr367_predicted	Rattus norvegicus olfactory receptor 367 (predicted) (Olr367_predicted), mRNA [NM_001001047]	NM_001001047	405933	GO:0007186|GO:0050911|GO:0004984|GO:0016021	Rn.141681
A_44_P472877	1.43474e-07	5.10622	7.12298	6.74129	6.41804	8.41828	7.67062	4.95141	6.14223	5.22903	Olr276_predicted	Rattus norvegicus olfactory receptor 276 (predicted) (Olr276_predicted), mRNA [NM_001000227]	NM_001000227	293431	GO:0007186|GO:0050911|GO:0004984|GO:0016021	Rn.141763
A_42_P540235	1.56433e-07	8.76506	8.68263	10.0886	8.90286	8.61343	8.35189	7.68896	7.6766	7.28894	Rpe65	Rattus norvegicus retinal pigment epithelium 65 (Rpe65), mRNA [NM_053562]	NM_053562	89826	GO:0001654|GO:0006776|GO:0007468|GO:0007601|GO:0042574|GO:0050896|GO:0005515|GO:0016020	Rn.76724
A_44_P547825	1.60679e-07	7.68216	8.25503	8.15704	8.20869	8.73158	8.66354	8.6965	8.62323	8.69421	Insl3	Rattus norvegicus insulin-like 3 (Insl3), mRNA [NM_053680]	NM_053680	114215	GO:0001556|GO:0001701|GO:0007193|GO:0007267|GO:0007283|GO:0008284|GO:0008285|GO:0008406|GO:0008584|GO:0030819|GO:0043066|GO:0001664|GO:0005158|GO:0005179|GO:0005576|GO:0005615|GO:0005625|GO:0048471	Rn.48700
A_44_P395757	1.86374e-07	10.8558	10.644	10.6693	10.7032	10.6956	10.2388	9.62817	9.84581	9.862	Grm4	Rattus norvegicus glutamate receptor, metabotropic 4 (Grm4), mRNA [NM_022666]	NM_022666	24417	GO:0000187|GO:0007165|GO:0007186|GO:0007194|GO:0007196|GO:0007216|GO:0007268|GO:0007269|GO:0007612|GO:0008285|GO:0031175|GO:0035249|GO:0043066|GO:0043410|GO:0050805|GO:0001642|GO:0004872|GO:0008067|GO:0005622|GO:0005887|GO:0016020|GO:0016021|GO:0031410|GO:0043195|GO:0043198	Rn.89046
A_44_P144336	2.5897e-07	3.90267	4.94653	4.92788	4.51643	6.1274	5.40944	4.42113	4.89968	5.14159	Olr176_predicted	Rattus norvegicus olfactory receptor 176 (predicted) (Olr176_predicted), mRNA [NM_001000178]	NM_001000178	293321	GO:0007186|GO:0050911|GO:0004984|GO:0016021	Rn.141830
A_43_P11875	2.67306e-07	12.6024	12.4871	12.7162	12.2934	12.3969	11.5634	11.5713	11.8746	11.5385	Grik1	Rattus norvegicus glutamate receptor, ionotropic, kainate 1 (Grik1), mRNA [NM_017241]	NM_017241	29559	GO:0006811|GO:0007215|GO:0007268|GO:0007399|GO:0007417|GO:0048167|GO:0004872|GO:0004970|GO:0005216|GO:0005234|GO:0005261|GO:0015277|GO:0042802|GO:0005886|GO:0005887|GO:0008328|GO:0016021|GO:0043235|GO:0045211	Rn.10449
A_43_P15495	2.75246e-07	8.92671	8.81008	8.77608	8.75589	8.80417	7.91526	8.12773	7.95633	7.94969	Edn2	Rattus norvegicus endothelin 2 (Edn2), mRNA [NM_012549]	NM_012549	24324	GO:0001543|GO:0007169|GO:0007205|GO:0007267|GO:0008217|GO:0009405|GO:0019229|GO:0042310|GO:0045987|GO:0046887|GO:0046888|GO:0008083|GO:0005576|GO:0005615|GO:0005625	Rn.10642
A_44_P438060	2.79445e-07	7.31665	6.70553	6.89624	7.52869	7.2942	7.36398	8.36536	9.01146	8.63361	Gna15	Rattus norvegicus guanine nucleotide binding protein, alpha 15 (Gna15), mRNA [NM_053542]	NM_053542	89788	GO:0006471|GO:0007165|GO:0007186|GO:0007200|GO:0007202|GO:0007204|GO:0007207|GO:0000166|GO:0003924|GO:0004871|GO:0005525|GO:0005834|GO:0005886	Rn.3574
A_43_P12153	3.1037e-07	11.2031	11.1791	11.3637	11.2305	11.165	10.968	10.2403	10.1194	9.99506	Htr3b	Rattus norvegicus 5-hydroxytryptamine (serotonin) receptor 3b (Htr3b), mRNA [NM_022189]	NM_022189	58963	GO:0006810|GO:0006811|GO:0007210|GO:0007268|GO:0004993|GO:0005216|GO:0005230|GO:0005232|GO:0030594|GO:0005615|GO:0005887|GO:0016020|GO:0016021|GO:0045211	Rn.87106
A_44_P1049827	3.19225e-07	13.5907	13.5098	13.3814	13.2606	13.8377	13.6296	14.654	14.6068	14.9821	Nsg1	Rattus norvegicus neuron specific gene family member 1 (Nsg1), mRNA [NM_024128]	NM_024128	25247	GO:0007212|GO:0007268|GO:0050780|GO:0016020|GO:0016021	Rn.2865
A_42_P695401	3.6933e-07	13.4943	13.4713	13.1753	13.9283	14.5609	14.1098	14.4522	14.3253	13.8455	Ccl2	Rattus norvegicus chemokine (C-C motif) ligand 2 (Ccl2), mRNA [NM_031530]	NM_031530	24770	GO:0001938|GO:0006468|GO:0006874|GO:0006916|GO:0006935|GO:0006954|GO:0006955|GO:0006959|GO:0007155|GO:0007179|GO:0007187|GO:0007259|GO:0007267|GO:0009617|GO:0009887|GO:0019079|GO:0042466|GO:0048010|GO:0001664|GO:0004672|GO:0005515|GO:0008009|GO:0005576|GO:0005615|GO:0005737	Rn.4772
A_43_P11794	3.69445e-07	5.82356	5.52888	5.97711	5.64806	5.60553	5.64909	4.79432	4.40623	4.25457	Tacr3	Rattus norvegicus tachykinin receptor 3 (Tacr3), mRNA [NM_017053]	NM_017053	24808	GO:0007165|GO:0007186|GO:0007217|GO:0001584|GO:0004872|GO:0004930|GO:0004983|GO:0004995|GO:0005886|GO:0005887|GO:0016021	Rn.9702
A_44_P316036	4.05663e-07	4.37324	5.68299	5.56599	5.25968	6.64712	6.30265	4.59116	5.22345	4.95233	Olr724_predicted	Rattus norvegicus olfactory receptor 724 (predicted) (Olr724_predicted), mRNA [NM_001000573]	NM_001000573	366115	GO:0007186|GO:0050911|GO:0004984|GO:0016021	Rn.142793
A_44_P229007	4.4129e-07	2.9272	5.17853	4.69605	4.47641	6.43397	5.51944	4.5559	4.60177	4.42946	Olr736_predicted	Rattus norvegicus olfactory receptor 736 (predicted) (Olr736_predicted), mRNA [NM_001001384]	NM_001001384	366118	GO:0007186|GO:0050911|GO:0004984|GO:0016021	Rn.142784
A_44_P304075	4.51548e-07	2.87262	4.53071	4.57817	4.396	5.90966	5.71878	4.50674	5.20306	4.41219	Taar7h	Rattus norvegicus trace-amine-associated receptor 7h (Taar7h), mRNA [NM_175587]	NM_175587	294130	GO:0007165|GO:0007186|GO:0001584|GO:0004872|GO:0016020|GO:0016021	Rn.138142
A_44_P438718	4.57849e-07	5.01158	2.34678	4.36669	4.87259	3.85768	4.30655	3.83675	4.08474	3.88521	Stil_predicted	PREDICTED: Rattus norvegicus Scl [XM_233429]		313506	GO:0008283	Rn.214077
A_44_P307151	4.65416e-07	7.42816	7.40676	7.86587	7.53523	8.17352	8.08057	8.59886	8.66863	8.5923	RGD1562679_predicted	Rattus norvegicus similar to Eph-like receptor tyrosine kinase (LOC298528), mRNA [XM_233522]	XM_233522	298528	GO:0006468|GO:0007169|GO:0004713|GO:0005003|GO:0005524|GO:0016020	Rn.118682
A_44_P1035040	4.65483e-07	7.90634	7.73858	8.0104	7.92015	8.22882	8.86502	9.05187	9.51234	8.89602	Ccrl2_predicted	PREDICTED: Rattus norvegicus chemokine (C-C motif) receptor-like 2 (predicted) (Ccrl2_predicted), mRNA [XM_236658]		316019	GO:0007186|GO:0001584|GO:0016493|GO:0016021	Rn.67232
A_44_P448431	4.70831e-07	3.56635	2.12569	3.42803	3.87107	3.0845	3.06601	3.75368	5.18626	5.63219	Cd8a	Rattus norvegicus CD8 antigen, alpha chain (Cd8a), mRNA [NM_031538]	NM_031538	24930	GO:0006954|GO:0006955|GO:0006968|GO:0007166|GO:0007169|GO:0042110|GO:0045065|GO:0050850|GO:0005515|GO:0015026|GO:0042288|GO:0009897|GO:0009986|GO:0016020|GO:0016021|GO:0042101	Rn.10306
A_42_P771373	5.37072e-07	13.9598	13.884	13.0654	13.4637	13.0173	13.5711	17	17.9225	17.9569	Npy	Rattus norvegicus neuropeptide Y (Npy), mRNA [NM_012614]	NM_012614	24604	GO:0006816|GO:0006928|GO:0007187|GO:0007218|GO:0007268|GO:0007586|GO:0007631|GO:0008015|GO:0008217|GO:0008283|GO:0008343|GO:0045776|GO:0048015|GO:0050909|GO:0001664|GO:0004930|GO:0004983|GO:0005179|GO:0005184|GO:0005246|GO:0005576|GO:0005615|GO:0005623	Rn.9714
A_43_P10931	5.40929e-07	13.9836	14.0601	13.9355	13.9993	13.9952	13.7246	13.5418	13.3703	13.4625	Gpr68_predicted	PREDICTED: Rattus norvegicus G protein-coupled receptor 68 (predicted) (Gpr68_predicted), mRNA [XM_001065526]	XM_001065526	314386	GO:0006954|GO:0007186|GO:0001584|GO:0004930|GO:0045125|GO:0005887|GO:0016020|GO:0016021
A_44_P372587	6.65238e-07	6.1948	5.54721	5.42415	5.86419	5.97493	6.59486	7.62436	8.40066	7.7161	Cx3cr1	Rattus norvegicus chemokine (C-X3-C) receptor 1 (Cx3cr1), mRNA [NM_133534]	NM_133534	171056	GO:0006935|GO:0006968|GO:0007155|GO:0007165|GO:0007186|GO:0001584|GO:0004872|GO:0004930|GO:0004950|GO:0005515|GO:0015026|GO:0016493|GO:0005886|GO:0005887|GO:0016020|GO:0016021	Rn.10482
A_44_P486900	6.70228e-07	8.38472	8.30342	8.42587	8.18924	7.92569	7.53878	7.18832	7.05313	6.87905	Mrgprx1	Rattus norvegicus MAS-related GPR, member X1 (Mrgprx1), mRNA [NM_172158]	NM_172158	282547	GO:0007165|GO:0007186|GO:0001584|GO:0004872|GO:0016020|GO:0016021	Rn.138128
A_44_P399203	6.95392e-07	9.34358	9.02215	9.33067	9.28085	9.3558	8.66409	8.24103	8.64645	8.48423	Efna3	PREDICTED: Rattus norvegicus ephrin A3, transcript variant 2 (Efna3), mRNA [XM_001072657]	XM_001072657	170901	GO:0045664|GO:0048013|GO:0046875|GO:0016020	Rn.15175
A_42_P774181	7.82632e-07	2.14896	1.99868	3.30435	3.3418	4.20035	3.67023	3.21239	3.39859	3.22171	Gnat1_predicted	Rattus norvegicus similar to Gnat1 protein (LOC363143), mRNA [XM_343480]		363143	GO:0001580|GO:0007165|GO:0007186|GO:0007199|GO:0007601|GO:0007602|GO:0008283|GO:0009586|GO:0009642|GO:0051343|GO:0003924|GO:0005525|GO:0001750|GO:0001917|GO:0005624|GO:0005834|GO:0043025	Rn.8781
A_44_P200948	9.16011e-07	4.98321	5.94372	5.80303	5.50031	7.02458	6.43225	5.57065	5.75805	5.22942	Olr1460_predicted	Rattus norvegicus olfactory receptor 1460 (predicted) (Olr1460_predicted), mRNA [NM_001000769]	NM_001000769	405044	GO:0007186|GO:0050911|GO:0004984|GO:0016021	Rn.142118
A_44_P414404	1.12796e-06	3.06582	2.01544	4.20292	3.87837	5.16632	4.82267	3.70639	4.47763	3.53679	Olr851_predicted	Rattus norvegicus olfactory receptor 851 (predicted) (Olr851_predicted), mRNA [NM_001000400]	NM_001000400	298040	GO:0007186|GO:0050911|GO:0004984|GO:0016021	Rn.143203
A_44_P421502	1.16267e-06	5.43732	6.34496	6.44994	5.89603	7.15283	6.8549	5.81121	6.27108	6.55287	Igf1	Rattus norvegicus insulin-like growth factor 1 (Igf1), transcript variant 2, mRNA [NM_178866]	NM_178866	24482	GO:0001501|GO:0006260|GO:0006417|GO:0006916|GO:0006928|GO:0007165|GO:0007265|GO:0007399|GO:0007517|GO:0007565|GO:0007613|GO:0008284|GO:0009441|GO:0009612|GO:0009887|GO:0010001|GO:0030307|GO:0042127|GO:0045600|GO:0045669|GO:0045768|GO:0048009|GO:0048468|GO:0048545|GO:0005159|GO:0005179|GO:0005496|GO:0005515|GO:0008083|GO:0018445|GO:0005576|GO:0005614|GO:0005615	Rn.6282
A_44_P306728	1.24429e-06	5.26017	6.28906	6.26688	5.94692	7.36208	6.96579	5.13518	5.93488	6.07838	Gli2_predicted	Rattus norvegicus similar to GLI-Kruppel family member GLI2 isoform beta; oncogene GLI2; tax helper protein 2; zinc finger protein GLI2; tax-responsive element-25-bp sequence binding protein; tax-responsive element-2 holding protein (LOC304729), mRNA...		304729	GO:0001501|GO:0006355|GO:0006366|GO:0007165|GO:0008150|GO:0008284|GO:0009887|GO:0030902|GO:0045941|GO:0003674|GO:0003676|GO:0003677|GO:0003682|GO:0003700|GO:0003713|GO:0005515|GO:0008270|GO:0005575|GO:0005622|GO:0005634	Rn.38778
A_44_P1043157	1.25351e-06	8.3537	8.03138	8.01049	7.80235	7.41142	7.83914	8.72195	10.0276	10.117	Cxcl9	Rattus norvegicus chemokine (C-X-C motif) ligand 9 (Cxcl9), mRNA [NM_145672]	NM_145672	246759	GO:0006955|GO:0050930|GO:0008009|GO:0048248|GO:0005576|GO:0005615	Rn.7391
A_44_P259851	1.34958e-06	2.02361	2.93339	4.40021	3.33556	5.314	4.66361	3.4896	4.11167	5.03468	Olr735_predicted	Rattus norvegicus olfactory receptor 735 (predicted) (Olr735_predicted), mRNA [NM_001000922]	NM_001000922	405238	GO:0007186|GO:0050911|GO:0004984|GO:0016021	Rn.142785
A_43_P22653	1.48914e-06	6.15466	6.123	5.69531	5.82441	5.36692	6.08485	7.24112	7.35764	6.3898	RGD1563246_predicted	PREDICTED: Rattus norvegicus similar to thrombospondin, type I, domain containing 2 (predicted) (RGD1563246_predicted), mRNA [XM_574288]		498997		Rn.15751
A_44_P301772	1.57257e-06	2.05823	2.26654	2.76635	2.12118	3.88154	3.25047	2.43058	2.8669	3.1526	Olr841_predicted	Rattus norvegicus olfactory receptor 841 (predicted) (Olr841_predicted), mRNA [NM_001000405]	NM_001000405	298049	GO:0007186|GO:0050911|GO:0004984|GO:0016021	Rn.140956
A_44_P318423	1.69077e-06	6.63421	7.62211	7.82576	7.37526	8.81737	8.46924	5.83893	7.3042	6.62465	Olr1398	Rattus norvegicus olfactory receptor 1398 (Olr1398), mRNA [NM_001000002]	NM_001000002	287245	GO:0007165|GO:0007186|GO:0007608|GO:0050896|GO:0050911|GO:0004872|GO:0004984|GO:0016020|GO:0016021	Rn.107042
A_44_P269216	1.71561e-06	3.03987	5.39246	5.01517	4.78199	6.41422	5.72259	3.85697	4.44553	4.07101	Olr1155_predicted	Rattus norvegicus olfactory receptor 1155 (predicted) (Olr1155_predicted), mRNA [NM_001000433]	NM_001000433	300414	GO:0007186|GO:0050911|GO:0004984|GO:0016021	Rn.143592
A_44_P409562	1.77478e-06	2.78765	4.51824	5.0898	3.62068	6.18952	5.15886	3.75988	4.23381	4.41327	Olr1670_predicted	Rattus norvegicus olfactory receptor 1670 (predicted) (Olr1670_predicted), mRNA [NM_001000895]	NM_001000895	405198	GO:0007186|GO:0050911|GO:0004984|GO:0016021	Rn.142701
A_44_P527033	1.7873e-06	6.19937	7.06768	7.20123	6.98697	8.22702	7.54427	6.56072	7.05377	7.47056	Olr230_predicted	Rattus norvegicus olfactory receptor 230 (predicted) (Olr230_predicted), mRNA [NM_001000205]	NM_001000205	293374	GO:0007186|GO:0050911|GO:0004984|GO:0016021	Rn.141788
A_44_P503932	1.85558e-06	2.39386	2.13324	3.51026	3.37284	4.04821	4.41216	3.52592	3.86739	3.79257	Csf1r	Rattus norvegicus colony stimulating factor 1 receptor, mRNA (cDNA clone IMAGE:7444694), complete cds. [BC107475]	BC107475	307403	GO:0006468|GO:0007165|GO:0007169|GO:0007275|GO:0007519|GO:0008283|GO:0000166|GO:0003674|GO:0004674|GO:0004714|GO:0004872|GO:0005011|GO:0005515|GO:0005524|GO:0016740|GO:0005575|GO:0005615|GO:0005886|GO:0005887|GO:0016020|GO:0016021	Rn.72599
A_43_P16265	1.92308e-06	6.01101	6.92994	7.37506	6.78227	8.20287	8.32672	7.79484	8.10822	8.43632	Olr1078	Rattus norvegicus olfactory receptor 1078 (Olr1078), mRNA [NM_207597]	NM_207597	299593	GO:0007165|GO:0007186|GO:0007608|GO:0050896|GO:0050911|GO:0004872|GO:0004984|GO:0016020|GO:0016021	Rn.120045
A_44_P224459	1.93775e-06	5.75406	6.62098	6.46112	5.92414	7.43525	7.25816	6.10615	6.36969	7.1987	Olr1750_predicted	Rattus norvegicus olfactory receptor 1750 (predicted) (Olr1750_predicted), mRNA [NM_212493]	NM_212493	294204	GO:0006355|GO:0006464|GO:0006512|GO:0006955|GO:0007165|GO:0007186|GO:0007608|GO:0019882|GO:0050896|GO:0050911|GO:0003676|GO:0004872|GO:0004984|GO:0008270|GO:0046872|GO:0005622|GO:0016020|GO:0016021|GO:0042612	Rn.142656
A_44_P189299	1.96521e-06	12.9248	12.8476	12.1901	12.9219	12.8685	13.12	13.3389	13.2581	13.3761	Ccnd1	Rattus norvegicus cyclin D1 (Ccnd1), mRNA [NM_171992]	NM_171992	58919	GO:0000074|GO:0000082|GO:0000320|GO:0006468|GO:0007049|GO:0010039|GO:0030968|GO:0045444|GO:0051301|GO:0004672|GO:0005515|GO:0016301|GO:0016538|GO:0019901|GO:0000307|GO:0005622|GO:0005634|GO:0005829	Rn.22279
A_44_P414565	2.08649e-06	7.20367	6.99209	7.5365	7.40112	7.25714	7.79075	8.19527	8.46026	8.31507	Gabra5	Rattus norvegicus gamma-aminobutyric acid (GABA-A) receptor, subunit alpha 5 (Gabra5), mRNA [NM_017295]	NM_017295	29707	GO:0001662|GO:0006811|GO:0006821|GO:0007165|GO:0007214|GO:0007268|GO:0007420|GO:0008306|GO:0004890|GO:0005215|GO:0005216|GO:0005230|GO:0005254|GO:0030594|GO:0031404|GO:0005886|GO:0005887|GO:0016020|GO:0016021|GO:0045211	Rn.10368
A_44_P104821	2.12059e-06	13.3473	13.2659	13.2607	12.9936	13.0048	12.8606	12.4574	12.5807	12.3258	Fstl1	Rattus norvegicus follistatin-like 1 (Fstl1), mRNA [NM_024369]	NM_024369	79210	GO:0005509|GO:0008201|GO:0005615	Rn.95652
A_44_P292587	2.35351e-06	7.16152	8.36788	8.35174	8.03609	9.21747	8.77444	8.05991	8.33023	8.16472	Olr1454_predicted	Rattus norvegicus olfactory receptor 1454 (predicted) (Olr1454_predicted), mRNA [NM_001000020]	NM_001000020	287343	GO:0007186|GO:0050911|GO:0004984|GO:0016021	Rn.142124
A_44_P386689	2.89529e-06	6.50025	6.34279	6.71967	6.24584	6.60205	5.98554	5.36514	5.80835	5.39362	Chrm2	Rattus norvegicus cholinergic receptor, muscarinic 2 (Chrm2), mRNA [NM_031016]	NM_031016	81645	GO:0006940|GO:0007165|GO:0007188|GO:0007197|GO:0007207|GO:0007213|GO:0007399|GO:0008016|GO:0001584|GO:0004872|GO:0004981|GO:0005624|GO:0005886|GO:0005887|GO:0016021|GO:0045211	Rn.10752
A_44_P236051	2.93095e-06	5.79859	7.22745	7.32889	6.58595	8.5861	7.74203	6.6811	7.13699	7.6874	Olr1222_predicted	Rattus norvegicus olfactory receptor 1222 (predicted) (Olr1222_predicted), mRNA [NM_001000440]	NM_001000440	300548	GO:0007186|GO:0050911|GO:0004984|GO:0016021	Rn.143545
A_43_P11531	3.06618e-06	8.25221	8.21808	8.04694	8.03865	7.61512	7.07868	7.23589	6.97776	6.90285	Sstr1	Rattus norvegicus somatostatin receptor 1 (Sstr1), mRNA [NM_012719]	NM_012719	25033	GO:0007165|GO:0007186|GO:0007187|GO:0007215|GO:0007218|GO:0007267|GO:0007584|GO:0007586|GO:0008285|GO:0030217|GO:0001584|GO:0004872|GO:0004983|GO:0004994|GO:0045028|GO:0005624|GO:0005886|GO:0005887|GO:0016021	Rn.42915
A_44_P184578	3.18007e-06	2.43016	3.10575	4.87214	4.03789	5.72746	4.97527	4.23792	4.47979	4.90753	Olr1417_predicted	Rattus norvegicus olfactory receptor 1417 (predicted) (Olr1417_predicted), mRNA [NM_001001002]	NM_001001002	405368	GO:0007186|GO:0050911|GO:0004984|GO:0016021	Rn.142150
A_44_P152635	3.23201e-06	3.5031	3.5724	3.54257	3.48901	2.68024	5.06488	5.3112	5.70507	4.89087	Htr1f	Rattus norvegicus 5-hydroxytryptamine (serotonin) receptor 1F (Htr1f), mRNA [NM_021857]	NM_021857	60448	GO:0007165|GO:0007186|GO:0007187|GO:0007268|GO:0001584|GO:0004872|GO:0004935|GO:0004993|GO:0005887|GO:0016020|GO:0016021	Rn.44301
A_44_P409619	3.6029e-06	7.55726	8.36472	8.12114	7.90122	9.01834	8.63783	7.34953	7.89767	8.13924	Olr1658_predicted	Rattus norvegicus olfactory receptor 1658 (predicted) (Olr1658_predicted), mRNA [NM_001000105]	NM_001000105	291161	GO:0007186|GO:0050911|GO:0004984|GO:0016021	Rn.142506
A_44_P278519	3.70248e-06	5.94603	6.83414	6.63474	6.55651	7.95275	7.5892	6.38258	6.66737	6.55383	Olr202_predicted	Rattus norvegicus olfactory receptor 202 (predicted) (Olr202_predicted), mRNA [NM_001000550]	NM_001000550	365337	GO:0007186|GO:0050911|GO:0004984|GO:0016021	Rn.141809
A_44_P125761	3.78966e-06	4.96282	6.06775	6.50566	5.64359	7.4823	6.57528	5.47963	6.42808	6.57517	Olr7_predicted	Rattus norvegicus olfactory receptor 7 (predicted) (Olr7_predicted), mRNA [NM_001000768]	NM_001000768	405043	GO:0007186|GO:0050911|GO:0004984|GO:0016021	Rn.142002
A_44_P208021	4.10287e-06	6.12406	6.99534	6.99249	6.54415	7.97513	7.24761	6.50726	6.75122	7.38308	Olr1452_predicted	Rattus norvegicus olfactory receptor 1452 (predicted) (Olr1452_predicted), mRNA [NM_001000773]	NM_001000773	405048	GO:0007186|GO:0050911|GO:0004984|GO:0016021	Rn.142126
A_44_P121110	4.16197e-06	4.01169	5.58338	5.31314	5.16532	6.76862	6.15308	4.39882	5.4178	4.70483	Olr332_predicted	Rattus norvegicus olfactory receptor 332 (predicted) (Olr332_predicted), mRNA [NM_001000250]	NM_001000250	293769	GO:0007186|GO:0050911|GO:0004984|GO:0016021	Rn.141699
A_44_P480032	4.16197e-06	3.83462	5.39485	4.68231	4.4098	6.80798	5.93261	3.58383	4.51598	4.15207	Olr416_predicted	Rattus norvegicus olfactory receptor 416 (predicted) (Olr416_predicted), mRNA [NM_001000387]	NM_001000387	296678	GO:0007165|GO:0007186|GO:0007608|GO:0050896|GO:0050911|GO:0004872|GO:0004984|GO:0016020|GO:0016021	Rn.143025
A_44_P378484	4.31166e-06	12.767	12.6768	13.4918	13.3138	13.9098	13.2681	13.2984	13.187	13.3785	Gnas	Rattus norvegicus alternatively spliced GTP-binding protein alpha subunit (stimulatory) (GS-alpha) mRNA, complete cds. [L10326]	L10326	24896	GO:0006112|GO:0007165|GO:0007186|GO:0007189|GO:0042493|GO:0000166|GO:0003924|GO:0004871|GO:0005525|GO:0005624|GO:0005737|GO:0005834|GO:0005886|GO:0042383	Rn.31
A_42_P814235	4.3955e-06	10.3121	10.3393	9.99823	10.1212	10.1512	10.668	11.9923	12.3252	12.145	P2ry6	Rattus norvegicus pyrimidinergic receptor P2Y, G-protein coupled, 6 (P2ry6), mRNA [NM_057124]	NM_057124	117264	GO:0007165|GO:0007186|GO:0007200|GO:0030321|GO:0001584|GO:0004872|GO:0004930|GO:0019103|GO:0045028|GO:0045029|GO:0005887|GO:0016020|GO:0016021|GO:0016323|GO:0016324	Rn.10671
A_44_P328205	4.48972e-06	5.62025	6.47241	6.29498	6.14751	7.40105	6.7137	5.31473	5.8993	5.31553	Bdkrb1	Rattus norvegicus bradykinin receptor B1 (Bdkrb1), mRNA [NM_030851]	NM_030851	81509	GO:0006954|GO:0007165|GO:0007186|GO:0001584|GO:0004872|GO:0004947|GO:0016020|GO:0016021	Rn.10762
A_42_P471271	4.5513e-06	11.8449	11.6908	11.2888	11.893	11.8679	12.0569	12.8247	12.9852	13.0379	Ptpn6	Rattus norvegicus protein tyrosine phosphatase, non-receptor type 6 (Ptpn6), mRNA [NM_053908]	NM_053908	116689	GO:0006470|GO:0006915|GO:0007186|GO:0007242|GO:0009611|GO:0019221|GO:0001784|GO:0004721|GO:0004725|GO:0004727|GO:0005515|GO:0016787|GO:0005737|GO:0005856|GO:0016020	Rn.18985
A_43_P15904	4.83536e-06	11.8888	11.7096	11.2566	11.584	11.5805	11.9229	12.9581	13.3833	13.1174	Fcgr1	High-affinity immunoglobulin gamma Fc receptor I (Fragment). [Source:Uniprot/SPTREMBL;Acc:Q8K4V5] [ENSRNOT00000028780]		295279	GO:0001788|GO:0001798|GO:0001805|GO:0006898|GO:0006910|GO:0006911|GO:0006955|GO:0007165|GO:0007166|GO:0019884|GO:0042590|GO:0042742|GO:0050766|GO:0050776|GO:0004872|GO:0005057|GO:0019770|GO:0019864|GO:0005615|GO:0005887|GO:0009897|GO:0016021	Rn.16643
A_44_P180766	4.87096e-06	2.42225	2.3268	3.61988	3.09293	4.56205	3.99503	3.1414	3.77186	3.67021	Xcr1_predicted	Rattus norvegicus similar to SCM1 receptor mXCR1 (LOC301086), mRNA [XM_236740]		301086	GO:0006935|GO:0006954|GO:0007186|GO:0007187|GO:0007204|GO:0001584|GO:0004950|GO:0005887|GO:0016021	Rn.127077
A_44_P402655	5.39165e-06	3.25725	3.81875	2.03921	2.1475	2.16635	2.16817	2.12399	2.2292	2.21182	Itgal	Rattus norvegicus integrin mRNA, partial cds [AY256462]	AY256462	308995	GO:0006928|GO:0006954|GO:0007155|GO:0007165|GO:0007229|GO:0050798|GO:0004872|GO:0005515|GO:0046982|GO:0008305|GO:0016021	Rn.14655
A_44_P535601	5.79454e-06	6.12271	5.93776	6.19195	5.86539	4.98592	5.62224	5.36925	5.59223	4.70948	Gabra3	Rattus norvegicus gamma-aminobutyric acid (GABA-A) receptor, subunit alpha 3 (Gabra3), mRNA [NM_017069]	NM_017069	24947	GO:0006811|GO:0006821|GO:0007214|GO:0007268|GO:0004890|GO:0005216|GO:0005230|GO:0005254|GO:0008503|GO:0030594|GO:0031404|GO:0005886|GO:0005887|GO:0016021|GO:0045211	Rn.10367
A_44_P486909	5.85034e-06	11.1271	11.1246	11.4631	11.1336	10.7492	11.0769	10.0389	10.3467	9.9309	Gabrg2	Rattus norvegicus gamma-aminobutyric acid A receptor, gamma 2 (Gabrg2), mRNA [NM_183327]	NM_183327	29709	GO:0006811|GO:0006821|GO:0007214|GO:0007268|GO:0004890|GO:0005216|GO:0005237|GO:0005254|GO:0005515|GO:0008144|GO:0008503|GO:0030594|GO:0031404|GO:0005737|GO:0005887|GO:0016021|GO:0045211	Rn.159942
A_44_P421431	6.11717e-06	2.21845	2.0274	2.02264	2.10296	3.89934	3.1343	2.00305	2.25439	2.14188	Olr1561_predicted	Rattus norvegicus olfactory receptor 1561 (predicted) (Olr1561_predicted), mRNA [NM_001000048]	NM_001000048	288186	GO:0007186|GO:0050911|GO:0004984|GO:0016021	Rn.142252
A_44_P475275	6.13804e-06	4.21085	5.31231	5.14082	4.92119	6.53071	5.52769	3.70736	4.4816	4.47534	Olr1678_predicted	Rattus norvegicus olfactory receptor 1678 (predicted) (Olr1678_predicted), mRNA [NM_001000893]	NM_001000893	405194	GO:0007186|GO:0050911|GO:0004984|GO:0016021	Rn.142697
A_44_P454413	6.15898e-06	4.94842	4.6363	4.35057	5.0433	3.76121	4.47707	3.85719	3.90301	3.28475	Agtr1b	Rattus norvegicus angiotensin receptor 1b (Agtr1b), mRNA [NM_031009]	NM_031009	81638	GO:0001568|GO:0001666|GO:0001822|GO:0006950|GO:0007165|GO:0007186|GO:0007584|GO:0042493|GO:0042756|GO:0001584|GO:0001596|GO:0004872|GO:0004945|GO:0004947|GO:0017046|GO:0016020|GO:0016021	Rn.9815
A_44_P440343	6.25733e-06	2.07697	2.00136	4.68641	3.76535	4.892	4.12111	3.60079	3.9409	4.30797	Olr399_predicted	Rattus norvegicus olfactory receptor 399 (predicted) (Olr399_predicted), mRNA [NM_001000560]	NM_001000560	366026	GO:0007186|GO:0050911|GO:0004984|GO:0016021	Rn.143039
A_44_P498726	6.65593e-06	5.0885	6.91699	6.8666	6.21509	7.96348	7.73134	6.65252	6.99068	7.56047	Olr50_predicted	Rattus norvegicus olfactory receptor 50 (predicted) (Olr50_predicted), mRNA [NM_001000131]	NM_001000131	293210	GO:0007186|GO:0050911|GO:0004984|GO:0016021	Rn.141924
A_44_P397962	6.74772e-06	5.22932	6.30258	6.27874	6.03069	7.71774	7.01169	6.05374	6.48046	6.45299	Olr62_predicted	Rattus norvegicus olfactory receptor 62 (predicted) (Olr62_predicted), mRNA [NM_001000129]	NM_001000129	293201	GO:0007165|GO:0007186|GO:0007608|GO:0050896|GO:0050911|GO:0001584|GO:0004872|GO:0004984|GO:0016020|GO:0016021	Rn.141917
A_44_P175530	6.82114e-06	8.68767	8.44758	7.79767	8.62541	8.4633	8.80966	9.33124	9.88872	9.86631	Plek	Rattus norvegicus pleckstrin (Plek), mRNA [NM_001025750]	NM_001025750	364206	GO:0007242|GO:0005509	Rn.6178
[truncated: 709 more rows]

## Sheet: S6.4
Table S6.4. The genes differentially expressed involved in inflammatory response
[truncated: 70 more rows]

## Sheet: S6.5
Table S6.5. The genes differentially expressed involved in response to wounding
[truncated: 117 more rows]

[truncated: 13 more sheets: S6.6, S6.7, S6.8, S6.9, S6.10, S6.11, S6.12, S6.13, S6.14, S6.15, S6.16, S6.17, S6.18]
