# Supplementary material for: The transcriptional landscape of dorsal root ganglia after sciatic nerve transection
Source: Sci Rep. 2015 Nov 18;5:16888. doi: 10.1038/srep16888 (PMC4649668; doi:10.1038/srep16888)
Supplement: Supplementary Table 7 [file srep16888-s7.xls]

## Sheet: Content
	Table S7. The significantly enriched cellular components in DRGs following sciatic nerve transection
	Table S7.1. The significantly enriched cellular components in DRGs at 0.5 h post nerve injury
	Table S7.2. The significantly enriched cellular components in DRGs at 3 h post nerve injury
	Table S7.3. The significantly enriched cellular components in DRGs at 6 h post nerve injury
	Table S7.4. The significantly enriched cellular components in DRGs at 9 h post nerve injury
	Table S7.5. The significantly enriched cellular components in DRGs at 1 d post nerve injury
	Table S7.6. The significantly enriched cellular components in DRGs at 4 d post nerve injury
	Table S7.7. The significantly enriched cellular components in DRGs at 7 d post nerve injury
	Table S7.8. The significantly enriched cellular components in DRGs at 14 d post nerve injury

## Sheet: S7.1
Table S7.1. The significantly enriched cellular components in DRGs at 0.5 h post nerve injury
Term	Count	%	PValue	Genes	Pop Hits	Pop Total	Fold Enrichment	Bonferroni	Benjamini	FDR
GO:0031224~intrinsic to membrane	133	51.9531	1.53937e-19	25229, 315571, 406018, 366803, 58924, 24326, 406012, 24904, 29714, 64680, 300589, 287343, 287093, 310303, 404878, 405207, 293339, 293234, 296003, 405027, 25430, 365807, 295917, 295589, 361733, 295896, 367060, 365328, 300577, 63882, 50622, 365323, 405909, 405993, 367318, 365329, 679957, 302958, 365398, 405152, 293605, 50676, 405059, 260430, 24217, 404957, 294164, 405054, 116509, 304407, 303801, 29…	4467	10776	1.80249	2.37063e-17	1.18531e-17	1.84663e-16

## Sheet: S7.2
Table S7.2. The significantly enriched cellular components in DRGs at 3 h post nerve injury
Term	Count	%	PValue	Genes	Pop Hits	Pop Total	Fold Enrichment	Bonferroni	Benjamini	FDR
GO:0031224~intrinsic to membrane	366	53.2751	1.17647e-57	25229, 289459, 300202, 24174, 24904, 29714, 300589, 64680, 287343, 405986, 287093, 25321, 405983, 287098, 287513, 287614, 295721, 287489, 405386, 287517, 293339, 311396, 405286, 293338, 405280, 293234, 293233, 94199, 84489, 25430, 29516, 293595, 295892, 24784, 315388, 300584, 24182, 293247, 65140, 287082, 25534, 293794, 300577, 366456, 405994, 50622, 295712, 405393, 367318, 302954, 299593, 405291…	4467	10776	1.85099	2.75293e-55	1.37647e-55	1.51243e-54

## Sheet: S7.3
Table S7.3. The significantly enriched cellular components in DRGs at 6 h post nerve injury
Term	Count	%	PValue	Genes	Pop Hits	Pop Total	Fold Enrichment	Bonferroni	Benjamini	FDR
GO:0031224~intrinsic to membrane	97	57.0588	6.28731e-16	289251, 25139, 300202, 405313, 405179, 406012, 300589, 287093, 365333, 287489, 293338, 293233, 94199, 25430, 25128, 295917, 294158, 24182, 293197, 65140, 300577, 366456, 367318, 302958, 29475, 293605, 114098, 25086, 84022, 405054, 287259, 25480, 282832, 295801, 293400, 405917, 404853, 25293, 304991, 308257, 361914, 363762, 287506, 405133, 293769, 365384, 405137, 366118, 405940, 366099, 294109, 29…	4467	10776	1.85713	8.59313e-14	8.59313e-14	7.77156e-13

## Sheet: S7.4
Table S7.4. The significantly enriched cellular components in DRGs at 9 h post nerve injury
Term	Count	%	PValue	Genes	Pop Hits	Pop Total	Fold Enrichment	Bonferroni	Benjamini	FDR
GO:0031224~intrinsic to membrane	509	38.7072	1.8424e-36	78968, 29719, 310418, 405977, 361757, 64680, 405985, 287093, 405984, 498834, 293330, 287098, 298478, 405982, 302864, 293339, 311396, 293338, 293234, 29307, 25645, 295382, 25648, 316633, 298049, 24182, 287081, 363639, 287086, 405993, 405990, 302954, 302958, 367032, 310626, 365398, 314638, 287077, 298040, 293218, 293214, 363606, 361467, 293210, 295365, 319104, 25668, 319105, 78976, 293362, 294204, …	4467	10776	1.50846	6.61421e-34	3.30711e-34	2.52932e-33
GO:0005576~extracellular region	105	7.98479	0.0215277	287140, 310418, 25653, 53950, 282817, 113901, 24795, 25329, 24770, 29397, 60570, 266997, 29311, 292126, 25128, 25649, 64023, 287287, 367415, 296356, 24833, 317316, 363294, 171551, 64827, 84399, 25285, 311862, 29373, 266782, 292848, 114215, 114492, 171406, 266765, 363104, 365245, 494219, 192205, 116474, 260320, 282829, 50682, 25419, 171162, 286987, 171016, 114487, 171158, 29268, 24236, 29359, 2576…	1281	10776	1.08511	1	0.999999	96.4139

## Sheet: S7.5
Table S7.5. The significantly enriched cellular components in DRGs at 1 d post nerve injury
Term	Count	%	PValue	Genes	Pop Hits	Pop Total	Fold Enrichment	Bonferroni	Benjamini	FDR
GO:0031224~intrinsic to membrane	368	39.1906	3.22183e-25	289459, 300202, 24904, 287343, 25033, 293665, 287093, 293330, 290673, 287098, 405982, 301086, 25651, 295720, 293339, 311396, 405388, 293338, 293234, 29307, 299586, 25645, 84489, 25430, 25128, 293594, 315388, 24182, 295896, 363639, 300577, 287086, 366456, 295712, 405993, 367318, 302954, 299593, 302958, 367032, 310626, 365398, 494343, 114098, 116509, 54279, 25548, 287077, 303801, 298040, 293218, 29…	4467	10776	1.49452	1.08576e-22	5.42879e-23	4.38163e-22
GO:0000793~condensed chromosome	12	1.27796	0.0128963	316425, 360243, 171576, 301701, 291441, 257649, 363174, 300121, 114592, 316602, 298850, 83820	93	10776	2.34083	0.987403	0.664986	16.1825
GO:0005615~extracellular space	37	3.94036	0.0480862	171551, 53950, 408236, 84399, 60325, 362558, 24826, 24324, 24482, 29183, 24481, 25651, 54250, 24254, 292848, 171101, 29461, 171371, 365245, 24498, 260320, 170669, 25685, 25373, 170819, 25419, 29221, 117270, 365466, 140638, 287287, 24493, 24495, 170921, 287527, 303887, 360457	492	10776	1.36429	1	0.906754	48.8398
GO:0000779~condensed chromosome, centromeric region	9	0.958466	0.000902749	316425, 171576, 301701, 291441, 257649, 363174, 114592, 316602, 298850	38	10776	4.29665	0.262408	0.0964779	1.22076
GO:0000793~condensed chromosome	12	1.27796	0.0128963	316425, 360243, 171576, 301701, 291441, 257649, 363174, 300121, 114592, 316602, 298850, 83820	93	10776	2.34083	0.987403	0.664986	16.1825
GO:0000777~condensed chromosome kinetochore	6	0.638978	0.0256985	171576, 301701, 291441, 257649, 316602, 298850	31	10776	3.51124	0.999845	0.827045	29.817
GO:0000775~chromosome, centromeric region	10	1.06496	0.0269074	316425, 171576, 301701, 291441, 257649, 363174, 300121, 114592, 316602, 298850	78	10776	2.32582	0.999898	0.783898	30.9921
GO:0005576~extracellular region	79	8.41321	0.0181241	257651, 305078, 117064, 53950, 259167, 24795, 24324, 54250, 25651, 500795, 29311, 171371, 25128, 65186, 24498, 170669, 84604, 171045, 25685, 25373, 170819, 65205, 140638, 287287, 365466, 24493, 292918, 64368, 170921, 24495, 29173, 290921, 367415, 287527, 296356, 303887, 360457, 24618, 299282, 171551, 64827, 408236, 29141, 84399, 60325, 24826, 362558, 140433, 311862, 289486, 24482, 29183, 25196, 2…	1281	10776	1.11879	1	0.994393	93.4092

## Sheet: S7.6
Table S7.6. The significantly enriched cellular components in DRGs at 4 d post nerve injury
Term	Count	%	PValue	Genes	Pop Hits	Pop Total	Fold Enrichment	Bonferroni	Benjamini	FDR
GO:0005886~plasma membrane	156	20.6623	5.22764e-08	117264, 29456, 314850, 78965, 29599, 25033, 303141, 84347, 503650, 116658, 113995, 295382, 84489, 25430, 29581, 25128, 298528, 24391, 29709, 170567, 301132, 315388, 60448, 25531, 65140, 366455, 679957, 287001, 293012, 299593, 295279, 365398, 494343, 29475, 282547, 497756, 25084, 171554, 84022, 117048, 500338, 24213, 306071, 363216, 316137, 29471, 24211, 54279, 84395, 304407, 117101, 282832, 79123…	2396	10776	1.47707	1.71465e-05	1.71465e-05	7.0807e-05
GO:0031224~intrinsic to membrane	252	33.3775	1.61926e-07	300202, 78965, 305960, 64195, 361757, 29714, 25033, 503650, 313917, 287614, 287517, 291813, 295382, 84489, 25430, 25128, 293451, 29709, 293595, 170567, 315388, 314386, 293247, 65140, 363639, 405994, 295712, 405393, 307855, 679957, 299593, 302958, 365398, 494343, 114097, 282547, 497756, 171554, 299242, 117048, 363216, 84395, 54279, 293218, 312793, 293210, 113937, 83731, 25216, 310444, 78976, 28698…	4467	10776	1.27982	5.31105e-05	2.65556e-05	0.000219325
GO:0005576~extracellular region	91	12.053	3.16263e-06	257651, 117064, 78965, 24802, 259167, 24795, 84386, 79438, 29397, 501231, 306761, 116658, 54250, 170896, 117518, 24604, 29518, 171371, 25128, 24391, 24284, 24498, 24648, 25335, 84604, 171045, 170819, 366366, 24695, 65205, 25377, 365466, 298566, 299314, 24493, 60582, 66018, 299783, 29245, 296356, 360457, 300653, 291312, 25582, 24618, 299282, 305840, 25084, 64827, 29141, 60325, 498997, 117551, 2519…	1281	10776	1.6116	0.00103681	0.000259303	0.00428362
GO:0009986~cell surface	31	4.10596	0.000207498	114587, 56822, 298034, 289211, 500338, 84022, 316137, 25449, 50566, 64036, 24684, 24586, 116591, 287774, 113937, 84489, 83731, 309622, 25216, 24498, 24931, 297645, 83580, 79557, 78976, 24471, 65205, 24493, 294269, 25066, 295279, 25599	339	10776	2.07456	0.0658016	0.013521	0.280685
GO:0044463~cell projection part	23	3.04636	0.00187007	365398, 83731, 24247, 286924, 25097, 29151, 81645, 24808, 24166, 29559, 64573, 25298, 314721, 29714, 84395, 25687, 296981, 252959, 29171, 60355, 289759, 309159, 24417	254	10776	2.05427	0.458795	0.0972648	2.50346
GO:0043679~nerve terminal	9	1.19205	0.00365424	83731, 24247, 29151, 81645, 24166, 29559, 25298, 24417, 29714	58	10776	3.52029	0.699043	0.124903	4.8377
GO:0033267~axon part	9	1.19205	0.0224176	83731, 24247, 29151, 81645, 24166, 29559, 25298, 24417, 29714	79	10776	2.58452	0.999411	0.412094	26.4419
GO:0034702~ion channel complex	13	1.72185	0.032765	83731, 83588, 29709, 54234, 56827, 79557, 117101, 117023, 25399, 65195, 171011, 497770, 25753	150	10776	1.96615	0.999982	0.494867	36.3153
GO:0043005~neuron projection	28	3.70861	0.0470149	29456, 24443, 84022, 24213, 24808, 367264, 29714, 289759, 29423, 65195, 24586, 309159, 24417, 83731, 24247, 29151, 170567, 81645, 24166, 29559, 25298, 64573, 314721, 25687, 24221, 81638, 60355, 171287	436	10776	1.45692	1	0.605102	47.9133

## Sheet: S7.7
Table S7.7. The significantly enriched cellular components in DRGs at 7 d post nerve injury
Term	Count	%	PValue	Genes	Pop Hits	Pop Total	Fold Enrichment	Bonferroni	Benjamini	FDR
GO:0031224~intrinsic to membrane	321	37.5439	1.58329e-15	25229, 310553, 300202, 78965, 25323, 84475, 64195, 24904, 25327, 287343, 25033, 301086, 503650, 287614, 311396, 293338, 291813, 293234, 29307, 295382, 25430, 25128, 293595, 29707, 317676, 116726, 315388, 314386, 293247, 65140, 363639, 171131, 300577, 287520, 366456, 295712, 405393, 307855, 302954, 679957, 299593, 302958, 365398, 494343, 114098, 282547, 299242, 171554, 65132, 117048, 363216, 29321…	4467	10776	1.39526	4.94271e-13	4.94271e-13	2.09832e-12
GO:0005886~plasma membrane	175	20.4678	1.86769e-07	25229, 310553, 117264, 315019, 78965, 25323, 24904, 84475, 25327, 308995, 25033, 303141, 24984, 503650, 116658, 301287, 29307, 365542, 295382, 25430, 25128, 315609, 298528, 24391, 29707, 317676, 301132, 116726, 315388, 60448, 81717, 65140, 171131, 24974, 366455, 286965, 24598, 64545, 29243, 679957, 299593, 307403, 295279, 365398, 494343, 50676, 114098, 282547, 25084, 171554, 293186, 84022, 65132,…	2396	10776	1.41813	5.93907e-05	1.97973e-05	0.000251796
GO:0005576~extracellular region	104	12.1637	1.68265e-06	305078, 25653, 117064, 78965, 25325, 282817, 24795, 116658, 64537, 170896, 117518, 29313, 29311, 29518, 25128, 24391, 24284, 24648, 25335, 84604, 170819, 366366, 287287, 299314, 60582, 66018, 296356, 29243, 300653, 291312, 25084, 64827, 29141, 25080, 114093, 25481, 50566, 299757, 292848, 287774, 29151, 24166, 25298, 50682, 117033, 29368, 24221, 246305, 25556, 25350, 25495, 25412, 24233, 362634, 8…	1281	10776	1.57634	0.000534941	0.000107011	0.00226848
GO:0009986~cell surface	40	4.67836	1.79953e-06	310553, 25110, 56822, 54236, 298034, 289211, 84022, 500338, 316137, 171075, 308995, 362263, 50566, 309684, 362966, 287774, 29187, 116591, 113937, 309622, 25216, 24934, 315609, 24930, 24498, 297645, 24931, 24932, 83580, 79557, 78976, 24471, 65205, 24493, 25556, 117029, 366518, 294269, 25066, 25752, 295279, 25599	339	10776	2.291	0.000572086	9.53704e-05	0.00242604
GO:0044459~plasma membrane part	99	11.5789	0.00024612	25229, 310553, 117264, 78965, 24904, 308995, 25327, 503650, 24984, 301287, 365542, 295382, 315609, 25128, 298528, 29707, 81717, 171131, 24974, 64545, 295279, 365398, 50676, 117048, 500338, 65132, 306071, 316137, 114093, 24211, 304407, 25480, 117101, 365872, 293874, 113937, 302983, 25216, 500904, 116689, 25556, 117029, 497770, 56822, 266610, 289211, 56827, 24808, 313210, 117023, 65195, 58963, 6519…	1358	10776	1.41547	0.0752905	0.00865959	0.331302
GO:0042611~MHC protein complex	8	0.935673	0.0198823	294274, 309622, 24974, 24984, 361787, 294269, 294270, 365542	54	10776	2.87648	0.998315	0.44042	23.7191
GO:0043235~receptor complex	11	1.28655	0.0432892	171131, 116689, 315609, 24498, 78965, 64574, 79557, 309684, 307403, 308995, 25753	105	10776	2.03408	0.999999	0.661261	44.9331
GO:0034702~ion channel complex	14	1.63743	0.0451026	54234, 56827, 29707, 64574, 79557, 25450, 25327, 117101, 117023, 171131, 25399, 65195, 497770, 25753	150	10776	1.81218	1	0.649465	46.3237

## Sheet: S7.8
Table S7.8. The significantly enriched cellular components in DRGs at 14 d post nerve injury
Term	Count	%	PValue	Genes	Pop Hits	Pop Total	Fold Enrichment	Bonferroni	Benjamini	FDR
GO:0031224~intrinsic to membrane	596	37.1108	4.17562e-29	24174, 78965, 24796, 29714, 64680, 405986, 298476, 29710, 405983, 287513, 361074, 287614, 313917, 287517, 293339, 293338, 291813, 293234, 293233, 94199, 295382, 29709, 29707, 293247, 363639, 287082, 287520, 50622, 405994, 365398, 282547, 497756, 78980, 363216, 298039, 84395, 293218, 312793, 293355, 293215, 298044, 293210, 140447, 140448, 25668, 641659, 304966, 287502, 294204, 304827, 293367, 2933…	4467	10776	1.39589	1.85398e-26	1.85398e-26	5.91258e-26
GO:0005576~extracellular region	168	10.4608	8.17506e-06	305078, 117064, 25653, 282817, 78965, 24795, 24796, 29397, 60570, 25527, 25525, 116658, 64537, 117518, 170896, 296952, 29313, 29311, 29518, 25128, 24391, 24284, 24648, 24186, 25335, 116499, 84604, 170819, 366366, 60582, 66018, 54225, 299783, 294245, 317470, 296356, 313262, 24658, 291312, 24291, 25084, 64827, 171412, 29141, 114093, 266782, 299757, 365265, 114215, 292848, 296321, 315546, 287774, 17…	1281	10776	1.37208	0.00362316	0.00120918	0.0115751
GO:0009986~cell surface	54	3.36239	0.000205772	50938, 306534, 56822, 289211, 288378, 497937, 24796, 25321, 171297, 116591, 309622, 315609, 293152, 302817, 24498, 24930, 24931, 297645, 79557, 303835, 65205, 294797, 24493, 315346, 366518, 25066, 295279, 25110, 54236, 298034, 500338, 78980, 316137, 24684, 24586, 304913, 309684, 25704, 287774, 29187, 83731, 113937, 25216, 25668, 64621, 83785, 302668, 24471, 288006, 60357, 25556, 117029, 294269, 2…	339	10776	1.66653	0.0873218	0.0225841	0.290973
GO:0005886~plasma membrane	270	16.812	0.001012	25229, 315019, 25324, 24174, 78965, 84475, 24170, 24796, 64680, 54295, 25033, 29710, 25321, 503650, 94199, 295382, 25430, 25128, 315609, 24391, 29709, 29707, 116726, 315388, 307475, 65140, 171131, 50622, 679957, 299593, 365398, 494343, 290493, 282547, 497756, 171554, 65132, 117048, 78980, 363216, 114093, 84395, 54279, 365872, 83731, 113937, 25216, 25668, 266769, 500904, 25351, 362332, 304966, 253…	2396	10776	1.17896	0.362089	0.0546447	1.42347
GO:0044463~cell projection part	40	2.49066	0.00192046	25229, 365398, 286924, 59266, 363235, 29595, 24808, 60324, 24170, 29714, 84395, 252959, 25195, 289759, 364206, 171571, 83731, 24247, 305850, 25097, 29151, 25372, 81645, 24166, 29559, 64573, 25298, 294854, 314721, 25687, 25351, 296981, 29171, 60355, 24598, 315346, 29628, 29629, 24547, 310900	254	10776	1.64758	0.57408	0.0818095	2.68523
GO:0045211~postsynaptic membrane	24	1.4944	0.00518276	25229, 83731, 24947, 191573, 29709, 81657, 29707, 64574, 81645, 79557, 25451, 60324, 29559, 314721, 171131, 192258, 29628, 116647, 171571, 58963, 29629, 140675, 25753, 24261	137	10776	1.83278	0.900453	0.189204	7.09358
GO:0043679~nerve terminal	12	0.747198	0.0198339	25229, 83731, 24247, 59266, 29628, 29151, 29629, 81645, 24166, 29559, 25298, 29714	58	10776	2.16458	0.999863	0.523473	24.6982
GO:0005903~brush border	11	0.684932	0.033539	365398, 25351, 58980, 296981, 25195, 29171, 497756, 60357, 25097, 310900, 84395	55	10776	2.09243	1	0.688119	38.3101
GO:0043235~receptor complex	17	1.05853	0.040367	315609, 191573, 24498, 78965, 64574, 79557, 29559, 171131, 116689, 315346, 29628, 29263, 29629, 309684, 307403, 25753, 24261	105	10776	1.69387	1	0.704666	44.2026
