# Supplementary material for: The transcriptional landscape of dorsal root ganglia after sciatic nerve transection
Source: Sci Rep. 2015 Nov 18;5:16888. doi: 10.1038/srep16888 (PMC4649668; doi:10.1038/srep16888)
Supplement: Supplementary Table 8 [file srep16888-s8.xls]

## Sheet: Content
	Table S8. The genes differentially expressed in cellular components following sciatic nerve transection
	Table S8.1. The genes differentially expressed involved in intrinsic to membrane
	Table S8.2. The genes differentially expressed involved in extracellular region
	Table S8.3. The genes differentially expressed involved in cell surface
	Table S8.4. The genes differentially expressed involved in axon part
	Table S8.5. The genes differentially expressed involved in ion channel complex
	Table S8.6. The genes differentially expressed involved in receptor complex

## Sheet: S8.1
Table S8.1. The genes differentially expressed involved in intrinsic to membrane
ProbeName	p-value	0h	0.5h	3h	6h	9h	1d	4d	7d	14d	GeneSymbol	Description	GenbankAccession	EntrezGene	GO(Avadis)	UniGene
A_44_P994385	4.39578e-16	8.56098	8.43372	8.69841	8.6163	8.80842	9.54082	11.4227	11.4828	10.8714	Mucdhl	Rattus norvegicus mucin and cadherin like (Mucdhl), mRNA [NM_138525]	NM_138525	171554	GO:0007155|GO:0007156|GO:0005509|GO:0005515|GO:0005905|GO:0016020|GO:0016021	Rn.18860
A_42_P556083	2.38963e-14	6.17828	5.86217	6.18534	6.0977	6.14052	8.09903	10.3323	10.9421	10.7422	Cckbr	Rattus norvegicus cholecystokinin B receptor (Cckbr), mRNA [NM_013165]	NM_013165	25706	GO:0007165|GO:0007186|GO:0007202|GO:0007204|GO:0007586|GO:0007600|GO:0007631|GO:0008283|GO:0008284|GO:0001584|GO:0004435|GO:0004872|GO:0004983|GO:0015054|GO:0046935|GO:0005886|GO:0005887|GO:0016021	Rn.90997
A_44_P975437	3.9423e-14	6.33757	5.92046	5.5771	6.25785	5.99177	9.41356	12.3295	12.2008	11.9738	Cldn4	Rattus norvegicus claudin 4 (Cldn4), mRNA [NM_001012022]	NM_001012022	304407	GO:0009405|GO:0004888|GO:0005198|GO:0005615|GO:0005886|GO:0005887|GO:0005923|GO:0016020|GO:0016021	Rn.6830
A_44_P344475	4.42927e-14	13.4433	13.4054	13.278	13.5222	13.5161	14.4411	14.9749	14.9908	14.8237	Rhoq	Rattus norvegicus ras homolog gene family, member Q (Rhoq), mRNA [NM_053522]	NM_053522	85428	GO:0007264|GO:0008360|GO:0030036|GO:0000166|GO:0003924|GO:0005515|GO:0005525|GO:0005622|GO:0005886|GO:0016020	Rn.4169
A_42_P817417	7.249e-14	10.2084	10.2625	10.0252	10.1213	10.4603	12.4016	11.9491	11.9798	11.8112	PVR	Rattus norvegicus poliovirus receptor (PVR), mRNA [NM_017076]	NM_017076	25066	GO:0016337|GO:0016477|GO:0001618|GO:0004872|GO:0005515|GO:0005615|GO:0005737|GO:0016021	Rn.10677
A_42_P841762	1.15748e-13	15.4952	15.5578	15.5594	15.5206	15.4627	16.1671	16.9797	17.1051	17.0317	Cacna2d1	Rattus norvegicus calcium channel, voltage-dependent, alpha2/delta subunit 1 (Cacna2d1), mRNA [NM_012919]	NM_012919	25399	GO:0006811|GO:0006816|GO:0005245|GO:0005509|GO:0015270|GO:0005615|GO:0005624|GO:0005891|GO:0016020|GO:0016021	Rn.11276
A_44_P1052794	2.11334e-13	8.43984	8.60673	7.91938	8.36457	8.64723	11.2659	11.261	10.9427	10.9735	Kcnd3	Rattus norvegicus Shal-related potassium channel Kv4.3 mRNA, complete cds [U42975]	U42975	65195	GO:0006811|GO:0006813|GO:0005216|GO:0005249|GO:0005250|GO:0005267|GO:0005515|GO:0008270|GO:0030955|GO:0046872|GO:0005887|GO:0008076|GO:0016020|GO:0043005|GO:0043025	Rn.10540
A_42_P695042	3.94196e-13	10.9524	10.6959	10.5352	10.9377	10.9778	11.8916	12.8511	12.9156	12.8068	Csf1	Rattus norvegicus colony stimulating factor 1 (macrophage) (Csf1), mRNA [NM_023981]	NM_023981	78965	GO:0001503|GO:0007275|GO:0030225|GO:0030278|GO:0030316|GO:0040018|GO:0042476|GO:0042488|GO:0045672|GO:0005125|GO:0008083|GO:0005615|GO:0005887|GO:0016020	Rn.83632
A_42_P552640	5.53057e-13	10.7099	10.5542	10.4871	10.5258	10.6738	11.9372	12.7109	12.7644	12.581	Mmp16	Rattus norvegicus matrix metalloproteinase 16 (Mmp16), mRNA [NM_080776]	NM_080776	65205	GO:0000270|GO:0006508|GO:0030574|GO:0004222|GO:0005509|GO:0008270|GO:0005578|GO:0005615|GO:0016020|GO:0016021	Rn.208361
A_44_P150471	5.55949e-13	7.03067	6.75494	6.8373	6.85833	6.6581	7.16459	9.12322	9.09773	8.7514	Gpr88	Rattus norvegicus G-protein coupled receptor 88 (Gpr88), mRNA [NM_031696]	NM_031696	64443	GO:0007165|GO:0007186|GO:0001584|GO:0004872|GO:0004930|GO:0016020|GO:0016021	Rn.59513
A_44_P530389	6.27771e-13	6.01253	7.08697	6.84747	6.69758	8.06519	8.28346	9.56712	10.3476	10.0806	Ecel1	Rattus norvegicus endothelin converting enzyme-like 1 (Ecel1), mRNA [NM_021776]	NM_021776	60417	GO:0006508|GO:0007218|GO:0007242|GO:0004222|GO:0004245|GO:0008237|GO:0008270|GO:0046872|GO:0005887|GO:0016020|GO:0016021	Rn.45803
A_44_P323106	1.79477e-12	10.6364	10.5981	10.5809	10.827	10.8783	11.007	12.2202	11.939	11.6807	Abca1	Rattus norvegicus ATP-binding cassette, sub-family A (ABC1), member 1 (Abca1), mRNA [NM_178095]	NM_178095	313210	GO:0006810|GO:0006911|GO:0007584|GO:0008203|GO:0015914|GO:0030301|GO:0042158|GO:0042493|GO:0045332|GO:0000166|GO:0005515|GO:0005524|GO:0008035|GO:0008509|GO:0015248|GO:0016887|GO:0042626|GO:0005624|GO:0005794|GO:0005886|GO:0005887|GO:0016021|GO:0043231	Rn.148916
A_44_P130513	2.72053e-12	10.9489	10.8964	10.9124	10.9675	11.0999	10.9097	12.2363	13.7286	13.9198	RT1-Db1	Rattus norvegicus RT1 class II, locus Db1 (RT1-Db1), mRNA [NM_001008884]	NM_001008884	294270	GO:0006955|GO:0016020|GO:0016021|GO:0042613	Rn.33311
A_44_P231564	7.51795e-12	8.36403	8.1166	8.14907	8.10074	7.94288	8.36514	9.32511	9.55799	9.30299	Cbln2	Rattus norvegicus cerebellin 2 precursor protein (Cbln2), mRNA [NM_001012740]	NM_001012740	291388	GO:0016020|GO:0016021	Rn.16398
A_43_P14872	7.97572e-12	11.5926	11.3212	11.3729	11.3614	11.5266	11.7058	14.0731	14.1904	14.0283	Sdc1	Rattus norvegicus syndecan 1 (Sdc1), mRNA [NM_013026]	NM_013026	25216	GO:0007155|GO:0007267|GO:0008092|GO:0050840|GO:0001931|GO:0005887|GO:0009986|GO:0016020|GO:0016021	Rn.11176
A_44_P371339	9.47797e-12	2.33717	2.27455	2.92659	2.78757	3.89998	7.53723	6.37818	6.00621	5.16421	Il6	Rattus norvegicus interleukin 6 (Il6), mRNA [NM_012589]	NM_012589	24498	GO:0001781|GO:0006953|GO:0006955|GO:0009612|GO:0043066|GO:0045079|GO:0045188|GO:0045630|GO:0046427|GO:0005125|GO:0005138|GO:0005515|GO:0005576|GO:0005615	Rn.9873
A_43_P11634	1.6117e-11	14.9918	15.0806	14.7952	14.7988	14.9149	15.3883	16.1717	16.0692	15.9148	Gfra1	Rattus norvegicus glial cell line derived neurotrophic factor family receptor alpha 1 (Gfra1), mRNA [NM_012959]	NM_012959	25454	GO:0007166|GO:0007169|GO:0007399|GO:0009653|GO:0004872|GO:0005102|GO:0016167|GO:0048503|GO:0005615|GO:0016020|GO:0019898|GO:0046658	Rn.88489
A_44_P549494	4.79552e-11	12.6463	12.6093	12.448	12.6896	12.4122	12.398	14.0153	15.596	15.7154	Cd74	Rattus norvegicus CD74 antigen (invariant polypeptide of major histocompatibility complex, class II antigen-associated) (Cd74), mRNA [NM_013069]	NM_013069	25599	GO:0000187|GO:0001516|GO:0006457|GO:0006461|GO:0006886|GO:0006952|GO:0006955|GO:0007165|GO:0008283|GO:0016064|GO:0019882|GO:0019886|GO:0043030|GO:0043066|GO:0045059|GO:0045060|GO:0045581|GO:0045582|GO:0051085|GO:0005515|GO:0019955|GO:0005764|GO:0005770|GO:0005771|GO:0005783|GO:0005794|GO:0005886|GO:0005887|GO:0009897|GO:0016020|GO:0016021	Rn.33804
A_43_P13004	7.20022e-11	6.93395	6.5579	6.56457	6.57472	6.56899	7.50169	9.27067	9.15745	9.00709	Cdh17	Rattus norvegicus cadherin 17 (Cdh17), mRNA [NM_053977]	NM_053977	117048	GO:0006810|GO:0006857|GO:0007155|GO:0007156|GO:0016339|GO:0005215|GO:0005427|GO:0005509|GO:0005515|GO:0005624|GO:0005887|GO:0016020|GO:0016021|GO:0016323	Rn.76726
A_42_P468712	1.80394e-10	4.52829	2.20472	3.83859	4.02093	3.71859	6.15915	8.49981	8.84675	8.91833	Tacstd2	Rattus norvegicus tumor-associated calcium signal transducer 2 (Tacstd2), mRNA [NM_001009540]	NM_001009540	494343	GO:0007166|GO:0007601|GO:0008150|GO:0008283|GO:0003674|GO:0004872|GO:0005575|GO:0005615|GO:0005829|GO:0005887|GO:0016020|GO:0016021	Rn.24809
A_44_P514939	2.37298e-10	10.7488	10.7654	10.9548	11.0005	11.0315	10.9746	12.2224	12.5618	12.5558	Bzrp	Rattus norvegicus benzodiazepine receptor, peripheral (Bzrp), mRNA [NM_012515]	NM_012515	24230	GO:0006626|GO:0006811|GO:0004872|GO:0008503|GO:0005739|GO:0005741|GO:0016020|GO:0016021	Rn.1820
A_44_P323735	3.68264e-10	3.09062	3.81303	2.315	2.21153	2.09264	2.12002	5.22824	5.66452	4.78411	Vtcn1	Rattus norvegicus V-set domain containing T cell activation inhibitor 1 (Vtcn1), mRNA [NM_001024244]	NM_001024244	295322	GO:0050798|GO:0050868|GO:0005102|GO:0005515	Rn.160956
A_42_P623783	3.86599e-10	10.2203	10.3842	10.453	10.176	10.1603	10.714	11.6917	11.7798	11.5184	Scn3a	Rattus norvegicus sodium channel, voltage-gated, type III, alpha polypeptide (Scn3a), mRNA [NM_013119]	NM_013119	497770	GO:0006811|GO:0006812|GO:0006814|GO:0009611|GO:0019228|GO:0019233|GO:0005248|GO:0005261|GO:0031402|GO:0001518|GO:0016020|GO:0016021	Rn.87394
A_44_P541384	4.31828e-10	8.79712	8.46708	8.45731	8.64159	8.39763	8.87504	9.9988	10.2856	9.95305	Cmtm3_predicted	PREDICTED: Rattus norvegicus CKLF-like MARVEL transmembrane domain containing 3 (predicted) (Cmtm3_predicted), mRNA [XM_226200]		291813	GO:0016021	Rn.15332
A_44_P137003	5.13986e-10	8.2613	8.31974	8.34335	8.55893	8.26065	8.18736	9.86221	9.83642	10.0137	Ocil	osteoclast inhibitory lectin [Source:RefSeq_peptide;Acc:NP_569086] [ENSRNOT00000010098]		113937	GO:0006968|GO:0042270|GO:0045671|GO:0005515|GO:0005529|GO:0046703|GO:0005887|GO:0009897|GO:0016021	Rn.22573
A_44_P500803	1.49078e-09	9.95451	9.78695	9.84838	9.87523	9.85757	9.82999	11.4009	13.0592	13.0174	RT1-Bb	Rattus norvegicus RT1 class II, locus Bb (RT1-Bb), mRNA [NM_001004084]	NM_001004084	309622	GO:0006955|GO:0016020|GO:0016021|GO:0042613	Rn.202964
A_44_P456769	1.49078e-09	2.07894	2.00247	4.38101	3.38107	4.7382	4.89746	4.20323	4.55653	4.39386	Ncr1	Rattus norvegicus natural cytotoxicity triggering receptor 1 (Ncr1), mRNA [NM_057199]	NM_057199	117547	GO:0004872|GO:0005615|GO:0016020|GO:0016021	Rn.30049
A_42_P525170	1.77011e-09	12.4354	12.4308	12.4405	12.3464	12.3193	11.8208	11.5961	11.4025	11.5817	Abcd2	Rattus norvegicus ATP-binding cassette, sub-family D (ALD), member 2 (Abcd2), mRNA [NM_033352]	NM_033352	84356	GO:0006631|GO:0006810|GO:0000166|GO:0005515|GO:0005524|GO:0016887|GO:0042626|GO:0005777|GO:0005778|GO:0005887|GO:0016020|GO:0016021|GO:0043190	Rn.19678
A_43_P17213	2.0558e-09	11.3911	11.0616	11.1441	10.7544	10.7957	11.0833	10.3828	10.5001	10.3278	Abhd1	Rattus norvegicus abhydrolase domain containing 1 (Abhd1), mRNA [NM_001008520]	NM_001008520	313917	GO:0004759|GO:0016787|GO:0016020|GO:0016021	Rn.162847
A_42_P473314	3.67223e-09	10.9921	11.0348	11.3137	11.0636	11.1007	10.9695	11.9063	12.5141	12.4028	Hla-dma	Rattus norvegicus major histocompatibility complex, class II, DM alpha (Hla-dma), mRNA [NM_198741]	NM_198741	294274	GO:0006461|GO:0006955|GO:0015031|GO:0016064|GO:0019882|GO:0019886|GO:0045059|GO:0045582|GO:0050778|GO:0051085|GO:0005515|GO:0005622|GO:0005764|GO:0005765|GO:0005770|GO:0005771|GO:0010008|GO:0016020|GO:0016021|GO:0042613	Rn.35809
A_44_P252517	4.03258e-09	5.06814	5.48777	5.75007	5.53327	6.31848	6.4592	6.11697	6.72294	6.87519	Havcr1	Rattus norvegicus kidney injury molecule 1 (Havcr1), mRNA [NM_173149]	NM_173149	286934	GO:0006355|GO:0007155|GO:0003677|GO:0005634|GO:0016020|GO:0016021	Rn.11154
A_44_P512936	4.25939e-09	2.23787	2.06682	4.0216	3.43709	4.12007	4.29109	3.63367	3.84237	4.23885	Olr441_predicted	Rattus norvegicus olfactory receptor 441 (predicted) (Olr441_predicted), mRNA [NM_001000283]	NM_001000283	295712	GO:0007186|GO:0050911|GO:0004984|GO:0016021	Rn.142989
A_42_P780613	4.73471e-09	14.3467	14.2752	14.3292	14.2645	14.3497	14.0523	13.2351	13.4044	13.4923	Hs3st2	Rattus norvegicus heparan sulfate (glucosamine) 3-O-sulfotransferase 2 (Hs3st2), mRNA [NM_181370]	NM_181370	293451	GO:0007623|GO:0008146|GO:0008467|GO:0016740|GO:0016020|GO:0016021	Rn.49010
A_44_P533955	5.82303e-09	3.65071	4.10759	4.80903	4.45915	4.743	3.88942	6.81639	7.35381	7.48748	Hsd3b1	Rattus norvegicus hydroxy-delta-5-steroid dehydrogenase, 3 beta- and steroid delta-isomerase 1 (Hsd3b1), mRNA [NM_017265]	NM_017265	29632	GO:0006700|GO:0006702|GO:0006703|GO:0003854|GO:0004769|GO:0016491|GO:0016853|GO:0030283|GO:0005739|GO:0005743|GO:0005758|GO:0005783|GO:0005792|GO:0016020|GO:0016021	Rn.109394
A_44_P124219	6.28594e-09	6.08077	6.46215	6.88368	6.4878	7.07796	7.31811	8.03611	7.59512	7.8165	Sln	Rattus norvegicus sarcolipin (Sln), mRNA [NM_001013247]	NM_001013247	367086	GO:0006810|GO:0005515|GO:0030234|GO:0005790|GO:0016020|GO:0016021|GO:0016529	Rn.16457
A_44_P360501	7.66851e-09	7.41332	6.99524	7.33302	7.16706	6.72344	7.40457	8.36538	8.5385	8.30175	Gabrb1	Rattus norvegicus gamma-aminobutyric acid (GABA-A) receptor, subunit beta 1 (Gabrb1), mRNA [NM_012956]	NM_012956	25450	GO:0006811|GO:0006821|GO:0007165|GO:0007214|GO:0004890|GO:0005216|GO:0005230|GO:0005254|GO:0015276|GO:0030594|GO:0031404|GO:0005615|GO:0005887|GO:0016021|GO:0045211	Rn.207157
A_43_P20937	1.00267e-08	5.92982	6.54142	6.9997	6.9142	7.17857	7.24874	8.73112	8.36969	7.33581	Tmprss6_predicted	PREDICTED: Rattus norvegicus transmembrane serine protease 6 (predicted) (Tmprss6_predicted), mRNA [XM_235768]	XM_235768	315388	GO:0001525|GO:0006508|GO:0007242|GO:0030198|GO:0042730|GO:0004252|GO:0005886|GO:0016021	Rn.214123
A_44_P416938	1.12913e-08	13.6734	13.5793	13.7067	13.6306	13.665	13.1529	12.6699	12.6756	12.7084	Kcns3	Rattus norvegicus potassium voltage-gated channel, delayed-rectifier, subfamily S, member 3 (Kcns3), mRNA [NM_031778]	NM_031778	83588	GO:0006811|GO:0006812|GO:0006813|GO:0005249|GO:0005251|GO:0005261|GO:0005267|GO:0005515|GO:0015459|GO:0030955|GO:0005624|GO:0008076|GO:0016020|GO:0016021	Rn.10878
A_43_P20927	2.23522e-08	9.94926	9.773	10.1631	9.87049	9.91889	9.18064	8.70072	8.98282	8.8775	Gpr22_predicted	Rattus norvegicus similar to Probable G protein-coupled receptor GPR22 (LOC298944), mRNA [XM_234041]		298944	GO:0007186|GO:0001584|GO:0005887|GO:0016021	Rn.59212
A_44_P440351	2.27819e-08	2.06072	4.83887	4.77273	4.18019	5.59858	5.13096	4.14832	4.60043	5.14752	Olr40_predicted	Rattus norvegicus olfactory receptor 40 (predicted) (Olr40_predicted), mRNA [NM_001000127]	NM_001000127	293197	GO:0007186|GO:0050911|GO:0004984|GO:0016021	Rn.141934
A_44_P352538	2.68889e-08	7.43011	7.00627	7.55065	6.8637	7.22895	6.91897	7.87608	9.05996	8.57941	Sectm1a	Rattus norvegicus secreted and transmembrane 1A (Sectm1a), mRNA [NM_001013043]	NM_001013043	287885	GO:0006955|GO:0007498|GO:0043123|GO:0004871|GO:0005125|GO:0005615|GO:0005794|GO:0016021	Rn.145435
A_42_P506402	3.26215e-08	14.6165	14.5164	14.5914	14.4133	14.7268	14.2402	14.2553	14.1536	14.269	Slc25a25	Rattus norvegicus solute carrier family 25 (mitochondrial carrier, phosphate carrier), member 25 (Slc25a25), mRNA [NM_145677]	NM_145677	246771	GO:0006810|GO:0005215|GO:0005488|GO:0005509|GO:0005743|GO:0016020|GO:0016021	Rn.17644
A_43_P15445	3.29717e-08	10.3054	10.3172	10.4009	10.197	10.1735	9.44555	9.40961	9.25072	9.34322	Htr1d	Rattus norvegicus 5-hydroxytryptamine (serotonin) receptor 1D (Htr1d), mRNA [NM_012852]	NM_012852	25323	GO:0007165|GO:0007186|GO:0007187|GO:0007268|GO:0001584|GO:0004872|GO:0004935|GO:0004993|GO:0005887|GO:0016020|GO:0016021	Rn.34834
A_44_P351231	6.32049e-08	5.63664	6.94891	6.61233	6.49283	8.06256	7.44122	6.34939	6.47988	6.11487	Olr46_predicted	Rattus norvegicus olfactory receptor 46 (predicted) (Olr46_predicted), mRNA [NM_001001001]	NM_001001001	405365	GO:0007186|GO:0050911|GO:0004984|GO:0016021	Rn.141928
A_44_P431296	6.44947e-08	5.2705	3.43748	4.73544	5.66309	4.61918	4.54694	6.6704	7.69458	7.15963	Gpr18	Rattus norvegicus G protein-coupled receptor 18 (Gpr18), mRNA [NM_001079710]	NM_001079710	679957	GO:0007165|GO:0007186|GO:0001584|GO:0004872|GO:0045028|GO:0016020|GO:0016021	Rn.205907
A_44_P440302	6.85982e-08	2.00847	4.80402	4.86723	4.02334	6.11869	4.74951	3.33847	4.20742	4.85301	Olr629_predicted	Rattus norvegicus olfactory receptor 629 (predicted) (Olr629_predicted), mRNA [NM_001001058]	NM_001001058	405946	GO:0007186|GO:0050911|GO:0004984|GO:0016021	Rn.142863
A_42_P685287	9.20535e-08	12.0218	11.8211	11.9893	12.0395	12.033	12.2124	12.6668	13.3772	13.1269	Fxyd5	Rattus norvegicus FXYD domain-containing ion transport regulator 5 (Fxyd5), mRNA [NM_021909]	NM_021909	60338	GO:0006811|GO:0003779|GO:0005216|GO:0045296|GO:0005615|GO:0016020|GO:0016021	Rn.24997
A_44_P506980	9.28456e-08	9.71795	9.71041	9.51139	9.51337	9.60256	9.60588	10.9343	10.8852	10.8814	Kcnk13	Rattus norvegicus potassium channel, subfamily K, member 13 (Kcnk13), mRNA [NM_022293]	NM_022293	64120	GO:0006811|GO:0006813|GO:0005244|GO:0005267|GO:0030955|GO:0016020|GO:0016021	Rn.53793
A_44_P219680	1.20875e-07	3.50446	4.12753	2.28823	2.2831	2.21066	2.18458	2.21304	2.39737	2.35057	Olr367_predicted	Rattus norvegicus olfactory receptor 367 (predicted) (Olr367_predicted), mRNA [NM_001001047]	NM_001001047	405933	GO:0007186|GO:0050911|GO:0004984|GO:0016021	Rn.141681
A_42_P723936	1.29819e-07	8.27099	7.94499	8.19539	8.01385	7.97044	7.98607	7.13782	7.31014	7.02584	Atp2b3	Rat calmodulin-sensitive plasma membrane Ca2+-transporting ATPase (PMCA3) mRNA, complete cds. [J05087]	J05087	29599	GO:0006810|GO:0006812|GO:0006816|GO:0008152|GO:0000166|GO:0000287|GO:0005388|GO:0005509|GO:0005516|GO:0005524|GO:0015662|GO:0016787|GO:0016820|GO:0019829|GO:0030165|GO:0005886|GO:0016020|GO:0016021	Rn.11053
A_44_P462361	1.30617e-07	4.05799	4.148	3.19818	3.51769	3.07378	3.23382	5.62944	5.61174	5.2021	Trpc2	Rattus norvegicus transient receptor potential cation channel, subfamily C, member 2 (Trpc2), mRNA [NM_022638]	NM_022638	64573	GO:0006811|GO:0006816|GO:0007204|GO:0005216|GO:0005509|GO:0005515|GO:0015279|GO:0000139|GO:0005635|GO:0005789|GO:0016020|GO:0016021	Rn.48766
A_44_P255149	1.33059e-07	3.46211	2.19903	2.69223	3.39867	2.31203	3.10748	4.82115	6.3217	5.93323	Klrc3	Rattus norvegicus killer cell lectin-like receptor subfamily C member 3 (Klrc3), mRNA [NM_001029908]	NM_001029908	500338	GO:0004872|GO:0005529	Rn.123175
A_44_P472877	1.43474e-07	5.10622	7.12298	6.74129	6.41804	8.41828	7.67062	4.95141	6.14223	5.22903	Olr276_predicted	Rattus norvegicus olfactory receptor 276 (predicted) (Olr276_predicted), mRNA [NM_001000227]	NM_001000227	293431	GO:0007186|GO:0050911|GO:0004984|GO:0016021	Rn.141763
A_44_P182220	1.47237e-07	9.40834	8.99994	9.46855	9.07405	9.19907	8.61531	7.72087	8.05998	8.00709	Amigo3	Rattus norvegicus amphoterin induced gene and ORF 3 (Amigo3), mRNA [NM_178144]	NM_178144	316003	GO:0007155|GO:0007157|GO:0007399|GO:0005515|GO:0016020|GO:0016021	Rn.203829
A_44_P116532	1.55905e-07	8.77482	9.83082	9.72331	9.22691	10.8094	10.3005	9.42419	9.7351	10.4003	Cdh22	Rattus norvegicus cadherin 22 (Cdh22), mRNA [NM_019161]	NM_019161	29182	GO:0007155|GO:0007156|GO:0007420|GO:0016339|GO:0005509|GO:0005515|GO:0005615|GO:0016020|GO:0016021	Rn.108785
A_42_P540235	1.56433e-07	8.76506	8.68263	10.0886	8.90286	8.61343	8.35189	7.68896	7.6766	7.28894	Rpe65	Rattus norvegicus retinal pigment epithelium 65 (Rpe65), mRNA [NM_053562]	NM_053562	89826	GO:0001654|GO:0006776|GO:0007468|GO:0007601|GO:0042574|GO:0050896|GO:0005515|GO:0016020	Rn.76724
A_44_P337077	1.78162e-07	9.37601	9.28706	9.17135	9.03355	9.0538	8.86147	8.25771	8.27112	8.0798	Lhfp	Rattus norvegicus lipoma HMGIC fusion partner (Lhfp), mRNA [NM_181085]	NM_181085	300286	GO:0016020|GO:0016021	Rn.92478
A_44_P395757	1.86374e-07	10.8558	10.644	10.6693	10.7032	10.6956	10.2388	9.62817	9.84581	9.862	Grm4	Rattus norvegicus glutamate receptor, metabotropic 4 (Grm4), mRNA [NM_022666]	NM_022666	24417	GO:0000187|GO:0007165|GO:0007186|GO:0007194|GO:0007196|GO:0007216|GO:0007268|GO:0007269|GO:0007612|GO:0008285|GO:0031175|GO:0035249|GO:0043066|GO:0043410|GO:0050805|GO:0001642|GO:0004872|GO:0008067|GO:0005622|GO:0005887|GO:0016020|GO:0016021|GO:0031410|GO:0043195|GO:0043198	Rn.89046
A_43_P13086	1.86798e-07	7.9517	7.56513	7.95806	7.74004	7.83232	7.59537	6.94075	6.99636	6.72015	P2rx5	Rattus norvegicus purinergic receptor P2X, ligand-gated ion channel, 5 (P2rx5), mRNA [NM_080780]	NM_080780	113995	GO:0006811|GO:0006812|GO:0007165|GO:0007166|GO:0007399|GO:0043416|GO:0004872|GO:0004888|GO:0004931|GO:0005216|GO:0005524|GO:0005887|GO:0016020|GO:0016021	Rn.10257
A_44_P311484	2.38257e-07	8.13606	7.85444	8.23911	8.07816	7.84176	7.78977	7.10367	7.26326	6.92538	Cntn3	Rattus norvegicus contactin 3 (Cntn3), mRNA [NM_019329]	NM_019329	54279	GO:0007155|GO:0007399|GO:0016337|GO:0005515|GO:0048503|GO:0005615|GO:0016020|GO:0046658	Rn.10043
A_44_P144336	2.5897e-07	3.90267	4.94653	4.92788	4.51643	6.1274	5.40944	4.42113	4.89968	5.14159	Olr176_predicted	Rattus norvegicus olfactory receptor 176 (predicted) (Olr176_predicted), mRNA [NM_001000178]	NM_001000178	293321	GO:0007186|GO:0050911|GO:0004984|GO:0016021	Rn.141830
A_43_P11875	2.67306e-07	12.6024	12.4871	12.7162	12.2934	12.3969	11.5634	11.5713	11.8746	11.5385	Grik1	Rattus norvegicus glutamate receptor, ionotropic, kainate 1 (Grik1), mRNA [NM_017241]	NM_017241	29559	GO:0006811|GO:0007215|GO:0007268|GO:0007399|GO:0007417|GO:0048167|GO:0004872|GO:0004970|GO:0005216|GO:0005234|GO:0005261|GO:0015277|GO:0042802|GO:0005886|GO:0005887|GO:0008328|GO:0016021|GO:0043235|GO:0045211	Rn.10449
A_43_P12153	3.1037e-07	11.2031	11.1791	11.3637	11.2305	11.165	10.968	10.2403	10.1194	9.99506	Htr3b	Rattus norvegicus 5-hydroxytryptamine (serotonin) receptor 3b (Htr3b), mRNA [NM_022189]	NM_022189	58963	GO:0006810|GO:0006811|GO:0007210|GO:0007268|GO:0004993|GO:0005216|GO:0005230|GO:0005232|GO:0030594|GO:0005615|GO:0005887|GO:0016020|GO:0016021|GO:0045211	Rn.87106
A_42_P820657	3.10733e-07	6.84881	6.36594	7.309	7.5234	7.19152	7.39065	9.83607	9.96002	9.77036	Il1r2	Rattus norvegicus interleukin 1 receptor, type II (Il1r2), mRNA [NM_053953]	NM_053953	117022	GO:0004872|GO:0004910|GO:0019966|GO:0016020|GO:0016021	Rn.10758
A_44_P1049827	3.19225e-07	13.5907	13.5098	13.3814	13.2606	13.8377	13.6296	14.654	14.6068	14.9821	Nsg1	Rattus norvegicus neuron specific gene family member 1 (Nsg1), mRNA [NM_024128]	NM_024128	25247	GO:0007212|GO:0007268|GO:0050780|GO:0016020|GO:0016021	Rn.2865
A_43_P15460	3.36425e-07	9.1876	8.96725	9.251	9.25697	9.05759	8.59659	7.80248	7.9948	7.76066	Cntn4	Rattus norvegicus contactin 4 (Cntn4), mRNA [NM_053879]	NM_053879	116658	GO:0007155|GO:0007158|GO:0007399|GO:0007411|GO:0007413|GO:0007420|GO:0031175|GO:0045665|GO:0048167|GO:0005515|GO:0048503|GO:0005886|GO:0030424	Rn.10117
A_44_P367952	3.5089e-07	7.64215	7.33269	7.49679	7.29259	7.113	7.06294	6.80591	6.76875	6.60086	Atp8a1_predicted	PREDICTED: Rattus norvegicus ATPase, aminophospholipid transporter (APLT), class I, type 8A, member 1 (predicted) (Atp8a1_predicted), mRNA [XM_223390]	XM_223390	289615	GO:0006810|GO:0015914|GO:0015917|GO:0000287|GO:0003676|GO:0004012|GO:0005524|GO:0008270|GO:0015662|GO:0016820|GO:0019829|GO:0005622|GO:0016020|GO:0016021	Rn.204740
A_44_P189452	3.65451e-07	2.80558	3.95199	2.2714	2.23197	2.28472	2.25138	2.16407	2.22621	2.21424	Muc4	Rattus norvegicus Fisher 344 pre-sialomucin complex (pSMC) mRNA, repeat E, partial cds. [U06751]	U06751	303887	GO:0007155|GO:0007160|GO:0005176|GO:0005515|GO:0005887|GO:0016020|GO:0016021
A_43_P11794	3.69445e-07	5.82356	5.52888	5.97711	5.64806	5.60553	5.64909	4.79432	4.40623	4.25457	Tacr3	Rattus norvegicus tachykinin receptor 3 (Tacr3), mRNA [NM_017053]	NM_017053	24808	GO:0007165|GO:0007186|GO:0007217|GO:0001584|GO:0004872|GO:0004930|GO:0004983|GO:0004995|GO:0005886|GO:0005887|GO:0016021	Rn.9702
A_44_P316036	4.05663e-07	4.37324	5.68299	5.56599	5.25968	6.64712	6.30265	4.59116	5.22345	4.95233	Olr724_predicted	Rattus norvegicus olfactory receptor 724 (predicted) (Olr724_predicted), mRNA [NM_001000573]	NM_001000573	366115	GO:0007186|GO:0050911|GO:0004984|GO:0016021	Rn.142793
A_44_P229007	4.4129e-07	2.9272	5.17853	4.69605	4.47641	6.43397	5.51944	4.5559	4.60177	4.42946	Olr736_predicted	Rattus norvegicus olfactory receptor 736 (predicted) (Olr736_predicted), mRNA [NM_001001384]	NM_001001384	366118	GO:0007186|GO:0050911|GO:0004984|GO:0016021	Rn.142784
A_44_P304075	4.51548e-07	2.87262	4.53071	4.57817	4.396	5.90966	5.71878	4.50674	5.20306	4.41219	Taar7h	Rattus norvegicus trace-amine-associated receptor 7h (Taar7h), mRNA [NM_175587]	NM_175587	294130	GO:0007165|GO:0007186|GO:0001584|GO:0004872|GO:0016020|GO:0016021	Rn.138142
A_44_P151774	4.53982e-07	5.52656	4.82665	5.70585	5.97635	4.85348	6.2503	7.04202	7.65909	7.82094	Chrna1	Rattus norvegicus cholinergic receptor, nicotinic, alpha polypeptide 1 (muscle) (Chrna1), mRNA [NM_024485]	NM_024485	79557	GO:0006811|GO:0006936|GO:0007165|GO:0004889|GO:0005216|GO:0005230|GO:0015464|GO:0030594|GO:0005615|GO:0005794|GO:0005886|GO:0005892|GO:0016021|GO:0045211	Rn.44633
A_44_P307151	4.65416e-07	7.42816	7.40676	7.86587	7.53523	8.17352	8.08057	8.59886	8.66863	8.5923	RGD1562679_predicted	Rattus norvegicus similar to Eph-like receptor tyrosine kinase (LOC298528), mRNA [XM_233522]	XM_233522	298528	GO:0006468|GO:0007169|GO:0004713|GO:0005003|GO:0005524|GO:0016020	Rn.118682
A_44_P1035040	4.65483e-07	7.90634	7.73858	8.0104	7.92015	8.22882	8.86502	9.05187	9.51234	8.89602	Ccrl2_predicted	PREDICTED: Rattus norvegicus chemokine (C-C motif) receptor-like 2 (predicted) (Ccrl2_predicted), mRNA [XM_236658]		316019	GO:0007186|GO:0001584|GO:0016493|GO:0016021	Rn.67232
A_44_P448431	4.70831e-07	3.56635	2.12569	3.42803	3.87107	3.0845	3.06601	3.75368	5.18626	5.63219	Cd8a	Rattus norvegicus CD8 antigen, alpha chain (Cd8a), mRNA [NM_031538]	NM_031538	24930	GO:0006954|GO:0006955|GO:0006968|GO:0007166|GO:0007169|GO:0042110|GO:0045065|GO:0050850|GO:0005515|GO:0015026|GO:0042288|GO:0009897|GO:0009986|GO:0016020|GO:0016021|GO:0042101	Rn.10306
A_44_P381715	5.08505e-07	7.56496	7.31196	7.68105	7.6313	7.10701	7.06141	6.49775	6.65338	6.323	Kcnt2	Rattus norvegicus potassium channel, subfamily T, member 2 (Kcnt2), mRNA [NM_198762]	NM_198762	304827	GO:0006813|GO:0005216|GO:0005228|GO:0005524|GO:0015269|GO:0016020	Rn.212417
A_44_P337300	5.24467e-07	8.68819	8.54585	8.70443	8.38158	8.91824	9.16173	9.8233	9.88391	9.81783	Il4ra	Rattus norvegicus interleukin 4 receptor, alpha (Il4ra), mRNA [NM_133380]	NM_133380	25084	GO:0006954|GO:0006955|GO:0007165|GO:0004872|GO:0004896|GO:0004913|GO:0005057|GO:0005515|GO:0019979|GO:0046982|GO:0005615|GO:0005887|GO:0016020|GO:0016021	Rn.10471
A_43_P10931	5.40929e-07	13.9836	14.0601	13.9355	13.9993	13.9952	13.7246	13.5418	13.3703	13.4625	Gpr68_predicted	PREDICTED: Rattus norvegicus G protein-coupled receptor 68 (predicted) (Gpr68_predicted), mRNA [XM_001065526]	XM_001065526	314386	GO:0006954|GO:0007186|GO:0001584|GO:0004930|GO:0045125|GO:0005887|GO:0016020|GO:0016021
A_43_P12995	5.56848e-07	13.0785	12.966	13.124	12.857	13.3096	12.8083	11.9684	11.9309	12.0936	Kcns1	Rattus norvegicus K+ voltage-gated channel, subfamily S, 1 (Kcns1), mRNA [NM_053954]	NM_053954	117023	GO:0006811|GO:0006813|GO:0005251|GO:0005515|GO:0015459|GO:0030955|GO:0005886|GO:0008076|GO:0016021	Rn.30012
A_43_P19561	5.6685e-07	6.98116	6.55873	6.70301	6.70999	6.57804	6.4418	5.37638	5.47037	5.03069	Lypd1	Rattus norvegicus Ly6/Plaur domain containing 1 (Lypd1), mRNA [NM_001007727]	NM_001007727	360838	GO:0048503|GO:0016020	Rn.214513
A_44_P372587	6.65238e-07	6.1948	5.54721	5.42415	5.86419	5.97493	6.59486	7.62436	8.40066	7.7161	Cx3cr1	Rattus norvegicus chemokine (C-X3-C) receptor 1 (Cx3cr1), mRNA [NM_133534]	NM_133534	171056	GO:0006935|GO:0006968|GO:0007155|GO:0007165|GO:0007186|GO:0001584|GO:0004872|GO:0004930|GO:0004950|GO:0005515|GO:0015026|GO:0016493|GO:0005886|GO:0005887|GO:0016020|GO:0016021	Rn.10482
A_44_P486900	6.70228e-07	8.38472	8.30342	8.42587	8.18924	7.92569	7.53878	7.18832	7.05313	6.87905	Mrgprx1	Rattus norvegicus MAS-related GPR, member X1 (Mrgprx1), mRNA [NM_172158]	NM_172158	282547	GO:0007165|GO:0007186|GO:0001584|GO:0004872|GO:0016020|GO:0016021	Rn.138128
A_44_P101533	7.31307e-07	7.46705	6.94401	7.27639	6.94489	6.77937	6.44561	6.48412	6.55976	6.42551	Siat7E	PREDICTED: Rattus norvegicus sialyltransferase 7E (Siat7E), mRNA [XM_001078153]	XM_001078153	365984	GO:0006486|GO:0008373|GO:0030173	Rn.124437
A_42_P552341	8.60151e-07	13.4782	13.3484	13.3609	13.3087	13.2591	13.0349	12.3349	12.7258	12.3599	Sorl1	LR11 (Fragment). [Source:Uniprot/SPTREMBL;Acc:Q9R0N2] [ENSRNOT00000059971]		300652	GO:0006118|GO:0008283|GO:0016477|GO:0005507|GO:0009055|GO:0005771|GO:0016020|GO:0016021|GO:0043025	Rn.92871
A_44_P171098	8.89281e-07	6.23256	6.28604	6.46629	6.39375	5.86949	6.7781	8.20433	7.74516	7.2577	Gsg1	Rattus norvegicus germ cell associated 1 (Gsg1), mRNA [NM_001013166]	NM_001013166	312793	GO:0016021	Rn.68598
A_44_P200948	9.16011e-07	4.98321	5.94372	5.80303	5.50031	7.02458	6.43225	5.57065	5.75805	5.22942	Olr1460_predicted	Rattus norvegicus olfactory receptor 1460 (predicted) (Olr1460_predicted), mRNA [NM_001000769]	NM_001000769	405044	GO:0007186|GO:0050911|GO:0004984|GO:0016021	Rn.142118
A_44_P1012556	1.06987e-06	12.6677	12.6569	12.7054	12.6434	12.8532	12.4433	12.1949	12.1371	12.301	RGD1311800	Rattus norvegicus similar to genethonin 1 (RGD1311800), mRNA [NM_001013988]	NM_001013988	305234	GO:0005975|GO:0003824|GO:0030246|GO:0016020|GO:0016021	Rn.1935
A_42_P640175	1.08683e-06	7.03748	6.61053	6.65133	6.90477	6.64574	6.78407	5.6451	5.76534	5.57814	Kcnc3	Rattus norvegicus potassium voltage gated channel, Shaw-related subfamily, member 3 (Kcnc3), mRNA [NM_053997]	NM_053997	117101	GO:0006811|GO:0006813|GO:0005249|GO:0005515|GO:0030955|GO:0005624|GO:0008076|GO:0016020|GO:0016021	Rn.9885
A_44_P414404	1.12796e-06	3.06582	2.01544	4.20292	3.87837	5.16632	4.82267	3.70639	4.47763	3.53679	Olr851_predicted	Rattus norvegicus olfactory receptor 851 (predicted) (Olr851_predicted), mRNA [NM_001000400]	NM_001000400	298040	GO:0007186|GO:0050911|GO:0004984|GO:0016021	Rn.143203
A_44_P109573	1.22678e-06	10.8552	10.6761	10.7934	10.6345	10.7987	10.2966	10.4115	10.3176	10.4019	Accn2	Rattus norvegicus amiloride-sensitive cation channel 2, neuronal (Accn2), mRNA [NM_024154]	NM_024154	79123	GO:0001101|GO:0006811|GO:0006812|GO:0006814|GO:0006816|GO:0007165|GO:0007613|GO:0008306|GO:0009268|GO:0019233|GO:0005216|GO:0005261|GO:0005509|GO:0005515|GO:0015280|GO:0031402|GO:0005887|GO:0016020|GO:0016021|GO:0019717	Rn.37385
A_44_P259851	1.34958e-06	2.02361	2.93339	4.40021	3.33556	5.314	4.66361	3.4896	4.11167	5.03468	Olr735_predicted	Rattus norvegicus olfactory receptor 735 (predicted) (Olr735_predicted), mRNA [NM_001000922]	NM_001000922	405238	GO:0007186|GO:0050911|GO:0004984|GO:0016021	Rn.142785
A_44_P286788	1.4696e-06	9.95452	9.78941	9.75157	9.92091	10.0949	10.3378	10.7549	11.0162	11.1384	LOC500904	PREDICTED: Rattus norvegicus similar to neutrophil cytosolic factor 4 (LOC500904), mRNA [XM_576306]		500904	GO:0006118|GO:0007154|GO:0005515|GO:0035091|GO:0005737	Rn.46120
A_44_P374883	1.56688e-06	8.56514	8.50976	8.80106	8.5973	8.16723	7.53955	7.89099	8.02815	7.78085	Cdh10	Cadherin-10 (Fragment). [Source:Uniprot/SPTREMBL;Acc:Q9JIW3] [ENSRNOT00000013152]		29181	GO:0007156|GO:0016337|GO:0005509|GO:0005515|GO:0016020|GO:0016021	Rn.83592
A_44_P301772	1.57257e-06	2.05823	2.26654	2.76635	2.12118	3.88154	3.25047	2.43058	2.8669	3.1526	Olr841_predicted	Rattus norvegicus olfactory receptor 841 (predicted) (Olr841_predicted), mRNA [NM_001000405]	NM_001000405	298049	GO:0007186|GO:0050911|GO:0004984|GO:0016021	Rn.140956
A_43_P15328	1.59237e-06	7.20165	7.40966	7.01217	6.97344	6.53834	6.50435	6.1394	6.60602	5.68053	Kcnma1	Rattus norvegicus potassium large conductance calcium-activated channel, subfamily M, alpha member 1 (Kcnma1), mRNA [NM_031828]	NM_031828	83731	GO:0001666|GO:0006118|GO:0006306|GO:0006811|GO:0006812|GO:0006813|GO:0009268|GO:0042312|GO:0000287|GO:0003677|GO:0005216|GO:0005244|GO:0005249|GO:0005261|GO:0005509|GO:0005515|GO:0008170|GO:0009055|GO:0015269|GO:0020037|GO:0030955|GO:0005783|GO:0005886|GO:0016020|GO:0016021|GO:0048471	Rn.30616
A_44_P318423	1.69077e-06	6.63421	7.62211	7.82576	7.37526	8.81737	8.46924	5.83893	7.3042	6.62465	Olr1398	Rattus norvegicus olfactory receptor 1398 (Olr1398), mRNA [NM_001000002]	NM_001000002	287245	GO:0007165|GO:0007186|GO:0007608|GO:0050896|GO:0050911|GO:0004872|GO:0004984|GO:0016020|GO:0016021	Rn.107042
A_44_P269216	1.71561e-06	3.03987	5.39246	5.01517	4.78199	6.41422	5.72259	3.85697	4.44553	4.07101	Olr1155_predicted	Rattus norvegicus olfactory receptor 1155 (predicted) (Olr1155_predicted), mRNA [NM_001000433]	NM_001000433	300414	GO:0007186|GO:0050911|GO:0004984|GO:0016021	Rn.143592
A_44_P409562	1.77478e-06	2.78765	4.51824	5.0898	3.62068	6.18952	5.15886	3.75988	4.23381	4.41327	Olr1670_predicted	Rattus norvegicus olfactory receptor 1670 (predicted) (Olr1670_predicted), mRNA [NM_001000895]	NM_001000895	405198	GO:0007186|GO:0050911|GO:0004984|GO:0016021	Rn.142701
A_44_P527033	1.7873e-06	6.19937	7.06768	7.20123	6.98697	8.22702	7.54427	6.56072	7.05377	7.47056	Olr230_predicted	Rattus norvegicus olfactory receptor 230 (predicted) (Olr230_predicted), mRNA [NM_001000205]	NM_001000205	293374	GO:0007186|GO:0050911|GO:0004984|GO:0016021	Rn.141788
A_42_P750340	1.83744e-06	12.5109	12.2599	12.5355	12.4075	12.504	12.1113	11.3941	11.6866	11.6233	RGD1563319_predicted	PREDICTED: Rattus norvegicus similar to RIKEN cDNA 6330512M04 gene (predicted) (RGD1563319_predicted), mRNA [XM_215129]		293632	GO:0009607|GO:0016021	Rn.14618
A_44_P503932	1.85558e-06	2.39386	2.13324	3.51026	3.37284	4.04821	4.41216	3.52592	3.86739	3.79257	Csf1r	Rattus norvegicus colony stimulating factor 1 receptor, mRNA (cDNA clone IMAGE:7444694), complete cds. [BC107475]	BC107475	307403	GO:0006468|GO:0007165|GO:0007169|GO:0007275|GO:0007519|GO:0008283|GO:0000166|GO:0003674|GO:0004674|GO:0004714|GO:0004872|GO:0005011|GO:0005515|GO:0005524|GO:0016740|GO:0005575|GO:0005615|GO:0005886|GO:0005887|GO:0016020|GO:0016021	Rn.72599
A_43_P16265	1.92308e-06	6.01101	6.92994	7.37506	6.78227	8.20287	8.32672	7.79484	8.10822	8.43632	Olr1078	Rattus norvegicus olfactory receptor 1078 (Olr1078), mRNA [NM_207597]	NM_207597	299593	GO:0007165|GO:0007186|GO:0007608|GO:0050896|GO:0050911|GO:0004872|GO:0004984|GO:0016020|GO:0016021	Rn.120045
A_44_P224459	1.93775e-06	5.75406	6.62098	6.46112	5.92414	7.43525	7.25816	6.10615	6.36969	7.1987	Olr1750_predicted	Rattus norvegicus olfactory receptor 1750 (predicted) (Olr1750_predicted), mRNA [NM_212493]	NM_212493	294204	GO:0006355|GO:0006464|GO:0006512|GO:0006955|GO:0007165|GO:0007186|GO:0007608|GO:0019882|GO:0050896|GO:0050911|GO:0003676|GO:0004872|GO:0004984|GO:0008270|GO:0046872|GO:0005622|GO:0016020|GO:0016021|GO:0042612	Rn.142656
A_44_P414565	2.08649e-06	7.20367	6.99209	7.5365	7.40112	7.25714	7.79075	8.19527	8.46026	8.31507	Gabra5	Rattus norvegicus gamma-aminobutyric acid (GABA-A) receptor, subunit alpha 5 (Gabra5), mRNA [NM_017295]	NM_017295	29707	GO:0001662|GO:0006811|GO:0006821|GO:0007165|GO:0007214|GO:0007268|GO:0007420|GO:0008306|GO:0004890|GO:0005215|GO:0005216|GO:0005230|GO:0005254|GO:0030594|GO:0031404|GO:0005886|GO:0005887|GO:0016020|GO:0016021|GO:0045211	Rn.10368
A_44_P449764	2.08994e-06	7.40306	7.35242	7.62111	7.09862	6.66586	6.70586	6.72778	7.09469	6.22645	Gria3	Rattus norvegicus glutamate receptor, ionotropic, AMPA3 (alpha 3) (Gria3), mRNA [NM_032990]	NM_032990	29628	GO:0001919|GO:0006810|GO:0006811|GO:0007215|GO:0010226|GO:0003824|GO:0004872|GO:0004970|GO:0004971|GO:0005215|GO:0005216|GO:0005234|GO:0005515|GO:0015277|GO:0030165|GO:0005886|GO:0008328|GO:0016021|GO:0043025|GO:0043197|GO:0043198|GO:0043234|GO:0045211	Rn.74049
A_42_P707727	2.24076e-06	7.34875	7.42004	7.6629	7.97024	7.8708	8.2153	7.86155	8.44133	8.2319	Slc22a4	Rattus norvegicus solute carrier family 22 (organic cation transporter), member 4 (Slc22a4), mRNA [NM_022270]	NM_022270	64037	GO:0006810|GO:0006811|GO:0006814|GO:0015697|GO:0000166|GO:0005215|GO:0005524|GO:0015075|GO:0015101|GO:0015293|GO:0015651|GO:0031402|GO:0005739|GO:0016020|GO:0016021	Rn.163093
A_44_P292587	2.35351e-06	7.16152	8.36788	8.35174	8.03609	9.21747	8.77444	8.05991	8.33023	8.16472	Olr1454_predicted	Rattus norvegicus olfactory receptor 1454 (predicted) (Olr1454_predicted), mRNA [NM_001000020]	NM_001000020	287343	GO:0007186|GO:0050911|GO:0004984|GO:0016021	Rn.142124
A_44_P270468	2.7567e-06	8.7568	8.30344	8.0486	8.46853	8.56686	8.60796	9.16286	9.95359	9.71569	Slc15a3	Rattus norvegicus solute carrier family 15, member 3 (Slc15a3), mRNA [NM_139341]	NM_139341	246239	GO:0006810|GO:0006857|GO:0030163|GO:0005215|GO:0005427|GO:0005765|GO:0016020|GO:0016021	Rn.17317
A_44_P388897	2.78763e-06	3.59661	3.79661	3.57689	3.69164	3.65102	3.73022	5.55086	5.55912	5.32628	Atp2b4	Rattus norvegicus ATPase, Ca++ transporting, plasma membrane 4 (Atp2b4), mRNA [NM_001005871]	NM_001005871	29600	GO:0006812|GO:0006816|GO:0006874|GO:0008152|GO:0019722|GO:0000166|GO:0000287|GO:0005388|GO:0005509|GO:0005516|GO:0005524|GO:0016787|GO:0016820|GO:0030165|GO:0005887|GO:0016020|GO:0016021	Rn.9986
A_42_P467630	2.78763e-06	6.75309	8.003	7.99392	7.51375	8.96916	8.44702	7.6172	7.75515	7.09683	Slc22a1	Rattus norvegicus solute carrier family 22 (organic cation transporter), member 1 (Slc22a1), mRNA [NM_012697]	NM_012697	24904	GO:0006810|GO:0006811|GO:0006812|GO:0015695|GO:0005215|GO:0015075|GO:0015101|GO:0005887|GO:0016020|GO:0016021|GO:0016323	Rn.11186
A_44_P386689	2.89529e-06	6.50025	6.34279	6.71967	6.24584	6.60205	5.98554	5.36514	5.80835	5.39362	Chrm2	Rattus norvegicus cholinergic receptor, muscarinic 2 (Chrm2), mRNA [NM_031016]	NM_031016	81645	GO:0006940|GO:0007165|GO:0007188|GO:0007197|GO:0007207|GO:0007213|GO:0007399|GO:0008016|GO:0001584|GO:0004872|GO:0004981|GO:0005624|GO:0005886|GO:0005887|GO:0016021|GO:0045211	Rn.10752
A_44_P236051	2.93095e-06	5.79859	7.22745	7.32889	6.58595	8.5861	7.74203	6.6811	7.13699	7.6874	Olr1222_predicted	Rattus norvegicus olfactory receptor 1222 (predicted) (Olr1222_predicted), mRNA [NM_001000440]	NM_001000440	300548	GO:0007186|GO:0050911|GO:0004984|GO:0016021	Rn.143545
A_44_P192393	3.00387e-06	4.78916	6.1416	6.21113	5.64993	7.51959	8.15936	7.41534	7.56715	7.06002	LOC301118	PREDICTED: Rattus norvegicus similar to N-acylsphingosine amidohydrolase 3 (LOC301118), mRNA [XM_236790]	XM_236790	301118	GO:0006672|GO:0016811|GO:0000139|GO:0005789|GO:0016021	Rn.214121
A_43_P15439	3.02986e-06	7.77521	7.47468	7.70215	7.64049	7.4363	7.01247	6.95958	6.57903	6.74972	Chrnb3	Rattus norvegicus cholinergic receptor, nicotinic, beta polypeptide 3 (Chrnb3), mRNA [NM_133597]	NM_133597	171131	GO:0006810|GO:0006811|GO:0007268|GO:0004889|GO:0004890|GO:0005216|GO:0005230|GO:0030594|GO:0005892|GO:0016020|GO:0016021|GO:0045211	Rn.9694
A_43_P11531	3.06618e-06	8.25221	8.21808	8.04694	8.03865	7.61512	7.07868	7.23589	6.97776	6.90285	Sstr1	Rattus norvegicus somatostatin receptor 1 (Sstr1), mRNA [NM_012719]	NM_012719	25033	GO:0007165|GO:0007186|GO:0007187|GO:0007215|GO:0007218|GO:0007267|GO:0007584|GO:0007586|GO:0008285|GO:0030217|GO:0001584|GO:0004872|GO:0004983|GO:0004994|GO:0045028|GO:0005624|GO:0005886|GO:0005887|GO:0016021	Rn.42915
A_44_P184578	3.18007e-06	2.43016	3.10575	4.87214	4.03789	5.72746	4.97527	4.23792	4.47979	4.90753	Olr1417_predicted	Rattus norvegicus olfactory receptor 1417 (predicted) (Olr1417_predicted), mRNA [NM_001001002]	NM_001001002	405368	GO:0007186|GO:0050911|GO:0004984|GO:0016021	Rn.142150
A_44_P152635	3.23201e-06	3.5031	3.5724	3.54257	3.48901	2.68024	5.06488	5.3112	5.70507	4.89087	Htr1f	Rattus norvegicus 5-hydroxytryptamine (serotonin) receptor 1F (Htr1f), mRNA [NM_021857]	NM_021857	60448	GO:0007165|GO:0007186|GO:0007187|GO:0007268|GO:0001584|GO:0004872|GO:0004935|GO:0004993|GO:0005887|GO:0016020|GO:0016021	Rn.44301
A_44_P409619	3.6029e-06	7.55726	8.36472	8.12114	7.90122	9.01834	8.63783	7.34953	7.89767	8.13924	Olr1658_predicted	Rattus norvegicus olfactory receptor 1658 (predicted) (Olr1658_predicted), mRNA [NM_001000105]	NM_001000105	291161	GO:0007186|GO:0050911|GO:0004984|GO:0016021	Rn.142506
A_43_P13278	3.66077e-06	2.75049	1.97935	2.96808	2.48448	3.16404	2.89624	3.89448	4.24212	3.84215	Atp2c2	Rattus norvegicus ATPase, Ca++ transporting, type 2C, member 2 (Atp2c2), mRNA [NM_134462]	NM_134462	171496	GO:0006812|GO:0006816|GO:0008152|GO:0015992|GO:0000166|GO:0000287|GO:0005388|GO:0005509|GO:0005524|GO:0016787|GO:0016820|GO:0016020|GO:0016021	Rn.163411
A_44_P278519	3.70248e-06	5.94603	6.83414	6.63474	6.55651	7.95275	7.5892	6.38258	6.66737	6.55383	Olr202_predicted	Rattus norvegicus olfactory receptor 202 (predicted) (Olr202_predicted), mRNA [NM_001000550]	NM_001000550	365337	GO:0007186|GO:0050911|GO:0004984|GO:0016021	Rn.141809
A_44_P125761	3.78966e-06	4.96282	6.06775	6.50566	5.64359	7.4823	6.57528	5.47963	6.42808	6.57517	Olr7_predicted	Rattus norvegicus olfactory receptor 7 (predicted) (Olr7_predicted), mRNA [NM_001000768]	NM_001000768	405043	GO:0007186|GO:0050911|GO:0004984|GO:0016021	Rn.142002
A_44_P529311	3.95795e-06	4.89539	4.75999	5.33517	5.09809	5.91837	5.82355	5.23103	5.45969	5.83271	Clcn1	Rattus norvegicus chloride channel 1 (Clcn1), mRNA [NM_013147]	NM_013147	25688	GO:0006810|GO:0006811|GO:0006821|GO:0006936|GO:0005215|GO:0005247|GO:0031404|GO:0005887|GO:0016020|GO:0016021	Rn.10440
A_44_P995316	4.01513e-06	13.203	13.2377	13.1886	13.2729	13.3146	12.9836	13.0578	13.0104	13.0713	Sgpp1	Sphingosine-1-phosphate phosphatase 1 (EC 3.1.3.-) (Sphingosine-1- phosphatase 1) (SPPase1) (Spp1). [Source:Uniprot/SWISSPROT;Acc:Q99P55] [ENSRNOT00000006913]		81536	GO:0006665|GO:0006668|GO:0006670|GO:0006915|GO:0003993|GO:0016787|GO:0042392|GO:0005624|GO:0005783|GO:0016020|GO:0016021	Rn.8423
A_44_P208021	4.10287e-06	6.12406	6.99534	6.99249	6.54415	7.97513	7.24761	6.50726	6.75122	7.38308	Olr1452_predicted	Rattus norvegicus olfactory receptor 1452 (predicted) (Olr1452_predicted), mRNA [NM_001000773]	NM_001000773	405048	GO:0007186|GO:0050911|GO:0004984|GO:0016021	Rn.142126
A_44_P121110	4.16197e-06	4.01169	5.58338	5.31314	5.16532	6.76862	6.15308	4.39882	5.4178	4.70483	Olr332_predicted	Rattus norvegicus olfactory receptor 332 (predicted) (Olr332_predicted), mRNA [NM_001000250]	NM_001000250	293769	GO:0007186|GO:0050911|GO:0004984|GO:0016021	Rn.141699
A_44_P480032	4.16197e-06	3.83462	5.39485	4.68231	4.4098	6.80798	5.93261	3.58383	4.51598	4.15207	Olr416_predicted	Rattus norvegicus olfactory receptor 416 (predicted) (Olr416_predicted), mRNA [NM_001000387]	NM_001000387	296678	GO:0007165|GO:0007186|GO:0007608|GO:0050896|GO:0050911|GO:0004872|GO:0004984|GO:0016020|GO:0016021	Rn.143025
A_44_P378484	4.31166e-06	12.767	12.6768	13.4918	13.3138	13.9098	13.2681	13.2984	13.187	13.3785	Gnas	Rattus norvegicus alternatively spliced GTP-binding protein alpha subunit (stimulatory) (GS-alpha) mRNA, complete cds. [L10326]	L10326	24896	GO:0006112|GO:0007165|GO:0007186|GO:0007189|GO:0042493|GO:0000166|GO:0003924|GO:0004871|GO:0005525|GO:0005624|GO:0005737|GO:0005834|GO:0005886|GO:0042383	Rn.31
A_42_P814235	4.3955e-06	10.3121	10.3393	9.99823	10.1212	10.1512	10.668	11.9923	12.3252	12.145	P2ry6	Rattus norvegicus pyrimidinergic receptor P2Y, G-protein coupled, 6 (P2ry6), mRNA [NM_057124]	NM_057124	117264	GO:0007165|GO:0007186|GO:0007200|GO:0030321|GO:0001584|GO:0004872|GO:0004930|GO:0019103|GO:0045028|GO:0045029|GO:0005887|GO:0016020|GO:0016021|GO:0016323|GO:0016324	Rn.10671
A_44_P328205	4.48972e-06	5.62025	6.47241	6.29498	6.14751	7.40105	6.7137	5.31473	5.8993	5.31553	Bdkrb1	Rattus norvegicus bradykinin receptor B1 (Bdkrb1), mRNA [NM_030851]	NM_030851	81509	GO:0006954|GO:0007165|GO:0007186|GO:0001584|GO:0004872|GO:0004947|GO:0016020|GO:0016021	Rn.10762
A_44_P180766	4.87096e-06	2.42225	2.3268	3.61988	3.09293	4.56205	3.99503	3.1414	3.77186	3.67021	Xcr1_predicted	Rattus norvegicus similar to SCM1 receptor mXCR1 (LOC301086), mRNA [XM_236740]		301086	GO:0006935|GO:0006954|GO:0007186|GO:0007187|GO:0007204|GO:0001584|GO:0004950|GO:0005887|GO:0016021	Rn.127077
A_44_P402655	5.39165e-06	3.25725	3.81875	2.03921	2.1475	2.16635	2.16817	2.12399	2.2292	2.21182	Itgal	Rattus norvegicus integrin mRNA, partial cds [AY256462]	AY256462	308995	GO:0006928|GO:0006954|GO:0007155|GO:0007165|GO:0007229|GO:0050798|GO:0004872|GO:0005515|GO:0046982|GO:0008305|GO:0016021	Rn.14655
A_44_P535601	5.79454e-06	6.12271	5.93776	6.19195	5.86539	4.98592	5.62224	5.36925	5.59223	4.70948	Gabra3	Rattus norvegicus gamma-aminobutyric acid (GABA-A) receptor, subunit alpha 3 (Gabra3), mRNA [NM_017069]	NM_017069	24947	GO:0006811|GO:0006821|GO:0007214|GO:0007268|GO:0004890|GO:0005216|GO:0005230|GO:0005254|GO:0008503|GO:0030594|GO:0031404|GO:0005886|GO:0005887|GO:0016021|GO:0045211	Rn.10367
A_44_P486909	5.85034e-06	11.1271	11.1246	11.4631	11.1336	10.7492	11.0769	10.0389	10.3467	9.9309	Gabrg2	Rattus norvegicus gamma-aminobutyric acid A receptor, gamma 2 (Gabrg2), mRNA [NM_183327]	NM_183327	29709	GO:0006811|GO:0006821|GO:0007214|GO:0007268|GO:0004890|GO:0005216|GO:0005237|GO:0005254|GO:0005515|GO:0008144|GO:0008503|GO:0030594|GO:0031404|GO:0005737|GO:0005887|GO:0016021|GO:0045211	Rn.159942
A_44_P421431	6.11717e-06	2.21845	2.0274	2.02264	2.10296	3.89934	3.1343	2.00305	2.25439	2.14188	Olr1561_predicted	Rattus norvegicus olfactory receptor 1561 (predicted) (Olr1561_predicted), mRNA [NM_001000048]	NM_001000048	288186	GO:0007186|GO:0050911|GO:0004984|GO:0016021	Rn.142252
A_44_P475275	6.13804e-06	4.21085	5.31231	5.14082	4.92119	6.53071	5.52769	3.70736	4.4816	4.47534	Olr1678_predicted	Rattus norvegicus olfactory receptor 1678 (predicted) (Olr1678_predicted), mRNA [NM_001000893]	NM_001000893	405194	GO:0007186|GO:0050911|GO:0004984|GO:0016021	Rn.142697
A_44_P454413	6.15898e-06	4.94842	4.6363	4.35057	5.0433	3.76121	4.47707	3.85719	3.90301	3.28475	Agtr1b	Rattus norvegicus angiotensin receptor 1b (Agtr1b), mRNA [NM_031009]	NM_031009	81638	GO:0001568|GO:0001666|GO:0001822|GO:0006950|GO:0007165|GO:0007186|GO:0007584|GO:0042493|GO:0042756|GO:0001584|GO:0001596|GO:0004872|GO:0004945|GO:0004947|GO:0017046|GO:0016020|GO:0016021	Rn.9815
A_44_P440343	6.25733e-06	2.07697	2.00136	4.68641	3.76535	4.892	4.12111	3.60079	3.9409	4.30797	Olr399_predicted	Rattus norvegicus olfactory receptor 399 (predicted) (Olr399_predicted), mRNA [NM_001000560]	NM_001000560	366026	GO:0007186|GO:0050911|GO:0004984|GO:0016021	Rn.143039
A_44_P498726	6.65593e-06	5.0885	6.91699	6.8666	6.21509	7.96348	7.73134	6.65252	6.99068	7.56047	Olr50_predicted	Rattus norvegicus olfactory receptor 50 (predicted) (Olr50_predicted), mRNA [NM_001000131]	NM_001000131	293210	GO:0007186|GO:0050911|GO:0004984|GO:0016021	Rn.141924
A_44_P397962	6.74772e-06	5.22932	6.30258	6.27874	6.03069	7.71774	7.01169	6.05374	6.48046	6.45299	Olr62_predicted	Rattus norvegicus olfactory receptor 62 (predicted) (Olr62_predicted), mRNA [NM_001000129]	NM_001000129	293201	GO:0007165|GO:0007186|GO:0007608|GO:0050896|GO:0050911|GO:0001584|GO:0004872|GO:0004984|GO:0016020|GO:0016021	Rn.141917
A_44_P477927	6.83679e-06	8.34998	8.23618	8.455	8.33252	8.1446	7.95793	7.46851	7.28595	7.0781	Cntn6	Rattus norvegicus contactin 6 (Cntn6), mRNA [NM_013225]	NM_013225	27256	GO:0006810|GO:0007155|GO:0007219|GO:0007417|GO:0005515|GO:0005524|GO:0042626|GO:0048503|GO:0005615|GO:0016020|GO:0046658	Rn.10644
A_42_P732259	7.04457e-06	7.20071	6.72729	7.11589	7.07897	6.39611	6.19157	7.60639	8.75332	8.33307	RGD1304835	Rattus norvegicus similar to chromosome 6 open reading frame 188 (RGD1304835), mRNA [NM_001024976]	NM_001024976	294430	GO:0016020|GO:0016021	Rn.12813
A_44_P156343	7.23717e-06	2.17138	2.54412	3.17703	2.16321	4.25242	3.75309	2.80085	2.90292	3.64042	Olr1645_predicted	Rattus norvegicus olfactory receptor 1645 (predicted) (Olr1645_predicted), mRNA [NM_001000102]	NM_001000102	290056	GO:0007186|GO:0050911|GO:0004984|GO:0016021	Rn.142427
A_42_P807697	7.27022e-06	12.985	12.6702	12.5603	12.8857	12.8526	12.9796	13.8303	14.1862	14.0899	Tyrobp	Rattus norvegicus Tyro protein tyrosine kinase binding protein (Tyrobp), mRNA [NM_212525]	NM_212525	361537	GO:0007242|GO:0005057|GO:0005515|GO:0016020|GO:0016021	Rn.11534
A_44_P168025	7.33021e-06	5.03213	6.58099	6.1925	5.94906	7.85678	7.27894	5.62248	6.09768	5.76532	Olr796_predicted	Rattus norvegicus olfactory receptor 796 (predicted) (Olr796_predicted), mRNA [NM_001000600]	NM_001000600	404788	GO:0007186|GO:0050911|GO:0004984|GO:0016021	Rn.142739
A_44_P441293	7.36578e-06	6.18615	5.92151	6.38432	6.20958	5.7075	5.64751	5.27547	5.41281	5.06545	Epha6_predicted	Ephrin type-A receptor 6 precursor (EC 2.7.10.1) (Tyrosine-protein kinase receptor EHK-2) (EPH homology kinase 2). [Source:Uniprot/SWISSPROT;Acc:P54758] [ENSRNOT00000047310]		29202	GO:0006468|GO:0007169|GO:0000166|GO:0004674|GO:0004713|GO:0004872|GO:0005003|GO:0005524|GO:0016740|GO:0005615|GO:0016020|GO:0016021	Rn.102933
A_44_P400177	7.39976e-06	9.50312	9.40072	9.29393	9.17048	9.31294	9.29277	8.38047	8.81962	8.7682	Atp1a3	Rattus norvegicus ATPase, Na+/K+ transporting, alpha 3 polypeptide (Atp1a3), mRNA [NM_012506]	NM_012506	24213	GO:0006813|GO:0006814|GO:0008152|GO:0015991|GO:0030317|GO:0030641|GO:0000166|GO:0000287|GO:0005391|GO:0005515|GO:0005524|GO:0015077|GO:0016787|GO:0016820|GO:0019829|GO:0030955|GO:0031402|GO:0005634|GO:0005737|GO:0005783|GO:0005794|GO:0005886|GO:0005890|GO:0030424|GO:0043209	Rn.87329
A_44_P547934	7.43226e-06	2.55083	2.54462	3.98756	3.46154	4.78142	4.244	3.84922	4.00366	3.94229	Olr833_predicted	Rattus norvegicus olfactory receptor 833 (predicted) (Olr833_predicted), mRNA [NM_001000408]	NM_001000408	298397	GO:0007186|GO:0007608|GO:0050911|GO:0001584|GO:0004984|GO:0016021	Rn.143215
A_44_P526917	7.53055e-06	9.97655	9.98393	10.2047	9.73221	9.79723	10.7536	11.0061	11.2549	10.2693	Slc4a8	Rattus norvegicus solute carrier family 4 (anion exchanger), member 8 (Slc4a8), mRNA [NM_199497]	NM_199497	315311	GO:0006820|GO:0005452|GO:0016020|GO:0016021	Rn.210164
A_44_P513101	7.742e-06	3.65299	4.14725	2.5352	2.87438	3.09562	2.5288	2.3215	2.80892	2.405	Htr2a	Rattus norvegicus serotonin 5-HT2a receptor gene, partial sequence; alternatively spliced product [AF203812]	AF203812	29595	GO:0001659|GO:0006950|GO:0007165|GO:0007186|GO:0007208|GO:0007210|GO:0007268|GO:0007568|GO:0007613|GO:0008219|GO:0008284|GO:0019233|GO:0030431|GO:0042493|GO:0043267|GO:0043406|GO:0045907|GO:0001584|GO:0004872|GO:0004993|GO:0005737|GO:0005887|GO:0016020|GO:0016021|GO:0030425	Rn.214221
A_44_P538496	8.1966e-06	2.96966	5.01971	4.69419	4.20828	6.30963	5.77051	3.58207	4.43027	4.70811	Olr1434_predicted	Rattus norvegicus olfactory receptor 1434 (predicted) (Olr1434_predicted), mRNA [NM_001000013]	NM_001000013	287322	GO:0007186|GO:0050911|GO:0004984|GO:0016021	Rn.142139
A_44_P548065	8.1966e-06	6.31099	6.60121	6.75696	6.45333	7.34639	6.84124	6.35306	6.39789	6.40044	Bcl2l1	Rattus norvegicus Bcl2-like 1 (Bcl2l1), transcript variant 2, mRNA [NM_031535]	NM_031535	24888	GO:0006915|GO:0006916|GO:0006979|GO:0008634|GO:0008637|GO:0009314|GO:0042981|GO:0043066|GO:0045768|GO:0005515|GO:0042802|GO:0043027|GO:0000299|GO:0005634|GO:0005739|GO:0005740|GO:0005741|GO:0016020|GO:0016021	Rn.10323
A_44_P269147	8.54702e-06	2.0558	2.26291	3.43086	2.82465	4.61181	4.03318	3.02777	3.24745	4.03718	Olr533_predicted	Rattus norvegicus olfactory receptor 533 (predicted) (Olr533_predicted), mRNA [NM_001000673]	NM_001000673	404876	GO:0007186|GO:0050911|GO:0004984|GO:0016021	Rn.142923
A_44_P203325	8.67778e-06	4.92562	6.96359	6.45876	6.01628	7.9401	7.226	5.27592	5.94294	5.20774	Olr1252_predicted	Rattus norvegicus olfactory receptor 1252 (predicted) (Olr1252_predicted), mRNA [NM_001000454]	NM_001000454	300577	GO:0007186|GO:0050911|GO:0004984|GO:0016021	Rn.143518
A_44_P344709	8.72986e-06	7.97659	7.85953	8.19035	7.81883	7.48897	7.39628	7.06888	7.2693	6.9105	Sgcz_predicted	PREDICTED: Rattus norvegicus sarcoglycan zeta (predicted) (Sgcz_predicted), mRNA [XM_344526]		364605	GO:0007010|GO:0016044|GO:0005515|GO:0005886|GO:0016012|GO:0016021
A_44_P388745	8.91608e-06	6.29544	6.92455	7.17627	6.72133	7.61682	7.34369	6.7629	6.76561	7.19099	Olr1343_predicted	Rattus norvegicus olfactory receptor 1343 (predicted) (Olr1343_predicted), mRNA [NM_001001088]	NM_001001088	405982	GO:0007186|GO:0050911|GO:0004984|GO:0016021	Rn.143635
A_43_P11765	8.94162e-06	10.8396	10.4228	10.6597	10.4838	10.6934	9.94192	9.47296	9.97388	9.79124	Casr	Rattus norvegicus calcium-sensing receptor (Casr), mRNA [NM_016996]	NM_016996	24247	GO:0001503|GO:0005513|GO:0006816|GO:0006874|GO:0007165|GO:0007186|GO:0007254|GO:0007635|GO:0008284|GO:0009653|GO:0042311|GO:0004435|GO:0004872|GO:0004930|GO:0008067|GO:0005615|GO:0005886|GO:0005887|GO:0016020|GO:0016021	Rn.10019
A_42_P588738	9.2953e-06	9.52187	9.5527	9.44687	9.89825	9.65294	8.90866	10.9118	10.8136	10.6979	Igsf6	Rattus norvegicus immunoglobulin superfamily, member 6 (Igsf6), mRNA [NM_133542]	NM_133542	171064	GO:0006955|GO:0015026|GO:0016021	Rn.204094
A_44_P557302	9.3476e-06	6.1306	7.82222	7.82503	7.19005	8.89114	8.40326	7.54691	7.77104	7.44625	Olr1744_predicted	Rattus norvegicus olfactory receptor 1744 (predicted) (Olr1744_predicted), mRNA [NM_001001426]	NM_001001426	294198	GO:0006355|GO:0006464|GO:0006512|GO:0006955|GO:0007165|GO:0007186|GO:0007608|GO:0019882|GO:0050896|GO:0050911|GO:0003676|GO:0004872|GO:0004984|GO:0008270|GO:0046872|GO:0005622|GO:0016020|GO:0016021|GO:0042612	Rn.142660
A_44_P100087	9.75807e-06	6.1368	7.24289	6.99703	6.62962	8.37529	7.71181	5.7466	6.7869	6.84173	Olr876_predicted	Rattus norvegicus olfactory receptor 876 (predicted) (Olr876_predicted), mRNA [NM_001000708]	NM_001000708	404957	GO:0007186|GO:0050911|GO:0004984|GO:0005529|GO:0016021	Rn.143408
A_44_P135163	9.79395e-06	8.05237	8.06396	8.35982	7.87543	7.83368	8.21084	7.67027	8.10246	7.54531	Ncam2	Rattus norvegicus fasciclin II GPI-linked protein isoform mRNA, complete cds. [AY495696]	AY495696	288280	GO:0007155|GO:0007275|GO:0007399|GO:0007413|GO:0007608|GO:0030154|GO:0005515|GO:0005615|GO:0016020|GO:0016021	Rn.138756
A_44_P407200	9.81073e-06	5.72817	5.06528	5.5289	5.62103	4.89942	5.27962	4.73313	4.73247	4.33767	Slc16a2	Rattus norvegicus solute carrier family 16 (monocarboxylic acid transporters), member 2 (Slc16a2), mRNA [NM_147216]	NM_147216	259248	GO:0006810|GO:0009914|GO:0015718|GO:0005215|GO:0008028|GO:0015293|GO:0015349|GO:0005624|GO:0005887|GO:0016020|GO:0016021	Rn.208241
A_43_P16099	9.86225e-06	6.57928	7.15056	7.12553	7.25962	7.77236	7.18139	6.51604	6.74162	6.68909	Ryr1	Ryanodine receptor 1 (Fragment). [Source:Uniprot/SPTREMBL;Acc:O35208] [ENSRNOT00000027893]		114207	GO:0006811|GO:0006816|GO:0004872|GO:0005216|GO:0005219|GO:0005245|GO:0005262|GO:0005515|GO:0005624|GO:0016020|GO:0016021|GO:0016529|GO:0030314|GO:0030315	Rn.198152
A_44_P435683	1.02623e-05	4.93128	6.35188	5.48722	5.48271	6.90778	6.38199	5.01248	5.27397	4.76565	Olr745_predicted	Rattus norvegicus olfactory receptor 745 (predicted) (Olr745_predicted), mRNA [NM_001000578]	NM_001000578	366123	GO:0007186|GO:0050911|GO:0004984|GO:0016021	Rn.142780
A_44_P543258	1.04613e-05	7.85748	8.54115	8.50468	8.16801	9.15508	8.70623	8.02597	8.34145	8.7841	Slc7a1	Rattus norvegicus solute carrier family 7 (cationic amino acid transporter, y+ system), member 1 (Slc7a1), mRNA [NM_013111]	NM_013111	25648	GO:0006520|GO:0006810|GO:0015802|GO:0004872|GO:0015171|GO:0015174|GO:0015326|GO:0015359|GO:0005887|GO:0016020|GO:0016021	Rn.9439
A_43_P12765	1.06278e-05	9.15651	8.89522	9.11864	9.04346	8.82772	8.48354	8.01658	8.27636	8.28522	Syt9	Rattus norvegicus synaptotagmin IX (Syt9), mRNA [NM_053324]	NM_053324	60564	GO:0006810|GO:0005215|GO:0005509|GO:0005515|GO:0008021|GO:0016020|GO:0016021|GO:0045202	Rn.10194
A_43_P20800	1.07666e-05	8.22238	8.86624	8.65589	8.45865	9.50068	8.85499	8.25321	8.3485	8.90408	Amigo	Rattus norvegicus amphoretin-induced gene and ORF (Amigo), mRNA [NM_206881]	NM_206881	295365	GO:0007155|GO:0007156|GO:0007157|GO:0007275|GO:0007399|GO:0007409|GO:0007413|GO:0030154|GO:0042552|GO:0050772|GO:0005515|GO:0005887|GO:0016020|GO:0016021	Rn.162615
A_44_P278499	1.17841e-05	2.45994	3.67926	4.21845	3.64673	5.56654	4.80039	3.49081	4.2248	4.76049	Olr1541_predicted	Rattus norvegicus olfactory receptor 1541 (predicted) (Olr1541_predicted), mRNA [NM_001000728]	NM_001000728	404983	GO:0007186|GO:0050911|GO:0004984|GO:0016021	Rn.142267
A_43_P15515	1.2155e-05	7.06057	6.5362	6.79135	7.33618	6.58904	6.8829	8.1433	8.99119	8.52405	Ccr5	Rattus norvegicus chemokine (C-C motif) receptor 5 (Ccr5), mRNA [NM_053960]	NM_053960	117029	GO:0006952|GO:0007165|GO:0007186|GO:0042742|GO:0050900|GO:0001584|GO:0004872|GO:0016493|GO:0005768|GO:0016020|GO:0016021	Rn.10736
A_44_P299303	1.24455e-05	2.76618	5.02316	5.07177	4.66353	6.40117	5.75479	4.563	5.0812	5.75201	Olr1271	Rattus norvegicus olfactory receptor 1271 (Olr1271), mRNA [NM_173300]	NM_173300	286959	GO:0007165|GO:0007186|GO:0007608|GO:0050896|GO:0004872|GO:0004984|GO:0016020|GO:0016021	Rn.10385
A_44_P191683	1.26732e-05	6.75448	7.24785	7.50101	7.18411	7.89019	8.79485	8.07109	8.33735	8.64434	Olr192_predicted	Rattus norvegicus olfactory receptor 192 (predicted) (Olr192_predicted), mRNA [NM_001000549]	NM_001000549	365336	GO:0007186|GO:0050911|GO:0004984|GO:0016021	Rn.141818
A_44_P318403	1.26916e-05	2.31478	5.32298	5.44589	4.37859	6.03445	5.3638	3.84044	4.89999	5.36869	Olr196_predicted	Rattus norvegicus olfactory receptor 196 (predicted) (Olr196_predicted), mRNA [NM_001000187]	NM_001000187	293338	GO:0007186|GO:0050911|GO:0004984|GO:0016021	Rn.141815
A_44_P113963	1.30271e-05	4.26319	5.68914	6.21849	5.32972	6.70722	6.17715	5.3111	5.42046	6.24853	Olr812_predicted	Rattus norvegicus olfactory receptor 812 (predicted) (Olr812_predicted), mRNA [NM_001000847]	NM_001000847	405137	GO:0007186|GO:0050911|GO:0004984|GO:0016021	Rn.143110
A_42_P621872	1.36637e-05	10.4718	10.394	10.4034	10.4337	10.6233	10.2168	10.4954	10.8717	11.4858	Gcgr	Rattus norvegicus glucagon receptor (Gcgr), transcript variant 2, mRNA [NM_172091]	NM_172091	24953	GO:0006091|GO:0007165|GO:0007186|GO:0007188|GO:0007189|GO:0007584|GO:0008217|GO:0004872|GO:0004930|GO:0004967|GO:0005886|GO:0016020|GO:0016021	Rn.11225
A_44_P531695	1.38484e-05	3.50053	4.30512	4.13409	3.62351	6.07632	4.91506	2.79943	3.76326	3.71664	Olr185_predicted	Rattus norvegicus olfactory receptor 185 (predicted) (Olr185_predicted), mRNA [NM_001000183]	NM_001000183	293330	GO:0007186|GO:0050911|GO:0004984|GO:0016021	Rn.141823
A_44_P247815	1.39655e-05	2.44905	1.99	3.55328	2.83305	4.78353	4.11924	3.09182	3.40263	3.36845	Olr1538_predicted	Rattus norvegicus olfactory receptor 1538 (predicted) (Olr1538_predicted), mRNA [NM_001000530]	NM_001000530	363761	GO:0007186|GO:0050911|GO:0004984|GO:0016021	Rn.142270
A_44_P137467	1.39917e-05	2.01924	1.94345	2.8858	2.18557	3.49482	2.98464	2.3582	2.44617	2.72511	Olr631_predicted	Rattus norvegicus olfactory receptor 631 (predicted) (Olr631_predicted), mRNA [NM_001000339]	NM_001000339	295848	GO:0007186|GO:0050911|GO:0004984|GO:0016021	Rn.142861
A_44_P554965	1.4294e-05	8.01351	8.44547	8.4626	8.07593	9.24583	8.5705	7.54774	7.89476	7.91791	Mamdc4	Rattus norvegicus MAM domain containing 4 (Mamdc4), mRNA [NM_145768]	NM_145768	252882	GO:0005768|GO:0016020|GO:0016021	Rn.10059
A_44_P363071	1.43146e-05	3.31911	2.03021	3.66259	2.98263	4.84915	4.58734	3.17105	4.00851	3.27863	Olr1106_predicted	Rattus norvegicus olfactory receptor 1106 (predicted) (Olr1106_predicted), mRNA [NM_001000423]	NM_001000423	300199	GO:0007186|GO:0050911|GO:0004984|GO:0016021	Rn.143287
A_44_P555002	1.44317e-05	5.58453	5.48345	5.39292	5.47644	4.66918	5.63805	4.75046	4.89602	4.12385	Gpr151	Rattus norvegicus G protein-coupled receptor 151 (Gpr151), mRNA [NM_181633]	NM_181633	307475	GO:0007165|GO:0007186|GO:0001584|GO:0004872|GO:0004930|GO:0016020|GO:0016021	Rn.57350
A_44_P424405	1.47797e-05	5.97645	7.05687	7.03698	6.76868	8.16857	7.57046	6.68235	6.83607	6.30768	Nbpwr1	Rattus norvegicus neuropeptides B/W receptor 1 (Nbpwr1), mRNA [NM_001014784]	NM_001014784	297795	GO:0007165|GO:0007186|GO:0007268|GO:0019222|GO:0001584|GO:0004872|GO:0004985|GO:0005515|GO:0016020|GO:0016021	Rn.140960
A_44_P226728	1.52086e-05	2.29839	2.17972	3.46344	3.54062	4.65061	3.96284	3.21636	3.03934	2.81165	Olr422_predicted	Rattus norvegicus olfactory receptor 422 (predicted) (Olr422_predicted), mRNA [NM_001000390]	NM_001000390	296684	GO:0007186|GO:0050911|GO:0004984|GO:0005529|GO:0016021	Rn.143019
A_44_P590906	1.52602e-05	2.19642	2.51527	2.86071	3.19473	3.23131	3.03981	3.98135	4.50704	4.33494	Klri2	Rattus norvegicus killer cell lectin-like receptor family I member 2 (Klri2), mRNA [NM_001012648]	NM_001012648	503650	GO:0004872|GO:0005529|GO:0005887	Rn.160081
A_44_P414345	1.53471e-05	6.41176	6.16723	5.79018	6.17877	4.92296	5.84867	5.97341	6.14721	6.20401	Olr559_predicted	Rattus norvegicus olfactory receptor 559 (predicted) (Olr559_predicted), mRNA [NM_001000668]	NM_001000668	404870	GO:0007186|GO:0050911|GO:0004984|GO:0016021	Rn.142904
A_44_P116329	1.54218e-05	6.64871	8.19721	8.19678	7.86305	9.21452	8.32267	7.44726	7.44292	8.1951	Olr1431_predicted	Rattus norvegicus olfactory receptor 1431 (predicted) (Olr1431_predicted), mRNA [NM_001000778]	NM_001000778	405054	GO:0007186|GO:0050911|GO:0004984|GO:0016021	Rn.142142
A_44_P306439	1.56118e-05	9.09713	8.84592	9.1088	8.85697	8.33162	8.60856	10.4331	11.6219	11.161	Fcgr3a	Rattus norvegicus Fc fragment of IgG, low affinity IIIa, receptor (Fcgr3a), mRNA [NM_207603]	NM_207603	304966	GO:0001866|GO:0006955|GO:0004872|GO:0019864|GO:0005886|GO:0016021	Rn.23977
A_44_P107204	1.63369e-05	7.72171	9.01619	8.56231	8.39648	9.56681	9.93693	8.90917	9.00276	8.7427	Olr791_predicted	Rattus norvegicus olfactory receptor 791 (predicted) (Olr791_predicted), mRNA [NM_001000580]	NM_001000580	366152	GO:0007186|GO:0050911|GO:0004984|GO:0016021	Rn.145326
A_44_P349199	1.67183e-05	7.53289	7.36435	7.78524	7.39939	7.12147	7.09145	6.86116	7.3897	6.39831	Gria4	Rattus norvegicus glutamate receptor, ionotropic, 4 (Gria4), mRNA [NM_017263]	NM_017263	29629	GO:0006811|GO:0007215|GO:0007268|GO:0050803|GO:0050804|GO:0004872|GO:0004971|GO:0005216|GO:0005234|GO:0005886|GO:0008328|GO:0016021|GO:0030425|GO:0043025|GO:0045202|GO:0045211	Rn.10938
A_44_P165908	1.67291e-05	2.97753	2.43443	3.32452	3.43228	4.91457	3.89491	3.26044	3.54221	3.18476	Il1rl2	Rattus norvegicus interleukin 1 receptor-like 2 (Il1rl2), mRNA [NM_133575]	NM_133575	171106	GO:0004888|GO:0004909|GO:0016020|GO:0016021	Rn.10235
A_44_P187181	1.69499e-05	5.92934	5.53666	5.82937	5.57227	5.05991	4.96009	4.70619	5.33696	4.47678	Prlr	Rattus norvegicus prolactin receptor (Prlr), transcript variant 2, mRNA [NM_012630]	NM_012630	24684	GO:0006694|GO:0006916|GO:0007166|GO:0007171|GO:0007566|GO:0007595|GO:0030155|GO:0030856|GO:0042110|GO:0042977|GO:0004872|GO:0004925|GO:0005515|GO:0042803|GO:0042978|GO:0009986|GO:0016020|GO:0016021	Rn.9757
A_44_P280799	1.73116e-05	2.10328	2.90137	4.04635	3.35976	4.54001	3.88042	3.51875	3.42338	4.20992	Olr613_predicted	Rattus norvegicus olfactory receptor 613 (predicted) (Olr613_predicted), mRNA [NM_001000654]	NM_001000654	404852	GO:0007186|GO:0050911|GO:0004984|GO:0016021	Rn.142870
A_44_P296994	1.73906e-05	3.65801	4.76454	4.04892	4.34059	6.53396	5.43584	3.48911	4.18875	4.12283	Adrb3	Rattus norvegicus adrenergic receptor, beta 3 (Adrb3), mRNA [NM_013108]	NM_013108	25645	GO:0005975|GO:0006091|GO:0006112|GO:0007165|GO:0007186|GO:0007188|GO:0007189|GO:0007190|GO:0009409|GO:0040015|GO:0043410|GO:0050873|GO:0001584|GO:0004872|GO:0004935|GO:0015052|GO:0042803|GO:0051379|GO:0051380|GO:0005575|GO:0005624|GO:0005886|GO:0005887|GO:0016020|GO:0016021|GO:0043235	Rn.10100
A_44_P442695	1.78326e-05	2.39978	4.85614	3.84037	3.25871	4.69498	4.05899	3.18783	3.65602	3.93873	Olr721_predicted	Rattus norvegicus olfactory receptor 721 (predicted) (Olr721_predicted), mRNA [NM_001000362]	NM_001000362	295914	GO:0007186|GO:0050911|GO:0004984|GO:0016021	Rn.142795
A_44_P515287	1.79421e-05	3.4193	3.84691	3.4774	3.12917	5.16222	4.24395	2.47577	3.8147	3.69478	Olr1588_predicted	Rattus norvegicus olfactory receptor 1588 (predicted) (Olr1588_predicted), mRNA [NM_001000082]	NM_001000082	289250	GO:0007186|GO:0050911|GO:0004984|GO:0016021	Rn.142340
A_44_P294637	1.80697e-05	6.5644	7.12114	7.40412	6.95832	6.48279	6.29279	7.22246	7.09491	7.80986	Nlgn3	Rattus norvegicus neuroligin 3 (Nlgn3), mRNA [NM_134336]	NM_134336	171297	GO:0006605|GO:0007155|GO:0050808|GO:0003824|GO:0004759|GO:0005515|GO:0016789|GO:0042043|GO:0016020|GO:0016021|GO:0045202	Rn.207861
A_44_P379471	1.829e-05	7.89122	8.85528	8.82462	8.47628	9.72003	9.15001	8.39529	8.62857	8.1537	Olr237_predicted	Rattus norvegicus olfactory receptor 237 (predicted) (Olr237_predicted), mRNA [NM_001000210]	NM_001000210	293382	GO:0007186|GO:0050911|GO:0004984|GO:0016021	Rn.141783
A_44_P414963	1.85081e-05	5.50642	6.69724	6.40376	6.21812	8.02708	7.23933	5.12648	6.03158	5.83517	Slc2a10_predicted	PREDICTED: Rattus norvegicus solute carrier family 2 (facilitated glucose transporter), member 10 (predicted) (Slc2a10_predicted), mRNA [XM_345471]		366251	GO:0006810|GO:0008643|GO:0015758|GO:0005215|GO:0005351|GO:0005615|GO:0005887|GO:0016020|GO:0016021
A_43_P12312	1.8787e-05	5.49123	6.60824	6.7446	6.18993	7.22653	6.1276	5.91104	6.18796	6.73366	Crhr2	Rattus norvegicus corticotropin releasing hormone receptor 2 (Crhr2), mRNA [NM_022714]	NM_022714	64680	GO:0007165|GO:0007186|GO:0007188|GO:0007631|GO:0016525|GO:0004872|GO:0004930|GO:0004978|GO:0005179|GO:0005515|GO:0015056|GO:0017047|GO:0043404|GO:0051424|GO:0005615|GO:0005886|GO:0005887|GO:0016020|GO:0016021	Rn.10023
A_44_P280789	1.88599e-05	3.63384	5.33057	5.39511	4.70702	6.99245	5.91009	3.83945	4.94898	4.95621	Olr475_predicted	Rattus norvegicus olfactory receptor 475 (predicted) (Olr475_predicted), mRNA [NM_001000686]	NM_001000686	404891	GO:0007186|GO:0050911|GO:0004984|GO:0016021	Rn.142962
A_44_P346421	1.89423e-05	7.18094	7.62508	7.67014	7.54036	8.31606	7.75077	7.1906	7.54163	7.22568	Slc12a8	Rattus norvegicus solute carrier family 12 (potassium/chloride transporters), member 8 (Slc12a8), mRNA [NM_153625]	NM_153625	266733	GO:0006810|GO:0006865|GO:0005279|GO:0016020|GO:0016021	Rn.15381
A_43_P11503	1.91773e-05	7.35721	7.52907	8.75062	7.83523	7.65501	6.73525	6.95524	6.43153	6.90179	Slc9a3	Rattus norvegicus solute carrier family 9 (sodium/hydrogen exchanger), member 3 (Slc9a3), mRNA [NM_012654]	NM_012654	24784	GO:0006811|GO:0006814|GO:0006885|GO:0006898|GO:0007623|GO:0005515|GO:0015297|GO:0015299|GO:0015385|GO:0031402|GO:0005903|GO:0016020|GO:0016021|GO:0016324|GO:0031526	Rn.9706
A_44_P137417	1.92308e-05	3.35228	5.17917	4.77908	4.53235	6.70289	5.71408	3.41883	4.32957	4.26824	Olr818_predicted	Rattus norvegicus olfactory receptor 818 (predicted) (Olr818_predicted), mRNA [NM_001000844]	NM_001000844	405133	GO:0007165|GO:0007186|GO:0007608|GO:0050896|GO:0050911|GO:0004872|GO:0004984|GO:0016020|GO:0016021	Rn.143107
A_44_P344205	1.98159e-05	4.88603	6.55393	6.29433	5.90733	7.42646	6.87888	5.73463	6.15418	5.63528	Olr868_predicted	Rattus norvegicus olfactory receptor 868 (predicted) (Olr868_predicted), mRNA [NM_001000821]	NM_001000821	405110	GO:0007186|GO:0050911|GO:0004984|GO:0016021	Rn.143172
A_44_P252559	1.98521e-05	4.58914	5.72352	5.44804	5.29663	7.0503	6.18175	3.99799	5.09152	5.05434	Olr1682_predicted	Rattus norvegicus olfactory receptor 1682 (predicted) (Olr1682_predicted), mRNA [NM_001000890]	NM_001000890	405191	GO:0007186|GO:0050911|GO:0004984|GO:0016021	Rn.142693
A_44_P391982	2.00364e-05	7.61314	7.16071	7.72265	7.66675	7.15573	8.72113	8.74226	9.08957	8.22153	Mmd	Rattus norvegicus monocyte to macrophage differentiation-associated (Mmd), mRNA [NM_001007673]	NM_001007673	303439	GO:0019835|GO:0004872|GO:0016020|GO:0016021	Rn.163163
A_43_P17003	2.0466e-05	10.1394	9.97397	10.2972	10.1457	9.69983	9.9581	8.63401	9.01598	8.73394	RGD727788	Rattus norvegicus hypothetical protein LOC313453 (RGD727788), mRNA [NM_182822]	NM_182822	313453	GO:0016020|GO:0016021	Rn.163441
A_44_P297059	2.15785e-05	8.14539	9.36543	9.2177	8.94216	10.2355	9.40941	8.39684	8.68769	9.29026	Olr741_predicted	Rattus norvegicus olfactory receptor 741 (predicted) (Olr741_predicted), mRNA [NM_001000575]	NM_001000575	366120	GO:0007186|GO:0050911|GO:0004984|GO:0016021	Rn.142783
A_44_P398132	2.22775e-05	5.62681	7.09911	6.82754	6.60253	8.04975	7.60897	5.54723	6.85024	6.53855	Slc22a12	Rattus norvegicus solute carrier family 22 (organic anion/cation transporter), member 12 (Slc22a12), mRNA [NM_001034943]	NM_001034943	365398	GO:0006810|GO:0008150|GO:0015747|GO:0019725|GO:0003674|GO:0005215|GO:0005515|GO:0015143|GO:0030165|GO:0005575|GO:0005886|GO:0016021|GO:0016324|GO:0031526	Rn.137035
A_43_P16093	2.32501e-05	6.36847	7.77802	7.86021	7.15959	8.73062	8.59489	7.67917	7.76458	7.39258	Olr837	Rattus norvegicus olfactory receptor 837 (Olr837), mRNA [NM_001000897]	NM_001000897	405207	GO:0007165|GO:0007186|GO:0007608|GO:0050896|GO:0050911|GO:0004872|GO:0004984|GO:0016020|GO:0016021	Rn.124670
A_44_P759962	2.33367e-05	7.60914	7.40401	7.44267	7.32994	6.87694	7.42893	7.0742	7.37398	6.46494	LOC365232	PREDICTED: Rattus norvegicus similar to karyopherin (importin) alpha 4 (predicted) (LOC365232), mRNA [XM_001070056]	XM_001070056	365232	GO:0005488
A_44_P257419	2.42352e-05	4.87379	7.11514	6.69119	6.16975	8.41427	7.61441	5.28976	6.33386	5.77866	Olr132_predicted	Rattus norvegicus olfactory receptor 132 (predicted) (Olr132_predicted), mRNA [NM_001001273]	NM_001001273	293271	GO:0007186|GO:0050911|GO:0004984|GO:0016021	Rn.141863
A_44_P452163	2.45981e-05	12.4956	12.8357	11.9581	12.4447	11.7417	12.6515	12.0087	12.455	11.9008	Kcnj3	Rattus norvegicus potassium inwardly-rectifying channel, subfamily J, member 3 (Kcnj3), mRNA [NM_031610]	NM_031610	50599	GO:0006811|GO:0006813|GO:0005242|GO:0005244|GO:0015467|GO:0030955|GO:0008076|GO:0009897|GO:0016020|GO:0016021|GO:0030315	Rn.9809
A_44_P478981	2.46462e-05	2.97259	3.2357	2.9605	2.69271	3.27855	2.726	4.1109	4.37797	4.25566	Klrg1	Rattus norvegicus killer cell lectin-like receptor subfamily G, member 1 (Klrg1), mRNA [NM_031649]	NM_031649	58975	GO:0007166|GO:0005529|GO:0016021	Rn.10256
A_43_P16095	2.57287e-05	5.20896	6.22439	6.33338	5.7704	7.1073	6.6416	5.49913	5.74597	6.40107	Olr1280	Rattus norvegicus olfactory receptor 1280 (Olr1280), mRNA [NM_001000517]	NM_001000517	315571	GO:0007165|GO:0007186|GO:0007608|GO:0050896|GO:0050911|GO:0004872|GO:0004984|GO:0016020|GO:0016021	Rn.85601
A_43_P16193	2.71956e-05	7.61041	8.36891	7.70711	8.09628	8.74731	8.35463	7.27143	7.60238	7.65366	Kcna6	Potassium voltage-gated channel subfamily A member 6 (Voltage-gated potassium channel subunit Kv1.6) (RCK2) (Kv2). [Source:Uniprot/SWISSPROT;Acc:P17659] [ENSRNOT00000026737]		64358	GO:0006811|GO:0006812|GO:0006813|GO:0005244|GO:0005249|GO:0005261|GO:0005515|GO:0030955|GO:0005624|GO:0008076|GO:0016020|GO:0016021	Rn.162791
A_44_P510949	2.76618e-05	8.64776	8.34919	8.41508	8.39703	8.36384	8.25727	10.0823	10.7717	10.1367	Ms4a7_predicted	PREDICTED: Rattus norvegicus membrane-spanning 4-domains, subfamily A, member 7 (predicted) (Ms4a7_predicted), mRNA [XM_215200]		293744	GO:0007165|GO:0004872|GO:0016021	Rn.44037
A_44_P217465	2.81391e-05	5.13448	6.42906	6.11417	5.95984	7.34442	6.72959	5.02031	5.82652	5.84803	Gabrr2	Rattus norvegicus gamma-aminobutyric acid (GABA-C) receptor, subunit rho 2 (Gabrr2), mRNA [NM_017292]	NM_017292	29695	GO:0006811|GO:0006821|GO:0007165|GO:0007214|GO:0007268|GO:0007601|GO:0004890|GO:0005216|GO:0005230|GO:0005237|GO:0005254|GO:0005515|GO:0030594|GO:0031404|GO:0005615|GO:0005887|GO:0016021|GO:0030424|GO:0045211	Rn.48659
A_42_P520349	2.87068e-05	11.1001	11.3179	11.2631	11.2079	10.9652	11.1514	12.3394	12.3295	12.2958	Mgl1	Rattus norvegicus macrophage galactose N-acetyl-galactosamine specific lectin 1 (Mgl1), mRNA [NM_022393]	NM_022393	64195	GO:0005509|GO:0005529|GO:0016020|GO:0016021	Rn.779
A_44_P262227	2.89265e-05	5.23073	6.12825	6.33041	5.84962	7.27569	6.86815	6.04648	6.46922	6.50985	Olr1198_predicted	Rattus norvegicus olfactory receptor 1198 (predicted) (Olr1198_predicted), mRNA [NM_001000436]	NM_001000436	300525	GO:0007186|GO:0050911|GO:0004984|GO:0016021	Rn.143559
A_44_P353822	2.89582e-05	4.04763	5.70377	5.30051	5.06069	6.42511	5.89971	4.5179	5.09205	4.90024	Mip	Lens fiber major intrinsic protein (Aquaporin-0) (MIP26) (MP26) (Fragment). [Source:Uniprot/SWISSPROT;Acc:P09011] [ENSRNOT00000004223]		25480	GO:0006468|GO:0006810|GO:0006833|GO:0007267|GO:0007601|GO:0015722|GO:0004672|GO:0005212|GO:0005215|GO:0005524|GO:0015250|GO:0005624|GO:0005792|GO:0005887|GO:0005921|GO:0016020|GO:0016021|GO:0046691	Rn.23532
A_44_P442648	2.94245e-05	2.94881	5.66972	5.37005	5.02235	6.8467	5.93214	4.72872	5.36537	4.91484	Olr1501_predicted	Rattus norvegicus olfactory receptor 1501 (predicted) (Olr1501_predicted), mRNA [NM_001000715]	NM_001000715	404967	GO:0007186|GO:0050911|GO:0004984|GO:0016021	Rn.142082
A_43_P16370	3.03338e-05	4.68442	6.59645	6.55748	5.80079	8.0217	7.59459	5.91485	6.74193	6.57385	Olr728	Rattus norvegicus olfactory receptor 728 (Olr728), mRNA [NM_001000363]	NM_001000363	295917	GO:0007165|GO:0007186|GO:0007608|GO:0050896|GO:0050911|GO:0004872|GO:0004984|GO:0016020|GO:0016021	Rn.109351
A_43_P11540	3.11742e-05	6.7123	7.26432	7.04179	6.98371	8.00443	7.72607	6.6517	7.30448	7.26599	Adra2a	Rattus norvegicus adrenergic receptor, alpha 2a (Adra2a), mRNA [NM_012739]	NM_012739	25083	GO:0000187|GO:0006928|GO:0007165|GO:0007186|GO:0007194|GO:0007265|GO:0007266|GO:0008217|GO:0008284|GO:0030036|GO:0042596|GO:0046929|GO:0001584|GO:0004872|GO:0004935|GO:0004938|GO:0005515|GO:0015459|GO:0005886|GO:0005887|GO:0016020|GO:0016021	Rn.170171
A_44_P110788	3.11774e-05	5.66072	6.88611	6.7194	6.51371	7.90036	7.35317	5.57505	6.40506	6.26035	Itgad	Rattus norvegicus integrin, alpha D (Itgad), mRNA [NM_031691]	NM_031691	64350	GO:0006955|GO:0007155|GO:0007160|GO:0007229|GO:0016337|GO:0000287|GO:0004872|GO:0005509|GO:0005515|GO:0046982|GO:0008305|GO:0009897|GO:0016020|GO:0016021	Rn.34728
A_44_P313684	3.15819e-05	6.1155	5.5253	6.22409	6.05068	5.77752	5.59304	5.27201	5.71163	5.05209	Slc7a2	cationic amino acid transporter-2A [Source:RefSeq_peptide;Acc:NP_072141] [ENSRNOT00000015127]		64554	GO:0006520|GO:0006810|GO:0006865|GO:0015807|GO:0015171|GO:0015174|GO:0015179|GO:0015181|GO:0015359|GO:0005624|GO:0005887|GO:0016020|GO:0016021	Rn.48707
A_44_P198644	3.20164e-05	2.03071	2.09155	3.21507	2.61148	4.20481	3.68398	2.55269	2.93333	3.17433	Olr619_predicted	Rattus norvegicus olfactory receptor 619 (predicted) (Olr619_predicted), mRNA [NM_001000338]	NM_001000338	295843	GO:0007186|GO:0050911|GO:0004984|GO:0016021	Rn.142868
A_44_P484727	3.26635e-05	7.37116	8.59103	8.60196	7.95429	9.35058	8.76106	7.70993	8.07462	8.66165	Olr197_predicted	Rattus norvegicus olfactory receptor 197 (predicted) (Olr197_predicted), mRNA [NM_001000188]	NM_001000188	293339	GO:0007186|GO:0050911|GO:0004984|GO:0016021	Rn.141814
A_42_P618274	3.31303e-05	9.79566	9.85522	9.38218	9.66746	9.28029	9.09334	8.79508	8.78618	8.73759	Tm9sf1	Rattus norvegicus transmembrane 9 superfamily member 1 (Tm9sf1), mRNA [NM_001012155]	NM_001012155	361043	GO:0005615|GO:0005624|GO:0016020|GO:0016021	Rn.12071
A_44_P448717	3.34631e-05	11.6789	11.7931	11.6176	11.5759	11.9252	11.3453	11.673	11.465	11.6229	Prom1	Rattus norvegicus prominin 1 (Prom1), mRNA [NM_021751]	NM_021751	60357	GO:0008150|GO:0042593|GO:0003674|GO:0005575|GO:0005615|GO:0005887|GO:0005902|GO:0005903|GO:0016021	Rn.144589
A_44_P384046	3.37139e-05	7.87222	8.49324	8.32426	8.24599	9.26281	8.74083	7.97268	8.34273	8.75793	Olr1330_predicted	Rattus norvegicus olfactory receptor 1330 (predicted) (Olr1330_predicted), mRNA [NM_001000476]	NM_001000476	300630	GO:0007186|GO:0050911|GO:0004984|GO:0016021	Rn.143470
A_44_P236047	3.48988e-05	4.33969	5.61022	5.90928	5.09959	7.11471	6.47918	4.81831	5.36326	5.33498	Olr744_predicted	Rattus norvegicus olfactory receptor 744 (predicted) (Olr744_predicted), mRNA [NM_001000577]	NM_001000577	366122	GO:0007186|GO:0050911|GO:0004872|GO:0004984|GO:0016021	Rn.142781
A_44_P358194	3.54079e-05	9.24845	9.04634	10.7171	10.2342	10.0141	9.27809	9.20402	8.37333	8.77043	Fmo3	Rattus norvegicus flavin containing monooxygenase 3 (Fmo3), mRNA [NM_053433]	NM_053433	84493	GO:0006118|GO:0004497|GO:0004499|GO:0050660|GO:0050661|GO:0005615|GO:0005783|GO:0005792|GO:0016020|GO:0016021|GO:0031227	Rn.163228
A_44_P308827	3.6749e-05	4.65019	6.87638	6.76691	6.34151	8.24679	7.48624	6.22133	6.56799	6.53506	Olr74_predicted	Rattus norvegicus olfactory receptor 74 (predicted) (Olr74_predicted), mRNA [NM_001000134]	NM_001000134	293218	GO:0007186|GO:0050911|GO:0004984|GO:0016021	Rn.141911
A_43_P16272	3.92012e-05	4.89729	6.17838	5.74155	5.55821	7.4537	6.53664	4.905	5.79986	6.18259	Cftr	RATCFTR Rattus norvegicus cystic fibrosis transmembrane conductance regulator (CFTR) gene, partial cds [M89906]	M89906	24255	GO:0006811|GO:0007585|GO:0007589|GO:0030321|GO:0030324|GO:0042311|GO:0042493|GO:0043434|GO:0000166|GO:0003674|GO:0005224|GO:0005254|GO:0005260|GO:0005515|GO:0005524|GO:0016887|GO:0030165|GO:0042626|GO:0016020|GO:0016021|GO:0016323|GO:0016324|GO:0030659	Rn.124539
A_44_P194416	3.9303e-05	5.77227	6.71119	6.73368	6.48016	7.72327	7.28118	6.4483	6.68575	6.68719	Zdhhc24	Rattus norvegicus zinc finger, DHHC domain containing 24 (Zdhhc24), mRNA [NM_001039100]	NM_001039100	293665	GO:0008270|GO:0008415|GO:0016740|GO:0046872|GO:0016020|GO:0016021	Rn.191488
A_43_P12915	3.97267e-05	7.83654	8.6163	8.36387	8.1779	9.39245	9.18383	7.85289	8.41006	8.70263	Bcl2l10	Rattus norvegicus Bcl2-like 10 (Bcl2l10), mRNA [NM_053733]	NM_053733	114552	GO:0006915|GO:0006916|GO:0042981|GO:0016021	Rn.67084
A_44_P494159	4.0895e-05	2.7606	2.19034	3.44613	3.25839	4.34725	4.13126	3.45983	3.50272	3.61378	LOC500312	Putative pheromone receptor V2R1-1 (Fragment). [Source:Uniprot/SPTREMBL;Acc:O70412] [ENSRNOT00000049498]		500312	GO:0004872|GO:0008067|GO:0016020	Rn.134207
A_42_P700209	4.10651e-05	6.95631	6.95222	7.19394	7.01242	6.6327	8.00754	7.6809	8.03595	7.63109	Slc7a3	Rattus norvegicus solute carrier family 7 (cationic amino acid transporter, y+ system), member 3 (Slc7a3), mRNA [NM_017217]	NM_017217	29485	GO:0006810|GO:0006865|GO:0015809|GO:0015819|GO:0005279|GO:0015171|GO:0015181|GO:0015189|GO:0015326|GO:0015359|GO:0016020|GO:0016021	Rn.9804
A_44_P480004	4.32314e-05	3.22982	5.39896	5.87597	4.95118	6.28447	5.67644	5.00399	5.19157	5.77872	Olr780_predicted	Rattus norvegicus olfactory receptor 780 (predicted) (Olr780_predicted), mRNA [NM_001000606]	NM_001000606	404795	GO:0007186|GO:0050911|GO:0004984|GO:0016021	Rn.142751
A_44_P532686	4.32314e-05	9.72751	9.97638	8.55954	9.73626	9.33264	10.14	9.83219	9.65577	9.60788	Efnb1	Rattus norvegicus ephrin B1 (Efnb1), mRNA [NM_017089]	NM_017089	25186	GO:0001755|GO:0007155|GO:0007267|GO:0007275|GO:0007399|GO:0007411|GO:0009880|GO:0030154|GO:0042102|GO:0048013|GO:0005515|GO:0046875|GO:0005615|GO:0005625|GO:0005887|GO:0016020|GO:0016021|GO:0045121|GO:0045202	Rn.44398
A_44_P114000	4.34292e-05	2.36435	2.03348	3.09307	2.18436	3.5243	4.20469	3.09703	3.35379	3.05408	Olr1507_predicted	Rattus norvegicus olfactory receptor 1507 (predicted) (Olr1507_predicted), mRNA [NM_001000033]	NM_001000033	287508	GO:0007186|GO:0050911|GO:0004984|GO:0016021	Rn.142080
A_44_P421488	4.36993e-05	2.50847	2.65569	3.81672	3.41826	4.07375	3.86669	2.97053	3.76379	3.80802	Trpc7	Short transient receptor potential channel 7 (Fragment). [Source:Uniprot/SPTREMBL;Acc:Q8CFF7] [ENSRNOT00000045154]		282822	GO:0006816|GO:0005262|GO:0015281|GO:0016021	Rn.162178
A_43_P11879	4.38795e-05	6.92087	6.94137	6.88693	7.11879	7.15044	8.88733	8.87746	7.88416	7.5186	Htr2b	Rattus norvegicus 5-hydroxytryptamine (serotonin) receptor 2B (Htr2b), mRNA [NM_017250]	NM_017250	29581	GO:0007165|GO:0007186|GO:0007200|GO:0007208|GO:0007507|GO:0008015|GO:0043123|GO:0001584|GO:0004872|GO:0004993|GO:0005887|GO:0016020|GO:0016021	Rn.10425
A_44_P210268	4.44907e-05	7.09974	8.68273	8.70425	7.98184	9.64869	9.26006	8.47424	8.72235	8.9192	Olr1108_predicted	Rattus norvegicus olfactory receptor 1108 (predicted) (Olr1108_predicted), mRNA [NM_001000993]	NM_001000993	405353	GO:0007165|GO:0007186|GO:0007608|GO:0050896|GO:0050911|GO:0004872|GO:0004984|GO:0016020|GO:0016021	Rn.143285
A_44_P980916	4.5661e-05	13.1682	13.1149	13.0589	13.0612	13.1618	12.6518	12.6716	12.5423	12.7933	Kirrel3_predicted	Rattus norvegicus kin of IRRE like 3 (Drosophila) (predicted) (Kirrel3_predicted), mRNA [NM_001048215]	NM_001048215	315546	GO:0005886	Rn.7602
A_44_P260072	4.72649e-05	10.4904	10.3361	10.3391	10.2817	9.9926	10.3375	11.7386	11.7526	11.638	Tbxas1	Rattus norvegicus thromboxane A synthase 1 (Tbxas1), mRNA [NM_012687]	NM_012687	24886	GO:0001516|GO:0006118|GO:0006633|GO:0007596|GO:0030644|GO:0045907|GO:0003674|GO:0004796|GO:0005506|GO:0016712|GO:0016853|GO:0020037|GO:0046872|GO:0005575|GO:0016020|GO:0016021	Rn.16283
A_44_P346537	4.78257e-05	2.4066	2.04358	3.60332	2.79668	4.62828	3.91374	3.05935	3.15139	2.97888	Olr270_predicted	Rattus norvegicus olfactory receptor 270 (predicted) (Olr270_predicted), mRNA [NM_001000229]	NM_001000229	293437	GO:0007186|GO:0050911|GO:0004984|GO:0016021	Rn.138136
A_44_P344187	4.83518e-05	2.09373	2.26198	2.95731	2.59244	3.70667	3.14537	2.55226	2.59364	2.82238	Olr1424_predicted	Rattus norvegicus olfactory receptor 1424 (predicted) (Olr1424_predicted), mRNA [NM_001000779]	NM_001000779	405056	GO:0007186|GO:0050911|GO:0004984|GO:0016021	Rn.142145
A_44_P487049	4.86732e-05	5.54221	6.6611	6.99829	6.30307	7.52033	7.35127	6.2317	6.6203	7.24919	Olr87_predicted	Rattus norvegicus olfactory receptor 87 (predicted) (Olr87_predicted), mRNA [NM_001000543]	NM_001000543	365329	GO:0007186|GO:0050911|GO:0004984|GO:0016021	Rn.141899
A_44_P1016480	4.96922e-05	9.44891	9.51215	9.54438	9.82922	9.69256	9.66052	8.87239	8.66422	8.31186	Lpl	Rattus norvegicus lipoprotein lipase (Lpl), mRNA [NM_012598]	NM_012598	24539	GO:0006631|GO:0008015|GO:0016042|GO:0019432|GO:0004465|GO:0005319|GO:0008201|GO:0016787|GO:0017129|GO:0048503|GO:0005576|GO:0005615|GO:0016020|GO:0031012|GO:0042627	Rn.3834
A_44_P325525	5.09712e-05	7.75113	7.40346	7.6246	7.43157	7.46667	7.26039	6.33031	6.82259	6.44068	Kcng3	Rattus norvegicus potassium voltage-gated channel, subfamily G, member 3 (Kcng3), transcript variant 1, mRNA [NM_133426]	NM_133426	171011	GO:0006811|GO:0006813|GO:0005249|GO:0005515|GO:0030955|GO:0005783|GO:0005886|GO:0008076|GO:0016021	Rn.82689
A_43_P22326	5.12847e-05	7.40974	8.2427	7.9652	7.876	8.64583	8.21137	7.79517	8.00134	8.33375	RGD1310623	Rattus norvegicus similar to RIKEN cDNA 2010005O13 (RGD1310623), mRNA [NM_001034011]	NM_001034011	360868	GO:0015031|GO:0016020|GO:0016021	Rn.8424
A_44_P552514	5.18357e-05	3.41704	5.03181	4.47363	4.41124	5.8821	5.38232	3.83577	4.99265	4.79542	Ccr7	Rattus norvegicus chemokine (C-C motif) receptor 7 (Ccr7), mRNA [NM_199489]	NM_199489	287673	GO:0006935|GO:0006955|GO:0007165|GO:0007186|GO:0046730|GO:0001584|GO:0004872|GO:0016493|GO:0005615|GO:0016020|GO:0016021	Rn.16815
A_44_P240646	5.27992e-05	4.534	2.89096	4.56359	4.60683	5.02251	4.95001	6.50881	6.2811	5.42223	Cacna1e	Rattus norvegicus calcium channel, voltage-dependent, L type, alpha 1E subunit (Cacna1e), mRNA [NM_019294]	NM_019294	54234	GO:0006811|GO:0006816|GO:0007268|GO:0042593|GO:0005245|GO:0005509|GO:0008332|GO:0005891|GO:0016020|GO:0016021|GO:0043204	Rn.10742
A_44_P226752	5.36197e-05	1.93231	3.8194	4.39398	3.67818	5.56948	4.42452	3.51685	3.96071	4.94018	Olr1006_predicted	Rattus norvegicus olfactory receptor 1006 (predicted) (Olr1006_predicted), mRNA [NM_001000075]	NM_001000075	288886	GO:0007186|GO:0050911|GO:0004984|GO:0016021	Rn.143366
A_44_P285641	5.50182e-05	2.15109	2.48715	3.01392	2.69611	3.92889	3.6281	2.88513	3.37136	3.4384	Olr215_predicted	Rattus norvegicus olfactory receptor 215 (predicted) (Olr215_predicted), mRNA [NM_001000198]	NM_001000198	293362	GO:0007186|GO:0050911|GO:0004984|GO:0016021	Rn.141799
A_44_P168405	5.56588e-05	8.7331	8.42947	8.65405	8.75459	8.81483	8.62696	9.84373	9.80406	10.0382	Fcgr3	Rattus norvegicus Fc receptor, IgG, low affinity III (Fcgr3), mRNA [NM_053843]	NM_053843	116591	GO:0001788|GO:0001798|GO:0001805|GO:0001812|GO:0001820|GO:0006910|GO:0006911|GO:0006955|GO:0007166|GO:0030593|GO:0042535|GO:0042590|GO:0045576|GO:0050766|GO:0050776|GO:0004872|GO:0019770|GO:0019864|GO:0005615|GO:0005886|GO:0016020|GO:0016021	Rn.154415
A_44_P438034	5.58927e-05	4.44311	5.38854	4.94847	5.11955	6.00345	5.55047	3.73784	4.76112	4.4785	Olr1378_predicted	Rattus norvegicus olfactory receptor 1378 (predicted) (Olr1378_predicted), mRNA [NM_214828]	NM_214828	287086	GO:0007165|GO:0007186|GO:0007608|GO:0050896|GO:0050911|GO:0004872|GO:0004984|GO:0016020|GO:0016021	Rn.142193
A_44_P365584	5.60343e-05	3.24183	2.73359	3.66976	3.98495	4.24191	3.77319	4.80867	5.27462	5.25876	Il1rl1	Rattus norvegicus Fit-1M (Fit-1) mRNA, complete cds. [U04317]	U04317	25556	GO:0006306|GO:0006955|GO:0007165|GO:0003677|GO:0004888|GO:0004908|GO:0005057|GO:0005515|GO:0008170|GO:0005615|GO:0009986|GO:0016020|GO:0016021	Rn.10072
A_42_P591344	5.70112e-05	9.92457	9.79537	9.37779	10.1109	9.86749	10.2162	10.8967	11.3089	11.2512	Itgb2	Rattus norvegicus integrin beta 2, mRNA (cDNA clone IMAGE:7374316), complete cds. [BC099151]	BC099151	309684	GO:0006915|GO:0006954|GO:0007155|GO:0007159|GO:0007160|GO:0007229|GO:0007267|GO:0008360|GO:0016337|GO:0030101|GO:0030593|GO:0045123|GO:0045429|GO:0045766|GO:0050730|GO:0050798|GO:0051092|GO:0004872|GO:0005515|GO:0019901|GO:0046982|GO:0050839|GO:0005886|GO:0008305|GO:0009986|GO:0016020|GO:0016021	Rn.42962
A_44_P404843	5.8944e-05	4.04435	3.81945	4.24605	4.39989	4.3092	3.68926	4.77817	5.55714	6.02989	Cxcr3	Rattus norvegicus chemokine (C-X-C motif) receptor 3 (Cxcr3), mRNA [NM_053415]	NM_053415	84475	GO:0007165|GO:0007186|GO:0007204|GO:0019233|GO:0019722|GO:0001584|GO:0004872|GO:0004950|GO:0016493|GO:0016494|GO:0045028|GO:0005886|GO:0016020|GO:0016021	Rn.24787
A_44_P496832	5.89679e-05	6.3324	5.84851	6.27376	5.94259	5.77637	5.88879	5.14547	5.86855	4.56925	Xkr6	Rattus norvegicus X Kell blood group precursor related family member 6 homolog (Xkr6), mRNA [NM_001012042]	NM_001012042	305960	GO:0016020|GO:0016021	Rn.211412
A_44_P428691	5.98933e-05	11.7987	11.7233	11.8064	11.596	11.3372	11.4683	11.0419	11.5702	10.7786	Elovl6	Rattus norvegicus ELOVL family member 6, elongation of long chain fatty acids (yeast) (Elovl6), mRNA [NM_134383]	NM_134383	171402	GO:0006633|GO:0030497|GO:0009922|GO:0016747|GO:0005739|GO:0005783|GO:0016020|GO:0016021|GO:0030176	Rn.46942
A_44_P467202	6.00068e-05	7.88845	7.55921	7.91155	7.58506	8.05686	6.95929	6.89199	7.04548	6.88253	Pcdh8	Rattus norvegicus protocadherin 8 (Pcdh8), mRNA [NM_022868]	NM_022868	64865	GO:0001756|GO:0007156|GO:0007267|GO:0007268|GO:0007616|GO:0016331|GO:0005509|GO:0005886|GO:0005887|GO:0016020	Rn.23337
A_44_P266833	6.09619e-05	9.16491	8.81429	9.10609	9.20367	9.21453	8.86683	7.89818	8.27093	8.14511	Syt3	Rattus norvegicus synaptotagmin III (Syt3), mRNA [NM_019122]	NM_019122	25731	GO:0006810|GO:0016079|GO:0017156|GO:0005215|GO:0005509|GO:0005515|GO:0005544|GO:0019905|GO:0008021|GO:0016020|GO:0016021|GO:0045202	Rn.48884
A_44_P487000	6.18418e-05	1.93849	1.95338	3.7902	3.10011	4.36677	4.06681	4.21673	3.81087	3.99223	Olr623_predicted	Rattus norvegicus olfactory receptor 623 (predicted) (Olr623_predicted), mRNA [NM_001000651]	NM_001000651	404848	GO:0007186|GO:0050911|GO:0004984|GO:0016021	Rn.142866
A_44_P386402	6.24683e-05	3.41563	4.08163	2.69616	2.68006	4.92296	4.37014	2.48573	3.17583	2.80096	Olr414_predicted	Rattus norvegicus olfactory receptor 414 (predicted) (Olr414_predicted), mRNA [NM_020106]	NM_020106	56821	GO:0007165|GO:0007186|GO:0007608|GO:0050896|GO:0050911|GO:0004872|GO:0004930|GO:0004984|GO:0008527|GO:0016020|GO:0016021	Rn.138116
A_43_P16096	6.39215e-05	2.10322	2.31524	2.83908	2.55354	3.96294	3.25742	2.48596	3.12305	3.16293	Olr1370	Rattus norvegicus olfactory receptor 1370 (Olr1370), mRNA [NM_001000979]	NM_001000979	405334	GO:0007165|GO:0007186|GO:0007608|GO:0050896|GO:0050911|GO:0004872|GO:0004984|GO:0016020|GO:0016021	Rn.124616
A_44_P205649	6.40293e-05	6.13457	7.47068	6.72964	6.78281	8.59852	7.58959	5.71678	7.00632	7.4267	Olr306_predicted	Rattus norvegicus olfactory receptor 306 (predicted) (Olr306_predicted), mRNA [NM_001000766]	NM_001000766	405040	GO:0007186|GO:0050911|GO:0004984|GO:0016021	Rn.141732
A_43_P12558	6.50889e-05	2.33986	2.7097	3.13879	3.26915	4.11566	4.10359	3.6831	3.70096	3.51982	Kl	Rattus norvegicus Klotho (Kl), mRNA [NM_031336]	NM_031336	83504	GO:0005975|GO:0006112|GO:0007568|GO:0008152|GO:0030501|GO:0004553|GO:0004566|GO:0008422|GO:0015926|GO:0043169|GO:0016020|GO:0016021	Rn.30061
A_44_P409803	6.5821e-05	3.34092	3.25256	3.76374	4.07285	4.67238	4.20677	4.22582	4.93221	5.59595	Cd5	Rattus norvegicus CD5 antigen (Cd5), mRNA [NM_019295]	NM_019295	54236	GO:0008037|GO:0008283|GO:0008624|GO:0009966|GO:0031295|GO:0050670|GO:0001948|GO:0005044|GO:0005515|GO:0001772|GO:0005886|GO:0005887|GO:0009897|GO:0016020|GO:0016021	Rn.11337
A_44_P238316	6.59751e-05	2.10002	2.20101	3.33629	2.04939	4.67148	3.99886	2.83898	3.35118	3.33016	Olr402_predicted	Rattus norvegicus olfactory receptor 402 (predicted) (Olr402_predicted), mRNA [NM_001001014]	NM_001001014	405388	GO:0007186|GO:0050911|GO:0004984|GO:0016021	Rn.143036
A_44_P229005	6.62583e-05	1.92099	1.93855	3.55871	2.70265	3.97572	3.28267	2.95897	3.21604	3.42758	Olr1601_predicted	Rattus norvegicus olfactory receptor 1601 (predicted) (Olr1601_predicted), mRNA [NM_001000087]	NM_001000087	289261	GO:0007186|GO:0050911|GO:0004984|GO:0016021	Rn.142329
A_42_P509967	6.94667e-05	5.6076	5.37384	5.83548	5.73443	5.63271	5.61757	6.57103	6.65349	6.64591	Slc7a9	Rattus norvegicus solute carrier family 7 (cationic amino acid transporter, y+ system), member 9 (Slc7a9), mRNA [NM_053929]	NM_053929	116726	GO:0006461|GO:0006520|GO:0006810|GO:0006865|GO:0015804|GO:0015171|GO:0015175|GO:0015184|GO:0042605|GO:0005575|GO:0005886|GO:0005887|GO:0016020|GO:0016021	Rn.32225
A_44_P501086	7.27561e-05	9.06919	9.11787	9.33357	9.05721	9.41602	9.1166	8.59665	8.59277	8.50869	Insrr	SIRR-1 precursor. [Source:Uniprot/SPTREMBL;Acc:Q63720] [ENSRNOT00000018638]		60663	GO:0006468|GO:0006810|GO:0007169|GO:0030238|GO:0000166|GO:0004674|GO:0004714|GO:0004872|GO:0005215|GO:0005524|GO:0016301|GO:0016740|GO:0005615|GO:0005887|GO:0016020|GO:0016021	Rn.44446
A_44_P370673	7.38576e-05	2.02718	2.49003	3.41015	3.17723	6.63442	3.98294	3.74279	4.00475	5.24157	LOC301137	PREDICTED: Rattus norvegicus similar to putative pheromone receptor (Go-VN5) (LOC301137), mRNA [XM_236799]	XM_236799	301137	GO:0008067|GO:0016020
A_44_P421385	7.49051e-05	6.46934	6.92245	6.91614	7.01409	7.7805	7.45143	6.38819	6.82891	6.72882	Olr1399_predicted	Rattus norvegicus olfactory receptor 1399 (predicted) (Olr1399_predicted), mRNA [NM_001001095]	NM_001001095	405990	GO:0007186|GO:0050911|GO:0004984|GO:0016021	Rn.142168
A_44_P405084	7.49923e-05	4.54625	4.69736	5.18052	5.06963	4.69126	6.56655	6.08429	6.11445	6.20543	Cacna1i	Rattus norvegicus calcium channel, voltage-dependent, alpha 1I subunit (Cacna1i), mRNA [NM_020084]	NM_020084	56827	GO:0006811|GO:0006816|GO:0007165|GO:0005245|GO:0005509|GO:0008332|GO:0005891|GO:0016020|GO:0016021	Rn.48680
A_44_P489500	7.64043e-05	7.4694	7.37017	7.87795	7.40365	6.70731	7.2697	6.7992	7.24085	6.06739	Acvr2a	Rattus norvegicus activin receptor IIA (Acvr2a), mRNA [NM_031571]	NM_031571	29263	GO:0006468|GO:0007178|GO:0007283|GO:0007368|GO:0007498|GO:0009952|GO:0042713|GO:0043084|GO:0045648|GO:0048276|GO:0050999|GO:0000166|GO:0000287|GO:0004675|GO:0004713|GO:0004872|GO:0005524|GO:0016362|GO:0016740|GO:0017002|GO:0019838|GO:0030145|GO:0048185|GO:0048186|GO:0005615|GO:0005737|GO:0005887|GO:0016020|GO:0016021|GO:0048179	Rn.161783
A_44_P393352	7.68943e-05	5.03678	5.79984	6.02073	5.33614	6.931	6.28354	5.31048	5.71864	5.22687	Olr292_predicted	Rattus norvegicus olfactory receptor 292 (predicted) (Olr292_predicted), mRNA [NM_001000232]	NM_001000232	293594	GO:0007186|GO:0050911|GO:0004984|GO:0016021	Rn.141742
A_44_P482420	8.05545e-05	6.56973	7.39172	7.33367	7.08456	5.83653	6.25013	7.22184	7.11731	8.0987	Olr1235_predicted	Rattus norvegicus olfactory receptor 1235 (predicted) (Olr1235_predicted), mRNA [NM_001000447]	NM_001000447	300560	GO:0007186|GO:0050911|GO:0004984|GO:0016021	Rn.163012
A_43_P11441	8.06574e-05	5.27701	6.7489	6.41617	6.1782	7.72389	7.04177	5.84031	5.89296	5.88943	Atp4b	Rattus norvegicus ATPase, H+/K+ exchanging, beta polypeptide (Atp4b), mRNA [NM_012510]	NM_012510	24217	GO:0001696|GO:0006811|GO:0006813|GO:0006814|GO:0015992|GO:0005391|GO:0008900|GO:0015078|GO:0030955|GO:0016020|GO:0016021	Rn.10033
A_44_P520025	8.28309e-05	4.98919	5.82795	5.91001	5.69433	7.34382	6.97536	5.95405	6.44294	6.35038	Olr420_predicted	Rattus norvegicus olfactory receptor 420 (predicted) (Olr420_predicted), mRNA [NM_001000389]	NM_001000389	296682	GO:0007186|GO:0050911|GO:0004984|GO:0016021	Rn.143021
A_44_P255039	8.67274e-05	6.02708	7.71238	7.10961	7.19201	8.72375	7.85021	6.08301	6.1342	6.40892	Olr307_predicted	Rattus norvegicus olfactory receptor 307 (predicted) (Olr307_predicted), mRNA [NM_001000241]	NM_001000241	293605	GO:0007186|GO:0050911|GO:0004984|GO:0016021	Rn.141731
A_44_P550273	8.70597e-05	3.01773	4.87091	4.73085	4.56784	5.56303	5.49668	5.06516	4.8241	4.11594	Olr1261_predicted	Rattus norvegicus olfactory receptor 1261 (predicted) (Olr1261_predicted), mRNA [NM_001000804]	NM_001000804	405090	GO:0007186|GO:0050911|GO:0004984|GO:0016021	Rn.143511
A_44_P226612	8.73311e-05	2.56319	2.09034	3.15337	2.81547	2.8968	4.30961	4.40574	4.06438	3.64523	Slc2a2	Rattus norvegicus solute carrier family 2 (facilitated glucose transporter), member 2 (Slc2a2), mRNA [NM_012879]	NM_012879	25351	GO:0005975|GO:0007587|GO:0008643|GO:0015755|GO:0015758|GO:0005158|GO:0005215|GO:0005351|GO:0005355|GO:0005624|GO:0005768|GO:0005829|GO:0005886|GO:0005887|GO:0005903|GO:0016021	Rn.89295
A_44_P527010	8.97289e-05	4.15456	4.85614	4.42561	4.41064	6.26507	5.45257	3.54862	4.62966	4.95645	Olr1451_predicted	Rattus norvegicus olfactory receptor 1451 (predicted) (Olr1451_predicted), mRNA [NM_001000957]	NM_001000957	405306	GO:0007186|GO:0050911|GO:0004984|GO:0016021	Rn.142127
A_44_P445136	8.9878e-05	5.10102	5.61093	6.14493	5.5834	4.84824	4.81916	5.77526	5.61589	6.55395	Olr13_predicted	Rattus norvegicus olfactory receptor 13 (predicted) (Olr13_predicted), mRNA [NM_001000116]	NM_001000116	293075	GO:0007186|GO:0050911|GO:0004984|GO:0016021	Rn.141953
A_44_P1010416	9.02466e-05	4.93759	5.73628	4.87648	5.24391	4.56307	4.72397	6.12256	6.3481	5.78948	P2ry13	Rattus norvegicus purinergic receptor P2Y, G-protein coupled, 13 (P2ry13), mRNA [NM_001002853]	NM_001002853	310444	GO:0007165|GO:0007186|GO:0001584|GO:0004872|GO:0045028|GO:0005783|GO:0016020|GO:0016021	Rn.209780
A_42_P665084	9.11362e-05	6.09366	5.77047	5.87694	5.92019	5.34519	5.96563	6.20939	5.49598	4.6819	Cldn16	Rattus norvegicus claudin 16 (Cldn16), mRNA [NM_131905]	NM_131905	155268	GO:0006811|GO:0006816|GO:0015693|GO:0016338|GO:0000287|GO:0005198|GO:0005515|GO:0015085|GO:0015095|GO:0042802|GO:0005615|GO:0005923|GO:0016020|GO:0016021	Rn.43852
A_43_P17697	9.68356e-05	11.7733	11.8137	12.0896	11.9323	11.6544	11.217	12.614	12.9176	12.5569	Ms4a6b	Rattus norvegicus membrane-spanning 4-domains, subfamily A, member 6B (Ms4a6b), mRNA [NM_001006975]	NM_001006975	293749	GO:0007165|GO:0004872|GO:0016021	Rn.17885
A_44_P304082	9.79477e-05	9.55489	9.60753	9.53205	9.27217	9.36393	8.80852	8.47336	8.85076	8.56113	Tresk-2	Rattus norvegicus tandem-pore K+ (K(2P)) channel (Tresk-2), mRNA [NM_001003820]	NM_001003820	445371	GO:0006811|GO:0006813|GO:0005216|GO:0005267|GO:0015269|GO:0005886|GO:0016020|GO:0016021	Rn.124394
A_43_P21762	9.85612e-05	5.53245	4.98947	5.37304	5.46969	5.08551	5.09503	4.77549	4.86696	4.44244	Slc25a30	Rattus norvegicus solute carrier family 25, member 30 (Slc25a30), mRNA [NM_001013187]	NM_001013187	361074	GO:0006810|GO:0006839|GO:0005215|GO:0005488|GO:0005739|GO:0005743|GO:0016020|GO:0016021	Rn.19440
A_42_P838347	9.99387e-05	11.1062	10.8243	10.8606	10.8826	11.2012	10.7459	10.0004	10.1151	10.1251	Cacng2	Rattus norvegicus calcium channel, voltage-dependent, gamma subunit 2 (Cacng2), mRNA [NM_053351]	NM_053351	84347	GO:0006816|GO:0019226|GO:0005198|GO:0005245|GO:0005246|GO:0005615|GO:0005624|GO:0005891|GO:0005923|GO:0016020|GO:0016021	Rn.72939
A_43_P11897	0.000100566	7.94446	8.64994	8.21416	8.26541	9.44425	8.90738	7.31359	8.27776	8.46331	Gabrd	Rattus norvegicus gamma-aminobutyric acid A receptor, delta (Gabrd), mRNA [NM_017289]	NM_017289	29689	GO:0006811|GO:0007165|GO:0007268|GO:0004890|GO:0005216|GO:0005230|GO:0005254|GO:0030594|GO:0031404|GO:0005615|GO:0005887|GO:0016021|GO:0045211	Rn.10927
A_44_P184273	0.000101887	16.3269	16.0349	16.1439	16.1095	16.2412	15.9271	15.0815	15.3848	15.3191	Atp1a1	Rattus norvegicus ATPase, Na+/K+ transporting, alpha 1 polypeptide (Atp1a1), mRNA [NM_012504]	NM_012504	24211	GO:0006200|GO:0006810|GO:0006812|GO:0006813|GO:0006814|GO:0008152|GO:0010107|GO:0015988|GO:0015991|GO:0030317|GO:0030641|GO:0000166|GO:0000287|GO:0005391|GO:0005515|GO:0005524|GO:0015077|GO:0015662|GO:0016787|GO:0016820|GO:0019904|GO:0030955|GO:0031402|GO:0005624|GO:0005768|GO:0005792|GO:0005886|GO:0005887|GO:0005890|GO:0016020|GO:0016021|GO:0016323	Rn.2992
A_44_P118775	0.000102338	2.0317	2.23258	3.16645	2.54305	5.17777	3.07355	2.43213	3.04358	3.6727	Olr485_predicted	Rattus norvegicus olfactory receptor 485 (predicted) (Olr485_predicted), mRNA [NM_001000307]	NM_001000307	295751	GO:0007186|GO:0050911|GO:0004984|GO:0016021	Rn.142953
A_44_P412533	0.000103465	4.16859	5.40822	4.90997	4.63722	6.51303	5.56078	4.1525	4.71232	4.45592	Dcst1_predicted	PREDICTED: Rattus norvegicus DC-STAMP domain containing 1 (predicted) (Dcst1_predicted), mRNA [XM_001074533]		295246	GO:0005515|GO:0008270|GO:0016021
A_43_P15556	0.000104993	5.55	6.63958	6.5318	6.20491	7.45757	6.8839	6.09807	6.26323	6.1227	Gulo	Rattus norvegicus L-gulonolactone oxidase (Gulo), mRNA [NM_022220]	NM_022220	60671	GO:0006118|GO:0009058|GO:0019853|GO:0003885|GO:0016491|GO:0050105|GO:0005783|GO:0005792|GO:0016020|GO:0016021	Rn.115212
A_44_P339477	0.000107559	6.45361	7.58783	7.31191	6.86915	8.32861	7.7248	6.40177	7.13813	6.64823	Gpr156	Rattus norvegicus G protein-coupled receptor 156 (Gpr156), mRNA [NM_153295]	NM_153295	260430	GO:0007165|GO:0007186|GO:0004872|GO:0004965|GO:0005886|GO:0016021	Rn.213724
A_44_P550294	0.000108499	2.02975	2.11146	2.93767	2.76791	3.87189	3.40161	2.34466	2.98123	3.70434	Olr170_predicted	Rattus norvegicus olfactory receptor 170 (predicted) (Olr170_predicted), mRNA [NM_001000175]	NM_001000175	293316	GO:0007186|GO:0050911|GO:0004984|GO:0016021	Rn.141835
A_43_P16988	0.000108771	7.67276	7.26911	7.42923	7.57278	7.26134	7.23033	6.17203	6.66798	6.05994	Wdr59	Fatty acid 2-hydroxylase (Fragment). [Source:Uniprot/SPTREMBL;Acc:Q2LAM0] [ENSRNOT00000025625]		307855	GO:0006118|GO:0005198|GO:0009055|GO:0020037|GO:0046914	Rn.67886
A_44_P214956	0.000114008	3.66632	5.27988	4.40415	4.41367	6.7102	5.49012	3.34853	3.97198	3.36257	Olr363_predicted	Rattus norvegicus olfactory receptor 363 (predicted) (Olr363_predicted), mRNA [NM_001000754]	NM_001000754	405025	GO:0007186|GO:0050911|GO:0004984|GO:0016021	Rn.141683
A_43_P17990	0.000114591	4.97651	5.37173	5.75034	5.39094	6.4041	5.86119	5.17996	5.52774	5.85986	Creb3l3	Rattus norvegicus cAMP responsive element binding protein 3-like 3 (Creb3l3), mRNA [NM_001012115]	NM_001012115	314638	GO:0006355|GO:0003700|GO:0046983|GO:0005634	Rn.20059
A_43_P19712	0.000114787	5.29684	4.96025	5.56626	5.64229	5.28003	5.58967	6.50991	7.46807	7.27083	Gpr65_predicted	AGENCOURT_31474195 NIH_MGC_251 Rattus norvegicus cDNA clone IMAGE:7384817 5', mRNA sequence [CV073404]		299242	GO:0045028|GO:0016021	Rn.198752
A_44_P111843	0.000114787	5.40097	5.91941	6.03872	5.94128	6.84603	6.2961	5.53492	5.75194	6.3523	RGD1308398	Rattus norvegicus similar to hypothetical protein MGC37548 (RGD1308398), mRNA [NM_001014053]	NM_001014053	311803	GO:0005515|GO:0016021	Rn.154622
A_44_P517713	0.000115174	3.49808	5.9373	5.86119	5.38278	7.18842	6.58149	5.20042	6.07428	4.95946	Olr1369_predicted	Rattus norvegicus olfactory receptor 1369 (predicted) (Olr1369_predicted), mRNA [NM_001000494]	NM_001000494	302958	GO:0007186|GO:0050911|GO:0004984|GO:0016021	Rn.142199
A_44_P384286	0.000118838	5.85572	6.76879	6.83884	6.54825	7.86287	7.32261	6.51281	6.86394	6.4532	Gpr20	Rattus norvegicus G protein-coupled receptor 20 (Gpr20), mRNA [NM_022216]	NM_022216	60667	GO:0007165|GO:0007186|GO:0001584|GO:0004872|GO:0004930|GO:0005887|GO:0016020|GO:0016021	Rn.138120
A_44_P550313	0.000119883	6.7372	7.75249	7.38784	7.171	8.07398	7.76646	5.75573	7.1477	6.7686	Olr1332_predicted	Rattus norvegicus olfactory receptor 1332 (predicted) (Olr1332_predicted), mRNA [NM_001000477]	NM_001000477	300632	GO:0007186|GO:0050911|GO:0004984|GO:0016021	Rn.143468
A_43_P12655	0.000120135	4.84662	6.29698	6.58342	5.74123	7.01091	6.41196	6.11307	6.21502	6.73167	Slc27a2	Rattus norvegicus solute carrier family 27 (fatty acid transporter), member 2 (Slc27a2), mRNA [NM_031736]	NM_031736	65192	GO:0000038|GO:0001676|GO:0006629|GO:0006631|GO:0008152|GO:0004467|GO:0015245|GO:0016874|GO:0005615|GO:0005739|GO:0005777|GO:0005778|GO:0005782|GO:0005783|GO:0005792|GO:0016020|GO:0016021	Rn.3608
A_43_P19684	0.000120268	7.23205	8.28691	7.83621	7.89663	9.37104	8.70438	7.02733	8.24316	8.36644	Ptch1	Rattus norvegicus patched homolog 1 (Drosophila) (Ptch1), mRNA [NM_053566]	NM_053566	89830	GO:0007165|GO:0007224|GO:0008283|GO:0009887|GO:0009953|GO:0016485|GO:0030326|GO:0040015|GO:0043109|GO:0004872|GO:0005515|GO:0008158|GO:0005887|GO:0016020|GO:0016021	Rn.102312
A_44_P194012	0.000121099	3.6643	4.18338	3.45463	2.94255	5.27591	5.66909	4.45777	4.16444	4.46441	Olr436_predicted	Rattus norvegicus olfactory receptor 436 (predicted) (Olr436_predicted), mRNA [NM_001000688]	NM_001000688	404893	GO:0007186|GO:0050911|GO:0004984|GO:0016021	Rn.142992
A_44_P355958	0.000122591	2.2984	1.97079	3.50869	2.06308	3.69117	4.4517	3.7522	3.92461	3.35054	Olr1199_predicted	Rattus norvegicus olfactory receptor 1199 (predicted) (Olr1199_predicted), mRNA [NM_001000819]	NM_001000819	405107	GO:0007186|GO:0050911|GO:0004984|GO:0016021	Rn.143558
A_44_P128029	0.000125172	6.35591	7.67215	6.88428	7.06903	8.54146	7.92306	6.08317	6.72978	6.99864	Olr1462_predicted	Rattus norvegicus olfactory receptor 1462 (predicted) (Olr1462_predicted), mRNA [NM_001001097]	NM_001001097	405993	GO:0007186|GO:0050911|GO:0004984|GO:0016021	Rn.142116
A_44_P353525	0.000126241	5.90871	7.10498	6.70901	6.59485	8.21235	7.38282	5.21106	6.06969	6.12815	Olr545_predicted	Rattus norvegicus olfactory receptor 545 (predicted) (Olr545_predicted), mRNA [NM_001001053]	NM_001001053	405941	GO:0007186|GO:0050911|GO:0004984|GO:0016021	Rn.142914
A_44_P199541	0.000127582	8.58171	9.66653	9.46789	9.2251	10.3312	9.98669	9.13108	9.45267	9.24996	Gjc1	Connexin 30.2 (Fragment). [Source:Uniprot/SPTREMBL;Acc:Q5I203] [ENSRNOT00000034409]		363677	GO:0007154|GO:0016264|GO:0005515|GO:0015285|GO:0005887|GO:0005921|GO:0005922|GO:0009986|GO:0016021
A_44_P524795	0.000128687	2.71616	2.47291	2.10927	2.04251	3.93499	3.28075	2.08507	2.78928	2.13065	Olr532_predicted	Rattus norvegicus olfactory receptor 532 (predicted) (Olr532_predicted), mRNA [NM_001000563]	NM_001000563	366102	GO:0007186|GO:0050911|GO:0004984|GO:0016021	Rn.142924
A_44_P304026	0.000128873	5.39731	5.45927	5.89908	5.99669	6.51267	6.0491	5.49321	5.35017	5.05021	Mrgprb5	Rattus norvegicus MAS-related G protein-coupled receptor, member B5 (Mrgprb5), mRNA [NM_001002284]	NM_001002284	404644	GO:0007165|GO:0007186|GO:0001584|GO:0004872|GO:0004930|GO:0016020|GO:0016021	Rn.141968
A_44_P393482	0.000129539	5.80607	7.08824	6.87968	6.57623	8.669	7.68633	5.43955	6.63825	7.185	LOC365807	PREDICTED: Rattus norvegicus similar to putative pheromone receptor V2R2 (LOC365807), mRNA [XM_345218]		365807	GO:0004872|GO:0008067|GO:0016020	Rn.111884
A_44_P325534	0.000134033	7.20758	6.98817	6.95256	7.10694	6.40381	6.73077	6.68258	6.83305	6.15059	Fut11	Rattus norvegicus fucosyltransferase 11 (Fut11), mRNA [NM_173308]	NM_173308	286971	GO:0006486|GO:0008417|GO:0016757|GO:0046920|GO:0005615|GO:0016020|GO:0016021	Rn.24040
A_43_P12130	0.000134361	2.11488	2.38923	3.09677	2.82029	3.7845	3.33787	2.67823	3.419	2.97175	Glp2r	Rattus norvegicus glucagon-like peptide 2 receptor (Glp2r), mRNA [NM_021848]	NM_021848	60432	GO:0007165|GO:0007186|GO:0007188|GO:0008284|GO:0042592|GO:0004872|GO:0004930|GO:0004967|GO:0005886|GO:0016020|GO:0016021	Rn.163105
A_44_P505688	0.000141331	8.84261	9.99273	9.23887	9.68294	10.5713	9.99784	8.09408	8.8611	8.97869	Gja8	Rattus norvegicus gap junction membrane channel protein alpha 8 (Gja8), mRNA [NM_153465]	NM_153465	29601	GO:0006810|GO:0007267|GO:0007601|GO:0051260|GO:0005515|GO:0015267|GO:0015285|GO:0000299|GO:0005887|GO:0005922|GO:0016021	Rn.86658
A_44_P233932	0.00014235	6.94324	7.3901	6.57164	7.05079	6.10364	5.49617	5.22087	5.51884	5.39039	Notch1	Neurogenic locus notch homolog protein 1 precursor (Notch 1) [Contains: Notch 1 extracellular truncation; Notch 1 intracellular domain]. [Source:Uniprot/SWISSPROT;Acc:Q07008] [ENSRNOT00000026212]		25496	GO:0001708|GO:0001837|GO:0006350|GO:0006355|GO:0006357|GO:0006955|GO:0007219|GO:0007221|GO:0007275|GO:0007368|GO:0007386|GO:0007409|GO:0007440|GO:0007492|GO:0007507|GO:0008284|GO:0008544|GO:0009790|GO:0010001|GO:0030154|GO:0030216|GO:0030324|GO:0030326|GO:0030900|GO:0031069|GO:0035116|GO:0042246|GO:0042640|GO:0043065|GO:0043066|GO:0045165|GO:0045596|GO:0045662|GO:0045665|GO:0045687|GO:0045944|GO:…	Rn.25046
A_44_P116332	0.000144394	5.25961	7.34615	6.96111	6.23562	8.11235	7.08499	5.7975	6.33275	6.75449	Olr1338_predicted	Rattus norvegicus olfactory receptor 1338 (predicted) (Olr1338_predicted), mRNA [NM_001000789]	NM_001000789	405073	GO:0007186|GO:0050911|GO:0004984|GO:0016021	Rn.143464
A_44_P377050	0.000145642	5.90039	7.13847	6.45354	6.55084	8.35695	8.0251	5.86013	6.69571	6.63139	Olr1688_predicted	Rattus norvegicus olfactory receptor 1688 (predicted) (Olr1688_predicted), mRNA [NM_001000275]	NM_001000275	294164	GO:0007186|GO:0050911|GO:0004984|GO:0016021	Rn.142689
A_44_P498648	0.000145986	5.67128	6.4635	6.66997	5.95893	7.4431	6.81844	6.09224	6.41078	6.8646	Olr1361	Rattus norvegicus olfactory receptor 1361 (Olr1361), mRNA [NM_173333]	NM_173333	287000	GO:0007165|GO:0007186|GO:0007608|GO:0050896|GO:0050911|GO:0004872|GO:0004984|GO:0016020|GO:0016021	Rn.44381
A_44_P296155	0.000147136	14.2632	14.3097	14.3037	14.2352	14.0107	13.7183	14.6208	15.3831	15.0987	RT1-A2	Rattus norvegicus RT1 class Ia, locus A2 (RT1-A2), mRNA [NM_001008829]	NM_001008829	24974	GO:0006955|GO:0019882|GO:0016020|GO:0042612	Rn.116787
A_44_P196316	0.000149306	3.48013	5.18848	4.98836	4.21245	5.80131	5.24421	4.19103	4.62285	4.48266	Olr6_predicted	Rattus norvegicus olfactory receptor 6 (predicted) (Olr6_predicted), mRNA [NM_001000539]	NM_001000539	365175	GO:0007186|GO:0050911|GO:0004984|GO:0016021	Rn.142003
A_44_P146753	0.000151423	4.00719	4.43389	3.79073	3.75357	5.38159	4.54505	3.51979	3.92824	4.08996	Olr39_predicted	Rattus norvegicus olfactory receptor 39 (predicted) (Olr39_predicted), mRNA [NM_001000128]	NM_001000128	293198	GO:0007186|GO:0050911|GO:0004984|GO:0016021	Rn.141935
A_43_P16043	0.000155179	5.00337	6.11062	5.90621	5.43617	7.19333	6.41218	5.05444	5.63803	4.88388	Itga2	Alpha 2 integrin (Fragment). [Source:Uniprot/SPTREMBL;Acc:Q924S3] [ENSRNOT00000015940]		170921	GO:0001666|GO:0001894|GO:0006928|GO:0007155|GO:0007160|GO:0007229|GO:0007596|GO:0008283|GO:0009612|GO:0009887|GO:0030198|GO:0042493|GO:0005178|GO:0005518|GO:0042802|GO:0046982|GO:0050839|GO:0005615|GO:0005886|GO:0008305|GO:0009897|GO:0016021	Rn.83597
A_44_P497215	0.000160197	3.74543	5.29595	5.21716	4.57393	6.16259	5.0657	4.92056	5.16652	5.41039	Slc22a14_predicted	PREDICTED: Rattus norvegicus solute carrier family 22 (organic cation transporter), member 14 (predicted) (Slc22a14_predicted), mRNA [XM_236684]	XM_236684	316061	GO:0006810|GO:0015101|GO:0005624|GO:0005887	Rn.129260
A_43_P15498	0.000163666	2.45463	2.07849	4.39817	4.2567	4.80316	4.49287	3.98679	4.1847	4.25776	Chrng	Rattus norvegicus cholinergic receptor, nicotinic, gamma polypeptide (Chrng), mRNA [NM_019145]	NM_019145	25753	GO:0006811|GO:0006936|GO:0007165|GO:0007268|GO:0007271|GO:0004889|GO:0004981|GO:0005216|GO:0005230|GO:0015267|GO:0015276|GO:0030594|GO:0005794|GO:0005886|GO:0005887|GO:0005892|GO:0016021|GO:0045211	Rn.44634
A_44_P117431	0.000167925	15.4415	15.3312	15.4793	15.231	15.4329	15.3474	14.8995	14.846	14.7553	RGD1565373_predicted	Rattus norvegicus similar to CD69 antigen (p60, early T-cell activation antigen) (predicted) (RGD1565373_predicted), mRNA [NM_001044233]	NM_001044233	296985	GO:0005529	Rn.162737
A_44_P500975	0.000170199	2.46458	3.52183	4.32185	3.93492	5.72635	4.9222	3.87088	4.39408	4.47897	Olr1639_predicted	Rattus norvegicus olfactory receptor 1639 (predicted) (Olr1639_predicted), mRNA [NM_001000833]	NM_001000833	405122	GO:0007186|GO:0050911|GO:0004984|GO:0016021	Rn.142433
A_44_P294706	0.000174241	7.34127	8.80296	8.18227	7.96004	9.72441	8.8012	6.49196	7.4492	7.61665	Tlr9	Rattus norvegicus toll-like receptor 9 (Tlr9), mRNA [NM_198131]	NM_198131	338457	GO:0006955|GO:0008063|GO:0009615|GO:0019730|GO:0042742|GO:0045078|GO:0045356|GO:0045359|GO:0051092|GO:0004888|GO:0005515|GO:0035197|GO:0045322|GO:0005576|GO:0005615|GO:0005886|GO:0016020	Rn.92495
A_43_P11516	0.00017889	2.04804	1.94765	3.37826	3.4525	4.30893	3.75175	3.29811	3.62199	3.65651	Vipr1	Rattus norvegicus vasoactive intestinal peptide receptor 1 (Vipr1), mRNA [NM_012685]	NM_012685	24875	GO:0006936|GO:0006955|GO:0007165|GO:0007186|GO:0007187|GO:0007189|GO:0007268|GO:0007586|GO:0008284|GO:0004872|GO:0004930|GO:0004999|GO:0005887|GO:0016020|GO:0016021	Rn.9973
A_44_P489273	0.000180688	4.79533	5.67408	5.83489	5.50923	6.58947	6.33424	5.58264	6.00823	5.52817	Sucnr1	Rattus norvegicus succinate receptor 1 (Sucnr1), mRNA [NM_001001518]	NM_001001518	408199	GO:0007165|GO:0007186|GO:0001584|GO:0004872|GO:0004930|GO:0045028|GO:0016020|GO:0016021	Rn.124512
A_44_P393316	0.000182268	1.91562	2.76008	3.75295	2.64054	3.97402	4.04424	3.81273	3.25642	3.90448	Olr25_predicted	Rattus norvegicus olfactory receptor 25 (predicted) (Olr25_predicted), mRNA [NM_001000692]	NM_001000692	404897	GO:0007186|GO:0050911|GO:0004984|GO:0016021	Rn.141945
A_44_P182296	0.000182729	2.53213	5.33593	4.81157	4.21548	5.90973	4.22802	4.35266	4.57439	4.88582	Olr529_predicted	Rattus norvegicus olfactory receptor 529 (predicted) (Olr529_predicted), mRNA [NM_001000674]	NM_001000674	404877	GO:0007186|GO:0050911|GO:0004984|GO:0016021	Rn.142927
A_43_P11857	0.000185318	5.92923	6.72729	6.34447	6.28749	7.86556	6.94103	5.22549	5.77566	6.39279	Avpr1b	Rattus norvegicus arginine vasopressin receptor 1B (Avpr1b), mRNA [NM_017205]	NM_017205	29462	GO:0007165|GO:0007186|GO:0007202|GO:0007204|GO:0042538|GO:0001584|GO:0004872|GO:0004930|GO:0005000|GO:0005080|GO:0017046|GO:0045028|GO:0005768|GO:0005886|GO:0005887|GO:0016020|GO:0016021	Rn.10096
A_43_P12032	0.000189764	6.66794	6.38805	6.57997	6.38246	6.30634	6.42888	6.33529	5.90013	5.59422	Slc14a2	Rattus norvegicus solute carrier family 14 (urea transporter), member 2 (Slc14a2), transcript variant 1, mRNA [NM_019347]	NM_019347	54302	GO:0006810|GO:0009414|GO:0015840|GO:0005507|GO:0015204|GO:0005624|GO:0016020|GO:0016021	Rn.10157
A_44_P255059	0.000191383	2.30534	2.12911	2.77876	2.38574	3.71312	3.35756	2.21104	2.51402	2.50062	Olr834_predicted	Rattus norvegicus olfactory receptor 834 (predicted) (Olr834_predicted), mRNA [NM_001000407]	NM_001000407	298396	GO:0007186|GO:0007608|GO:0050911|GO:0001584|GO:0004984|GO:0016021	Rn.143214
A_44_P369965	0.000192951	3.6125	4.78893	4.69437	4.40582	6.31343	5.07575	3.17818	4.30225	4.36349	Olr1295_predicted	Rattus norvegicus olfactory receptor 1295 (predicted) (Olr1295_predicted), mRNA [NM_001000598]	NM_001000598	367065	GO:0007186|GO:0050911|GO:0004984|GO:0016021	Rn.143495
A_44_P332515	0.000195032	5.45654	7.02412	6.477	6.20592	8.20912	7.33769	4.9498	5.68129	5.64953	Olr1523	Rattus norvegicus olfactory receptor 1523 (Olr1523), mRNA [NM_001000713]	NM_001000713	404962	GO:0007186|GO:0050911|GO:0004872|GO:0004984|GO:0016021	Rn.124622
A_44_P423921	0.000197486	6.61944	6.1003	5.97422	6.21867	5.42618	5.37224	5.71168	5.79756	5.21609	Dll1	Rattus norvegicus delta-like 1 (Drosophila) (Dll1), mRNA [NM_032063]	NM_032063	84010	GO:0001701|GO:0001709|GO:0001756|GO:0001757|GO:0007154|GO:0007219|GO:0007275|GO:0007368|GO:0007386|GO:0007399|GO:0009887|GO:0009912|GO:0030097|GO:0030154|GO:0030155|GO:0042472|GO:0042475|GO:0045596|GO:0045608|GO:0005112|GO:0005509|GO:0005515|GO:0005576|GO:0005615|GO:0005886|GO:0005887|GO:0016021|GO:0031410	Rn.10628
A_44_P475320	0.000204511	2.02288	4.82267	4.9183	4.16273	6.14571	5.39777	3.90854	4.53169	4.86026	Olr1589_predicted	Rattus norvegicus olfactory receptor 1589 (predicted) (Olr1589_predicted), mRNA [NM_001000083]	NM_001000083	289251	GO:0007186|GO:0050911|GO:0004984|GO:0016021	Rn.142339
A_44_P188047	0.000206333	4.73922	3.8931	4.59511	4.61012	3.52909	5.62935	5.09297	5.18956	4.51848	Tmprss11d	Rattus norvegicus transmembrane protease, serine 11d (Tmprss11d), transcript variant 2, mRNA [NM_022630]	NM_022630	64565	GO:0006508|GO:0040008|GO:0004252|GO:0008233|GO:0008236|GO:0005576|GO:0009986|GO:0016020|GO:0016021	Rn.48747
A_44_P574783	0.000211678	8.39201	9.07322	7.17067	8.59767	7.96138	9.47057	9.89608	8.92472	9.68187	Golph4	PREDICTED: Rattus norvegicus golgi phosphoprotein 4 (Golph4), mRNA [XM_227268]	XM_227268	310526	GO:0005796|GO:0005801|GO:0016021|GO:0030139	Rn.24186
A_44_P449663	0.000212403	4.22946	6.21092	6.10768	5.58322	7.53646	6.65709	5.31007	5.91916	5.94564	Olr1602_predicted	Rattus norvegicus olfactory receptor 1602 (predicted) (Olr1602_predicted), mRNA [NM_001000909]	NM_001000909	405219	GO:0007186|GO:0050911|GO:0004984|GO:0016021	Rn.142328
A_44_P769875	0.000213585	3.07345	2.77358	3.75869	3.27541	4.42521	3.94947	3.3737	3.55332	3.61386	RGD1561153_predicted	PREDICTED: Rattus norvegicus similar to myosin-VIIb (predicted) (RGD1561153_predicted), mRNA [XM_574117]		498834	GO:0006508|GO:0030655|GO:0046677|GO:0003774|GO:0005488|GO:0005524|GO:0008236|GO:0008800|GO:0005856|GO:0016020|GO:0016459	Rn.212769
A_43_P11522	0.00022041	4.5295	4.16423	4.12636	4.53185	3.63816	3.80469	5.2586	5.57556	5.22752	Cd4	Rattus norvegicus CD4 antigen (Cd4), mRNA [NM_012705]	NM_012705	24932	GO:0000747|GO:0006955|GO:0007155|GO:0007166|GO:0007169|GO:0030217|GO:0045058|GO:0045086|GO:0045860|GO:0050731|GO:0050850|GO:0050863|GO:0050870|GO:0001948|GO:0004888|GO:0005201|GO:0008270|GO:0015026|GO:0019901|GO:0042289|GO:0042803|GO:0005886|GO:0009897|GO:0016020|GO:0016021|GO:0042101	Rn.10748
A_43_P11721	0.000221819	2.04207	2.48078	2.34126	3.20725	2.74442	3.41703	3.03009	3.11776	3.04305	Selp	Rattus norvegicus selectin, platelet (Selp), mRNA [NM_013114]	NM_013114	25651	GO:0006954|GO:0007155|GO:0016337|GO:0048514|GO:0050900|GO:0005515|GO:0005529|GO:0005624|GO:0005625|GO:0005886|GO:0005887|GO:0009897|GO:0016020|GO:0016021|GO:0031092	Rn.10012
A_44_P306524	0.000222017	7.69254	8.42297	7.81232	8.21374	8.76803	8.17097	7.71879	7.61682	8.54081	Slc30a3	Rattus norvegicus solute carrier family 30 (zinc transporter), member 3 (Slc30a3), mRNA [NM_001013243]	NM_001013243	366568	GO:0006812|GO:0006829|GO:0005385|GO:0008324|GO:0005887|GO:0016020|GO:0016021	Rn.9297
A_44_P501868	0.000224681	5.06079	5.15279	5.20925	5.54343	5.28547	8.79799	8.88829	8.54677	8.34297	RGD1306462	PREDICTED: Rattus norvegicus similar to RIKEN cDNA 1700019P01 (RGD1306462), misc RNA [XR_009635]	XR_009635	315214	GO:0006464|GO:0004835
A_44_P267454	0.000224764	5.44256	5.05054	5.1985	5.23982	4.75556	4.82398	4.41995	4.2926	4.37025	RGD1311278	Rattus norvegicus similar to dJ842G6.2 (novel protein imilar to SEL1L (sel-1 (suppressor of lin-12, C.elegans)-like)) (RGD1311278), mRNA [NM_001014049]	NM_001014049	311470	GO:0005488	Rn.110539
A_42_P718331	0.000226735	6.2812	6.00362	6.4297	6.63057	6.90019	7.43627	9.50874	9.56114	9.64517	Sstr3	Rattus norvegicus somatostatin receptor 3 (Sstr3), mRNA [NM_133522]	NM_133522	171044	GO:0007165|GO:0007186|GO:0007187|GO:0007267|GO:0008285|GO:0008628|GO:0001584|GO:0004872|GO:0004994|GO:0045028|GO:0005887|GO:0016020|GO:0016021	Rn.10458
A_44_P356003	0.000228366	4.01993	5.35886	4.56136	4.3175	6.05395	4.69167	3.51418	4.30005	5.17682	Olr1232_predicted	Rattus norvegicus olfactory receptor 1232 (predicted) (Olr1232_predicted), mRNA [NM_001000445]	NM_001000445	300557	GO:0007186|GO:0050911|GO:0004984|GO:0016021	Rn.143537
A_44_P156361	0.000228956	7.04838	8.852	7.78136	7.75096	9.84993	8.89391	6.36874	6.98176	6.91708	Olr694_predicted	Rattus norvegicus olfactory receptor 694 (predicted) (Olr694_predicted), mRNA [NM_001000357]	NM_001000357	295896	GO:0007186|GO:0050911|GO:0004984|GO:0005529|GO:0016021	Rn.138148
A_44_P100139	0.000232075	10.2323	10.7656	10.6412	10.6372	11.2401	11.2237	10.7653	10.9811	11.3003	Olr4_predicted	Rattus norvegicus olfactory receptor 4 (predicted) (Olr4_predicted), mRNA [NM_001000111]	NM_001000111	292560	GO:0007186|GO:0050911|GO:0004984|GO:0016021	Rn.142005
A_43_P23283	0.00023956	8.23655	7.9307	8.01512	7.95242	7.90021	7.59375	7.38048	7.27849	7.0825	St8sia5	Rattus norvegicus ST8 alpha-N-acetyl-neuraminide alpha-2,8-sialyltransferase 5 (St8sia5), mRNA [NM_213628]	NM_213628	364901	GO:0006486|GO:0003828|GO:0008373|GO:0016021|GO:0030173	Rn.199050
A_43_P19763	0.000240286	9.93538	10.1302	9.41201	9.80763	9.77953	10.285	11.1497	11.265	10.8962	Tlr2	Rattus norvegicus toll-like receptor 2 (Tlr2), mRNA [NM_198769]	NM_198769	310553	GO:0006954|GO:0006955|GO:0007166|GO:0008063|GO:0042535|GO:0042892|GO:0045087|GO:0004872|GO:0004888|GO:0005515|GO:0005886|GO:0016020|GO:0016021	Rn.46387
A_44_P486312	0.000241989	10.8828	10.9579	11.5586	11.7461	11.9932	10.7217	10.8359	9.92241	10.6494	Fmo2	Rattus norvegicus flavin containing monooxygenase 2 (Fmo2), mRNA [NM_144737]	NM_144737	246245	GO:0006118|GO:0006800|GO:0000287|GO:0004497|GO:0004499|GO:0050660|GO:0050661|GO:0005615|GO:0005783|GO:0005792|GO:0016020|GO:0016021|GO:0031227	Rn.3928
A_44_P197193	0.000242304	4.79419	4.96868	4.99573	4.84542	5.79426	5.36261	4.9116	5.0565	4.64898	Gpr35	Rattus norvegicus G protein-coupled receptor 35 (Gpr35), mRNA [NM_001037359]	NM_001037359	367315	GO:0007165|GO:0007186|GO:0001584|GO:0004872|GO:0045028|GO:0005887|GO:0016020|GO:0016021	Rn.154784
A_44_P393391	0.000244195	3.23232	4.28174	3.78768	3.82849	5.75531	4.98966	3.25753	3.7439	3.78463	Olr1000_predicted	Rattus norvegicus olfactory receptor 1000 (predicted) (Olr1000_predicted), mRNA [NM_001000077]	NM_001000077	288891	GO:0007186|GO:0050911|GO:0004984|GO:0016021	Rn.143368
A_44_P536089	0.00024768	4.7553	4.64105	5.07909	4.73322	4.68604	4.81686	6.47505	6.64481	6.59606	Klre1	Rattus norvegicus killer cell lectin-like receptor, family E, member 1 (Klre1), mRNA [NM_181372]	NM_181372	297645	GO:0005515|GO:0005529|GO:0019903|GO:0045233|GO:0005886	Rn.16199
A_44_P524805	0.000251972	4.41196	5.30328	5.12171	5.19481	6.14611	5.97874	5.16465	5.12865	4.49171	Olr1383_predicted	Rattus norvegicus olfactory receptor 1383 (predicted) (Olr1383_predicted), mRNA [NM_214832]	NM_214832	287232	GO:0007186|GO:0050911|GO:0004984|GO:0016021	Rn.142182
A_42_P735417	0.000255425	9.4471	9.56411	9.53894	10.0051	10.0139	10.0357	11.2076	11.199	11.53	Fcgr2b	Rattus norvegicus Fc receptor, IgG, low affinity IIb (Fcgr2b), mRNA [NM_175756]	NM_175756	289211	GO:0001811|GO:0006911|GO:0006952|GO:0006955|GO:0006959|GO:0007165|GO:0007166|GO:0016064|GO:0019886|GO:0030889|GO:0050766|GO:0050776|GO:0050777|GO:0004872|GO:0005057|GO:0005515|GO:0019763|GO:0019864|GO:0019865|GO:0005886|GO:0005887|GO:0009897|GO:0016020|GO:0016021	Rn.33323
A_44_P470535	0.000256994	2.67065	3.27165	3.22231	2.72554	4.8911	3.85895	2.21292	3.26629	3.16137	Olr1616_predicted	Rattus norvegicus olfactory receptor 1616 (predicted) (Olr1616_predicted), mRNA [NM_001000840]	NM_001000840	405129	GO:0007186|GO:0050911|GO:0004984|GO:0016021	Rn.142451
A_44_P489340	0.000259888	2.99789	2.85661	3.35872	3.78807	4.94216	4.3914	3.40507	3.77477	3.20152	Olr1191	Rattus norvegicus olfactory receptor 1191 (Olr1191), mRNA [NM_001000981]	NM_001000981	405336	GO:0007165|GO:0007186|GO:0007608|GO:0050896|GO:0050911|GO:0004872|GO:0004984|GO:0016020|GO:0016021	Rn.143575
A_43_P12586	0.000260271	9.12657	8.65477	8.72887	9.03712	9.09594	8.84985	8.24368	8.27303	8.02281	Ptgis	Rattus norvegicus prostaglandin I2 (prostacyclin) synthase (Ptgis), mRNA [NM_031557]	NM_031557	25527	GO:0001516|GO:0001666|GO:0006118|GO:0006629|GO:0006633|GO:0004497|GO:0005506|GO:0008116|GO:0016853|GO:0020037|GO:0046872|GO:0005615|GO:0005783|GO:0016020|GO:0016021	Rn.73051
A_44_P320894	0.000261421	10.0651	9.80423	10.4013	10.2092	9.99552	9.84985	9.23466	9.18303	9.15212	Vamp1	Rattus norvegicus vesicle-associated membrane protein 1 (Vamp1), mRNA [NM_013090]	NM_013090	25624	GO:0006118|GO:0006886|GO:0016192|GO:0009055|GO:0020037|GO:0005887|GO:0008021|GO:0016020|GO:0016021|GO:0019717|GO:0045202	Rn.31977
A_44_P388803	0.000266709	4.77404	6.22919	6.16744	5.31806	7.57277	6.79603	5.54053	6.03835	5.81605	Olr769_predicted	Rattus norvegicus olfactory receptor 769 (predicted) (Olr769_predicted), mRNA [NM_001000371]	NM_001000371	296022	GO:0007186|GO:0050911|GO:0004984|GO:0016021	Rn.142761
A_44_P264785	0.000277092	9.4929	9.47213	9.33493	9.40177	8.88611	9.51868	8.45435	9.10838	8.60651	Slc38a1	Rattus norvegicus solute carrier family 38, member 1 (Slc38a1), mRNA [NM_138832]	NM_138832	170567	GO:0006865|GO:0006868|GO:0005279|GO:0015186|GO:0005624|GO:0005886|GO:0016020|GO:0016021|GO:0030424	Rn.162022
A_44_P141996	0.000286222	4.95495	6.53418	6.51614	5.70499	7.54345	6.54381	5.55553	5.97854	6.50964	Olr1450_predicted	Rattus norvegicus olfactory receptor 1450 (predicted) (Olr1450_predicted), mRNA [NM_001000774]	NM_001000774	405049	GO:0007186|GO:0050911|GO:0004984|GO:0016021	Rn.142128
A_44_P512955	0.000292108	2.6855	2.01726	2.65212	2.10934	4.10022	3.48534	2.62361	2.81272	2.37391	Olr943_predicted	Rattus norvegicus olfactory receptor 943 (predicted) (Olr943_predicted), mRNA [NM_001001368]	NM_001001368	288875	GO:0007186|GO:0050911|GO:0004984|GO:0016021	Rn.143382
A_44_P414353	0.000294679	2.68587	2.02865	3.50268	3.33178	4.47687	3.59383	2.8033	3.36006	2.61089	Olr586_predicted	Rattus norvegicus olfactory receptor 586 (predicted) (Olr586_predicted), mRNA [NM_001000660]	NM_001000660	404860	GO:0007186|GO:0050911|GO:0004984|GO:0016021	Rn.142889
A_44_P395673	0.00030491	4.16671	5.75495	5.73039	5.32153	6.83608	6.00167	5.00217	5.62233	5.50553	Olr857_predicted	Rattus norvegicus olfactory receptor 857 (predicted) (Olr857_predicted), mRNA [NM_001000583]	NM_001000583	366456	GO:0007165|GO:0007186|GO:0007608|GO:0050896|GO:0050911|GO:0004872|GO:0004984|GO:0016020|GO:0016021	Rn.143179
A_44_P177541	0.000311973	3.35573	4.78124	4.14155	4.10773	5.76718	4.96095	3.30282	3.62449	3.92841	Olr860_predicted	Rattus norvegicus olfactory receptor 860 (predicted) (Olr860_predicted), mRNA [NM_001000822]	NM_001000822	405111	GO:0007186|GO:0050911|GO:0004984|GO:0016021	Rn.143177
A_44_P199806	0.000315922	11.7844	12.1769	12.1166	11.3487	11.4296	11.2652	11.0607	11.6388	10.7438	Pcdh7	Rattus norvegicus protocadherin 7 (Pcdh7), mRNA [NM_001004087]	NM_001004087	360942	GO:0007155|GO:0007156|GO:0005509|GO:0016020	Rn.150477
A_44_P186989	0.000317831	2.16604	2.06789	3.00388	2.59307	3.847	2.37384	1.95719	2.26985	2.51155	Olr1007_predicted	Rattus norvegicus olfactory receptor 1007 (predicted) (Olr1007_predicted), mRNA [NM_001000076]	NM_001000076	288887	GO:0007186|GO:0050911|GO:0004984|GO:0016021	Rn.143365
A_42_P803726	0.000327636	7.45718	8.62978	8.44383	8.22735	9.2564	8.66877	8.04278	8.3941	8.22988	Tcp11	Rattus norvegicus t-complex protein 11 (mouse) (Tcp11), mRNA [NM_001007695]	NM_001007695	309641	GO:0048240|GO:0004872	Rn.33200
A_44_P278539	0.000331159	2.58867	5.3888	5.4318	4.57777	6.41043	5.91498	4.78477	5.11642	5.05815	Olr1409_predicted	Rattus norvegicus olfactory receptor 1409 (predicted) (Olr1409_predicted), mRNA [NM_001000004]	NM_001000004	287259	GO:0007186|GO:0050911|GO:0001584|GO:0004984|GO:0016021	Rn.142161
A_44_P196306	0.00033811	4.94102	5.35157	5.08498	5.38368	6.31091	5.71636	4.6226	5.24942	5.11463	Olr159_predicted	Rattus norvegicus olfactory receptor 159 (predicted) (Olr159_predicted), mRNA [NM_001000170]	NM_001000170	293305	GO:0007186|GO:0050911|GO:0004984|GO:0016021	Rn.141844
A_44_P376940	0.000339896	7.6632	8.29229	8.52941	8.13679	7.40114	7.56003	8.11221	7.93457	8.88184	Otop1	Rattus norvegicus otopetrin 1 (Otop1), mRNA [NM_181433]	NM_181433	305427	GO:0009590|GO:0042472|GO:0016020	Rn.96120
A_43_P12757	0.000342278	6.39324	7.37217	7.18472	6.90791	8.45521	8.03797	7.23298	7.58848	7.43145	Admr	Rattus norvegicus adrenomedullin receptor (Admr), mRNA [NM_053302]	NM_053302	29307	GO:0007165|GO:0007186|GO:0001584|GO:0001605|GO:0004872|GO:0016020|GO:0016021	Rn.87119
A_44_P531711	0.000346344	4.34987	6.1671	5.63467	5.57984	7.20976	6.25044	4.20923	4.61555	4.89662	Olr1382_predicted	Rattus norvegicus olfactory receptor 1382 (predicted) (Olr1382_predicted), mRNA [NM_214831]	NM_214831	287093	GO:0007186|GO:0050911|GO:0004984|GO:0016021	Rn.142190
A_43_P11543	0.000346682	3.56723	2.04502	4.13125	3.97359	3.4996	3.39577	4.92501	5.45544	5.86522	Klrd1	Rattus norvegicus killer cell lectin-like receptor, subfamily D, member 1 (Klrd1), mRNA [NM_012745]	NM_012745	25110	GO:0007166|GO:0004872|GO:0004888|GO:0005529|GO:0005615|GO:0005886	Rn.6025
A_44_P362749	0.000346963	9.38343	9.31458	9.22395	9.13656	9.35183	9.75996	10.5948	10.639	10.929	Emr1	Rattus norvegicus EGF-like module containing, mucin-like, hormone receptor-like sequence 1 (Emr1), mRNA [NM_001007557]	NM_001007557	316137	GO:0007165|GO:0007218|GO:0030225|GO:0004872|GO:0004930|GO:0005509|GO:0009897|GO:0009986|GO:0016020|GO:0016021	Rn.205884
A_44_P533844	0.00034832	5.28606	6.75094	6.41989	6.24018	7.94454	7.25582	4.92608	5.5608	6.65122	Olr760_predicted	Rattus norvegicus olfactory receptor 760 (predicted) (Olr760_predicted), mRNA [NM_001001069]	NM_001001069	405957	GO:0007186|GO:0050911|GO:0004984|GO:0016021	Rn.142765
A_44_P237739	0.000349032	6.7136	7.04127	7.32897	6.92085	7.77656	7.24392	6.42772	6.84964	6.44679	Lsr	Rattus norvegicus lipolysis stimulated lipoprotein receptor (Lsr), mRNA [NM_032616]	NM_032616	64355	GO:0001889|GO:0006355|GO:0008152|GO:0009790|GO:0019216|GO:0003700|GO:0004872|GO:0005319|GO:0005504|GO:0016491|GO:0017129|GO:0005886|GO:0016021|GO:0042627	Rn.48696
A_44_P339585	0.000349289	4.64662	5.69622	4.90663	4.88399	6.71831	6.1347	3.91335	4.95761	4.67674	Olr646_predicted	Rattus norvegicus olfactory receptor 646 (predicted) (Olr646_predicted), mRNA [NM_001000642]	NM_001000642	404835	GO:0007186|GO:0050911|GO:0004984|GO:0016021	Rn.142852
A_44_P238286	0.000351706	4.88605	5.85578	5.28015	5.14602	6.71426	6.01903	3.74911	4.75756	5.29847	Olr287	Rattus norvegicus olfactory receptor 287 (Olr287), mRNA [NM_173334]	NM_173334	287001	GO:0007165|GO:0007186|GO:0007608|GO:0050896|GO:0004872|GO:0004984|GO:0005549|GO:0016020|GO:0016021	Rn.44382
A_44_P397877	0.000352616	3.21602	3.57946	2.96169	2.49155	4.77722	4.25898	2.3605	2.98978	2.81078	Taar8a	Rattus norvegicus trace-amine-associated receptor 8a (Taar8a), mRNA [NM_175599]	NM_175599	319104	GO:0007165|GO:0007186|GO:0001584|GO:0004872|GO:0016020|GO:0016021	Rn.138160
A_44_P401131	0.000353073	4.6251	5.28211	5.04449	4.87101	6.28458	5.63889	4.63548	4.79193	4.68005	Noxo1_predicted	PREDICTED: Rattus norvegicus NADPH oxidase organizer 1 (predicted) (Noxo1_predicted), mRNA [XM_220221]		302976	GO:0006801|GO:0016176	Rn.137764
A_44_P318364	0.000374602	4.89368	6.04844	5.35186	5.56939	7.46375	6.58726	4.81883	5.39419	6.07302	Olr1083	Rattus norvegicus olfactory receptor 1083 (Olr1083), mRNA [NM_001000710]	NM_001000710	404959	GO:0007186|GO:0050911|GO:0004984|GO:0016021	Rn.124683
A_44_P238270	0.00037553	4.87755	3.12415	4.18939	4.91825	3.52628	4.17053	5.57547	7.34578	5.95564	Klrk1	Rattus norvegicus killer cell lectin-like receptor subfamily K, member 1 (Klrk1), mRNA [NM_133512]	NM_133512	24934	GO:0004872|GO:0005515|GO:0005529|GO:0045233|GO:0016020|GO:0016021	Rn.14544
A_43_P13180	0.000377963	6.55593	5.8438	6.31476	6.48865	6.21337	6.09673	5.53783	5.62211	5.28223	Cysltr2	Rattus norvegicus cysteinyl leukotriene receptor 2 (Cysltr2), mRNA [NM_133413]	NM_133413	170926	GO:0007165|GO:0007186|GO:0001631|GO:0004872|GO:0045028|GO:0016020|GO:0016021	Rn.74252
A_44_P536911	0.000386908	5.25335	5.8267	6.28384	5.33773	7.01126	5.96175	5.08773	5.44038	6.13227	LOC681880	PREDICTED: Rattus norvegicus similar to vomeronasal 2, receptor, 4 (LOC681880), mRNA [XM_001058808]	XM_001058808	681880	GO:0008067|GO:0016020
A_44_P320778	0.000389465	2.81312	2.08541	3.71018	3.26656	4.66761	3.95011	3.1099	3.54312	3.93075	Olr1059_predicted	Rattus norvegicus olfactory receptor 1059 (predicted) (Olr1059_predicted), mRNA [NM_001001362]	NM_001001362	288831	GO:0007186|GO:0050911|GO:0004984|GO:0016021	Rn.143351
A_42_P577938	0.000394298	6.92409	7.68115	7.32429	7.2034	8.49973	8.11327	6.74742	7.24784	7.90544	RGD1310450	Rattus norvegicus similar to hypothetical protein (RGD1310450), mRNA [NM_001014218]	NM_001014218	363254	GO:0000045|GO:0006118|GO:0006512|GO:0006914|GO:0015031|GO:0004129|GO:0016020|GO:0016021	Rn.35248
A_44_P224423	0.000395613	4.08751	5.55475	5.07133	4.96498	7.05994	5.95565	2.78035	4.15286	4.03841	Olr264_predicted	Rattus norvegicus olfactory receptor 264 (predicted) (Olr264_predicted), mRNA [NM_001000999]	NM_001000999	405363	GO:0007186|GO:0050911|GO:0004984|GO:0016021	Rn.141768
A_44_P276120	0.000405249	5.52562	6.52622	6.41204	6.06699	7.18521	7.47532	7.00547	7.36971	7.07919	Kiss1r	Rattus norvegicus KISS1 receptor (Kiss1r), mRNA [NM_023992]	NM_023992	78976	GO:0000186|GO:0007165|GO:0007186|GO:0007610|GO:0008285|GO:0019722|GO:0030336|GO:0046887|GO:0050482|GO:0050806|GO:0051496|GO:0001584|GO:0004872|GO:0004983|GO:0005515|GO:0008188|GO:0008528|GO:0042923|GO:0009986|GO:0016020|GO:0016021	Rn.48681
A_44_P196268	0.000406673	3.23902	4.43253	3.89799	4.08658	5.61949	4.97587	2.31207	3.61883	3.31501	Olr1172	Rattus norvegicus olfactory receptor 1172 (Olr1172), mRNA [NM_001000983]	NM_001000983	405339	GO:0007186|GO:0050911|GO:0004984|GO:0016021	Rn.143580
A_44_P125744	0.000416707	3.23753	3.93053	4.646	3.98239	3.49942	3.30145	4.72004	4.06202	5.51965	Olr996_predicted	Rattus norvegicus olfactory receptor 996 (predicted) (Olr996_predicted), mRNA [NM_001000700]	NM_001000700	404924	GO:0007186|GO:0050911|GO:0004984|GO:0016021	Rn.143369
A_44_P340236	0.000420901	8.48292	8.33381	8.16386	8.6502	8.53735	8.62729	9.40872	9.82472	9.53217	Clec4a1	Rattus norvegicus C-type lectin domain family 4, member a1 (Clec4a1), mRNA [NM_001005890]	NM_001005890	362430	GO:0004872|GO:0005529	Rn.207391
A_44_P337165	0.000422949	3.39706	3.08674	3.45205	2.10851	5.05024	3.92886	2.2123	2.27071	3.06483	Olr496_predicted	Rattus norvegicus olfactory receptor 496 (predicted) (Olr496_predicted), mRNA [NM_001000681]	NM_001000681	404885	GO:0007186|GO:0050911|GO:0004984|GO:0016021	Rn.142946
A_44_P458968	0.00042317	2.4343	2.04816	2.76994	3.11348	4.32203	3.6094	2.7804	2.7881	3.06044	Olr1443_predicted	Rattus norvegicus olfactory receptor 1443 (predicted) (Olr1443_predicted), mRNA [NM_001000018]	NM_001000018	287331	GO:0007186|GO:0050911|GO:0004984|GO:0016021	Rn.142132
A_44_P107352	0.000426942	7.57675	8.29818	7.60083	7.65861	8.58134	8.16045	7.03069	7.59146	7.48921	Hcn3	Rattus norvegicus hyperpolarization-activated cyclic nucleotide-gated potassium channel 3 (Hcn3), mRNA [NM_053685]	NM_053685	114245	GO:0006811|GO:0006812|GO:0006813|GO:0006814|GO:0000166|GO:0005216|GO:0005249|GO:0005261|GO:0005272|GO:0030552|GO:0030955|GO:0031402|GO:0016020|GO:0016021	Rn.48801
A_44_P283260	0.000442556	3.04708	4.48834	4.26554	4.12163	6.43715	5.44236	2.73579	3.94472	3.814	Olr1633_predicted	Rattus norvegicus olfactory receptor 1633 (predicted) (Olr1633_predicted), mRNA [NM_001000835]	NM_001000835	405124	GO:0007186|GO:0050911|GO:0004867|GO:0004984|GO:0016021	Rn.142439
A_44_P409662	0.000449463	4.584	2.07281	3.63639	4.47363	3.52218	4.43878	4.40816	4.47931	4.33871	B3gnt5	Beta1,3-N-acetylglucosaminyltransferase 5 (Fragment). [Source:Uniprot/SPTREMBL;Acc:Q99NB2] [ENSRNOT00000002616]		116740	GO:0006486|GO:0007417|GO:0009247|GO:0030148|GO:0008375|GO:0008378|GO:0008457|GO:0008917|GO:0016757|GO:0005622|GO:0016020|GO:0016021	Rn.144639
A_44_P205691	0.000453565	3.52247	6.1397	5.79371	5.03363	7.63923	6.0671	4.63412	5.11135	5.96972	Olr477_predicted	Rattus norvegicus olfactory receptor 477 (predicted) (Olr477_predicted), mRNA [NM_001000304]	NM_001000304	295747	GO:0007186|GO:0050911|GO:0004984|GO:0016021	Rn.142960
A_43_P15558	0.000457331	6.76024	6.66696	6.78015	6.37628	5.92509	6.34936	6.00959	6.22459	5.70589	Htr1b	Rattus norvegicus 5-hydroxytryptamine (serotonin) receptor 1B (Htr1b), mRNA [NM_022225]	NM_022225	25075	GO:0007165|GO:0007186|GO:0007187|GO:0007268|GO:0001584|GO:0004872|GO:0004935|GO:0004983|GO:0004993|GO:0005886|GO:0005887|GO:0016020|GO:0016021	Rn.138109
A_44_P334881	0.000460062	1.97154	2.70052	2.89231	2.25538	5.2724	3.59871	3.94523	4.10401	5.09484	Olr1071_predicted	Rattus norvegicus olfactory receptor 1071 (predicted) (Olr1071_predicted), mRNA [NM_001000063]	NM_001000063	288823	GO:0007186|GO:0050911|GO:0004984|GO:0016021	Rn.138131
A_44_P386163	0.000467659	2.54067	4.56273	3.9891	3.56736	4.08935	4.49535	7.26229	7.75404	7.80102	Hsd3b1_predicted	Rattus norvegicus hydroxysteroid dehydrogenase-1, delta<5>-3-beta (predicted) (Hsd3b1_predicted), mRNA [NM_001007719]	NM_001007719	360348	GO:0006700|GO:0006701|GO:0008202|GO:0003854|GO:0004769|GO:0005496|GO:0016491|GO:0016853|GO:0051287|GO:0005739|GO:0005783|GO:0005792|GO:0016020|GO:0016021	Rn.128814
A_44_P400293	0.000481175	4.85606	6.82553	6.74031	6.07431	7.65379	7.5291	6.51215	6.83149	6.86643	Olr286_predicted	Rattus norvegicus olfactory receptor 286 (predicted) (Olr286_predicted), mRNA [NM_001000554]	NM_001000554	365384	GO:0007186|GO:0050911|GO:0004984|GO:0016021	Rn.141745
A_44_P974711	0.000488012	3.30066	3.44381	3.48434	2.90211	5.5215	4.52301	2.5981	3.24228	2.9185	RGD1566290_predicted	Rattus norvegicus putative taste receptor T2R27 (predicted) (RGD1566290_predicted), mRNA [NM_001025061]	NM_001025061	502756	GO:0007165|GO:0007186|GO:0050896|GO:0050909|GO:0004872|GO:0004930|GO:0016020|GO:0016021	Rn.145844
A_44_P194049	0.000492485	3.75698	4.56716	3.98007	3.81942	5.69596	4.93048	3.12798	4.05463	4.32946	Olr382_predicted	Rattus norvegicus olfactory receptor 382 (predicted) (Olr382_predicted), mRNA [NM_001001278]	NM_001001278	293815	GO:0007186|GO:0050911|GO:0004984|GO:0016021	Rn.141670
A_44_P257378	0.000498767	4.99333	6.23349	6.1371	5.48631	7.23695	6.52277	5.52771	6.0574	6.06641	Olr660_predicted	Rattus norvegicus olfactory receptor 660 (predicted) (Olr660_predicted), mRNA [NM_001000635]	NM_001000635	404828	GO:0007186|GO:0050911|GO:0004984|GO:0016021	Rn.142841
A_44_P522384	0.000522632	6.56172	6.59155	6.62263	6.25691	5.92645	5.89744	5.18238	5.34008	5.10233	Mc4r	Rattus norvegicus melanocortin 4 receptor (Mc4r), mRNA [NM_013099]	NM_013099	25635	GO:0006112|GO:0007165|GO:0007186|GO:0007188|GO:0007631|GO:0019222|GO:0045780|GO:0001584|GO:0004872|GO:0004977|GO:0005515|GO:0017046|GO:0005886|GO:0016020|GO:0016021	Rn.10620
A_44_P287908	0.000529928	6.76811	6.48908	6.55479	6.48438	5.72444	5.84794	5.68702	6.12206	5.64173	Lgr7	Rattus norvegicus leucine-rich repeat-containing G protein-coupled receptor 7 (Lgr7), mRNA [NM_201417]	NM_201417	295144	GO:0007165|GO:0007186|GO:0007188|GO:0007189|GO:0007567|GO:0030198|GO:0030879|GO:0001584|GO:0004872|GO:0004930|GO:0005515|GO:0042562|GO:0016020|GO:0016021	Rn.109230
A_44_P414299	0.000542115	7.14986	7.76278	7.61319	7.68569	8.65855	8.22442	6.80168	7.68945	7.49932	Pdzk1ip1	Rattus norvegicus PDZK1 interacting protein 1 (Pdzk1ip1), mRNA [NM_130401]	NM_130401	81916	GO:0016020|GO:0016021	Rn.3605
A_44_P288231	0.000543576	9.1074	8.72421	8.80452	8.68789	8.17457	9.00936	8.01153	8.78244	7.8433	Ncam1	Rattus norvegicus neural cell adhesion molecule 1 (Ncam1), mRNA [NM_031521]	NM_031521	24586	GO:0007155|GO:0007267|GO:0007268|GO:0016338|GO:0005104|GO:0008092|GO:0008201|GO:0019902|GO:0030275|GO:0005615|GO:0005886|GO:0016021|GO:0030426	Rn.11283
A_43_P19449	0.000544662	6.94377	7.3903	7.74503	7.27605	6.43673	7.08961	7.50388	7.71848	8.16175	Kirrel1	Rattus norvegicus kin of IRRE like 1 (Drosophila) (Kirrel1), mRNA [NM_207606]	NM_207606	310695	GO:0007588|GO:0005515|GO:0005615|GO:0005911|GO:0016020|GO:0016021	Rn.211884
A_44_P271529	0.000552383	3.16041	4.33881	4.56405	4.50594	5.6589	5.36413	4.60156	5.02436	5.09221	Olr1479_predicted	Rattus norvegicus olfactory receptor 1479 (predicted) (Olr1479_predicted), mRNA [NM_001000721]	NM_001000721	404973	GO:0007186|GO:0050911|GO:0004984|GO:0016021	Rn.142093
A_44_P306454	0.000556955	4.10371	3.35917	4.17446	4.07168	4.43497	4.99177	5.61374	6.20941	6.83359	Olr434_predicted	Rattus norvegicus olfactory receptor 434 (predicted) (Olr434_predicted), mRNA [NM_001000397]	NM_001000397	296694	GO:0007186|GO:0050911|GO:0004984|GO:0016021	Rn.143012
A_44_P363382	0.000558141	3.9032	4.90068	4.58603	4.60315	6.10583	5.07749	4.16053	4.32369	4.25142	LOC689435	similar to vomeronasal 2, receptor, 1 (LOC365029), mRNA [Source:RefSeq_dna;Acc:XR_005473] [ENSRNOT00000044270]		689435	GO:0006306|GO:0003677|GO:0008067|GO:0008170|GO:0016020	Rn.198075
A_43_P11671	0.000558628	6.23726	6.70886	6.43367	6.43029	6.51316	7.11728	7.08438	7.28304	7.44353	Sstr4	Rattus norvegicus somatostatin receptor 4 (Sstr4), mRNA [NM_013036]	NM_013036	25555	GO:0007165|GO:0007186|GO:0007187|GO:0007193|GO:0008285|GO:0001584|GO:0004872|GO:0004930|GO:0004983|GO:0004994|GO:0045028|GO:0005887|GO:0016020|GO:0016021	Rn.9936
A_44_P405290	0.000561742	4.08759	5.09353	5.14561	4.60647	6.08522	5.48871	4.13456	4.60959	4.26121	Fras1_predicted	PREDICTED: Rattus norvegicus Fraser syndrome 1 homolog (human) (predicted) (Fras1_predicted), mRNA [XM_214004]	XM_214004	289486	GO:0002009|GO:0007154|GO:0007156|GO:0008150|GO:0003674|GO:0005509|GO:0005515|GO:0005575|GO:0005576|GO:0005604|GO:0016020|GO:0016021	Rn.23357
A_44_P468283	0.000569941	7.61679	8.78691	8.69546	8.09753	9.46914	9.07382	8.13255	8.50892	8.45885	Olr789_predicted	Rattus norvegicus olfactory receptor 789 (predicted) (Olr789_predicted), mRNA [NM_001000377]	NM_001000377	296042	GO:0007186|GO:0050911|GO:0004984|GO:0016021	Rn.142743
A_44_P540755	0.000574777	7.78717	9.28946	9.36336	8.65119	10.1341	9.59123	8.73676	9.01583	9.0159	Olr1455_predicted	Rattus norvegicus olfactory receptor 1455 (predicted) (Olr1455_predicted), mRNA [NM_001000771]	NM_001000771	405046	GO:0007186|GO:0050911|GO:0004984|GO:0016021	Rn.142123
A_44_P187503	0.000575838	11.0828	10.7883	10.9899	10.4421	10.5868	10.5056	10.988	11.5634	11.28	RGD1563994_predicted	Acyltransferase-like 1-A (EC 2.3.1.-). [Source:Uniprot/SWISSPROT;Acc:P0C1Q3] [ENSRNOT00000022359]		307713	GO:0008152|GO:0008654|GO:0005509|GO:0008415|GO:0016740|GO:0016020|GO:0016021	Rn.201804
A_44_P344214	0.00058627	2.7092	1.97903	4.26955	3.55627	5.06657	4.13961	3.35645	3.70542	3.96713	Olr1275_predicted	Rattus norvegicus olfactory receptor 1275 (predicted) (Olr1275_predicted), mRNA [NM_001000800]	NM_001000800	405085	GO:0007186|GO:0050911|GO:0004984|GO:0016021	Rn.143504
A_44_P433210	0.000588954	2.85837	2.94986	2.60405	2.40205	4.14171	3.62715	2.14844	2.38089	2.4057	Olr661_predicted	Rattus norvegicus olfactory receptor 661 (predicted) (Olr661_predicted), mRNA [NM_001000925]	NM_001000925	405243	GO:0007186|GO:0050911|GO:0004984|GO:0016021	Rn.142840
A_44_P290257	0.000593356	4.66159	5.74226	5.83857	5.41535	6.92237	6.42658	5.43377	5.85365	5.91822	Olr1565_predicted	Rattus norvegicus olfactory receptor 1565 (predicted) (Olr1565_predicted), mRNA [NM_001000908]	NM_001000908	405218	GO:0007186|GO:0050911|GO:0004984|GO:0016021	Rn.142231
A_43_P15483	0.000599434	6.80349	7.79727	7.8676	7.54781	7.37354	6.4943	7.49839	7.62206	8.52758	Slc28a1	Rattus norvegicus solute carrier family 28 (sodium-coupled nucleoside transporter), member 1 (Slc28a1), mRNA [NM_053863]	NM_053863	116642	GO:0006139|GO:0006810|GO:0015855|GO:0015858|GO:0001882|GO:0005350|GO:0005415|GO:0005624|GO:0005887|GO:0016020|GO:0016021	Rn.10517
A_43_P12176	0.000602713	5.84127	6.90819	6.47295	6.33138	7.02797	6.3999	5.65841	5.94155	6.40101	Accn4	Rattus norvegicus amiloride-sensitive cation channel 4, pituitary (Accn4), mRNA [NM_022234]	NM_022234	63882	GO:0006811|GO:0006814|GO:0005216|GO:0005272|GO:0031402|GO:0016020|GO:0016021	Rn.44831
A_44_P118777	0.000616994	5.8146	6.84193	6.58817	6.56881	7.40615	7.09436	6.20773	6.51892	6.41342	Olr1433_predicted	Rattus norvegicus olfactory receptor 1433 (predicted) (Olr1433_predicted), mRNA [NM_001000525]	NM_001000525	363606	GO:0007186|GO:0050911|GO:0004984|GO:0016021	Rn.142140
A_42_P768024	0.000620844	9.30926	8.83272	8.67367	9.21768	9.03937	8.79491	9.68192	9.90942	10.4454	Spn	Rat mRNA for leukosialin [Y00090]	Y00090	24796	GO:0001562|GO:0001808|GO:0006935|GO:0006968|GO:0007162|GO:0007163|GO:0007165|GO:0007166|GO:0008624|GO:0031295|GO:0042102|GO:0042130|GO:0042535|GO:0042742|GO:0045060|GO:0050688|GO:0050776|GO:0050868|GO:0004888|GO:0005515|GO:0008367|GO:0001931|GO:0005604|GO:0005615|GO:0005887|GO:0009897|GO:0016020|GO:0016021	Rn.11144
A_44_P557222	0.00062887	3.1796	4.08987	3.2332	3.27908	5.94576	4.22949	2.47336	3.4071	3.82307	Taar4	Rattus norvegicus trace-amine-associated receptor 4 (Taar4), mRNA [NM_175583]	NM_175583	294122	GO:0007165|GO:0007186|GO:0001594|GO:0004872|GO:0016020|GO:0016021	Rn.138138
A_44_P379496	0.000648914	3.64802	5.17677	4.26457	3.94108	6.49917	6.33776	2.77338	4.12965	4.49595	Olr145_predicted	Rattus norvegicus olfactory receptor 145 (predicted) (Olr145_predicted), mRNA [NM_001000545]	NM_001000545	365331	GO:0007186|GO:0050911|GO:0004984|GO:0016021	Rn.141853
A_44_P470576	0.000649468	2.75948	3.41551	2.24714	2.39627	4.06674	2.85561	2.3278	2.83557	2.67834	Olr1733_predicted	Rattus norvegicus olfactory receptor 1733 (predicted) (Olr1733_predicted), mRNA [NM_001000510]	NM_001000510	309583	GO:0007186|GO:0050911|GO:0004984|GO:0016021	Rn.215180
A_44_P234071	0.000649883	6.14258	5.5783	5.84501	5.82227	5.45941	5.66918	5.27951	5.62701	4.99904	LOC305166	Rattus norvegicus similar to hypothetical protein 4933408F15 (LOC305166), mRNA [NM_001025670]	NM_001025670	305166	GO:0008152|GO:0008415	Rn.214521
A_44_P300788	0.000657623	8.47538	8.4674	8.01033	8.56005	7.88216	8.27474	7.79487	7.72496	7.19406	Kcna3	Potassium voltage-gated channel subfamily A member 3 (Voltage-gated potassium channel subunit Kv1.3) (RGK5) (RCK3) (KV3). [Source:Uniprot/SWISSPROT;Acc:P15384] [ENSRNOT00000024372]		29731	GO:0006811|GO:0006813|GO:0005249|GO:0005251|GO:0005515|GO:0015271|GO:0030955|GO:0005624|GO:0008076|GO:0016020|GO:0016021	Rn.44292
A_43_P12334	0.000683874	5.43757	5.90759	5.6014	5.96253	6.87362	6.37328	5.35709	5.77806	5.66231	Ptprq	Rattus norvegicus protein tyrosine phosphatase, receptor type, Q (Ptprq), mRNA [NM_022925]	NM_022925	360417	GO:0006470|GO:0042472|GO:0004725|GO:0004872|GO:0016787|GO:0016020	Rn.30011
A_43_P15528	0.000687141	2.48876	2.13721	3.53572	3.18445	3.66344	3.30166	3.30508	3.12534	2.97231	Hrh2	Rattus norvegicus histamine receptor H 2 (Hrh2), mRNA [NM_012965]	NM_012965	25461	GO:0006955|GO:0007165|GO:0007186|GO:0007187|GO:0001584|GO:0004872|GO:0004935|GO:0004969|GO:0004983|GO:0005887|GO:0016020|GO:0016021	Rn.138113
A_44_P429006	0.000696619	15.2188	15.1809	15.328	15.1373	15.1742	14.9367	15.0126	14.9132	15.0211	Lass1_predicted	Rattus norvegicus longevity assurance homolog 1 (S. cerevisiae) (predicted) (Lass1_predicted), mRNA [NM_001044230]	NM_001044230	290658	GO:0016021	Rn.202347
A_44_P500965	0.000697396	4.79126	5.66072	5.99857	5.52363	4.89991	4.12275	5.86494	5.55673	6.77682	Olr1515_predicted	Rattus norvegicus olfactory receptor 1515 (predicted) (Olr1515_predicted), mRNA [NM_001001098]	NM_001001098	405994	GO:0007186|GO:0050911|GO:0004984|GO:0016021	Rn.142075
A_44_P299479	0.000708891	4.3546	4.36243	4.64749	4.28814	5.76481	4.89481	3.80887	3.6879	4.02215	Gpr176	Probable G-protein coupled receptor 176 (G-protein coupled receptor AGR9) (RBU-15). [Source:Uniprot/SWISSPROT;Acc:Q64017] [ENSRNOT00000007882]		117257	GO:0007165|GO:0007186|GO:0001584|GO:0004872|GO:0004930|GO:0016020|GO:0016021	Rn.44656
A_44_P269184	0.000728573	4.29656	5.32148	5.66942	5.0295	4.99155	4.45981	5.5385	5.79795	6.51121	Olr295_predicted	Rattus norvegicus olfactory receptor 295 (predicted) (Olr295_predicted), mRNA [NM_001000233]	NM_001000233	293595	GO:0007186|GO:0050911|GO:0001584|GO:0004984|GO:0016021	Rn.141741
A_44_P435675	0.000730116	4.8453	7.10045	6.1092	5.87848	7.96947	6.97295	5.02108	5.45704	5.13246	Olr1596_predicted	Rattus norvegicus olfactory receptor 1596 (predicted) (Olr1596_predicted), mRNA [NM_001000501]	NM_001000501	304991	GO:0007186|GO:0050911|GO:0004984|GO:0016021	Rn.142333
A_44_P437974	0.000735926	4.04332	4.09492	3.24488	3.55964	5.50103	4.1905	2.90914	3.42977	4.04186	Olr1681_predicted	Rattus norvegicus olfactory receptor 1681 (predicted) (Olr1681_predicted), mRNA [NM_001001006]	NM_001001006	405374	GO:0007186|GO:0050911|GO:0004984|GO:0016021	Rn.142694
A_44_P153865	0.000738772	4.04437	6.01972	5.32794	5.28365	6.84039	6.34041	4.60086	4.69066	5.02206	Olr379_predicted	Rattus norvegicus olfactory receptor 379 (predicted) (Olr379_predicted), mRNA [NM_001000261]	NM_001000261	293812	GO:0007186|GO:0050911|GO:0004984|GO:0016021	Rn.141672
A_44_P494047	0.000742621	3.26389	4.54857	5.25382	4.29642	6.99463	6.11706	4.84975	5.30789	5.74505	Olr252_predicted	Rattus norvegicus olfactory receptor 252 (predicted) (Olr252_predicted), mRNA [NM_001000219]	NM_001000219	293398	GO:0007186|GO:0050911|GO:0004984|GO:0016021	Rn.141775
A_44_P465863	0.000747664	6.62288	6.84055	7.03647	7.73317	7.441	5.97369	6.36816	6.04717	5.97541	Ddn	Rattus norvegicus dendrin (Ddn), mRNA [NM_030993]	NM_030993	25113	GO:0005783|GO:0016021|GO:0030425|GO:0043197	Rn.5444
A_44_P177590	0.000752933	7.23233	6.73127	6.12146	7.0821	6.31544	7.35877	5.55478	6.28768	5.88171	Olr1337_predicted	Rattus norvegicus olfactory receptor 1337 (predicted) (Olr1337_predicted), mRNA [NM_001000480]	NM_001000480	300637	GO:0007186|GO:0050911|GO:0004984|GO:0016021	Rn.143465
A_44_P294785	0.000754662	2.73951	5.08665	5.2427	4.16262	5.56129	5.25368	4.18575	4.59191	5.25329	Olr1121_predicted	Rattus norvegicus olfactory receptor 1121 (predicted) (Olr1121_predicted), mRNA [NM_001000516]	NM_001000516	315452	GO:0007186|GO:0050911|GO:0001584|GO:0004984|GO:0016021	Rn.143613
A_44_P137377	0.000768757	7.64534	9.03135	9.03887	8.52971	9.87549	9.4273	8.48866	8.81628	8.78649	Taar8c	Rattus norvegicus trace-amine-associated receptor 8c (Taar8c), mRNA [NM_175600]	NM_175600	319105	GO:0007165|GO:0007186|GO:0001584|GO:0004872|GO:0016020|GO:0016021	Rn.138161
A_44_P210317	0.000777242	5.49926	6.39569	6.14201	6.20742	6.92618	6.5403	5.91011	6.05756	6.0422	Olr651_predicted	Rattus norvegicus olfactory receptor 651 (predicted) (Olr651_predicted), mRNA [NM_001000341]	NM_001000341	295858	GO:0007186|GO:0050911|GO:0004984|GO:0016021	Rn.142848
A_44_P557253	0.00078152	6.53704	8.2213	7.84318	7.58508	9.3362	8.658	6.44821	7.13573	7.16973	Olr689_predicted	Rattus norvegicus olfactory receptor 689 (predicted) (Olr689_predicted), mRNA [NM_001000997]	NM_001000997	405357	GO:0007186|GO:0050911|GO:0004984|GO:0016021	Rn.142819
A_44_P435627	0.00078412	6.72115	7.89829	7.43452	7.28723	8.70189	7.99674	6.40279	6.92269	7.26019	Olr527_predicted	Rattus norvegicus olfactory receptor 527 (predicted) (Olr527_predicted), mRNA [NM_001000675]	NM_001000675	404878	GO:0007186|GO:0050911|GO:0004984|GO:0016021	Rn.142929
A_44_P226802	0.000784899	6.17445	5.36927	6.1228	6.06545	5.50002	5.78635	5.46734	5.92548	4.963	Htr4	Rattus norvegicus 5-hydroxytryptamine (serotonin) receptor 4 (Htr4), mRNA [NM_012853]	NM_012853	25324	GO:0007165|GO:0007186|GO:0007189|GO:0007214|GO:0050890|GO:0001584|GO:0004872|GO:0004935|GO:0004993|GO:0016020|GO:0016021	Rn.10094
A_44_P259047	0.000787813	4.35159	4.87074	4.98676	4.71408	6.06658	5.59607	4.50638	4.91151	4.51073	Slc34a1	Rattus norvegicus solute carrier family 34 (sodium phosphate), member 1 (Slc34a1), mRNA [NM_013030]	NM_013030	25548	GO:0006796|GO:0006811|GO:0006814|GO:0006817|GO:0007589|GO:0005515|GO:0015293|GO:0015321|GO:0031402|GO:0005887|GO:0016020|GO:0016021	Rn.92022
A_43_P13083	0.000791743	6.71934	7.23263	7.41096	6.9415	7.75857	7.23878	6.80412	6.94954	6.92242	Tacr2	Rattus norvegicus tachykinin receptor 2 (Tacr2), mRNA [NM_080768]	NM_080768	25007	GO:0006936|GO:0007165|GO:0007186|GO:0007217|GO:0007588|GO:0001584|GO:0004872|GO:0004983|GO:0004995|GO:0005886|GO:0005887|GO:0016021	Rn.202846
A_44_P404921	0.000799977	6.67013	7.69989	7.72184	7.51396	8.88494	8.18737	7.33282	7.71042	7.84021	Olr1555_predicted	Rattus norvegicus olfactory receptor 1555 (predicted) (Olr1555_predicted), mRNA [NM_001000726]	NM_001000726	404980	GO:0007186|GO:0050911|GO:0004984|GO:0016021	Rn.142257
A_44_P132873	0.000824124	5.81626	5.31458	5.46231	5.25153	4.67819	4.97888	5.01995	5.04052	4.37568	Grin3a	Rattus norvegicus N-methyl-D-aspartate receptor splice variant NR3A-2 (NR3A) mRNA, complete cds. [AF073379]	AF073379	191573	GO:0006811|GO:0016358|GO:0000287|GO:0004872|GO:0004970|GO:0004972|GO:0005216|GO:0005234|GO:0005262|GO:0005509|GO:0005515|GO:0016021|GO:0045211	Rn.202958
A_44_P486972	0.00082504	6.22885	6.84086	6.72931	6.75728	7.30293	7.19572	6.71155	6.70574	6.63432	Epor	Rattus norvegicus erythropoietin receptor (Epor), mRNA [NM_017002]	NM_017002	24336	GO:0007165|GO:0007204|GO:0004872|GO:0004900|GO:0005515|GO:0005887|GO:0016020|GO:0016021	Rn.22394
A_44_P346557	0.000839481	5.33972	7.17284	6.95324	6.02758	7.55938	7.34242	6.28186	6.70984	7.43666	Olr93_predicted	Rattus norvegicus olfactory receptor 93 (predicted) (Olr93_predicted), mRNA [NM_001000141]	NM_001000141	293234	GO:0007186|GO:0050911|GO:0004984|GO:0016021	Rn.141894
A_44_P381729	0.000840601	5.40585	6.19552	5.62064	5.71616	6.86859	6.47556	5.35196	5.75162	5.36168	Olr1158_predicted	Rattus norvegicus olfactory receptor 1158 (predicted) (Olr1158_predicted), mRNA [NM_001000872]	NM_001000872	405169	GO:0007186|GO:0050911|GO:0004984|GO:0016021	Rn.143590
A_44_P496327	0.000843322	5.6332	4.966	5.76878	5.55702	5.39659	5.01874	6.12276	7.08152	7.37804	Prf1	Rattus norvegicus perforin 1 (pore forming protein) (Prf1), mRNA [NM_017330]	NM_017330	50669	GO:0006926|GO:0006927|GO:0006968|GO:0007623|GO:0009405|GO:0019835|GO:0019836|GO:0045471|GO:0003674|GO:0005509|GO:0005615|GO:0005829|GO:0016020|GO:0016021|GO:0016023	Rn.11206
A_44_P508142	0.000847623	4.42749	5.86767	6.15943	5.32975	6.86875	6.47702	5.68679	5.74401	6.41561	Olr152_predicted	Rattus norvegicus olfactory receptor 152 (predicted) (Olr152_predicted), mRNA [NM_001000546]	NM_001000546	365332	GO:0007186|GO:0050911|GO:0004984|GO:0016021	Rn.138176
A_44_P170402	0.000849291	3.25933	3.58024	3.08641	2.31277	5.32901	4.07973	2.27673	2.73272	2.92532	Olr1726_predicted	Rattus norvegicus olfactory receptor 1726 (predicted) (Olr1726_predicted), mRNA [NM_001000896]	NM_001000896	405204	GO:0007186|GO:0050911|GO:0004984|GO:0016021	Rn.142668
A_44_P430807	0.000858341	3.47314	4.66556	5.34808	5.52482	6.14088	5.28256	4.00043	4.80952	4.56787	Olr828_predicted	Rattus norvegicus olfactory receptor 828 (predicted) (Olr828_predicted), mRNA [NM_001000991]	NM_001000991	405351	GO:0007186|GO:0050911|GO:0004984|GO:0016021	Rn.143082
A_44_P510974	0.000868224	4.01236	5.62717	5.2997	5.32456	6.70292	5.78509	4.48851	4.76763	4.5475	Olr385_predicted	PREDICTED: Rattus norvegicus olfactory receptor 385 (predicted) (Olr385_predicted), mRNA [XM_220088]		294109	GO:0007186|GO:0050911|GO:0004984|GO:0016021
A_43_P22513	0.000894043	7.27043	7.62555	8.01206	7.92768	8.28645	7.9693	7.57726	7.77831	8.02253	Cyb561d1_predicted	PREDICTED: Rattus norvegicus cytochrome b-561 domain containing 1 (predicted) (Cyb561d1_predicted), mRNA [XM_342315]		362017	GO:0006118|GO:0016021	Rn.67979
A_44_P325629	0.000895364	4.68331	6.03754	5.67421	5.40895	6.93291	6.30206	3.93172	4.92367	5.35293	Olr1425_predicted	Rattus norvegicus olfactory receptor 1425 (predicted) (Olr1425_predicted), mRNA [NM_001000010]	NM_001000010	287316	GO:0007186|GO:0050911|GO:0004984|GO:0016021	Rn.142144
A_44_P468293	0.000910411	5.30809	6.83999	6.53379	6.31596	7.76904	7.50087	5.92191	6.49893	6.16405	Olr115_predicted	Rattus norvegicus olfactory receptor 115 (predicted) (Olr115_predicted), mRNA [NM_001000152]	NM_001000152	293253	GO:0007186|GO:0050911|GO:0004984|GO:0016021	Rn.141876
A_44_P428560	0.000911297	5.6115	6.56797	6.1113	6.4977	7.08583	6.64839	5.97752	5.90442	6.12992	Olr883_predicted	Rattus norvegicus olfactory receptor 883 (predicted) (Olr883_predicted), mRNA [NM_001001358]	NM_001001358	288803	GO:0007186|GO:0050911|GO:0004984|GO:0016021	Rn.141028
A_43_P18768	0.00091327	6.7723	6.22661	7.12004	6.71465	6.02984	6.29695	5.98304	6.30565	5.75412	Ace2	Rattus norvegicus angiotensin I converting enzyme (peptidyl-dipeptidase A) 2 (Ace2), mRNA [NM_001012006]	NM_001012006	302668	GO:0006508|GO:0006936|GO:0042312|GO:0046718|GO:0001618|GO:0004180|GO:0004246|GO:0005515|GO:0008237|GO:0008270|GO:0017046|GO:0031404|GO:0042277|GO:0046872|GO:0005576|GO:0016020|GO:0016021	Rn.129779
A_44_P146733	0.000926835	4.15573	5.91157	5.62378	5.40472	7.24802	6.349	3.84179	4.30665	5.41038	Olr784_predicted	Rattus norvegicus olfactory receptor 784 (predicted) (Olr784_predicted), mRNA [NM_001000604]	NM_001000604	404793	GO:0007186|GO:0050911|GO:0004984|GO:0016021	Rn.142747
A_44_P153901	0.000931728	5.4094	5.99468	6.64157	6.12362	7.15285	6.56427	5.64214	6.07206	6.61226	Olr1061_predicted	Rattus norvegicus olfactory receptor 1061 (predicted) (Olr1061_predicted), mRNA [NM_001000065]	NM_001000065	288829	GO:0007186|GO:0050911|GO:0004984|GO:0016021	Rn.143349
A_44_P283318	0.000961242	3.23377	4.16988	3.81147	3.7899	5.28422	5.09568	3.00109	4.00926	3.94521	Olr68_predicted	Rattus norvegicus olfactory receptor 68 (predicted) (Olr68_predicted), mRNA [NM_001000133]	NM_001000133	293214	GO:0007186|GO:0050911|GO:0004984|GO:0016021	Rn.141915
A_44_P508149	0.000994155	3.61514	4.48285	5.13136	4.28188	2.68608	2.76174	4.29963	3.92887	5.52925	Olr1395_predicted	Rattus norvegicus olfactory receptor 1395 (predicted) (Olr1395_predicted), mRNA [NM_001001092]	NM_001001092	405986	GO:0007186|GO:0050911|GO:0004984|GO:0016021	Rn.142171
A_44_P320754	0.00100344	7.70725	8.49276	7.97263	8.16138	9.01572	8.71313	7.4479	8.24733	8.54219	Olr37	Rattus norvegicus olfactory receptor 37 (Olr37), mRNA [NM_001000504]	NM_001000504	308853	GO:0007165|GO:0007186|GO:0007608|GO:0050896|GO:0050911|GO:0004872|GO:0004984|GO:0016020|GO:0016021	Rn.110414
A_43_P15434	0.00101029	5.71355	5.20279	5.53737	5.42138	4.68799	4.79174	4.7425	5.17786	4.44105	Gabra4	Rattus norvegicus gamma-aminobutyric acid (GABA-A) receptor, subunit alpha 4 (Gabra4), mRNA [NM_080587]	NM_080587	140675	GO:0006811|GO:0006821|GO:0007214|GO:0004890|GO:0005216|GO:0005230|GO:0005254|GO:0008503|GO:0030594|GO:0031404|GO:0005887|GO:0016021|GO:0045211	Rn.81205
A_44_P262209	0.00101731	4.84684	6.53386	5.98416	5.72686	7.40506	6.45455	4.39515	5.25144	5.1766	Olr773_predicted	Rattus norvegicus olfactory receptor 773 (predicted) (Olr773_predicted), mRNA [NM_001000373]	NM_001000373	296026	GO:0007186|GO:0050911|GO:0004984|GO:0016021	Rn.142757
A_44_P187152	0.00101923	6.67463	6.06341	6.41283	6.53804	5.95066	5.57459	5.45682	5.71655	5.6753	Gp5	Rattus norvegicus glycoprotein 5, platelet (Gp5), mRNA [NM_012795]	NM_012795	25259	GO:0007155|GO:0007596|GO:0005515|GO:0005615|GO:0005886|GO:0005887|GO:0016020|GO:0016021	Rn.138111
A_44_P374776	0.0010325	4.13003	4.59481	5.03411	4.16059	5.77131	5.11084	4.34544	4.7292	5.29765	Olr1093_predicted	Rattus norvegicus olfactory receptor 1093 (predicted) (Olr1093_predicted), mRNA [NM_001001388]	NM_001001388	366844	GO:0007186|GO:0050911|GO:0004984|GO:0016021	Rn.143327
A_44_P292689	0.00103482	7.3275	7.29842	6.68533	7.16121	6.4102	6.91568	6.51223	6.76111	6.15984	Syt1	Rattus norvegicus partial mRNA for synaptotagmin 1 (syt1 gene), splice variant 4 [AJ617619]	AJ617619	25716	GO:0005513|GO:0006810|GO:0007268|GO:0007269|GO:0016079|GO:0017156|GO:0017157|GO:0051260|GO:0005215|GO:0005509|GO:0005515|GO:0005516|GO:0005543|GO:0005544|GO:0005545|GO:0017075|GO:0042802|GO:0050750|GO:0005737|GO:0008021|GO:0016021|GO:0030141|GO:0030672|GO:0042734|GO:0043005|GO:0045202	Rn.7596
A_44_P252549	0.00103792	2.73629	4.03739	4.89449	4.49936	6.31301	5.75236	4.49367	4.49173	3.84732	Olr186_predicted	Rattus norvegicus olfactory receptor 186 (predicted) (Olr186_predicted), mRNA [NM_001001031]	NM_001001031	405917	GO:0007186|GO:0050911|GO:0004984|GO:0016021	Rn.141822
A_44_P200978	0.00104048	3.19874	3.93904	3.26707	2.78744	4.64148	3.82348	2.49936	2.91256	3.59021	Olr285_predicted	Rattus norvegicus olfactory receptor 285 (predicted) (Olr285_predicted), mRNA [NM_001000223]	NM_001000223	293421	GO:0007186|GO:0050911|GO:0004984|GO:0016021	Rn.141757
A_44_P306425	0.00104346	3.72862	4.11168	3.3076	3.08864	5.47156	4.29866	2.27025	3.55419	3.86008	Olr767_predicted	Rattus norvegicus olfactory receptor 767 (predicted) (Olr767_predicted), mRNA [NM_001000611]	NM_001000611	404800	GO:0007186|GO:0050911|GO:0004984|GO:0016021	Rn.142763
A_44_P358756	0.00104617	6.00418	6.77029	6.3665	6.3422	7.41839	6.85643	5.42341	6.09806	6.23513	Frem2_predicted	Rattus norvegicus similar to embryonic blastocoelar extracellular matrix protein precursor (LOC310418), mRNA [XM_227142]		310418	GO:0002009|GO:0007154|GO:0005515|GO:0016021	Rn.63994
A_43_P16403	0.00105773	2.61518	2.43662	3.54389	3.14187	4.22979	3.98543	3.12899	3.50162	3.60445	Clca3_predicted	PREDICTED: Rattus norvegicus chloride channel calcium activated 3 (predicted) (Clca3_predicted), mRNA [XM_217689]		308015	GO:0006810|GO:0046961|GO:0005887|GO:0016020|GO:0016021|GO:0030141	Rn.66961
A_44_P104776	0.00107898	3.64148	3.82433	4.1371	3.51362	5.64905	4.59529	2.77856	3.25628	3.88754	Olr1743_predicted	Rattus norvegicus olfactory receptor 1743 (predicted) (Olr1743_predicted), mRNA [NM_001001425]	NM_001001425	294197	GO:0006355|GO:0006464|GO:0006512|GO:0006955|GO:0007165|GO:0007186|GO:0007608|GO:0019882|GO:0050896|GO:0050911|GO:0003676|GO:0004872|GO:0004984|GO:0008270|GO:0046872|GO:0005622|GO:0016020|GO:0016021|GO:0042612	Rn.142661
A_44_P553199	0.00109421	3.16366	3.5686	2.88872	3.19363	4.81719	4.03725	2.46957	3.10748	2.19204	Olr1731_predicted	PREDICTED: Rattus norvegicus olfactory receptor 1731 (predicted) (Olr1731_predicted), mRNA [XM_227934]		294188	GO:0007186|GO:0050911|GO:0004984|GO:0016021
A_44_P426128	0.00109672	4.88895	5.54279	5.48681	5.53611	6.51211	6.18545	4.62696	5.35237	5.1851	Olr1748_predicted	Rattus norvegicus olfactory receptor 1748 (predicted) (Olr1748_predicted), mRNA [NM_001001428]	NM_001001428	405199	GO:0006355|GO:0006464|GO:0006512|GO:0006955|GO:0007165|GO:0007186|GO:0007608|GO:0019882|GO:0050896|GO:0050911|GO:0003676|GO:0004872|GO:0004984|GO:0008270|GO:0046872|GO:0005622|GO:0016020|GO:0016021|GO:0042612	Rn.142658
A_44_P318323	0.00110556	2.25978	2.94892	4.27479	3.5666	3.70325	2.69354	3.87549	4.5451	4.88875	LOC286989	Rattus norvegicus UDP-glucuronosyltransferase (LOC286989), mRNA [NM_173323]	NM_173323	286989	GO:0008152|GO:0015020|GO:0005783|GO:0005792|GO:0016020|GO:0016021	Rn.11131
A_44_P412032	0.00110559	5.00364	6.72266	6.2307	6.09489	8.09319	7.26526	5.12513	5.35268	5.11164	Olr1700_predicted	Rattus norvegicus olfactory receptor 1700 (predicted) (Olr1700_predicted), mRNA [NM_001001113]	NM_001001113	406012	GO:0007165|GO:0007186|GO:0007608|GO:0050896|GO:0050911|GO:0004872|GO:0004984|GO:0016020|GO:0016021	Rn.142679
A_44_P426219	0.00112287	5.72952	7.8655	7.10333	6.96196	9.05313	8.43857	5.9103	6.61617	6.57566	Ngep	Rattus norvegicus new gene expressed in prostate (Ngep), mRNA [NM_001004071]	NM_001004071	367318	GO:0005737|GO:0005886	Rn.163084
A_44_P536076	0.00112481	4.40099	5.91315	5.94618	5.32887	6.64441	6.16223	4.77759	4.81335	5.05447	LOC288750	Rattus norvegicus hypothetical protein (LOC288750), mRNA [NM_198727]	NM_198727	288750	GO:0016021	Rn.211158
A_43_P17807	0.0011468	2.67878	5.158	5.30472	5.08724	6.49213	5.90734	4.82178	5.41042	5.23003	LOC361914	Rattus norvegicus similar to solute carrier family 7 (cationic amino acid transporter, y+ system), member 12 (LOC361914), mRNA [NM_001017465]	NM_001017465	361914	GO:0006810|GO:0006865|GO:0015171|GO:0016020	Rn.207166
A_43_P16375	0.00120008	6.31282	7.00082	6.41472	6.70815	7.64015	7.04134	5.72345	6.55405	6.70353	Olr1366	Rattus norvegicus olfactory receptor 1366 (Olr1366), mRNA [NM_001000980]	NM_001000980	405335	GO:0007165|GO:0007186|GO:0007608|GO:0050896|GO:0050911|GO:0004872|GO:0004984|GO:0016020|GO:0016021	Rn.124615
A_42_P703023	0.00121296	5.6877	5.93339	6.32244	6.26511	7.23894	6.78866	5.30489	5.60308	5.75529	Slc38a3	Rattus norvegicus solute carrier family 38, member 3 (Slc38a3), mRNA [NM_145776]	NM_145776	252919	GO:0006811|GO:0006814|GO:0006865|GO:0006867|GO:0006868|GO:0015808|GO:0015817|GO:0005279|GO:0005290|GO:0015171|GO:0015180|GO:0015182|GO:0015186|GO:0015293|GO:0015297|GO:0031402|GO:0005886|GO:0005887|GO:0016020|GO:0016021	Rn.32067
A_44_P519948	0.00121642	4.15549	5.22828	4.9768	4.83918	6.59105	5.45008	3.89101	5.01381	5.05835	Fcar	Rattus norvegicus IgA Fc receptor (Fcar), mRNA [NM_201992]	NM_201992	365183	GO:0006955|GO:0005057|GO:0019862|GO:0016021	Rn.123516
A_44_P308768	0.00123248	8.10245	9.1012	8.80027	8.40008	9.38243	9.04122	8.44837	8.54273	9.05779	Olr1256_predicted	Rattus norvegicus olfactory receptor 1256 (predicted) (Olr1256_predicted), mRNA [NM_001001086]	NM_001001086	405977	GO:0007186|GO:0050911|GO:0004984|GO:0016021	Rn.143515
A_43_P11809	0.00124156	2.70608	3.43646	4.45378	4.25062	5.09951	4.75744	5.00876	5.1334	5.1938	Umod	Rattus norvegicus uromodulin (Umod), mRNA [NM_017082]	NM_017082	25128	GO:0006968|GO:0008150|GO:0008285|GO:0003674|GO:0005509|GO:0048503|GO:0005615|GO:0016020|GO:0016021|GO:0016023|GO:0019898	Rn.31982
A_44_P320743	0.00132965	3.3483	3.9197	3.19623	3.38021	4.47573	3.63805	2.7356	2.89195	2.78806	Olr804_predicted	Rattus norvegicus olfactory receptor 804 (predicted) (Olr804_predicted), mRNA [NM_001000852]	NM_001000852	405142	GO:0007165|GO:0007186|GO:0007608|GO:0050896|GO:0050911|GO:0004872|GO:0004984|GO:0016020|GO:0016021	Rn.143118
A_44_P241909	0.0013316	5.53224	5.37347	5.66382	5.61007	5.57692	5.1257	5.3054	5.02336	5.07517	Epha7	Rattus norvegicus Eph receptor A7 (Epha7), mRNA [NM_134331]	NM_134331	171287	GO:0006468|GO:0007169|GO:0031290|GO:0048013|GO:0000166|GO:0004674|GO:0004713|GO:0004872|GO:0005003|GO:0005515|GO:0005524|GO:0016740|GO:0045499|GO:0005615|GO:0016020|GO:0016021	Rn.10181
A_44_P243048	0.00134563	4.93023	6.69843	6.58394	5.92426	7.52179	7.08302	5.80686	6.43372	6.26118	Olr1293_predicted	Rattus norvegicus olfactory receptor 1293 (predicted) (Olr1293_predicted), mRNA [NM_001000460]	NM_001000460	300599	GO:0007186|GO:0050911|GO:0004984|GO:0016021	Rn.143497
A_44_P377076	0.00135469	3.40629	4.72131	5.23993	4.37579	6.14729	5.37918	4.23962	5.02095	4.28687	Olr130_predicted	Rattus norvegicus olfactory receptor 130 (predicted) (Olr130_predicted), mRNA [NM_001001272]	NM_001001272	293268	GO:0007186|GO:0050911|GO:0004984|GO:0016021	Rn.215179
A_44_P410089	0.00139301	8.02496	8.30599	8.57292	8.29842	8.40537	8.66208	8.61595	8.90344	9.05379	Cldn23	Rattus norvegicus claudin 23 (Cldn23), mRNA [NM_001033062]	NM_001033062	290789	GO:0005198|GO:0005923|GO:0016020|GO:0016021	Rn.141283
A_44_P367591	0.00139423	3.19729	4.877	4.95679	4.54323	5.54259	5.69747	5.11594	5.18168	5.46273	Olr1481	Rattus norvegicus olfactory receptor 1481 (Olr1481), mRNA [NM_001000527]	NM_001000527	363639	GO:0007186|GO:0050911|GO:0004984|GO:0016021	Rn.111155
A_44_P393336	0.00146325	5.38949	6.81877	6.37746	5.78548	7.83958	7.06422	5.55566	6.34726	6.43841	Olr778_predicted	Rattus norvegicus olfactory receptor 778 (predicted) (Olr778_predicted), mRNA [NM_001000607]	NM_001000607	404796	GO:0007186|GO:0050911|GO:0004984|GO:0005529|GO:0016021	Rn.142753
A_44_P372358	0.00148163	3.58507	3.92235	4.07791	3.73116	2.46674	4.1392	3.6375	3.81372	4.89047	Olr223_predicted	Rattus norvegicus olfactory receptor 223 (predicted) (Olr223_predicted), mRNA [NM_001000202]	NM_001000202	293369	GO:0007186|GO:0050911|GO:0004984|GO:0016021	Rn.141792
A_44_P550662	0.00148835	8.40631	8.40586	8.61531	8.74041	7.8643	7.82968	8.8888	9.59439	8.91667	Ms4a6a_predicted	PREDICTED: Rattus norvegicus membrane-spanning 4-domains, subfamily A, member 6A (predicted) (Ms4a6a_predicted), mRNA [XM_215145]		293750	GO:0007165|GO:0004872|GO:0016021	Rn.109066
A_44_P494020	0.00156385	4.67706	5.77916	4.96898	4.81811	6.11227	4.92033	3.88979	4.50359	4.26188	Olr641_predicted	Rattus norvegicus olfactory receptor 641 (predicted) (Olr641_predicted), mRNA [NM_001000643]	NM_001000643	404839	GO:0007186|GO:0050911|GO:0004984|GO:0016021	Rn.142853
A_44_P281510	0.00156883	7.09726	6.37592	7.33327	7.07519	6.38733	6.51651	7.445	8.13588	7.66124	Tlr7_predicted	Rattus norvegicus toll-like receptor 7 (predicted) (Tlr7_predicted), mRNA [NM_001097582]	NM_001097582	317468	GO:0004888|GO:0005515|GO:0016020	Rn.14819
A_44_P452048	0.00158726	4.79346	5.68114	5.38189	5.22409	6.74491	6.04797	3.99055	5.33112	5.4612	Olr217_predicted	Rattus norvegicus olfactory receptor 217 (predicted) (Olr217_predicted), mRNA [NM_001000199]	NM_001000199	293364	GO:0007186|GO:0050911|GO:0004984|GO:0016021	Rn.141798
A_43_P12766	0.00158761	7.7947	8.43872	8.17062	8.28862	9.09695	9.33031	8.35475	8.48648	8.55121	Syt8	Rattus norvegicus synaptotagmin 8 (Syt8), mRNA [NM_053325]	NM_053325	60566	GO:0006810|GO:0005215|GO:0008021|GO:0016020|GO:0016021	Rn.46519
A_44_P313618	0.00161955	2.60183	2.27103	4.63496	3.78804	5.49977	4.78978	3.64068	4.11014	4.41999	Olr1016_predicted	Rattus norvegicus olfactory receptor 1016 (predicted) (Olr1016_predicted), mRNA [NM_001000070]	NM_001000070	288858	GO:0007186|GO:0050911|GO:0004984|GO:0016021	Rn.143362
A_44_P259867	0.00163053	2.407	3.32613	4.62602	4.4615	5.07195	4.98369	4.48443	4.85309	5.10335	Olr262_predicted	Rattus norvegicus olfactory receptor 262 (predicted) (Olr262_predicted), mRNA [NM_001000221]	NM_001000221	293400	GO:0007186|GO:0050911|GO:0004984|GO:0016021	Rn.141770
A_44_P351413	0.00165951	2.30817	5.45293	4.22751	3.82132	4.02094	3.88152	3.68694	3.87055	4.18734	Gja10	Gap junction channel protein connexin57 (Fragment). [Source:Uniprot/SPTREMBL;Acc:Q80XY0] [ENSRNOT00000008469]		313126	GO:0007154|GO:0015285|GO:0005922|GO:0016021	Rn.154630
A_43_P16376	0.00166987	5.87146	6.30406	6.5499	6.38262	7.19168	6.84254	6.23448	6.3799	6.32242	Olr1307	Rattus norvegicus olfactory receptor 1307 (Olr1307), mRNA [NM_001000519]	NM_001000519	315573	GO:0007165|GO:0007186|GO:0007608|GO:0050896|GO:0050911|GO:0004872|GO:0004984|GO:0016020|GO:0016021	Rn.120690
A_44_P484730	0.00168868	2.45256	2.4619	4.05288	3.47767	5.54493	5.52858	4.8577	5.15654	5.02401	Olr526_predicted	Rattus norvegicus olfactory receptor 526 (predicted) (Olr526_predicted), mRNA [NM_001001375]	NM_001001375	295781	GO:0007186|GO:0050911|GO:0004984|GO:0016021	Rn.142930
A_44_P128079	0.00169074	4.59267	5.15231	5.11836	5.1179	5.88214	5.75392	4.73747	5.30278	4.86337	Olr1557_predicted	Rattus norvegicus olfactory receptor 1557 (predicted) (Olr1557_predicted), mRNA [NM_001000050]	NM_001000050	288190	GO:0007186|GO:0050911|GO:0004984|GO:0016021	Rn.142256
A_44_P292547	0.00174976	3.00763	6.40607	6.39673	5.70437	7.3653	7.03094	5.9358	6.0016	5.93855	Olr463_predicted	Rattus norvegicus olfactory receptor 463 (predicted) (Olr463_predicted), mRNA [NM_001000934]	NM_001000934	405255	GO:0007186|GO:0050911|GO:0004984|GO:0016021	Rn.142972
A_44_P524765	0.0018014	3.12319	2.08876	3.72436	3.93974	5.84452	4.95341	2.77734	3.00365	3.1226	Olr1491_predicted	Rattus norvegicus olfactory receptor 1491 (predicted) (Olr1491_predicted), mRNA [NM_001000717]	NM_001000717	404969	GO:0007186|GO:0050911|GO:0004984|GO:0016021	Rn.142088
A_44_P121063	0.00181282	5.68257	5.43562	5.77072	6.04125	5.59146	5.35996	4.66343	4.62143	4.38667	Aqp7	Rattus norvegicus aquaporin 7 (Aqp7), mRNA [NM_019157]	NM_019157	29171	GO:0006091|GO:0006810|GO:0006833|GO:0007588|GO:0015793|GO:0005215|GO:0015250|GO:0015254|GO:0005887|GO:0016020|GO:0016021	Rn.11111
A_44_P388801	0.00183586	4.63985	5.40774	5.74259	4.87779	6.28055	5.75579	4.31961	4.99975	4.99764	Olr1583_predicted	Rattus norvegicus olfactory receptor 1583 (predicted) (Olr1583_predicted), mRNA [NM_001000080]	NM_001000080	289241	GO:0007186|GO:0050911|GO:0004984|GO:0016021	Rn.142343
A_44_P454264	0.001892	3.13342	3.54488	4.41913	4.10961	3.68088	3.48078	4.33583	4.07098	4.90767	Olr1064_predicted	Rattus norvegicus olfactory receptor 1064 (predicted) (Olr1064_predicted), mRNA [NM_001001076]	NM_001001076	405966	GO:0007186|GO:0050911|GO:0004984|GO:0016021	Rn.143347
A_44_P536247	0.00190883	4.50356	6.23168	6.02274	5.17431	6.78634	6.59917	5.97437	5.99264	6.44339	Olr128_predicted	Rattus norvegicus olfactory receptor 128 (predicted) (Olr128_predicted), mRNA [NM_001000159]	NM_001000159	293263	GO:0007186|GO:0050911|GO:0004984|GO:0016021	Rn.141867
A_42_P470649	0.00191198	5.2359	6.26128	6.2661	6.01115	7.27377	6.9076	4.93252	5.48953	5.6056	Dio1	Rattus norvegicus deiodinase, iodothyronine, type I (Dio1), mRNA [NM_021653]	NM_021653	25430	GO:0006091|GO:0006590|GO:0042446|GO:0004800|GO:0008430|GO:0005615|GO:0005783|GO:0016020|GO:0016021	Rn.87549
A_44_P189629	0.00192498	5.94246	7.03275	7.12457	6.30843	7.48607	7.36238	6.3727	6.42546	7.14225	LOC304229	similar to putative pheromone receptor (Go-VN5) (LOC304229), mRNA [Source:RefSeq_dna;Acc:XR_006394] [ENSRNOT00000061907]		304229	GO:0008067|GO:0016020	Rn.195584
A_44_P426079	0.0019309	7.50911	7.54421	7.92842	7.9394	7.77129	7.27668	7.15716	6.43847	6.91442	Kcnc1	Rattus norvegicus potassium voltage gated channel, Shaw-related subfamily, member 1 (Kcnc1), mRNA [NM_012856]	NM_012856	25327	GO:0006811|GO:0006813|GO:0005249|GO:0005515|GO:0030955|GO:0005624|GO:0008076|GO:0016020|GO:0016021	Rn.33095
A_44_P332530	0.0019444	7.87685	8.48214	8.60985	8.18544	9.33637	8.81471	8.19479	8.57113	8.58321	Olr1488_predicted	Rattus norvegicus olfactory receptor 1488 (predicted) (Olr1488_predicted), mRNA [NM_001000719]	NM_001000719	404971	GO:0007186|GO:0050911|GO:0004984|GO:0016021	Rn.215184
A_44_P1004645	0.00201173	7.14428	7.30891	6.11955	7.48181	5.98315	6.9276	7.17192	6.52115	6.89583	Pde3b	Rattus norvegicus phosphodiesterase 3B (Pde3b), mRNA [NM_017229]	NM_017229	29516	GO:0007165|GO:0031018|GO:0042593|GO:0050796|GO:0004114|GO:0004115|GO:0004119|GO:0016787|GO:0016020|GO:0016021	Rn.10322
A_44_P398299	0.00204568	9.97622	10.7058	10.7344	10.4663	10.3262	9.9021	10.7714	10.6238	11.4677	RGD1310587	Uncharacterized protein C1orf115 homolog. [Source:Uniprot/SWISSPROT;Acc:Q3ZCQ0] [ENSRNOT00000003177]		360894	GO:0016020|GO:0016021	Rn.39189
A_43_P11935	0.00205977	3.15107	5.14294	5.24902	4.67633	6.00557	5.28536	4.72184	4.98386	5.43034	Cdon	Rattus norvegicus cell adhesion molecule-related/down-regulated by oncogenes (Cdon), mRNA [NM_017358]	NM_017358	50938	GO:0001708|GO:0007155|GO:0007224|GO:0007520|GO:0010172|GO:0005515|GO:0005615|GO:0016020|GO:0016021	Rn.10818
A_44_P377018	0.00207599	4.12899	4.60764	5.82585	5.13416	3.60131	3.87992	5.45911	5.45412	5.97808	Olr1519_predicted	Rattus norvegicus olfactory receptor 1519 (predicted) (Olr1519_predicted), mRNA [NM_001000037]	NM_001000037	287517	GO:0007186|GO:0050911|GO:0004984|GO:0016021	Rn.142072
A_44_P125764	0.00209069	2.67606	5.08022	5.03714	4.06804	6.0232	4.96036	4.01129	4.41849	5.19635	Olr499_predicted	Rattus norvegicus olfactory receptor 499 (predicted) (Olr499_predicted), mRNA [NM_001000931]	NM_001000931	405251	GO:0007186|GO:0050911|GO:0004984|GO:0016021	Rn.142945
A_44_P545577	0.00210014	4.09864	5.71865	5.26263	4.59014	6.10101	5.7159	4.71476	5.02744	5.52133	Olr57_predicted	Rattus norvegicus olfactory receptor 57 (predicted) (Olr57_predicted), mRNA [NM_001000749]	NM_001000749	405018	GO:0007186|GO:0050911|GO:0004984|GO:0016021	Rn.141920
A_43_P12427	0.00211872	2.68158	4.37948	4.9284	4.12006	5.28828	4.9879	4.18898	4.30939	4.38258	Gabrg3	Rattus norvegicus gamma-aminobutyric acid (GABA) A receptor, subunit gamma 3 (Gabrg3), mRNA [NM_024370]	NM_024370	79211	GO:0006811|GO:0006821|GO:0007214|GO:0007268|GO:0042493|GO:0004890|GO:0005216|GO:0005230|GO:0005254|GO:0030594|GO:0031404|GO:0016021|GO:0045211	Rn.10369
A_44_P240790	0.00214709	2.66081	2.85669	4.57607	3.77766	4.11149	3.45648	3.88501	4.26375	4.83345	Olr371_predicted	Rattus norvegicus olfactory receptor 371 (predicted) (Olr371_predicted), mRNA [NM_001000258]	NM_001000258	293803	GO:0007186|GO:0050911|GO:0004984|GO:0016021	Rn.141680
A_44_P285838	0.00216753	5.71896	6.0382	5.43789	5.81956	5.38932	5.45615	4.69721	4.84206	4.60731	Si	Rattus norvegicus Sucrase-isomaltase (Si), mRNA [NM_013061]	NM_013061	497756	GO:0005975|GO:0008152|GO:0004553|GO:0004574|GO:0004575|GO:0005515|GO:0005794|GO:0005903|GO:0016020|GO:0016021|GO:0045121	Rn.10057
A_44_P384036	0.00218419	5.15261	5.64387	6.08635	6.64081	6.55942	5.84623	5.38805	5.49681	5.66672	Olr602_predicted	Rattus norvegicus olfactory receptor 602 (predicted) (Olr602_predicted), mRNA [NM_001000333]	NM_001000333	295829	GO:0007186|GO:0050911|GO:0004984|GO:0016021	Rn.142878
A_44_P836445	0.00221341	10.5935	10.896	12.4893	11.4292	12.0132	11.9088	11.5247	11.8565	11.8047	Aph1a	Rattus norvegicus anterior pharynx defective 1a homolog (C. elegans) (Aph1a), mRNA [NM_001014255]	NM_001014255	365872	GO:0001656|GO:0016485|GO:0043085|GO:0004175|GO:0005515|GO:0016021	Rn.22786
A_44_P529391	0.00224283	4.30197	4.60515	5.02082	4.5866	5.76858	5.51153	4.55504	4.87128	4.57035	Olr1193_predicted	Rattus norvegicus olfactory receptor 1193 (predicted) (Olr1193_predicted), mRNA [NM_001000594]	NM_001000594	367032	GO:0007186|GO:0050911|GO:0004984|GO:0016021	Rn.143573
A_44_P407292	0.00225257	5.12503	6.85414	6.56826	5.71677	6.77588	7.28515	6.41128	6.83706	7.3644	Olr1070_predicted	Rattus norvegicus olfactory receptor 1070 (predicted) (Olr1070_predicted), mRNA [NM_001000591]	NM_001000591	366816	GO:0007186|GO:0050911|GO:0004984|GO:0016021	Rn.143342
A_44_P306414	0.00228145	6.0274	7.58034	7.62463	6.79714	8.50998	7.73844	6.86171	6.96363	7.71056	Olr1679_predicted	Rattus norvegicus olfactory receptor 1679 (predicted) (Olr1679_predicted), mRNA [NM_001000892]	NM_001000892	405193	GO:0007186|GO:0050911|GO:0004984|GO:0016021	Rn.142696
A_44_P249990	0.00233952	7.51606	7.04227	7.69041	7.40418	7.05196	6.91605	6.63623	6.86017	6.29986	Mal2	Rattus norvegicus mal, T-cell differentiation protein 2 (Mal2), mRNA [NM_198786]	NM_198786	362911	GO:0045056|GO:0008565|GO:0016020|GO:0045121	Rn.103382
A_43_P12274	0.00237424	7.57639	7.25903	7.64345	8.01614	7.8474	7.46239	8.55843	8.7366	8.42349	Lst1	Rattus norvegicus leucocyte specific transcript 1 (Lst1), mRNA [NM_022634]	NM_022634	64569	GO:0000902|GO:0006955|GO:0016020|GO:0016021	Rn.91085
A_43_P16166	0.0024925	4.45519	4.46243	4.6559	4.58072	4.84791	4.95448	5.27445	5.75178	5.99769	Cd69	Rattus norvegicus CD69 antigen (Cd69), mRNA [NM_134327]	NM_134327	29187	GO:0001867|GO:0005509|GO:0005529|GO:0009897	Rn.23779
A_43_P15216	0.00255503	6.26388	6.87757	5.07513	7.06884	5.71819	6.75716	6.46483	6.26162	6.29926	Dolpp1_predicted	PREDICTED: Rattus norvegicus dolichyl pyrophosphate phosphatase 1 (predicted) (Dolpp1_predicted), mRNA [XM_231129]	XM_231129	296624	GO:0016021	Rn.93101
A_44_P217744	0.00258288	8.69012	8.56412	9.63799	9.34929	8.98875	8.56319	9.84905	9.58581	9.32543	Ms4a4a_predicted	PREDICTED: Rattus norvegicus membrane-spanning 4-domains, subfamily A, member 4 (predicted) (Ms4a4a_predicted), mRNA [XM_342027]	XM_342027	361734	GO:0007165|GO:0004872|GO:0016021	Rn.143854
A_44_P104630	0.00258696	5.70181	5.64904	5.05898	5.71771	5.38089	5.40481	6.06204	6.91972	6.44279	Lat2	Rattus norvegicus linker for activation of T cells family, member 2 (Lat2), mRNA [NM_173840]	NM_173840	317676	GO:0006955|GO:0043303|GO:0016020|GO:0016021	Rn.163206
A_44_P240756	0.00260845	4.10894	5.75969	5.67847	5.03743	7.02774	6.15777	4.63699	5.48396	5.20316	Olr604_predicted	Rattus norvegicus olfactory receptor 604 (predicted) (Olr604_predicted), mRNA [NM_001000656]	NM_001000656	404855	GO:0007186|GO:0007608|GO:0050911|GO:0001584|GO:0004984|GO:0005549|GO:0016021	Rn.142877
A_44_P454304	0.00271746	4.39564	5.60918	5.06521	4.96692	6.62897	5.61457	3.82639	4.63032	5.11964	Olr338_predicted	Rattus norvegicus olfactory receptor 338 (predicted) (Olr338_predicted), mRNA [NM_001000252]	NM_001000252	293781	GO:0007186|GO:0050911|GO:0004984|GO:0016021	Rn.141696
A_44_P330736	0.00278864	5.83925	6.86316	7.01734	6.54027	7.99639	7.43697	6.47959	7.02031	7.0421	Kcnmb3_predicted	PREDICTED: Rattus norvegicus potassium large conductance calcium-activated channel, subfamily M beta member 3 (predicted) (Kcnmb3_predicted), mRNA [XM_227040]		310303	GO:0001508|GO:0005513|GO:0006813|GO:0019228|GO:0005515|GO:0015269|GO:0015459|GO:0008076|GO:0016020
A_44_P409232	0.00280029	3.45424	3.78817	5.71511	5.99892	5.97196	5.39403	3.98642	3.78679	3.98619	Cyp2e1	Rattus norvegicus cytochrome P450, family 2, subfamily e, polypeptide 1 (Cyp2e1), mRNA [NM_031543]	NM_031543	25086	GO:0006118|GO:0006805|GO:0004497|GO:0005506|GO:0019825|GO:0020037|GO:0046872|GO:0050381|GO:0005615|GO:0005783|GO:0005792|GO:0016020	Rn.1372
A_44_P177565	0.0028127	2.75239	2.95532	3.20717	3.04689	4.91344	3.6671	2.28901	2.78426	2.7589	Olr1724_predicted	Rattus norvegicus olfactory receptor 1724 (predicted) (Olr1724_predicted), mRNA [NM_001000277]	NM_001000277	294183	GO:0007186|GO:0050911|GO:0004984|GO:0016021	Rn.142669
A_44_P414421	0.00292572	4.10684	5.78145	4.91235	4.6467	6.63796	6.80653	4.21124	5.09781	6.03693	Olr1087_predicted	Rattus norvegicus olfactory receptor 1087 (predicted) (Olr1087_predicted), mRNA [NM_001000418]	NM_001000418	299586	GO:0007186|GO:0050911|GO:0004984|GO:0016021	Rn.143332
A_44_P187530	0.00295894	12.4679	12.5952	12.3664	12.3189	12.3453	11.497	12.2688	13.6907	12.7335	RT1-T24-1	Rattus norvegicus histocompatibility 2, T region locus 24 (RT1-T24-1), mRNA [NM_001008858]	NM_001008858	361787	GO:0006955|GO:0019882|GO:0016020|GO:0016021|GO:0042612	Rn.215807
A_44_P475331	0.00297489	5.20084	6.88007	6.8752	5.84904	7.20048	7.17051	6.06405	6.35215	7.3312	Olr750_predicted	Rattus norvegicus olfactory receptor 750 (predicted) (Olr750_predicted), mRNA [NM_001000366]	NM_001000366	296003	GO:0007186|GO:0050911|GO:0004984|GO:0016021	Rn.142772
A_44_P247810	0.00305142	4.43299	5.30132	5.06518	5.00835	6.37081	5.74047	4.62474	5.21205	5.39504	Olr327_predicted	Rattus norvegicus olfactory receptor 327 (predicted) (Olr327_predicted), mRNA [NM_001000249]	NM_001000249	293765	GO:0007186|GO:0050911|GO:0004984|GO:0016021	Rn.141703
A_43_P15805	0.00309706	5.38928	5.81687	6.20146	5.86141	5.46133	5.21006	5.99015	5.89463	6.55424	Trhr2	Rattus norvegicus thyrotropin releasing hormone receptor 2 (Trhr2), mRNA [NM_181364]	NM_181364	252859	GO:0007165|GO:0007186|GO:0007200|GO:0001584|GO:0001615|GO:0004872|GO:0004983|GO:0004997|GO:0005515|GO:0016020|GO:0016021	Rn.30031
A_44_P151533	0.00314056	2.53253	3.26405	5.09417	4.08104	6.17912	5.53725	3.87005	4.93196	3.90219	Olr150_predicted	Rattus norvegicus olfactory receptor 150 (predicted) (Olr150_predicted), mRNA [NM_001000739]	NM_001000739	405001	GO:0007186|GO:0050911|GO:0003676|GO:0004984|GO:0008270|GO:0005622|GO:0016021	Rn.141850
A_44_P274381	0.00319428	2.09163	3.94034	2.63218	2.87319	2.57577	2.30995	4.05311	4.15886	3.65281	RGD1559622_predicted	PREDICTED: Rattus norvegicus similar to hypothetical protein C130079G13 (predicted) (RGD1559622_predicted), mRNA [XM_227182]		295071	GO:0008152|GO:0016787
A_44_P529375	0.00323097	3.98558	5.01534	5.10556	4.55864	6.31576	5.70695	4.55008	5.12638	5.52416	Olr1579_predicted	Rattus norvegicus olfactory receptor 1579 (predicted) (Olr1579_predicted), mRNA [NM_001000078]	NM_001000078	289239	GO:0007186|GO:0050911|GO:0004984|GO:0016021	Rn.142346
A_44_P394483	0.00324958	3.31799	3.25665	4.86708	4.57593	5.63206	5.58199	4.96647	5.27199	5.46244	Chrna10	Rattus norvegicus cholinergic receptor, nicotinic, alpha polypeptide 10 (Chrna10), mRNA [NM_022639]	NM_022639	64574	GO:0006811|GO:0006816|GO:0007271|GO:0042127|GO:0004889|GO:0005102|GO:0005216|GO:0005230|GO:0005262|GO:0005509|GO:0030594|GO:0005892|GO:0016021|GO:0045211	Rn.48767
A_43_P13201	0.00325714	1.99267	2.30834	3.50809	1.97874	4.67125	3.00965	2.50229	2.61936	3.09065	Ccr4	Rattus norvegicus chemokine (C-C motif) receptor 4 (Ccr4), mRNA [NM_133532]	NM_133532	171054	GO:0001764|GO:0006935|GO:0006954|GO:0007165|GO:0007186|GO:0001584|GO:0004872|GO:0004945|GO:0016493|GO:0016020|GO:0016021	Rn.81076
A_44_P323120	0.00329517	3.94157	5.09381	4.7972	4.76507	6.07298	5.51073	3.35534	4.09001	4.48955	Ggt6	Rattus norvegicus gamma-glutamyl transferase 6 (Ggt6), mRNA [NM_001002820]	NM_001002820	408206	GO:0003840|GO:0004298|GO:0016740	Rn.113458
A_44_P320764	0.00331926	2.75389	3.61146	3.55503	3.5295	3.92421	3.34102	4.08839	4.14337	4.90205	Olr1499_predicted	Rattus norvegicus olfactory receptor 1499 (predicted) (Olr1499_predicted), mRNA [NM_001000031]	NM_001000031	287502	GO:0007186|GO:0050911|GO:0004984|GO:0016021	Rn.142084
A_44_P339900	0.00332263	5.8474	5.23068	5.52553	5.64924	4.55838	5.16281	5.33633	5.52954	4.74515	Zfp606	Zinc finger protein 13 (Fragment). [Source:Uniprot/SPTREMBL;Acc:P97669] [ENSRNOT00000025849]		292610	GO:0006355|GO:0003676|GO:0008270|GO:0046872|GO:0005622|GO:0005634	Rn.41659
A_44_P291264	0.00335247	6.38611	6.03981	5.13499	6.98586	6.08275	6.57983	6.34794	6.76586	5.91077	Sele	Rattus norvegicus selectin, endothelial cell (Sele), mRNA [NM_138879]	NM_138879	25544	GO:0006954|GO:0007155|GO:0007157|GO:0050900|GO:0005509|GO:0005515|GO:0005529|GO:0005886|GO:0016020|GO:0016021	Rn.10359
A_43_P15579	0.00337649	3.9656	5.07956	5.22848	4.74925	6.23255	5.4331	4.26181	4.60921	4.8002	Blr1	Rattus norvegicus Burkitt lymphoma receptor 1 (Blr1), mRNA [NM_053303]	NM_053303	29363	GO:0007165|GO:0007186|GO:0042113|GO:0048535|GO:0001584|GO:0004872|GO:0004930|GO:0004945|GO:0016494|GO:0045028|GO:0016020|GO:0016021	Rn.127121
A_44_P547850	0.00341092	7.30828	8.15245	8.50866	7.78963	8.95675	8.5258	7.89316	8.02459	8.43234	Soat	Rattus norvegicus sodium-dependent organic anion transporter (Soat), mRNA [NM_198049]	NM_198049	289459	GO:0006814|GO:0043251|GO:0008508|GO:0043250|GO:0005887|GO:0016020|GO:0016021	Rn.214951
A_44_P163301	0.00347545	3.79228	2.6915	4.28559	3.70996	5.01444	4.79243	3.83705	4.19903	4.38657	Olr1177_predicted	Rattus norvegicus olfactory receptor 1177 (predicted) (Olr1177_predicted), mRNA [NM_001000865]	NM_001000865	405160	GO:0007186|GO:0050911|GO:0004984|GO:0016021	Rn.143578
A_44_P442705	0.00352532	2.92253	2.29074	2.90386	2.9577	4.49372	3.5843	2.20618	3.10612	2.71176	Olr1240_predicted	Rattus norvegicus olfactory receptor 1240 (predicted) (Olr1240_predicted), mRNA [NM_001000448]	NM_001000448	300565	GO:0007186|GO:0050911|GO:0004984|GO:0016021	Rn.143530
A_43_P20453	0.00353015	2.45442	3.03348	3.46356	3.57249	3.92203	4.17656	3.32462	3.49116	3.38318	Mrgprg	Rattus norvegicus MAS-related G-protein coupled receptor, member G (Mrgprg), mRNA [NM_203470]	NM_203470	309133	GO:0007165|GO:0007186|GO:0001584|GO:0004872|GO:0004930|GO:0016020|GO:0016021	Rn.112764
A_44_P463691	0.00357418	6.65593	7.26809	7.39665	7.25086	7.77924	7.59237	6.99569	7.40947	7.44487	Gpr3	Rattus norvegicus G protein-coupled receptor 3 (Gpr3), mRNA [NM_153727]	NM_153727	266769	GO:0007165|GO:0007186|GO:0007189|GO:0001619|GO:0004872|GO:0005887|GO:0016020|GO:0016021	Rn.83629
A_44_P996242	0.00361767	7.13877	6.95639	7.14088	7.12621	7.02057	6.94436	7.16192	6.67736	6.4977	Slc5a2	Rattus norvegicus solute carrier family 5 (sodium/glucose cotransporter), member 2 (Slc5a2), mRNA [NM_022590]	NM_022590	64522	GO:0005975|GO:0006810|GO:0006811|GO:0006814|GO:0015758|GO:0005215|GO:0005351|GO:0005362|GO:0005412|GO:0015293|GO:0031402|GO:0016020|GO:0016021|GO:0031526	Rn.5887
A_43_P17277	0.00366405	6.70844	7.54445	7.59607	7.14479	8.27621	7.91573	7.20583	7.42869	7.43754	Gja12_predicted	Gap junction alpha-12 protein (Connexin-47) (Cx47). [Source:Uniprot/SWISSPROT;Acc:Q80XF7] [ENSRNOT00000058362]		497913	GO:0007154|GO:0007267|GO:0015285|GO:0005922|GO:0016020|GO:0016021	Rn.203000
A_44_P318572	0.00370439	5.22954	6.11943	6.05247	5.76101	6.47975	6.09402	5.39597	5.79911	5.99508	Prp2_predicted	Rattus norvegicus proline rich protein 2 (predicted) (Prp2_predicted), mRNA [NM_001013211]	NM_001013211	362450	GO:0007186|GO:0001584|GO:0016021	Rn.143067
A_44_P187156	0.00372337	6.01253	6.88716	7.10469	6.57754	7.84311	7.30738	7.0556	6.94755	7.06482	Fgfr3	Rattus norvegicus fibroblast growth factor receptor 3 (Fgfr3), mRNA [NM_053429]	NM_053429	84489	GO:0000165|GO:0001501|GO:0006468|GO:0007259|GO:0007267|GO:0008285|GO:0008543|GO:0016049|GO:0030900|GO:0043065|GO:0045597|GO:0050731|GO:0004713|GO:0004872|GO:0005007|GO:0005524|GO:0008083|GO:0042802|GO:0005575|GO:0005764|GO:0005887|GO:0009898|GO:0016021|GO:0048471	Rn.23671
A_44_P347273	0.00373719	4.83582	5.98748	6.18934	5.52082	5.76822	4.22536	5.71518	6.17209	6.83537	RGD1563257_predicted	PREDICTED: Rattus norvegicus similar to novel protein similar to esterases (predicted) (RGD1563257_predicted), mRNA [XM_233636]		313686	GO:0008152|GO:0016787
A_44_P179932	0.00376586	6.41676	7.56932	7.67551	6.9643	7.80569	7.57994	6.77214	7.33499	7.85992	Olr937_predicted	Rattus norvegicus olfactory receptor 937 (predicted) (Olr937_predicted), mRNA [NM_001001387]	NM_001001387	366803	GO:0007186|GO:0050911|GO:0004984|GO:0016021	Rn.143383
A_44_P410516	0.00382152	2.48606	5.73612	3.57463	3.20121	3.48905	2.50358	3.57948	3.4385	4.12598	Olr1493	Rattus norvegicus olfactory receptor gene Olr1493 (Olr1493), mRNA [NM_001006609]	NM_001006609	363640	GO:0007165|GO:0007186|GO:0007608|GO:0050896|GO:0004872|GO:0004984|GO:0016020|GO:0016021	Rn.111156
A_44_P465998	0.00389744	2.79874	2.83427	2.75603	3.16157	4.23465	3.75917	2.55032	2.95938	3.2196	Olr476_predicted	Rattus norvegicus olfactory receptor 476 (predicted) (Olr476_predicted), mRNA [NM_001000303]	NM_001000303	295746	GO:0007186|GO:0050911|GO:0004984|GO:0016021	Rn.142961
A_42_P791677	0.00393622	5.86177	5.66005	6.0618	6.1027	6.78265	8.0518	6.44161	6.24451	6.39837	Areg	Rattus norvegicus amphiregulin (Areg), mRNA [NM_017123]	NM_017123	29183	GO:0007173|GO:0007417|GO:0008284|GO:0042327|GO:0045668|GO:0005125|GO:0005154|GO:0008083|GO:0005615|GO:0016020|GO:0016021	Rn.10568
A_44_P161550	0.00408124	2.8378	4.13034	4.97645	4.71835	6.29679	5.21888	4.45473	5.12968	5.16214	Atp8b4	Rattus norvegicus ATPase, class I, type 8B, member 4, mRNA (cDNA clone IMAGE:7455768), complete cds. [BC098940]	BC098940	311396	GO:0006810|GO:0008152|GO:0015914|GO:0000287|GO:0003824|GO:0004012|GO:0005524|GO:0015662|GO:0016020|GO:0016021	Rn.169856
A_44_P334875	0.00413685	6.27795	6.9688	7.18966	7.0161	6.01154	5.90995	6.50735	6.39775	7.61183	Olr859_predicted	Rattus norvegicus olfactory receptor 859 (predicted) (Olr859_predicted), mRNA [NM_001000585]	NM_001000585	366458	GO:0007186|GO:0050911|GO:0004984|GO:0016021	Rn.112083
A_44_P358273	0.00423603	4.71874	6.82259	6.13118	6.08859	7.98057	7.09716	4.87833	4.92238	5.4072	Olr1115_predicted	Rattus norvegicus olfactory receptor 1115 (predicted) (Olr1115_predicted), mRNA [NM_001000885]	NM_001000885	405185	GO:0007186|GO:0050911|GO:0004984|GO:0016021	Rn.143617
A_44_P109490	0.00430977	2.70067	3.85103	3.51898	2.9185	4.12602	2.57209	3.50692	3.69494	4.66956	Olr1160_predicted	Rattus norvegicus olfactory receptor 1160 (predicted) (Olr1160_predicted), mRNA [NM_001000985]	NM_001000985	405341	GO:0007186|GO:0050911|GO:0004984|GO:0016021	Rn.143588
A_44_P397940	0.00438202	3.30427	3.22314	2.96501	3.23053	5.65104	5.7418	3.50873	4.03444	4.44626	Olr1246_predicted	Rattus norvegicus olfactory receptor 1246 (predicted) (Olr1246_predicted), mRNA [NM_001000808]	NM_001000808	405094	GO:0007186|GO:0050911|GO:0004984|GO:0016021	Rn.143524
A_43_P12721	0.00438241	2.32801	4.3857	5.07806	4.06347	5.89546	4.64375	3.7955	4.08872	3.87898	Ghsr	Rattus norvegicus growth hormone secretagogue receptor (Ghsr), mRNA [NM_032075]	NM_032075	84022	GO:0007165|GO:0007186|GO:0008343|GO:0009755|GO:0040018|GO:0045923|GO:0001584|GO:0001616|GO:0004872|GO:0004930|GO:0005131|GO:0016520|GO:0017046|GO:0009986|GO:0016020|GO:0016021	Rn.74241
A_43_P15525	0.00450084	8.31788	8.62074	8.57072	8.74805	7.93106	8.92753	9.127	9.10538	9.58244	Drd5	Rattus norvegicus dopamine receptor D5 (Drd5), mRNA [NM_012768]	NM_012768	25195	GO:0006469|GO:0007165|GO:0007186|GO:0007191|GO:0007212|GO:0007268|GO:0008542|GO:0019226|GO:0030336|GO:0030819|GO:0048169|GO:0001584|GO:0001589|GO:0004872|GO:0004935|GO:0004952|GO:0008144|GO:0005887|GO:0016020|GO:0016021|GO:0031526	Rn.138110
A_44_P452032	0.00450996	3.93279	5.44876	5.77038	4.9729	6.663	6.06101	5.04519	5.35895	5.41708	Olr209_predicted	Rattus norvegicus olfactory receptor 209 (predicted) (Olr209_predicted), mRNA [NM_001000736]	NM_001000736	404995	GO:0007186|GO:0050911|GO:0004984|GO:0016021	Rn.141803
A_44_P356579	0.00464854	8.43719	7.99834	8.43359	8.16358	7.84348	8.27879	7.9136	7.98722	7.77396	Fxna	Rattus norvegicus putative aminopeptidase Fxna (Fxna), mRNA [NM_184050]	NM_184050	373544	GO:0006508|GO:0008237|GO:0008270|GO:0046872|GO:0016020|GO:0016021	Rn.99609
A_44_P456584	0.0046544	3.96912	4.99576	4.38448	4.38634	5.74126	5.01354	3.62511	4.88374	4.487	Olr471_predicted	Rattus norvegicus olfactory receptor 471 (predicted) (Olr471_predicted), mRNA [NM_001001125]	NM_001001125	406046	GO:0007186|GO:0050911|GO:0004984|GO:0016021	Rn.142965
A_44_P304297	0.00477027	4.12918	5.04747	5.45545	5.00666	6.22745	5.66291	5.01646	5.13758	5.4116	Taar5	Rattus norvegicus trace amine associated receptor 5 (Taar5), mRNA [NM_001009650]	NM_001009650	294123	GO:0007165|GO:0007186|GO:0001584|GO:0004872|GO:0004930|GO:0008227|GO:0016020|GO:0016021	Rn.140571
A_43_P11836	0.0049492	6.6949	6.95474	7.12259	6.99355	5.69142	6.05667	6.34071	7.29554	7.25914	Drd3	Rattus norvegicus dopamine receptor D3 (Drd3), mRNA [NM_017140]	NM_017140	29238	GO:0000122|GO:0007165|GO:0007186|GO:0007212|GO:0008284|GO:0040012|GO:0042493|GO:0045187|GO:0045944|GO:0001584|GO:0004872|GO:0004952|GO:0005515|GO:0008144|GO:0017155|GO:0019904|GO:0035240|GO:0005886|GO:0016020|GO:0016021|GO:0030139|GO:0042995|GO:0045177	Rn.10356
A_44_P198608	0.00503693	3.22921	4.56673	4.002	4.09857	5.5578	4.87207	3.16619	3.52947	3.72766	Olr1253_predicted	Rattus norvegicus olfactory receptor 1253 (predicted) (Olr1253_predicted), mRNA [NM_001000805]	NM_001000805	405091	GO:0007186|GO:0050911|GO:0004984|GO:0005529|GO:0016021	Rn.143517
A_44_P308824	0.00510175	2.85596	2.81935	2.68074	2.63545	4.2032	4.01678	3.00052	3.06323	2.60514	Olr1593_predicted	Rattus norvegicus olfactory receptor 1593 (predicted) (Olr1593_predicted), mRNA [NM_001000085]	NM_001000085	289255	GO:0007186|GO:0050911|GO:0004984|GO:0016021	Rn.142335
A_44_P165612	0.00514613	6.98978	7.99009	8.21138	7.63789	7.86189	6.84945	7.80038	8.11224	8.79126	Olr1415_predicted	Rattus norvegicus olfactory receptor 1415 (predicted) (Olr1415_predicted), mRNA [NM_001000781]	NM_001000781	405059	GO:0007186|GO:0050911|GO:0004984|GO:0016021	Rn.142152
A_44_P419034	0.00517075	3.39647	5.23973	5.486	4.59881	6.12007	5.77028	4.70137	5.31111	4.85481	Olr181_predicted	Rattus norvegicus olfactory receptor 181 (predicted) (Olr181_predicted), mRNA [NM_001001030]	NM_001001030	405916	GO:0007186|GO:0050911|GO:0004984|GO:0016021	Rn.141826
A_44_P543485	0.00523426	5.2401	5.8447	6.17956	5.76963	6.10974	5.11422	6.46263	6.31432	7.13596	Gpr41_predicted	PREDICTED: Rattus norvegicus G protein-coupled receptor 41 (predicted) (Gpr41_predicted), mRNA [XM_344880]		365228	GO:0007186|GO:0001584|GO:0005887|GO:0016021	Rn.122324
A_43_P15455	0.0053937	2.22521	2.13581	3.94999	3.31062	4.58681	4.27106	3.69092	3.75541	4.20311	Npffr1	Rattus norvegicus neuropeptide FF receptor 1 (Npffr1), mRNA [NM_022291]	NM_022291	64107	GO:0007165|GO:0007186|GO:0001584|GO:0004872|GO:0004930|GO:0008188|GO:0016020|GO:0016021	Rn.64483
A_44_P374610	0.00546828	7.56182	8.33798	8.67158	8.11161	8.15791	7.55628	8.32	8.49346	9.02744	Adra2b	Rattus norvegicus adrenergic receptor, alpha 2b (Adra2b), mRNA [NM_138505]	NM_138505	24174	GO:0000165|GO:0001525|GO:0007165|GO:0007186|GO:0007267|GO:0008217|GO:0046929|GO:0001584|GO:0004872|GO:0004935|GO:0004938|GO:0005515|GO:0005886|GO:0005887|GO:0016020|GO:0016021	Rn.10296
A_44_P245393	0.00558883	3.25057	4.58842	4.37825	4.01108	5.30828	4.90346	3.0706	4.33598	3.7277	Olr127_predicted	Rattus norvegicus olfactory receptor 127 (predicted) (Olr127_predicted), mRNA [NM_001001026]	NM_001001026	405911	GO:0007186|GO:0050911|GO:0004984|GO:0016021	Rn.141868
A_44_P328849	0.0056547	3.95992	4.03689	3.68532	3.80842	5.47024	4.45037	3.28652	3.81179	3.95267	RGD1560562_predicted	Rattus norvegicus similar to SPPL2b; presenilin-like protein 1 (LOC287753), mRNA [XM_221017]	XM_221017	287753	GO:0008717|GO:0016021
A_44_P304202	0.00600864	5.57955	6.32653	6.76348	6.23624	7.55355	6.97089	6.19632	6.47859	6.49303	Slc6a2	Rattus norvegicus solute carrier family 6 (neurotransmitter transporter, noradrenalin), member 2 (Slc6a2), mRNA [NM_031343]	NM_031343	83511	GO:0006836|GO:0007268|GO:0015844|GO:0015874|GO:0048265|GO:0005215|GO:0005328|GO:0005333|GO:0005334|GO:0005515|GO:0008504|GO:0015293|GO:0005624|GO:0005887|GO:0009986|GO:0016020|GO:0016021|GO:0045121	Rn.14577
A_44_P121446	0.00601742	10.1014	10.1925	10.0201	9.99183	9.55206	10.2079	10.0587	10.1689	9.80492	Tmed5	Rattus norvegicus transmembrane emp24 protein transport domain containing 5 (Tmed5), mRNA [NM_001007619]	NM_001007619	289883	GO:0006810|GO:0005793|GO:0016021	Rn.204558
A_44_P459702	0.00610311	5.0162	4.02819	4.76519	5.11584	3.69324	4.26242	3.94363	4.39224	4.4975	L2hgdh_predicted	PREDICTED: Rattus norvegicus L-2-hydroxyglutarate dehydrogenase (predicted) (L2hgdh_predicted), mRNA [XM_234264]		314196	GO:0044267|GO:0047545|GO:0005739|GO:0016021	Rn.127193
A_44_P470450	0.00613307	2.94356	4.05767	4.47022	3.81094	3.03355	2.86599	3.41424	3.85688	4.92029	Mrgprb2	Rattus norvegicus MAS-related G protein-coupled receptor, member B2 (Mrgprb2), mRNA [NM_001002285]	NM_001002285	404645	GO:0007165|GO:0007186|GO:0001584|GO:0004872|GO:0004930|GO:0016020|GO:0016021	Rn.141966
A_44_P165494	0.00613947	3.58361	4.3435	3.94486	4.30384	5.22581	4.63939	3.20337	3.72109	3.51647	Itgae	Rattus norvegicus integrin, alpha E, epithelial-associated (Itgae), mRNA [NM_031768]	NM_031768	83577	GO:0007155|GO:0007229|GO:0004872|GO:0005515|GO:0050839|GO:0005615|GO:0005737|GO:0008305|GO:0016021	Rn.29975
A_44_P217451	0.00636165	6.05599	6.45213	6.43627	6.2528	5.98016	5.40998	6.42207	6.87094	7.22388	Adora3	Rattus norvegicus adenosine A3 receptor (Adora3), mRNA [NM_012896]	NM_012896	25370	GO:0006954|GO:0007165|GO:0007186|GO:0007190|GO:0008016|GO:0001584|GO:0001613|GO:0004872|GO:0005887|GO:0016021|GO:0042734	Rn.10457
A_44_P416685	0.00645033	5.52827	6.77616	6.96687	6.21999	8.19015	6.50898	6.31812	6.59622	7.25794	Olr1192_predicted	Rattus norvegicus olfactory receptor 1192 (predicted) (Olr1192_predicted), mRNA [NM_001000859]	NM_001000859	405152	GO:0007186|GO:0050911|GO:0004984|GO:0016021	Rn.143574
A_44_P191692	0.00650033	3.32222	4.92361	5.30732	4.50043	4.80436	3.33323	4.56425	4.91096	5.85174	Olr528_predicted	Rattus norvegicus olfactory receptor 528 (predicted) (Olr528_predicted), mRNA [NM_001000319]	NM_001000319	295776	GO:0007186|GO:0050911|GO:0004984|GO:0016021	Rn.142928
A_44_P126730	0.00651058	5.14298	4.34975	5.02651	4.81491	4.10343	4.57415	4.9642	4.59257	4.25536	Cml2	Rattus norvegicus Camello-like 2 (Cml2), mRNA [NM_021668]	NM_021668	59300	GO:0007275|GO:0007369|GO:0008152|GO:0048276|GO:0008080|GO:0008415|GO:0016740|GO:0005743|GO:0016020|GO:0016021	Rn.205093
A_44_P356428	0.00668222	5.78358	6.47622	6.44861	6.20055	7.3322	6.84534	5.84368	6.29952	6.25047	RGD1309886	Rattus norvegicus similar to RIKEN cDNA 2310042N02 (RGD1309886), mRNA [NM_001033896]	NM_001033896	310626	GO:0016020|GO:0016021	Rn.13463
A_42_P754715	0.00671066	7.6505	8.43092	8.22109	8.36898	9.04759	8.84849	7.70159	8.27869	7.98613	Slc13a2	Rattus norvegicus solute carrier family 13 (sodium-dependent dicarboxylate transporter), member 2 (Slc13a2), mRNA [NM_031746]	NM_031746	65202	GO:0006810|GO:0006811|GO:0006814|GO:0005215|GO:0015293|GO:0015361|GO:0031402|GO:0005615|GO:0005624|GO:0005887|GO:0016020|GO:0016021	Rn.10821
A_44_P208081	0.00684409	5.79027	5.59449	6.54369	5.91129	6.41989	7.23786	6.62672	6.69902	7.3114	Olr1092_predicted	Rattus norvegicus olfactory receptor 1092 (predicted) (Olr1092_predicted), mRNA [NM_001001380]	NM_001001380	299570	GO:0007186|GO:0050911|GO:0004984|GO:0016021	Rn.143328
A_44_P379490	0.00685143	3.07241	3.43781	4.84426	3.98092	5.43272	4.95486	4.05619	4.53571	5.02185	Olr461_predicted	Rattus norvegicus olfactory receptor 461 (predicted) (Olr461_predicted), mRNA [NM_001000294]	NM_001000294	295730	GO:0007186|GO:0050911|GO:0004984|GO:0016021	Rn.142974
A_44_P447465	0.00685236	7.18305	8.3938	8.20353	7.91357	9.16711	8.70325	7.73867	8.08082	7.97228	Olr875_predicted	Rattus norvegicus olfactory receptor 875 (predicted) (Olr875_predicted), mRNA [NM_001000054]	NM_001000054	288789	GO:0007186|GO:0050911|GO:0004984|GO:0005529|GO:0016021	Rn.143409
A_44_P393273	0.00689049	5.40922	6.76872	6.61826	6.63368	7.57515	6.765	5.82727	6.31182	6.27753	Slc6a9	Rattus norvegicus solute carrier family 6 (neurotransmitter transporter, glycine), member 9 (Slc6a9), mRNA [NM_053818]	NM_053818	116509	GO:0006836|GO:0006865|GO:0005283|GO:0005328|GO:0005515|GO:0015171|GO:0015187|GO:0015293|GO:0015375|GO:0005624|GO:0005887|GO:0016020|GO:0016021	Rn.32110
A_44_P327807	0.00696728	6.13828	5.71017	5.45108	5.77045	4.77517	6.23314	5.70675	6.24877	4.75473	Hcn4	Rattus norvegicus hyperpolarization-activated, cyclic nucleotide-gated K+ 4 (Hcn4), mRNA [NM_021658]	NM_021658	59266	GO:0006811|GO:0006812|GO:0006813|GO:0006814|GO:0006936|GO:0008015|GO:0043179|GO:0050804|GO:0000166|GO:0005216|GO:0005249|GO:0005261|GO:0005267|GO:0005272|GO:0030552|GO:0030955|GO:0031402|GO:0005624|GO:0005887|GO:0016020|GO:0016021|GO:0043195	Rn.41082
A_44_P404954	0.0071659	3.81314	5.70778	5.8587	6.02978	7.16214	6.18658	4.95153	5.30452	6.10267	Olr513_predicted	Rattus norvegicus olfactory receptor 513 (predicted) (Olr513_predicted), mRNA [NM_001000313]	NM_001000313	295766	GO:0007186|GO:0050911|GO:0004984|GO:0016021	Rn.142938
A_44_P351287	0.00740271	2.63418	5.24666	4.92825	4.65299	3.89656	2.82899	4.26659	4.68207	5.48542	Olr560_predicted	Rattus norvegicus olfactory receptor 560 (predicted) (Olr560_predicted), mRNA [NM_001000325]	NM_001000325	295801	GO:0007186|GO:0050911|GO:0004984|GO:0005529|GO:0016021	Rn.127862
A_44_P551075	0.00744356	5.08921	4.18961	4.83786	5.37018	5.14832	4.86368	5.59632	6.26591	5.81794	Nfam1_predicted	PREDICTED: Rattus norvegicus NFAT activating protein with ITAM motif 1 (predicted) (Nfam1_predicted), mRNA [XM_343297]	XM_343297	362966	GO:0001819|GO:0006954|GO:0007242|GO:0045577|GO:0050853|GO:0051091|GO:0004888|GO:0009986|GO:0016021|GO:0045121	Rn.209796
A_43_P15879	0.00755114	2.87118	4.35765	4.75061	4.51424	5.46309	3.577	4.40756	4.21168	5.17407	Olr1079	Rattus norvegicus olfactory receptor 1079 (Olr1079), mRNA [NM_001000711]	NM_001000711	404960	GO:0007186|GO:0050911|GO:0004984|GO:0016021	Rn.124682
A_44_P411936	0.00764759	2.7317	3.55181	4.98045	4.21846	4.27076	3.21466	4.04913	4.22669	4.95779	Ccr9	Rattus norvegicus chemokine (C-C motif) receptor 9 (Ccr9), mRNA [NM_172329]	NM_172329	282832	GO:0006935|GO:0007165|GO:0007186|GO:0030595|GO:0001584|GO:0004872|GO:0005515|GO:0016493|GO:0016020|GO:0016021	Rn.91140
A_44_P156582	0.00780207	5.39569	5.79962	5.87532	5.81852	6.41319	5.91135	5.54382	5.74111	5.89839	Cpt1b	Rattus norvegicus carnitine palmitoyltransferase 1b, muscle (Cpt1b), mRNA [NM_013200]	NM_013200	25756	GO:0006629|GO:0006631|GO:0006635|GO:0006810|GO:0015909|GO:0004095|GO:0005515|GO:0008415|GO:0016740|GO:0005739|GO:0005741|GO:0005792|GO:0016020|GO:0016021|GO:0019867	Rn.6028
A_43_P11883	0.00798608	6.57248	7.51451	7.1377	6.88514	7.81558	6.83483	6.8163	6.89397	7.65587	Tgfbr3	Rattus norvegicus transforming growth factor, beta receptor III (Tgfbr3), mRNA [NM_017256]	NM_017256	29610	GO:0001666|GO:0001837|GO:0006461|GO:0007165|GO:0007179|GO:0007181|GO:0007275|GO:0007507|GO:0030511|GO:0030512|GO:0042118|GO:0043393|GO:0004872|GO:0005024|GO:0005515|GO:0005539|GO:0048185|GO:0048603|GO:0050431|GO:0005578|GO:0005615|GO:0005737|GO:0005887|GO:0016020|GO:0016021	Rn.9953
A_44_P130360	0.00827278	4.53659	5.46747	5.10651	4.92088	6.70977	5.98753	3.88282	5.02825	4.24834	Olr825_predicted	Rattus norvegicus olfactory receptor 825 (predicted) (Olr825_predicted), mRNA [NM_001000904]	NM_001000904	405214	GO:0007165|GO:0007186|GO:0007608|GO:0050896|GO:0050911|GO:0004872|GO:0004984|GO:0016020|GO:0016021	Rn.143085
A_43_P12073	0.00831561	5.29134	5.5122	5.60452	5.3528	6.70015	5.80825	4.95964	5.42567	5.68766	Uts2r	Rattus norvegicus urotensin 2 receptor (Uts2r), mRNA [NM_020537]	NM_020537	57305	GO:0007165|GO:0007186|GO:0008015|GO:0001584|GO:0001604|GO:0004872|GO:0004930|GO:0045028|GO:0016020|GO:0016021	Rn.44230
A_44_P210262	0.00849243	2.86207	2.88288	3.28852	3.53579	4.69175	3.9932	2.79191	3.3675	3.66658	Olr483_predicted	Rattus norvegicus olfactory receptor 483 (predicted) (Olr483_predicted), mRNA [NM_001000683]	NM_001000683	404888	GO:0007186|GO:0050911|GO:0001584|GO:0004984|GO:0016021	Rn.142955
A_44_P529355	0.00849877	2.07198	2.02395	2.89795	2.15604	3.81759	3.26171	2.55311	2.50489	2.06059	Olr727_predicted	Rattus norvegicus olfactory receptor 727 (predicted) (Olr727_predicted), mRNA [NM_001000619]	NM_001000619	404811	GO:0007186|GO:0050911|GO:0004984|GO:0016021	Rn.142790
A_44_P391345	0.00863051	5.69356	6.45628	6.72216	6.2997	6.80952	5.77447	6.30083	6.25365	7.27682	Slc6a11	Rattus norvegicus solute carrier family 6 (neurotransmitter transporter, GABA), member 11 (Slc6a11), mRNA [NM_024372]	NM_024372	79213	GO:0006836|GO:0005328|GO:0005332|GO:0015293|GO:0042165|GO:0005887|GO:0016020	Rn.10545
A_42_P577136	0.00872976	4.93814	6.28994	6.25709	5.85458	6.98854	6.99165	5.79219	5.98997	5.94867	Fcer2a	Rattus norvegicus Fc receptor, IgE, low affinity II, alpha polypeptide (Fcer2a), transcript variant 1, mRNA [NM_001033924]	NM_001033924	171075	GO:0016068|GO:0004872|GO:0005529|GO:0019863|GO:0009897|GO:0016021	Rn.10326
A_44_P128101	0.00873055	7.31364	8.68281	8.72749	7.82466	9.95835	8.24293	7.72327	8.13523	8.99504	Olr1111_predicted	Rattus norvegicus olfactory receptor 1111 (predicted) (Olr1111_predicted), mRNA [NM_001000425]	NM_001000425	300205	GO:0007186|GO:0050911|GO:0004984|GO:0016021	Rn.143284
A_43_P12808	0.00875611	6.22402	5.69258	6.84069	6.61876	7.01731	6.83123	6.69742	6.70039	7.60573	Cldn11	Rattus norvegicus claudin 11 (Cldn11), mRNA [NM_053457]	NM_053457	84588	GO:0007155|GO:0007283|GO:0008366|GO:0016338|GO:0005198|GO:0005515|GO:0042802|GO:0005887|GO:0005923|GO:0016020|GO:0016021	Rn.8282
A_44_P353541	0.00892141	4.65243	5.61282	5.7851	5.47406	6.8731	6.58225	5.64004	6.21989	5.99947	Olr779_predicted	Rattus norvegicus olfactory receptor 779 (predicted) (Olr779_predicted), mRNA [NM_001000917]	NM_001000917	405232	GO:0007186|GO:0050911|GO:0004984|GO:0016021	Rn.142752
A_42_P512387	0.00903614	5.27444	6.23902	6.28158	5.80172	7.15965	6.22155	5.64398	5.87807	6.33745	Lim2	Rattus norvegicus lens intrinsic membrane protein 2 (Lim2), mRNA [NM_053771]	NM_053771	114903	GO:0008150|GO:0043010|GO:0003674|GO:0005212|GO:0005886|GO:0005923|GO:0016020|GO:0016021	Rn.9688
A_44_P557731	0.00923737	5.80524	5.52484	5.32609	5.77345	4.89062	5.34604	5.04287	5.31575	4.58521	RGD1359361	Rattus norvegicus mitochondrial carrier domain containing protein RGD1359361 (RGD1359361), mRNA [NM_001013996]	NM_001013996	306000	GO:0006811|GO:0048250|GO:0005381|GO:0005488|GO:0005506|GO:0005739|GO:0005743|GO:0016020|GO:0016021	Rn.102664
A_44_P262182	0.00946751	5.06039	5.65628	5.60898	5.85827	6.17723	5.59525	5.22507	5.73392	5.30349	Olr1148_predicted	Rattus norvegicus olfactory receptor 1148 (predicted) (Olr1148_predicted), mRNA [NM_001000875]	NM_001000875	405173	GO:0007186|GO:0050911|GO:0004984|GO:0016021	Rn.143595
A_44_P363051	0.00949001	2.49006	4.50723	5.20121	4.22368	4.62273	5.30759	4.0324	4.6048	5.03145	Olr154_predicted	Rattus norvegicus olfactory receptor 154 (predicted) (Olr154_predicted), mRNA [NM_001000547]	NM_001000547	365333	GO:0007186|GO:0050911|GO:0004984|GO:0016021	Rn.141848
A_44_P113088	0.00957275	5.05146	3.93006	4.80341	4.7507	4.35315	4.1607	4.0217	4.17977	3.99409	Slc34a2	Rattus norvegicus solute carrier family 34 (sodium phosphate), member 2 (Slc34a2), mRNA [NM_053380]	NM_053380	84395	GO:0006796|GO:0006811|GO:0006814|GO:0006817|GO:0015293|GO:0015321|GO:0031402|GO:0005624|GO:0005887|GO:0016020|GO:0016021|GO:0016324	Rn.16933
A_44_P224466	0.0098388	9.5853	10.1825	9.67797	10.2052	9.51484	10.8325	10.5009	10.4747	10.6963	Olr567_predicted	Rattus norvegicus olfactory receptor 567 (predicted) (Olr567_predicted), mRNA [NM_001000326]	NM_001000326	295806	GO:0007186|GO:0050911|GO:0004984|GO:0016021	Rn.142899
A_44_P400272	0.0100058	6.23549	6.90466	7.00188	6.77419	5.47483	6.23332	6.75055	6.40093	7.61466	Olr771_predicted	Rattus norvegicus olfactory receptor 771 (predicted) (Olr771_predicted), mRNA [NM_001000610]	NM_001000610	404799	GO:0007186|GO:0050911|GO:0004984|GO:0005529|GO:0016021	Rn.142759
A_42_P480723	0.010095	6.35353	6.95978	7.75576	7.37792	7.47955	7.03617	7.44926	7.59672	8.57842	Cd8b	Rattus norvegicus CD8 antigen, beta chain (Cd8b), mRNA [NM_031539]	NM_031539	24931	GO:0006955|GO:0007169|GO:0042110|GO:0005515|GO:0015026|GO:0042288|GO:0009897|GO:0009986|GO:0016020|GO:0016021|GO:0042101	Rn.10330
A_44_P428566	0.0103708	2.5983	2.96894	2.40427	2.38021	3.78482	2.95695	2.78417	2.33668	3.1928	Olr1052_predicted	Rattus norvegicus olfactory receptor 1052 (predicted) (Olr1052_predicted), mRNA [NM_001001363]	NM_001001363	288838	GO:0007186|GO:0050911|GO:0004984|GO:0016021	Rn.143355
A_44_P306465	0.0104466	2.55041	2.19036	4.03414	3.11397	5.05995	4.50641	3.23385	4.22599	3.94694	Olr932_predicted	Rattus norvegicus olfactory receptor 932 (predicted) (Olr932_predicted), mRNA [NM_001001386]	NM_001001386	366802	GO:0007186|GO:0050911|GO:0004984|GO:0016021	Rn.143385
A_44_P300137	0.0105073	6.55809	6.00953	6.43691	6.29259	6.18151	5.74198	5.70802	5.47907	5.76643	Atp8b3_predicted	PREDICTED: Rattus norvegicus ATPase, Class I, type 8B, member 3 (predicted) (Atp8b3_predicted), mRNA [XM_234937]		299616	GO:0006810|GO:0006812|GO:0007339|GO:0008152|GO:0015914|GO:0045332|GO:0000287|GO:0003824|GO:0004012|GO:0005524|GO:0015662|GO:0016887|GO:0000299|GO:0001669|GO:0016020|GO:0016021	Rn.51791
A_43_P11459	0.0108696	6.86299	7.91603	7.64036	7.51048	8.21496	7.5456	7.16375	7.27075	7.98455	Ednra	Rattus norvegicus endothelin receptor type A (Ednra), mRNA [NM_012550]	NM_012550	24326	GO:0001569|GO:0001666|GO:0001701|GO:0001934|GO:0006939|GO:0007165|GO:0007186|GO:0007190|GO:0007202|GO:0007204|GO:0007205|GO:0007507|GO:0007585|GO:0008283|GO:0015758|GO:0030818|GO:0042310|GO:0043278|GO:0050678|GO:0050729|GO:0051281|GO:0051482|GO:0001584|GO:0001599|GO:0004435|GO:0004872|GO:0004930|GO:0004962|GO:0005515|GO:0005887|GO:0016020|GO:0016021|GO:0030315	Rn.10915
A_44_P253439	0.0108873	3.95916	4.26515	5.74423	4.7588	6.51662	5.45755	4.75307	5.27629	5.23875	Cldn6_predicted	AGENCOURT_50155909 NCI_CGAP_Pr49 Rattus norvegicus cDNA clone IMAGE:7934003 5', mRNA sequence [DN931777]		287098	GO:0005886|GO:0005923|GO:0016021	Rn.211891
A_44_P372317	0.0109168	5.30856	6.00685	6.59179	6.13819	6.25789	5.10695	6.35541	6.50333	7.12492	Olr174_predicted	Rattus norvegicus olfactory receptor 174 (predicted) (Olr174_predicted), mRNA [NM_001001028]	NM_001001028	405914	GO:0007186|GO:0050911|GO:0004984|GO:0016021	Rn.141832
A_44_P485515	0.0110311	3.44706	3.66634	4.22804	3.95696	5.63943	4.8811	4.08304	4.60677	4.55351	RGD1308422	PREDICTED: Rattus norvegicus similar to ovarian cancer related tumor marker CA125 (RGD1308422), mRNA [XM_235886]	XM_235886	315451	GO:0006508|GO:0005509|GO:0008236|GO:0016020	Rn.83236
A_44_P285601	0.011311	5.1642	5.53003	6.16685	5.64875	6.04854	4.16146	5.56784	5.36218	6.45847	Olr94_predicted	Rattus norvegicus olfactory receptor 94 (predicted) (Olr94_predicted), mRNA [NM_001001023]	NM_001001023	405908	GO:0007186|GO:0050911|GO:0004984|GO:0016021	Rn.141893
A_44_P227175	0.0113698	2.16216	2.91888	3.89831	3.70762	5.35292	4.5805	3.52416	3.64397	3.78599	RGD1306797_predicted	PREDICTED: Rattus norvegicus similar to putative pheromone receptor V2R2 (predicted) (RGD1306797_predicted), mRNA [XR_008146]	XR_008146	310465	GO:0007186|GO:0004930|GO:0005615	Rn.195777
A_44_P292568	0.0116948	5.98028	6.46055	6.74808	6.51108	7.07836	7.23339	7.04633	7.25961	7.73413	Olr233_predicted	Rattus norvegicus olfactory receptor 233 (predicted) (Olr233_predicted), mRNA [NM_001000207]	NM_001000207	293377	GO:0007186|GO:0050911|GO:0004984|GO:0016021	Rn.141786
A_44_P531675	0.0119441	4.62479	6.11295	6.27747	5.24206	7.41687	6.35039	5.30404	5.84047	6.42392	Olr1471_predicted	Rattus norvegicus olfactory receptor 1471 (predicted) (Olr1471_predicted), mRNA [NM_001000722]	NM_001000722	404974	GO:0007186|GO:0050911|GO:0004984|GO:0016021	Rn.142097
A_44_P419056	0.0119618	2.36192	3.61745	3.65852	2.24832	2.84398	2.26347	2.62419	2.76941	3.94538	Olr491_predicted	Rattus norvegicus olfactory receptor 491 (predicted) (Olr491_predicted), mRNA [NM_001000932]	NM_001000932	405252	GO:0007186|GO:0050911|GO:0004984|GO:0016021	Rn.142949
A_43_P16064	0.0121335	2.61279	2.36539	3.71442	3.66174	4.09616	3.67324	3.57351	3.46547	3.94583	Olr1696	Rattus norvegicus olfactory receptor 1696 (Olr1696), mRNA [NM_206850]	NM_206850	294158	GO:0007165|GO:0007186|GO:0007608|GO:0050896|GO:0050911|GO:0004872|GO:0004984|GO:0016020|GO:0016021	Rn.215727
A_44_P325571	0.0121728	2.11525	3.41777	4.11827	3.45814	3.77674	4.26568	4.57188	5.09176	5.82421	Olr349_predicted	Rattus norvegicus olfactory receptor 349 (predicted) (Olr349_predicted), mRNA [NM_001001019]	NM_001001019	405393	GO:0007186|GO:0050911|GO:0004984|GO:0016021	Rn.141689
A_44_P139819	0.012189	2.55796	3.78824	4.88566	4.05756	5.5764	4.35079	4.18772	4.47489	4.8825	Olr429_predicted	Rattus norvegicus olfactory receptor 429 (predicted) (Olr429_predicted), mRNA [NM_001000395]	NM_001000395	296690	GO:0007186|GO:0050911|GO:0004984|GO:0016021	Rn.143013
A_44_P552645	0.0126452	3.36529	3.50501	3.62897	3.01119	5.08667	4.02657	2.26309	2.92529	3.49436	Olr951_predicted	Rattus norvegicus olfactory receptor 951 (predicted) (Olr951_predicted), mRNA [NM_001000073]	NM_001000073	288879	GO:0007186|GO:0050911|GO:0004984|GO:0016021	Rn.143379
A_44_P262199	0.0126819	5.6391	5.00812	5.66441	5.28924	5.32919	4.73848	4.44694	5.61026	5.03024	Olr1581_predicted	Rattus norvegicus olfactory receptor 1581 (predicted) (Olr1581_predicted), mRNA [NM_001000533]	NM_001000533	364054	GO:0007186|GO:0050911|GO:0004984|GO:0016021	Rn.142345
A_44_P510528	0.0127416	4.54846	5.28363	5.58516	5.18261	4.9413	3.97525	5.40767	5.46453	6.23691	Olr1635_predicted	Rattus norvegicus olfactory receptor 1635 (predicted) (Olr1635_predicted), mRNA [NM_001000970]	NM_001000970	405325	GO:0007186|GO:0050911|GO:0004867|GO:0004984|GO:0016021	Rn.142438
A_44_P503835	0.0130362	3.32346	5.16932	4.51078	4.47992	5.5718	5.08907	4.58944	4.6629	4.89278	RGD1563190_predicted	PREDICTED: Rattus norvegicus similar to hypothetical protein 4933430J11 (predicted) (RGD1563190_predicted), mRNA [XM_344485]	XM_344485	364513	GO:0004872|GO:0016021	Rn.199000
A_44_P247784	0.0130442	3.5919	3.90345	5.12756	4.79547	4.24207	3.89749	4.76506	4.52127	5.47121	Ugt2b3	Rattus norvegicus UDP glycosyltransferase 2 family, member 3 (Ugt2b3), mRNA [NM_153314]	NM_153314	266685	GO:0006805|GO:0008152|GO:0008202|GO:0015020|GO:0005783|GO:0005792|GO:0016020|GO:0016021	Rn.24945
A_44_P313608	0.013205	5.68995	6.42505	7.06847	6.53066	7.14501	5.19906	6.42809	6.17044	7.45749	Olr901_predicted	Rattus norvegicus olfactory receptor 901 (predicted) (Olr901_predicted), mRNA [NM_001000057]	NM_001000057	288810	GO:0007186|GO:0050911|GO:0004984|GO:0016021	Rn.138130
A_44_P153755	0.0133487	5.04502	5.44184	5.07398	5.16816	6.24344	5.5515	3.84206	4.4233	5.1333	Fshr	Rattus norvegicus follicle stimulating hormone receptor (Fshr), mRNA [NM_199237]	NM_199237	25449	GO:0007165|GO:0007186|GO:0007189|GO:0007283|GO:0007292|GO:0008585|GO:0042699|GO:0045056|GO:0004872|GO:0004930|GO:0004963|GO:0005515|GO:0016500|GO:0005615|GO:0005768|GO:0005886|GO:0009986|GO:0016020|GO:0016021	Rn.162843
A_44_P414535	0.0133888	7.07792	7.08803	8.16898	7.51216	8.00759	7.22474	7.15048	7.16157	7.82406	Cacna1h	AF290213 Rattus norvegicus calcium channel alpha-1-H subunit mRNA, complete cds [AF290213]	AF290213	114862	GO:0006811|GO:0006816|GO:0006936|GO:0007517|GO:0007520|GO:0008016|GO:0005245|GO:0005509|GO:0008332|GO:0005634|GO:0005737|GO:0005886|GO:0005891|GO:0016020|GO:0016021|GO:0030425|GO:0043204	Rn.49178
A_44_P367698	0.0134556	5.89303	4.0531	5.21638	4.80174	4.86397	6.5351	5.7924	5.88976	5.03609	Dio2	Rattus norvegicus deiodinase, iodothyronine, type II (Dio2), mRNA [NM_031720]	NM_031720	65162	GO:0001514|GO:0006590|GO:0009409|GO:0042403|GO:0042404|GO:0042446|GO:0004800|GO:0008430|GO:0005615|GO:0016020|GO:0016021	Rn.88380
A_44_P557303	0.0135595	6.33191	7.26193	7.30074	6.83616	7.94369	7.41737	6.70395	7.03185	6.72999	Olr575_predicted	Rattus norvegicus olfactory receptor 575 (predicted) (Olr575_predicted), mRNA [NM_001000327]	NM_001000327	295813	GO:0007186|GO:0050911|GO:0004984|GO:0016021	Rn.142897
A_44_P503745	0.01368	3.49268	3.4941	3.94857	3.62061	4.61808	3.67074	3.40616	3.7226	3.32456	Gpr139	Rattus norvegicus G protein-coupled receptor 139 (Gpr139), mRNA [NM_001024241]	NM_001024241	293545	GO:0007165|GO:0007200|GO:0001584|GO:0004872|GO:0008188|GO:0046983|GO:0016020|GO:0016021	Rn.215835
A_44_P433223	0.013723	6.65813	7.42371	7.32033	6.97156	7.95352	7.23206	7.2189	7.10486	7.36018	Olr247_predicted	Rattus norvegicus olfactory receptor 247 (predicted) (Olr247_predicted), mRNA [NM_001000217]	NM_001000217	293392	GO:0007186|GO:0050911|GO:0004984|GO:0016021	Rn.141776
A_44_P936248	0.013859	13.0651	12.8072	13.0169	13.0888	13.1018	12.7794	12.7167	12.9173	12.9852	Slc24a3	PREDICTED: Rattus norvegicus solute carrier family 24 (sodium [XM_342533]	XM_342533	85267	GO:0006811|GO:0006812|GO:0006813|GO:0006814|GO:0006816|GO:0006874|GO:0005509|GO:0008273|GO:0015293|GO:0015297|GO:0030955|GO:0031402|GO:0005886|GO:0016020|GO:0016021	Rn.206123
A_42_P624309	0.0138953	6.93019	6.79067	7.08237	7.26997	7.04047	6.94814	8.03453	7.91354	7.97901	Ltc4s	Rattus norvegicus leukotriene C4 synthase (Ltc4s), mRNA [NM_053639]	NM_053639	114097	GO:0006691|GO:0019370|GO:0004464|GO:0008047|GO:0005615|GO:0016021	Rn.38594
A_44_P557273	0.0139437	2.10481	5.1076	4.32544	3.56893	4.5516	4.53993	3.86473	4.27899	4.9634	Olr1316_predicted	Rattus norvegicus olfactory receptor 1316 (predicted) (Olr1316_predicted), mRNA [NM_001000793]	NM_001000793	405077	GO:0007186|GO:0050911|GO:0004984|GO:0016021	Rn.143481
A_44_P189393	0.0139832	5.40977	6.48171	6.64746	5.74084	7.54812	6.64697	5.79272	6.4538	6.17827	Olr1230_predicted	Rattus norvegicus olfactory receptor 1230 (predicted) (Olr1230_predicted), mRNA [NM_001000595]	NM_001000595	367060	GO:0007186|GO:0050911|GO:0004984|GO:0016021	Rn.143539
A_44_P266908	0.0147687	2.02411	2.69009	3.47044	3.14677	3.17013	2.7452	3.33647	3.72133	3.72493	Olr143_predicted	Rattus norvegicus olfactory receptor 143 (predicted) (Olr143_predicted), mRNA [NM_001000163]	NM_001000163	293281	GO:0007186|GO:0050911|GO:0004984|GO:0016021	Rn.141855
A_44_P468224	0.0150939	3.32047	3.01118	4.27525	3.66671	5.39969	4.82724	4.26144	4.20277	4.03945	Olr1394_predicted	Rattus norvegicus olfactory receptor 1394 (predicted) (Olr1394_predicted), mRNA [NM_001001091]	NM_001001091	405985	GO:0007186|GO:0050911|GO:0004984|GO:0016021	Rn.142172
A_44_P414242	0.0151351	3.42677	2.65802	3.33533	2.83497	4.37317	3.79559	2.68942	2.41135	2.6362	Grm6	Rattus norvegicus glutamate receptor, metabotropic 6 (Grm6), mRNA [NM_022920]	NM_022920	24419	GO:0007165|GO:0007186|GO:0007196|GO:0007216|GO:0007268|GO:0007601|GO:0007626|GO:0009584|GO:0050896|GO:0001640|GO:0001642|GO:0004872|GO:0008067|GO:0005887|GO:0016020|GO:0016021	Rn.44615
A_44_P335125	0.0157939	2.48472	3.26761	3.75894	3.73913	3.63713	2.91891	3.79697	3.82715	4.55998	Grpr	Rattus norvegicus gastrin releasing peptide receptor (Grpr), mRNA [NM_012706]	NM_012706	24938	GO:0007165|GO:0007186|GO:0008283|GO:0042127|GO:0001584|GO:0004872|GO:0004946|GO:0004983|GO:0008528|GO:0005886|GO:0005887|GO:0016020|GO:0016021	Rn.10316
A_44_P416899	0.015817	2.22611	2.41959	3.83195	3.40501	3.29244	3.13029	3.64555	4.09907	4.34737	Ppyr1	Rattus norvegicus pancreatic polypeptide receptor 1 (Ppyr1), mRNA [NM_031581]	NM_031581	29471	GO:0007165|GO:0007186|GO:0007586|GO:0007631|GO:0008015|GO:0001584|GO:0001601|GO:0001602|GO:0003824|GO:0004872|GO:0042277|GO:0005887|GO:0016020|GO:0016021	Rn.10574
A_44_P391134	0.0160633	4.03339	4.67259	4.21108	4.37805	5.47674	4.83547	3.59017	3.9481	4.26482	Olr1365_predicted	Rattus norvegicus olfactory receptor 1365 (predicted) (Olr1365_predicted), mRNA [NM_214824]	NM_214824	287081	GO:0007186|GO:0050911|GO:0004984|GO:0016021	Rn.142201
A_42_P819194	0.0161419	4.54992	5.16154	5.83432	5.75834	6.15389	4.91303	5.25667	4.76586	6.05634	Dpep1	Dipeptidase 1 precursor (EC 3.4.13.19) (Microsomal dipeptidase) (Renal dipeptidase). [Source:Uniprot/SWISSPROT;Acc:P31430] [ENSRNOT00000021397]		94199	GO:0006508|GO:0004237|GO:0008237|GO:0008239|GO:0008270|GO:0016805|GO:0046872|GO:0048503|GO:0005615|GO:0005783|GO:0005792|GO:0016020	Rn.6051
A_44_P374756	0.0163055	3.24135	5.00669	5.14372	4.59414	5.65276	5.24531	4.2556	4.80469	4.66277	Olr1540_predicted	Rattus norvegicus olfactory receptor 1540 (predicted) (Olr1540_predicted), mRNA [NM_001001383]	NM_001001383	363762	GO:0007186|GO:0050911|GO:0004984|GO:0016021	Rn.142268
A_44_P512906	0.0165629	6.37588	7.51407	7.64231	7.04059	8.47415	7.21973	6.72385	7.1118	7.98711	Olr756_predicted	Rattus norvegicus olfactory receptor 756 (predicted) (Olr756_predicted), mRNA [NM_001000614]	NM_001000614	404803	GO:0007186|GO:0050911|GO:0004984|GO:0016021	Rn.142768
A_44_P391085	0.0165941	2.55475	3.51013	3.86401	3.93964	3.89692	3.51901	3.98443	3.73418	4.59235	Olr1126_predicted	Rattus norvegicus olfactory receptor 1126 (predicted) (Olr1126_predicted), mRNA [NM_001000880]	NM_001000880	405179	GO:0007186|GO:0050911|GO:0004984|GO:0016021	Rn.143609
A_44_P527144	0.0168583	6.71963	6.54106	6.70618	6.73859	6.23719	6.01751	5.89413	6.409	5.54653	St6gal2	PREDICTED: Rattus norvegicus beta galactoside alpha 2,6 sialyltransferase 2 (St6gal2), mRNA [XM_236826]	XM_236826	301155	GO:0006486|GO:0008373|GO:0030173	Rn.214119
A_43_P12196	0.0169422	3.75116	5.12053	4.90799	4.19904	4.76573	4.8053	4.17293	4.46537	4.64571	Nmur2	Rattus norvegicus neuromedin U receptor 2 (Nmur2), mRNA [NM_022275]	NM_022275	64042	GO:0006816|GO:0007165|GO:0007186|GO:0007200|GO:0007204|GO:0007218|GO:0007417|GO:0019226|GO:0043006|GO:0045045|GO:0048016|GO:0050482|GO:0001584|GO:0001607|GO:0004872|GO:0004930|GO:0005229|GO:0005525|GO:0008188|GO:0016020|GO:0016021	Rn.160579
A_43_P15513	0.0175602	2.97544	3.82722	4.59304	4.39996	5.1103	4.83898	4.10486	4.42711	3.94087	Ltb4r2	Rattus norvegicus leukotriene B4 receptor 2 (Ltb4r2), mRNA [NM_053640]	NM_053640	114098	GO:0007165|GO:0007186|GO:0001632|GO:0004872|GO:0005624|GO:0016020|GO:0016021	Rn.74251
A_44_P130380	0.0176871	2.83803	3.63588	5.09275	4.21589	4.09876	3.5773	4.44674	3.99661	5.00417	Olr1250_predicted	Rattus norvegicus olfactory receptor 1250 (predicted) (Olr1250_predicted), mRNA [NM_001000806]	NM_001000806	405092	GO:0007186|GO:0050911|GO:0004984|GO:0016021	Rn.143520
A_44_P503326	0.0181346	3.26821	5.55416	5.82024	5.21432	5.3887	5.97992	4.70251	5.08849	5.88601	Olr486_predicted	Rattus norvegicus olfactory receptor 486 (predicted) (Olr486_predicted), mRNA [NM_001000682]	NM_001000682	404887	GO:0007186|GO:0050911|GO:0004984|GO:0016021	Rn.142952
A_44_P343615	0.0182136	2.71854	2.93599	3.97428	3.75877	4.11607	3.8419	3.05553	3.47382	3.42971	Agtr2	Rattus norvegicus angiotensin II receptor, type 2 (Agtr2), mRNA [NM_012494]	NM_012494	24182	GO:0006883|GO:0006915|GO:0007165|GO:0007186|GO:0007610|GO:0008217|GO:0030147|GO:0030182|GO:0042990|GO:0045909|GO:0001584|GO:0004860|GO:0004872|GO:0004945|GO:0004947|GO:0005515|GO:0008134|GO:0017046|GO:0045028|GO:0005886|GO:0005887|GO:0016020|GO:0016021|GO:0048471	Rn.162367
A_44_P545605	0.0183784	3.46649	4.64173	4.75349	4.28391	5.0416	3.39272	4.00565	3.84972	5.20552	Olr462_predicted	Rattus norvegicus olfactory receptor 462 (predicted) (Olr462_predicted), mRNA [NM_001000295]	NM_001000295	295732	GO:0007186|GO:0050911|GO:0004984|GO:0016021	Rn.142973
A_44_P165653	0.0188099	3.00018	4.00072	3.91342	3.53229	4.99027	4.79161	3.75941	3.91204	4.06882	Olr576_predicted	Rattus norvegicus olfactory receptor 576 (predicted) (Olr576_predicted), mRNA [NM_001000328]	NM_001000328	295814	GO:0007186|GO:0050911|GO:0004984|GO:0016021	Rn.142896
A_44_P278479	0.0192356	2.42661	2.20408	3.97507	3.30808	4.62917	4.18289	3.39138	3.73575	3.98034	Olr1084_predicted	Rattus norvegicus olfactory receptor 1084 (predicted) (Olr1084_predicted), mRNA [NM_001000709]	NM_001000709	404958	GO:0007186|GO:0050911|GO:0004984|GO:0016021	Rn.143334
A_44_P397952	0.0193195	5.85976	6.80662	6.72144	6.22285	7.76377	6.46259	6.01765	6.67058	6.81255	Olr1691_predicted	Rattus norvegicus olfactory receptor 1691 (predicted) (Olr1691_predicted), mRNA [NM_001000273]	NM_001000273	294161	GO:0007186|GO:0050911|GO:0004984|GO:0016021	Rn.142686
A_44_P360600	0.0197436	1.89897	3.17738	3.88953	3.4353	4.31627	3.43761	3.62826	3.59073	4.13745	Olr803_predicted	Rattus norvegicus olfactory receptor 803 (predicted) (Olr803_predicted), mRNA [NM_001000853]	NM_001000853	405143	GO:0007186|GO:0050911|GO:0004984|GO:0016021	Rn.143119
A_42_P817214	0.0197478	2.48577	2.42056	3.31654	3.42754	2.83641	2.49479	4.11211	4.87181	4.0207	Sp3111	Rattus norvegicus sperm protein 3111 (Sp3111), mRNA [NM_181082]	NM_181082	293743	GO:0007165|GO:0004872|GO:0016021	Rn.92466
A_44_P359745	0.019851	7.07583	6.52258	6.9699	6.5209	6.67487	6.57836	5.60206	5.77102	5.62817	Bcan	Rattus norvegicus brevican (Bcan), transcript variant 2, mRNA [NM_012916]	NM_012916	25393	GO:0007155|GO:0048168|GO:0005509|GO:0005529|GO:0005540|GO:0048503|GO:0016020|GO:0030672|GO:0045202	Rn.10315
A_44_P489380	0.0200812	3.35464	4.77692	5.56128	4.13686	6.34084	5.15713	4.15229	4.57866	5.33443	Olr69_predicted	Rattus norvegicus olfactory receptor 69 (predicted) (Olr69_predicted), mRNA [NM_001001280]	NM_001001280	365326	GO:0007186|GO:0050911|GO:0004984|GO:0016021	Rn.141914
A_42_P773675	0.0202056	5.58963	4.80259	5.28667	5.08343	4.88641	4.36758	4.72134	4.56877	4.69146	Edg8	Rattus norvegicus endothelial differentiation, sphingolipid G-protein-coupled receptor, 8 (Edg8), mRNA [NM_021775]	NM_021775	60399	GO:0007165|GO:0007186|GO:0045664|GO:0001584|GO:0001619|GO:0004872|GO:0004930|GO:0005886|GO:0016020|GO:0016021	Rn.45601
A_44_P205704	0.0204397	2.80742	3.46241	2.46105	2.20881	3.98101	3.08073	2.20449	2.46663	2.86848	Olr1437_predicted	Rattus norvegicus olfactory receptor 1437 (predicted) (Olr1437_predicted), mRNA [NM_001000015]	NM_001000015	287325	GO:0007186|GO:0050911|GO:0004984|GO:0016021	Rn.142136
A_44_P228903	0.020483	2.58422	2.77353	3.73212	3.74181	3.62015	3.18898	3.5898	3.46804	3.29653	Ccbp2	Rattus norvegicus chemokine binding protein 2 (Ccbp2), mRNA [NM_078621]	NM_078621	140473	GO:0006935|GO:0006955|GO:0007165|GO:0007186|GO:0007275|GO:0001584|GO:0004872|GO:0005515|GO:0016493|GO:0016494|GO:0019957|GO:0005886|GO:0005887|GO:0016020|GO:0016021	Rn.212750
A_44_P104737	0.0204834	3.75511	5.52862	5.95955	5.19923	6.37624	5.8547	5.20969	5.39721	5.39464	Olr410_predicted	Rattus norvegicus olfactory receptor 410 (predicted) (Olr410_predicted), mRNA [NM_001000969]	NM_001000969	405322	GO:0007186|GO:0050911|GO:0001584|GO:0004984|GO:0016021	Rn.143029
A_44_P461171	0.0206961	2.43712	4.05226	5.23689	4.40128	4.95197	4.6502	4.23174	4.90799	5.48381	V1rb7	Rattus norvegicus vomeronasal 1 receptor, B7 (V1rb7), mRNA [NM_173112]	NM_173112	286892	GO:0007165|GO:0007186|GO:0007608|GO:0019236|GO:0001584|GO:0004872|GO:0004984|GO:0016503|GO:0016020|GO:0016021	Rn.10227
A_44_P536192	0.0209221	4.68803	5.78924	6.2601	5.7798	6.16494	4.73999	5.57251	5.20585	6.67615	Olr704_predicted	Rattus norvegicus olfactory receptor 704 (predicted) (Olr704_predicted), mRNA [NM_001000626]	NM_001000626	404818	GO:0007186|GO:0050911|GO:0004984|GO:0005529|GO:0016021	Rn.142809
A_44_P519978	0.021017	2.54047	4.06688	4.73617	4.06197	3.34099	3.39815	4.52528	4.27238	5.45061	Olr544_predicted	Rattus norvegicus olfactory receptor 544 (predicted) (Olr544_predicted), mRNA [NM_001001052]	NM_001001052	405940	GO:0007186|GO:0050911|GO:0004984|GO:0016021	Rn.142915
A_42_P791512	0.0210761	5.35091	3.06959	5.2706	5.21709	5.71238	4.69296	4.34278	4.5104	4.34479	Mep1a	Rattus norvegicus meprin 1 alpha (Mep1a), mRNA [NM_013143]	NM_013143	25684	GO:0006508|GO:0007586|GO:0004238|GO:0008237|GO:0008270|GO:0008533|GO:0046872|GO:0005615|GO:0005625|GO:0005887|GO:0005902|GO:0016020|GO:0016021|GO:0017090	Rn.16265
A_43_P21084	0.0218753	6.73838	7.88029	7.63633	7.55099	8.28268	7.87411	7.15646	7.31185	7.45973	LOC297570	PREDICTED: Rattus norvegicus similar to peroxisome biogenesis factor 26 (LOC297570), mRNA [XM_232260]	XM_232260	297570	GO:0045046|GO:0005515|GO:0005779	Rn.99299
A_44_P501139	0.0219531	5.35077	5.42839	5.53242	4.89912	4.2453	4.15582	4.6319	4.51308	4.89356	Mtnr1a	Melatonin receptor type 1A (Mel-1A-R) (Mel1a melatonin receptor) (Fragment). [Source:Uniprot/SWISSPROT;Acc:P49218] [ENSRNOT00000039331]		114211	GO:0007165|GO:0007186|GO:0007623|GO:0004872|GO:0004983|GO:0008502|GO:0016020|GO:0016021	Rn.92357
A_44_P536210	0.0220329	4.92504	5.80694	6.26257	5.51211	5.62158	4.16555	5.29486	5.70979	6.47594	Olr110_predicted	Rattus norvegicus olfactory receptor 110 (predicted) (Olr110_predicted), mRNA [NM_001000743]	NM_001000743	405007	GO:0007186|GO:0050911|GO:0004984|GO:0016021	Rn.141881
A_44_P111754	0.0221264	3.37947	4.17393	4.56072	4.16115	5.06115	3.33233	3.63848	3.71674	4.51434	Olr1405_predicted	Rattus norvegicus olfactory receptor 1405 (predicted) (Olr1405_predicted), mRNA [NM_001001012]	NM_001001012	405386	GO:0007186|GO:0050911|GO:0004984|GO:0016021	Rn.142165
A_44_P365351	0.0222229	2.97615	3.63591	4.27974	3.72821	6.37931	5.13522	4.28476	4.15521	4.3791	Olr1346	Rattus norvegicus olfactory receptor 1346 (Olr1346), mRNA [NM_001000520]	NM_001000520	316633	GO:0007165|GO:0007186|GO:0007608|GO:0050896|GO:0050911|GO:0004872|GO:0004984|GO:0016020|GO:0016021	Rn.110764
A_44_P367779	0.0223928	5.61155	4.95953	5.13321	5.63853	4.1633	5.65018	5.66648	5.09887	4.30197	Cd38	Rattus norvegicus CD38 antigen (Cd38), mRNA [NM_013127]	NM_013127	25668	GO:0006091|GO:0007165|GO:0008624|GO:0003953|GO:0016798|GO:0016849|GO:0005624|GO:0005634|GO:0005886|GO:0016020|GO:0016021	Rn.11414
A_44_P243037	0.0226374	5.91777	7.21385	7.36356	6.68842	7.65933	7.92573	7.47303	7.84097	8.44671	Olr1657_predicted	Rattus norvegicus olfactory receptor 1657 (predicted) (Olr1657_predicted), mRNA [NM_001000536]	NM_001000536	364726	GO:0007186|GO:0050911|GO:0004984|GO:0016021	Rn.142507
A_43_P12160	0.0234373	7.43549	7.00574	7.08947	6.93537	6.79722	6.69805	6.31619	6.89933	6.44764	Unc5b	Rattus norvegicus unc-5 homolog B (C. elegans) (Unc5b), mRNA [NM_022207]	NM_022207	60630	GO:0006915|GO:0007165|GO:0007275|GO:0007411|GO:0004872|GO:0005042|GO:0005515|GO:0016020|GO:0016021	Rn.34617
A_44_P422032	0.0235505	5.78796	6.1169	6.10431	6.24307	6.95729	6.64739	5.39699	6.09462	5.62719	Jph2	Rattus norvegicus junctophilin 2 (Jph2), mRNA [NM_001037974]	NM_001037974	296345	GO:0005975|GO:0007204|GO:0007275|GO:0005515|GO:0009045|GO:0005624|GO:0005792|GO:0016020|GO:0016021|GO:0016529|GO:0030018	Rn.215044
A_44_P501005	0.0236692	4.68299	5.55049	5.69863	5.46518	5.57247	5.09569	5.89011	5.70197	6.58782	Olr323_predicted	Rattus norvegicus olfactory receptor 323 (predicted) (Olr323_predicted), mRNA [NM_001000245]	NM_001000245	293761	GO:0007186|GO:0050911|GO:0004984|GO:0016021	Rn.141707
A_44_P358308	0.0236977	2.82554	4.65307	4.88566	4.4057	4.28788	3.40541	4.02527	4.06698	5.23206	Olr530_predicted	Rattus norvegicus olfactory receptor 530 (predicted) (Olr530_predicted), mRNA [NM_001001376]	NM_001001376	295786	GO:0007186|GO:0050911|GO:0004984|GO:0016021	Rn.142926
A_44_P472855	0.0240278	3.27648	4.61367	4.52389	4.42237	5.74967	5.94351	3.92353	5.32034	5.46142	Olr1279_predicted	Rattus norvegicus olfactory receptor 1279 (predicted) (Olr1279_predicted), mRNA [NM_001000961]	NM_001000961	405313	GO:0007186|GO:0050911|GO:0004984|GO:0016021	Rn.143503
A_44_P151574	0.0243873	6.89282	7.86177	8.105	7.54628	8.61216	7.58082	7.44405	7.79622	8.33852	Olr1401_predicted	Rattus norvegicus olfactory receptor 1401 (predicted) (Olr1401_predicted), mRNA [NM_001000003]	NM_001000003	287247	GO:0007186|GO:0050911|GO:0004984|GO:0016021	Rn.142166
A_44_P351275	0.0248429	2.61008	3.08625	4.66249	3.27978	4.66235	3.85186	3.40286	3.84168	4.20478	Olr1765_predicted	Rattus norvegicus olfactory receptor 1765 (predicted) (Olr1765_predicted), mRNA [NM_001000489]	NM_001000489	302821	GO:0007186|GO:0050911|GO:0004984|GO:0016021	Rn.143700
A_44_P550263	0.0248854	5.65628	6.32719	6.56769	6.20033	7.45718	6.11022	6.23613	5.93157	7.17736	Olr1720_predicted	Rattus norvegicus olfactory receptor 1720 (predicted) (Olr1720_predicted), mRNA [NM_001001116]	NM_001001116	406015	GO:0007186|GO:0050911|GO:0004984|GO:0016021	Rn.142671
A_44_P257400	0.0249274	3.69666	4.05083	4.80864	4.60358	3.8727	3.59861	4.41774	3.62472	4.70853	Olr1704_predicted	Rattus norvegicus olfactory receptor 1704 (predicted) (Olr1704_predicted), mRNA [NM_001000271]	NM_001000271	294155	GO:0007186|GO:0050911|GO:0004984|GO:0016021	Rn.142677
A_44_P379412	0.0249804	5.18524	4.85842	6.04115	6.05578	4.81809	4.40957	5.16766	3.69158	4.76377	Btnl8	Rattus norvegicus butyrophilin-like 8 (Btnl8), mRNA [NM_212489]	NM_212489	406160	GO:0050776	Rn.198088
A_44_P525222	0.0252235	5.39648	5.91998	6.03334	5.80003	6.38302	5.2526	6.00074	5.823	6.72154	Rln3r1	Rattus norvegicus relaxin 3 receptor 1 (Rln3r1), mRNA [NM_001008310]	NM_001008310	294807	GO:0007186|GO:0051482|GO:0001584|GO:0004872|GO:0004930|GO:0004982|GO:0008528|GO:0005887|GO:0016020|GO:0016021	Rn.127658
A_44_P945986	0.0253736	8.41045	8.27027	8.72424	8.26352	8.38911	8.37446	8.07194	8.00462	7.91562	Slc25a18	Rattus norvegicus solute carrier family 25 member 18 (Slc25a18), mRNA [NM_001044280]	NM_001044280	681896	GO:0006810|GO:0005488|GO:0015293|GO:0005739|GO:0005743|GO:0016020|GO:0016021	Rn.42043
A_44_P153891	0.0262754	2.5866	3.32723	3.80666	3.17595	3.35161	2.54	3.96368	4.09842	4.48588	Olr878_predicted	Rattus norvegicus olfactory receptor 878 (predicted) (Olr878_predicted), mRNA [NM_001000497]	NM_001000497	304610	GO:0007186|GO:0050911|GO:0004984|GO:0016021	Rn.143406
A_44_P309097	0.0262979	3.11444	3.14746	2.86025	2.40679	4.16671	3.89203	2.69705	3.10373	2.79398	Sctr	Rattus norvegicus secretin receptor (Sctr), mRNA [NM_031115]	NM_031115	81779	GO:0007165|GO:0007186|GO:0007586|GO:0007588|GO:0004872|GO:0004930|GO:0004999|GO:0015055|GO:0042277|GO:0005887|GO:0016020|GO:0016021	Rn.32256
A_44_P477406	0.0263101	9.20419	9.42264	9.89114	10.1448	10.2001	10.0402	9.68865	9.25722	9.74329	Slc2a4	Rattus norvegicus solute carrier family 2 (facilitated glucose transporter), member 4 (Slc2a4), mRNA [NM_012751]	NM_012751	25139	GO:0005975|GO:0008643|GO:0015758|GO:0042593|GO:0005215|GO:0005351|GO:0005355|GO:0005360|GO:0005515|GO:0000299|GO:0005624|GO:0005625|GO:0005768|GO:0005792|GO:0005886|GO:0005887|GO:0009897|GO:0012506|GO:0016020|GO:0016021|GO:0030659|GO:0048471	Rn.1314
A_44_P153825	0.0266327	4.89716	5.83077	5.85508	5.17701	6.79713	5.84024	4.66264	5.34411	5.13837	Olr830_predicted	Rattus norvegicus olfactory receptor 830 (predicted) (Olr830_predicted), mRNA [NM_001000900]	NM_001000900	405210	GO:0007186|GO:0050911|GO:0004984|GO:0016021	Rn.143080
A_44_P423715	0.0271776	3.391	3.76131	4.01953	3.64645	2.81365	2.96108	3.49457	3.24052	4.39954	Olr826_predicted	Rattus norvegicus olfactory receptor 826 (predicted) (Olr826_predicted), mRNA [NM_001000903]	NM_001000903	405213	GO:0007165|GO:0007186|GO:0007608|GO:0050896|GO:0050911|GO:0004872|GO:0004984|GO:0016020|GO:0016021	Rn.143084
A_44_P332568	0.0286249	7.07737	7.6239	7.22419	7.63773	6.48677	7.12268	7.60915	7.88372	8.33962	Olr1381_predicted	Rattus norvegicus olfactory receptor 1381 (predicted) (Olr1381_predicted), mRNA [NM_001000523]	NM_001000523	363549	GO:0007186|GO:0050911|GO:0004984|GO:0016021	Rn.142191
A_44_P114052	0.0288718	3.34519	4.09583	4.53786	4.23736	5.91112	4.78993	4.38763	3.89072	4.44524	Htr6	Rattus norvegicus 5-hydroxytryptamine (serotonin) receptor 6 (Htr6), mRNA [NM_024365]	NM_024365	64354	GO:0007165|GO:0007187|GO:0007268|GO:0001584|GO:0004872|GO:0004969|GO:0004993|GO:0005887|GO:0016020|GO:0016021	Rn.10552
A_44_P433378	0.0289394	5.16185	6.02125	6.49091	5.39049	6.444	6.38007	5.71429	5.7401	6.33945	Gpr55_predicted	G protein-coupled receptor (Fragment). [Source:Uniprot/SPTREMBL;Acc:Q9WU09] [ENSRNOT00000023546]		501177	GO:0007165|GO:0007186|GO:0001584|GO:0004872|GO:0016020|GO:0016021
A_44_P358558	0.0291187	4.64688	5.05282	6.00044	5.67682	5.67505	4.62172	5.73099	5.35693	6.59824	RGD1562697_predicted	similar to vomeronasal 2, receptor, 2 (LOC679836), mRNA [Source:RefSeq_dna;Acc:XR_005588] [ENSRNOT00000044016]		308257	GO:0006306|GO:0003677|GO:0008067|GO:0008170|GO:0016020	Rn.145806
A_44_P194029	0.0292995	2.66827	5.07893	5.32342	4.50799	5.23317	5.8913	4.56806	5.10573	5.46742	Olr799_predicted	Rattus norvegicus olfactory receptor 799 (predicted) (Olr799_predicted), mRNA [NM_001000854]	NM_001000854	405144	GO:0007186|GO:0050911|GO:0004984|GO:0016021	Rn.143125
A_44_P386757	0.0293705	2.10158	2.79961	4.00596	3.87248	3.75527	3.71666	3.45348	3.98953	4.25329	RGD1561133_predicted	PREDICTED: Rattus norvegicus similar to putative pheromone receptor (Go-VN2) (predicted) (RGD1561133_predicted), mRNA [XM_222983]	XM_222983	289295	GO:0008067|GO:0016020	Rn.195723
A_44_P316381	0.0297257	5.60963	5.63098	5.56128	5.94246	5.09547	5.70712	5.75738	5.72082	5.54707	Sorcs2_predicted	Rattus norvegicus similar to VPS10 domain receptor protein SorCS2 (LOC305438), mRNA [XM_223522]	XM_223522	305438	GO:0007218|GO:0005515|GO:0005529|GO:0008188|GO:0005615|GO:0016020|GO:0016021	Rn.41133
A_44_P348912	0.0300544	2.34374	2.9202	3.46267	3.26243	3.03616	2.39503	3.01273	3.19356	3.53642	Olr260_predicted	Rattus norvegicus olfactory receptor 260 (predicted) (Olr260_predicted), mRNA [NM_001000946]	NM_001000946	405290	GO:0007186|GO:0050911|GO:0004984|GO:0016021	Rn.141771
A_44_P189329	0.0302561	2.86527	3.08358	3.41409	3.19806	4.21519	3.75725	3.54805	3.8189	3.36688	Olr1225_predicted	Rattus norvegicus olfactory receptor 1225 (predicted) (Olr1225_predicted), mRNA [NM_001001083]	NM_001001083	405974	GO:0007186|GO:0050911|GO:0004984|GO:0016021	Rn.143543
A_43_P12799	0.0302925	4.84095	5.17406	4.90435	4.85266	5.92953	5.30273	4.7916	5.317	5.22223	Chst3	Rattus norvegicus carbohydrate (chondroitin 6/keratan) sulfotransferase 3 (Chst3), mRNA [NM_053408]	NM_053408	84468	GO:0005975|GO:0006790|GO:0030206|GO:0051272|GO:0008459|GO:0016740|GO:0050698|GO:0005575|GO:0016020|GO:0016021	Rn.64646
A_44_P435697	0.0308058	3.34451	4.74242	5.26308	4.69446	6.68777	5.86985	4.6442	5.13273	4.80682	Olr1223_predicted	Rattus norvegicus olfactory receptor 1223 (predicted) (Olr1223_predicted), mRNA [NM_001000441]	NM_001000441	300549	GO:0007186|GO:0050911|GO:0004984|GO:0016021	Rn.143544
A_44_P341952	0.0311963	2.17248	3.24425	3.11492	2.2396	3.17476	2.28601	2.22335	2.67341	4.04937	Olr1568_predicted	Rattus norvegicus olfactory receptor 1568 (predicted) (Olr1568_predicted), mRNA [NM_001000532]	NM_001000532	363826	GO:0007186|GO:0050911|GO:0004984|GO:0016021	Rn.142228
A_44_P186973	0.0320026	4.94359	6.25216	5.89589	4.90126	7.26093	5.55786	4.79715	5.26674	6.48591	Olr417_predicted	Rattus norvegicus olfactory receptor 417 (predicted) (Olr417_predicted), mRNA [NM_001000388]	NM_001000388	296679	GO:0007186|GO:0050911|GO:0003676|GO:0004984|GO:0008270|GO:0005622|GO:0016021	Rn.143024
A_44_P144316	0.033084	2.77836	4.45934	5.03227	4.39652	6.07139	5.03541	4.05926	4.56828	4.71982	Olr1470	Rattus norvegicus olfactory receptor 1470 (Olr1470), mRNA [NM_001000723]	NM_001000723	404975	GO:0007165|GO:0007186|GO:0007608|GO:0050896|GO:0050911|GO:0004872|GO:0004984|GO:0016020|GO:0016021	Rn.129823
A_44_P515305	0.0349117	5.38859	6.73043	6.72391	6.24569	6.68106	5.11223	6.18283	5.72477	7.41905	Olr120_predicted	Rattus norvegicus olfactory receptor 120 (predicted) (Olr120_predicted), mRNA [NM_001000154]	NM_001000154	293256	GO:0007186|GO:0050911|GO:0004984|GO:0016021	Rn.141874
A_44_P111709	0.0351614	7.68814	8.61245	8.61742	8.09587	8.66726	8.93653	8.39883	8.40378	9.02437	LOC286983	Rattus norvegicus putative pheromone receptor (Go-VN3) (LOC286983), mRNA [NM_173317]	NM_173317	286983	GO:0004872|GO:0008067|GO:0016503|GO:0016020	Rn.10808
A_44_P153879	0.0354609	3.15241	5.38805	5.19485	4.53586	4.41959	3.705	4.41304	4.38617	5.8591	Olr1505_predicted	Rattus norvegicus olfactory receptor 1505 (predicted) (Olr1505_predicted), mRNA [NM_001000032]	NM_001000032	287506	GO:0007186|GO:0050911|GO:0004984|GO:0016021	Rn.142081
A_44_P505835	0.0356342	2.85316	3.16993	5.096	4.33133	4.10363	3.81873	4.14611	4.53556	5.31277	Olr1463_predicted	Rattus norvegicus olfactory receptor 1463 (predicted) (Olr1463_predicted), mRNA [NM_001000023]	NM_001000023	287363	GO:0007186|GO:0050911|GO:0004984|GO:0016021	Rn.142115
A_44_P346513	0.0358219	4.97471	5.89909	5.93868	5.74627	5.86106	5.29562	5.68328	5.30089	7.19803	Olr398_predicted	Rattus norvegicus olfactory receptor 398 (predicted) (Olr398_predicted), mRNA [NM_001000830]	NM_001000830	405119	GO:0007186|GO:0050911|GO:0004984|GO:0016021	Rn.143040
A_44_P158659	0.0362903	7.02537	7.60818	7.70861	7.88776	8.34199	6.72981	7.65875	7.4122	8.52981	Olr213_predicted	Rattus norvegicus olfactory receptor 213 (predicted) (Olr213_predicted), mRNA [NM_001000735]	NM_001000735	404994	GO:0007186|GO:0050911|GO:0004984|GO:0016021	Rn.141801
A_43_P16377	0.0363897	3.32599	4.20793	4.29419	3.62886	5.50957	4.69199	4.32464	4.54824	4.25509	Olr1226	Rattus norvegicus olfactory receptor 1226 (Olr1226), mRNA [NM_001000442]	NM_001000442	300551	GO:0007186|GO:0050911|GO:0004872|GO:0004984|GO:0016021	Rn.109772
A_44_P194079	0.0367407	2.93387	4.07187	3.84123	2.93546	3.25536	2.62601	3.42084	2.87456	4.39863	Olr1057_predicted	Rattus norvegicus olfactory receptor 1057 (predicted) (Olr1057_predicted), mRNA [NM_001000072]	NM_001000072	288866	GO:0007186|GO:0050911|GO:0004984|GO:0016021	Rn.143353
A_44_P208067	0.0367969	4.25518	4.62323	5.02902	4.5516	5.14235	5.94664	5.42892	5.58191	5.30032	Olr153_predicted	Rattus norvegicus olfactory receptor 153 (predicted) (Olr153_predicted), mRNA [NM_001000167]	NM_001000167	293301	GO:0007186|GO:0050911|GO:0004984|GO:0016021	Rn.141849
A_44_P198684	0.0370384	4.61799	5.35966	4.97764	4.64165	5.92334	4.75587	4.77071	4.61024	5.08591	Tlr5	Toll-like receptor 5 (Fragment). [Source:Uniprot/SPTREMBL;Acc:Q80Z87] [ENSRNOT00000004821]		289337	GO:0006954|GO:0008063|GO:0003676|GO:0003779|GO:0004872|GO:0005615|GO:0016021	Rn.198962
A_44_P116381	0.0376269	5.54392	6.10226	6.69355	6.21675	5.87023	5.05586	6.51797	5.89497	7.55851	Olr687_predicted	Rattus norvegicus olfactory receptor 687 (predicted) (Olr687_predicted), mRNA [NM_001000356]	NM_001000356	295892	GO:0007186|GO:0050911|GO:0004984|GO:0016021	Rn.142820
A_42_P693011	0.0378597	3.35595	4.01073	4.64235	4.25402	3.55211	3.58064	4.27045	4.14494	5.17826	Chrnb1	Rattus norvegicus cholinergic receptor, nicotinic, beta polypeptide 1 (muscle) (Chrnb1), mRNA [NM_012528]	NM_012528	24261	GO:0006811|GO:0006812|GO:0006936|GO:0007165|GO:0007268|GO:0007271|GO:0004889|GO:0005216|GO:0005230|GO:0015267|GO:0015276|GO:0015464|GO:0030594|GO:0005615|GO:0005794|GO:0005886|GO:0005887|GO:0005892|GO:0016021|GO:0045211	Rn.44611
A_44_P434455	0.0379026	3.26171	2.51546	3.14469	2.86414	4.37556	4.39416	3.24986	3.51297	3.57382	Abcg8	Rattus norvegicus ATP-binding cassette, sub-family G (WHITE), member 8 (Abcg8), mRNA [NM_130414]	NM_130414	155192	GO:0006810|GO:0007584|GO:0015918|GO:0016125|GO:0030300|GO:0030301|GO:0042493|GO:0000166|GO:0005524|GO:0015248|GO:0016887|GO:0017127|GO:0016020|GO:0016021|GO:0043190	Rn.161892
A_44_P494061	0.0383642	4.71118	5.42255	5.96296	5.4936	6.37107	4.4777	5.33773	5.30082	6.3967	Olr450_predicted	Rattus norvegicus olfactory receptor 450 (predicted) (Olr450_predicted), mRNA [NM_001000288]	NM_001000288	295721	GO:0007186|GO:0050911|GO:0004984|GO:0016021	Rn.142981
A_43_P16374	0.039025	3.50033	5.0975	5.52632	4.55035	4.63068	4.60672	4.84826	5.58812	6.06212	Tpcr12	PREDICTED: Rattus norvegicus putative olfactory receptor (Tpcr12), mRNA [XM_001070532]	XM_001070532	641659	GO:0007165|GO:0007186|GO:0007608|GO:0050896|GO:0004872|GO:0004984|GO:0016020|GO:0016021
A_44_P245443	0.0390564	2.81643	4.76321	4.83488	4.45547	5.95199	5.60483	4.65784	5.08431	5.21805	Olr482_predicted	Rattus norvegicus olfactory receptor 482 (predicted) (Olr482_predicted), mRNA [NM_001000561]	NM_001000561	366099	GO:0007186|GO:0050911|GO:0004984|GO:0016021	Rn.142956
A_43_P16196	0.0396455	4.33563	5.0259	5.10274	4.63358	5.83513	4.81654	4.19597	4.86174	5.1924	Xylt1	Xylosyltransferase 1 (EC 2.4.2.26) (Xylosyltransferase I) (Peptide O- xylosyltransferase 1) (Fragment). [Source:Uniprot/SWISSPROT;Acc:Q9EPI1] [ENSRNOT00000025007]		64133	GO:0006024|GO:0008375|GO:0016757|GO:0030158|GO:0042285|GO:0005783|GO:0016020	Rn.162460
A_44_P557172	0.0403302	3.02807	3.83774	4.43985	4.07324	4.50876	3.68467	3.94989	4.05121	4.94663	Gpbar1	Rattus norvegicus G protein-coupled bile acid receptor 1 (Gpbar1), mRNA [NM_177936]	NM_177936	338443	GO:0007165|GO:0007186|GO:0001584|GO:0004872|GO:0004930|GO:0016020|GO:0016021	Rn.41687
A_44_P555042	0.0408487	8.43605	9.12154	8.91119	8.95092	9.67039	9.47454	8.59712	8.95362	9.05852	Olr157_predicted	Rattus norvegicus olfactory receptor 157 (predicted) (Olr157_predicted), mRNA [NM_001000169]	NM_001000169	293304	GO:0007186|GO:0050911|GO:0004984|GO:0016021	Rn.141846
A_44_P236001	0.041082	5.65086	6.19424	6.51206	5.95002	7.03361	6.59065	6.118	6.43405	7.01038	Olr715_predicted	Rattus norvegicus olfactory receptor 715 (predicted) (Olr715_predicted), mRNA [NM_001000623]	NM_001000623	404815	GO:0007186|GO:0050911|GO:0004984|GO:0016021	Rn.142800
A_44_P266892	0.0417337	2.8499	2.71994	4.86048	3.52862	5.82912	4.88873	4.72473	4.19309	3.69839	Olr224_predicted	Rattus norvegicus olfactory receptor 224 (predicted) (Olr224_predicted), mRNA [NM_001000553]	NM_001000553	365342	GO:0007186|GO:0050911|GO:0004984|GO:0016021	Rn.141791
A_44_P125539	0.0420518	10.0248	9.56454	10.2844	10.3209	9.91099	10.2584	9.86977	8.9399	9.25234	Cav3	Rattus norvegicus caveolin 3 (Cav3), mRNA [NM_019155]	NM_019155	29161	GO:0006897|GO:0007204|GO:0008016|GO:0008152|GO:0016049|GO:0030154|GO:0031116|GO:0005515|GO:0016299|GO:0016491|GO:0019899|GO:0005624|GO:0005625|GO:0005886|GO:0005901|GO:0016021|GO:0016599|GO:0030018|GO:0030315|GO:0042383|GO:0043234	Rn.98191
A_43_P15544	0.042134	4.41086	4.30938	4.3778	4.67693	4.44827	4.1429	4.98377	5.42811	5.39777	Ltb4r	Rattus norvegicus leukotriene B4 receptor (Ltb4r), mRNA [NM_021656]	NM_021656	59264	GO:0006954|GO:0007165|GO:0007186|GO:0001584|GO:0001632|GO:0004872|GO:0004974|GO:0016020|GO:0016021	Rn.41003
A_44_P388813	0.0432127	5.66589	6.19306	6.88339	6.07327	5.24708	5.76317	6.20354	6.38084	6.93235	Olr11_predicted	Rattus norvegicus olfactory receptor 11 (predicted) (Olr11_predicted), mRNA [NM_001000114]	NM_001000114	293070	GO:0007186|GO:0050911|GO:0004984|GO:0016021	Rn.141955
A_44_P259828	0.0436246	2.25876	3.5483	3.46678	2.92943	2.91993	2.2378	2.75594	3.31806	3.75555	Olr344_predicted	Rattus norvegicus olfactory receptor 344 (predicted) (Olr344_predicted), mRNA [NM_001001043]	NM_001001043	405929	GO:0007186|GO:0050911|GO:0004984|GO:0016021	Rn.145383
A_43_P12031	0.0437654	6.74276	7.19308	7.76472	7.3881	6.85804	6.37826	7.19261	7.07736	7.81496	Slc14a1	Rattus norvegicus solute carrier family 14 (urea transporter), member 1 (Slc14a1), mRNA [NM_019346]	NM_019346	54301	GO:0006833|GO:0015840|GO:0005372|GO:0005507|GO:0015204|GO:0005886|GO:0005887|GO:0016021	Rn.10654
A_43_P15470	0.0441718	5.63841	6.31376	6.65415	6.07753	6.33911	5.69319	6.21317	6.56353	6.87176	Adrb1	Rattus norvegicus adrenergic receptor, beta 1 (Adrb1), mRNA [NM_012701]	NM_012701	24925	GO:0007165|GO:0007186|GO:0007189|GO:0007190|GO:0009409|GO:0040015|GO:0042596|GO:0048167|GO:0050873|GO:0001584|GO:0004872|GO:0004935|GO:0004940|GO:0005515|GO:0030165|GO:0051379|GO:0051380|GO:0005624|GO:0005886|GO:0005887|GO:0016020|GO:0016021	Rn.87064
A_44_P273888	0.0444203	5.71653	6.05803	6.13401	5.71392	7.23317	6.29567	5.61686	5.98364	6.6545	Olr786_predicted	Rattus norvegicus olfactory receptor 786 (predicted) (Olr786_predicted), mRNA [NM_001000916]	NM_001000916	405231	GO:0007186|GO:0050911|GO:0004984|GO:0016021	Rn.142745
A_44_P138276	0.0461451	5.17037	5.50871	6.27265	5.91812	6.20245	4.95375	5.65099	5.41274	6.59071	Olr1102_predicted	PREDICTED: Rattus norvegicus olfactory receptor 1102 (predicted) (Olr1102_predicted), mRNA [XM_235620]		300194	GO:0007186|GO:0050911|GO:0004984|GO:0016021
A_44_P353556	0.0462187	5.06333	6.19914	6.13352	5.4803	7.36612	5.35619	4.54376	5.00629	5.68702	Olr404_predicted	Rattus norvegicus olfactory receptor 404 (predicted) (Olr404_predicted), mRNA [NM_001000382]	NM_001000382	296667	GO:0007186|GO:0050911|GO:0004984|GO:0016021	Rn.143034
A_44_P339626	0.046569	5.96556	6.53888	6.81175	6.90127	7.05836	5.96949	6.48105	6.42659	7.16237	Olr1475_predicted	Rattus norvegicus olfactory receptor 1475 (predicted) (Olr1475_predicted), mRNA [NM_001000027]	NM_001000027	287487	GO:0007186|GO:0050911|GO:0004984|GO:0016021	Rn.142094
A_44_P351289	0.0471645	5.3669	6.25374	6.60346	5.97659	6.24128	5.22841	6.23611	6.01992	7.1901	Olr1368_predicted	Rattus norvegicus olfactory receptor 1368 (predicted) (Olr1368_predicted), mRNA [NM_214825]	NM_214825	287082	GO:0007186|GO:0050911|GO:0004984|GO:0016021	Rn.142200
A_44_P461231	0.0481181	3.38494	4.26257	4.89742	4.01834	5.9569	4.90849	4.72401	4.34101	4.86345	Olr774_predicted	Rattus norvegicus olfactory receptor 774 (predicted) (Olr774_predicted), mRNA [NM_001000918]	NM_001000918	405233	GO:0007186|GO:0050911|GO:0004984|GO:0016021	Rn.142756
A_44_P280850	0.0494747	2.78166	2.87874	3.17037	2.80038	3.94514	3.48601	2.78508	2.59086	2.98063	Olr869_predicted	Rattus norvegicus olfactory receptor 869 (predicted) (Olr869_predicted), mRNA [NM_001000413]	NM_001000413	298478	GO:0007186|GO:0050911|GO:0004984|GO:0016021	Rn.143171
A_44_P304159	0.0497074	4.15298	4.63539	4.97428	4.81457	5.38043	4.0129	4.43629	4.61367	5.47731	Olr588_predicted	Rattus norvegicus olfactory receptor 588 (predicted) (Olr588_predicted), mRNA [NM_001000329]	NM_001000329	295822	GO:0007165|GO:0007186|GO:0050911|GO:0004984|GO:0005887|GO:0016021	Rn.142887
A_44_P118752	0.050892	2.31783	2.11162	3.54206	3.16751	3.46179	3.40998	2.95854	3.36973	3.89954	Olr241_predicted	Rattus norvegicus olfactory receptor 241 (predicted) (Olr241_predicted), mRNA [NM_001000734]	NM_001000734	404992	GO:0007186|GO:0050911|GO:0004984|GO:0016021	Rn.141781
A_44_P402604	0.0510739	4.02046	5.21782	5.66108	4.74734	6.10061	5.03894	4.90059	5.29804	5.68303	Olr710_predicted	Rattus norvegicus olfactory receptor 710 (predicted) (Olr710_predicted), mRNA [NM_001000571]	NM_001000571	366113	GO:0007186|GO:0050911|GO:0004984|GO:0005529|GO:0016021	Rn.142805
A_44_P262154	0.0515259	6.67056	7.07699	7.52642	6.57844	8.79116	6.98248	6.28041	6.98123	7.57197	Olr1392_predicted	Rattus norvegicus olfactory receptor 1392 (predicted) (Olr1392_predicted), mRNA [NM_001001090]	NM_001001090	405984	GO:0007186|GO:0050911|GO:0004984|GO:0016021	Rn.142174
A_44_P505793	0.0516073	2.67604	3.86672	3.38732	3.08526	4.96994	3.75786	2.93407	3.70066	3.81791	Olr611_predicted	Rattus norvegicus olfactory receptor 611 (predicted) (Olr611_predicted), mRNA [NM_001000926]	NM_001000926	405245	GO:0007186|GO:0050911|GO:0004984|GO:0016021	Rn.142871
A_44_P360650	0.0520265	3.88782	4.69367	5.17445	4.52569	4.82926	3.5899	4.5525	4.74553	5.52161	Olr1058_predicted	Rattus norvegicus olfactory receptor 1058 (predicted) (Olr1058_predicted), mRNA [NM_001000066]	NM_001000066	288832	GO:0007186|GO:0050911|GO:0004984|GO:0016021	Rn.143352
A_43_P11663	0.0526023	6.35404	7.09538	7.40689	6.84743	6.88619	6.09922	7.07961	6.73204	7.73582	Rds	Rattus norvegicus retinal degeneration, slow (Rds), mRNA [NM_013021]	NM_013021	25534	GO:0007155|GO:0007601|GO:0050896|GO:0005515|GO:0016020|GO:0016021	Rn.48882
A_44_P543137	0.0527925	2.1059	2.99691	3.99889	3.26074	3.38503	3.29036	3.69477	3.66839	4.54795	Olr824_predicted	Rattus norvegicus olfactory receptor 824 (predicted) (Olr824_predicted), mRNA [NM_001000905]	NM_001000905	405215	GO:0007186|GO:0050911|GO:0004984|GO:0016021	Rn.143086
A_44_P482413	0.0536295	6.04675	6.76796	7.0362	6.60198	6.94611	5.90179	6.40963	6.20185	7.65113	Olr725_predicted	Rattus norvegicus olfactory receptor 725 (predicted) (Olr725_predicted), mRNA [NM_001000514]	NM_001000514	311180	GO:0007186|GO:0050911|GO:0004984|GO:0016021	Rn.142792
A_44_P102465	0.0545329	1.89847	4.05991	4.73852	4.48521	5.51187	4.97744	3.95402	4.28352	4.73375	Olr1107_predicted	Rattus norvegicus olfactory receptor 1107 (predicted) (Olr1107_predicted), mRNA [NM_001000424]	NM_001000424	300202	GO:0007165|GO:0007186|GO:0007608|GO:0050896|GO:0050911|GO:0004872|GO:0004984|GO:0016020|GO:0016021	Rn.143286
A_44_P259882	0.0547153	2.67833	2.83644	4.00195	4.88691	5.4084	5.88965	4.54997	5.35075	5.17948	Olr448_predicted	Rattus norvegicus olfactory receptor 448 (predicted) (Olr448_predicted), mRNA [NM_001000287]	NM_001000287	295720	GO:0007186|GO:0050911|GO:0004984|GO:0016021	Rn.142982
A_44_P322335	0.0552502	3.16321	4.32456	4.65852	4.16336	5.46028	4.93348	3.92695	4.47544	4.64768	Olr1654_predicted	Rattus norvegicus olfactory receptor 1654 (predicted) (Olr1654_predicted), mRNA [NM_021860]	NM_021860	60451	GO:0007165|GO:0007186|GO:0007608|GO:0050896|GO:0004872|GO:0004984|GO:0016020|GO:0016021	Rn.138118
A_44_P290350	0.0564941	5.45166	5.5375	6.56826	6.08427	5.64968	5.07644	6.08127	6.10369	6.69993	Gpr44	Rattus norvegicus G protein-coupled receptor 44 (Gpr44), mRNA [NM_001012070]	NM_001012070	309212	GO:0006935|GO:0006955|GO:0007186|GO:0007193|GO:0019722|GO:0045745|GO:0001584|GO:0001785|GO:0004872|GO:0004930|GO:0004956|GO:0004958|GO:0004982|GO:0045028|GO:0005886|GO:0005887|GO:0016021	Rn.198542
A_43_P12390	0.0572743	1.95807	5.06664	3.68735	2.77314	3.5691	2.8815	3.14639	3.28055	3.79558	Tas2r16	Rattus norvegicus taste receptor, type 2, member 16 (Tas2r16), mRNA [NM_023994]	NM_023994	78980	GO:0007165|GO:0007186|GO:0050896|GO:0050909|GO:0004872|GO:0004930|GO:0008527|GO:0016020|GO:0016021	Rn.48783
A_44_P100667	0.0574861	4.80757	6.08066	6.35983	5.70916	6.2932	4.92994	5.84725	5.13569	7.10753	Tas2r134	Rattus norvegicus taste receptor, type 2, member 134 (Tas2r134), mRNA [NM_001013915]	NM_001013915	295589	GO:0007165|GO:0007186|GO:0050896|GO:0050909|GO:0004872|GO:0004930|GO:0016020|GO:0016021	Rn.143008
A_44_P374718	0.0579793	2.43439	3.38293	2.38503	2.94037	2.87929	2.63623	3.86534	3.69453	3.93368	Olr1587_predicted	Rattus norvegicus olfactory receptor 1587 (predicted) (Olr1587_predicted), mRNA [NM_001000913]	NM_001000913	405224	GO:0007186|GO:0050911|GO:0004984|GO:0016021	Rn.122838
A_44_P121127	0.05811	2.31391	2.20577	4.45033	3.10905	3.42978	3.18981	2.74513	3.57692	3.80929	Olr852_predicted	Rattus norvegicus olfactory receptor 852 (predicted) (Olr852_predicted), mRNA [NM_001000399]	NM_001000399	298039	GO:0007186|GO:0050911|GO:0004984|GO:0016021	Rn.143202
A_44_P311216	0.0581472	3.22282	4.96232	5.06966	4.37717	5.32927	5.19785	4.58248	4.91815	5.8348	Olr801_predicted	Rattus norvegicus olfactory receptor 801 (predicted) (Olr801_predicted), mRNA [NM_001001004]	NM_001001004	405372	GO:0007186|GO:0050911|GO:0004984|GO:0016021	Rn.143121
A_44_P487003	0.0583442	3.87134	4.34992	4.96127	4.74515	6.20065	5.60468	4.62958	4.95451	4.8734	Olr807_predicted	Rattus norvegicus olfactory receptor 807 (predicted) (Olr807_predicted), mRNA [NM_001000851]	NM_001000851	405141	GO:0007165|GO:0007186|GO:0050911|GO:0004984|GO:0005887|GO:0016021	Rn.143115
A_44_P163290	0.0589278	4.93438	5.85479	6.32869	5.66	5.53251	4.21997	5.81285	5.17119	6.72693	Olr691_predicted	Rattus norvegicus olfactory receptor 691 (predicted) (Olr691_predicted), mRNA [NM_001000630]	NM_001000630	404822	GO:0007186|GO:0050911|GO:0004984|GO:0016021	Rn.142817
A_44_P485376	0.0589708	5.48232	5.95611	6.23426	5.91672	6.12348	5.42786	5.85338	6.25024	6.75336	RGD1305424	Rattus norvegicus similar to RIKEN cDNA 1110014F12 (RGD1305424), mRNA [NM_001024262]	NM_001024262	312727	GO:0016021	Rn.125922
A_44_P102438	0.0591339	4.71425	5.12728	6.16456	5.42798	5.46225	4.75474	5.35989	5.14437	6.65579	Olr319_predicted	Rattus norvegicus olfactory receptor 319 (predicted) (Olr319_predicted), mRNA [NM_001000506]	NM_001000506	309222	GO:0007186|GO:0050911|GO:0004984|GO:0016021	Rn.141710
A_44_P379342	0.0604068	4.71086	4.10561	5.20133	4.45511	4.16097	4.01452	3.50838	4.24483	3.76383	Syt10	Rattus norvegicus synaptotagmin X (Syt10), mRNA [NM_031666]	NM_031666	60567	GO:0006810|GO:0006950|GO:0050803|GO:0005215|GO:0005509|GO:0008021|GO:0016020|GO:0016021|GO:0045202	Rn.212261
A_44_P198648	0.0604665	2.32055	3.23526	3.48474	3.67527	3.23416	2.68276	3.42776	3.38552	4.04309	Olr1323_predicted	Rattus norvegicus olfactory receptor 1323 (predicted) (Olr1323_predicted), mRNA [NM_001000472]	NM_001000472	300624	GO:0007186|GO:0050911|GO:0004984|GO:0016021	Rn.143476
A_43_P11603	0.0621778	6.64537	7.25695	7.37127	7.30111	5.89895	7.12376	7.01812	6.82413	7.9627	Sstr5	Rattus norvegicus somatostatin receptor 5 (Sstr5), mRNA [NM_012882]	NM_012882	25354	GO:0007165|GO:0007186|GO:0007187|GO:0007193|GO:0008285|GO:0042593|GO:0050796|GO:0001584|GO:0004872|GO:0004930|GO:0004994|GO:0005887|GO:0016020|GO:0016021	Rn.91342
A_44_P142058	0.0625604	3.4235	3.5586	3.62023	2.95537	5.28869	4.2537	3.21758	3.34474	3.78173	Olr1218_predicted	Rattus norvegicus olfactory receptor 1218 (predicted) (Olr1218_predicted), mRNA [NM_001000488]	NM_001000488	302087	GO:0007186|GO:0050911|GO:0004984|GO:0016021	Rn.143548
A_44_P128186	0.0629641	6.08449	6.5778	7.32955	6.83086	7.03463	6.08534	6.68209	6.71261	7.71694	Tas1r1	Taste receptor type 1 member 1 precursor (G-protein coupled receptor 70). [Source:Uniprot/SWISSPROT;Acc:Q9Z0R8] [ENSRNOT00000013385]		29407	GO:0007165|GO:0007186|GO:0050896|GO:0050917|GO:0004872|GO:0008067|GO:0008527|GO:0005615|GO:0016020|GO:0016021	Rn.92309
A_44_P419069	0.0637439	5.06652	5.47893	5.97589	5.90265	5.55811	4.80701	5.76822	5.59146	6.7291	Olr235_predicted	Rattus norvegicus olfactory receptor 235 (predicted) (Olr235_predicted), mRNA [NM_001000209]	NM_001000209	293381	GO:0007186|GO:0050911|GO:0004984|GO:0016021	Rn.141784
A_44_P412075	0.0639817	2.05901	5.24943	3.84544	3.47735	3.90795	3.91804	3.26761	3.71392	4.09124	Olr484_predicted	Rattus norvegicus olfactory receptor 484 (predicted) (Olr484_predicted), mRNA [NM_001000306]	NM_001000306	295750	GO:0007186|GO:0050911|GO:0004984|GO:0016021	Rn.142954
A_44_P311225	0.0652998	5.36576	6.95125	6.46468	6.30944	7.90556	6.58438	5.1224	5.67565	5.42802	Olr1117_predicted	Rattus norvegicus olfactory receptor 1117 (predicted) (Olr1117_predicted), mRNA [NM_001000884]	NM_001000884	405183	GO:0007186|GO:0050911|GO:0004984|GO:0016021	Rn.143616
A_44_P219699	0.0653534	4.51085	5.57832	5.95182	5.46185	6.07955	5.82905	5.27503	5.4337	5.51903	Olr749_predicted	Rattus norvegicus olfactory receptor 749 (predicted) (Olr749_predicted), mRNA [NM_001000615]	NM_001000615	404804	GO:0007186|GO:0050911|GO:0004984|GO:0016021	Rn.142773
A_44_P141992	0.0654673	5.92263	7.23632	7.19198	6.49908	7.28734	7.5934	6.6961	7.02329	7.58177	Slc6a12	Rattus norvegicus solute carrier family 6 (neurotransmitter transporter, betaine/GABA), member 12 (Slc6a12), mRNA [NM_017335]	NM_017335	50676	GO:0006836|GO:0005328|GO:0005332|GO:0015293|GO:0005887|GO:0016020|GO:0016021	Rn.11352
A_44_P458961	0.0677232	3.53913	3.90811	3.96099	3.55139	3.87571	3.13773	3.58504	3.34135	4.98219	Olr470_predicted	Rattus norvegicus olfactory receptor 470 (predicted) (Olr470_predicted), mRNA [NM_001000300]	NM_001000300	295741	GO:0007186|GO:0050911|GO:0004984|GO:0016021	Rn.142966
A_44_P1010902	0.0682663	3.46453	3.82154	4.96777	4.9477	5.78527	4.22117	5.51272	5.78385	5.94578	Cldn7	Rattus norvegicus claudin 7 (Cldn7), mRNA [NM_031702]	NM_031702	65132	GO:0016338|GO:0005198|GO:0042802|GO:0005615|GO:0005923|GO:0016020|GO:0016021	Rn.32259
A_44_P369925	0.0697527	3.16319	3.89621	4.32545	4.01845	4.82449	2.94699	3.77099	3.72136	4.78811	Olr1162_predicted	Rattus norvegicus olfactory receptor 1162 (predicted) (Olr1162_predicted), mRNA [NM_001000870]	NM_001000870	405167	GO:0007186|GO:0050911|GO:0004984|GO:0016021	Rn.143587
A_44_P280840	0.0699388	6.75497	7.33399	7.45683	7.40968	7.30501	6.76683	7.56099	7.09811	8.05566	Olr1509_predicted	Rattus norvegicus olfactory receptor 1509 (predicted) (Olr1509_predicted), mRNA [NM_001000528]	NM_001000528	363642	GO:0007186|GO:0050911|GO:0004984|GO:0016021	Rn.142079
A_44_P184599	0.0701888	5.9046	6.47929	7.09421	6.62899	6.33052	5.45178	6.43367	6.09822	7.55371	Olr137_predicted	Rattus norvegicus olfactory receptor 137 (predicted) (Olr137_predicted), mRNA [NM_001001283]	NM_001001283	405003	GO:0007186|GO:0050911|GO:0004984|GO:0016021	Rn.141860
A_44_P118734	0.0710368	6.40156	7.45104	7.46313	6.91545	7.1755	6.35454	6.77105	7.24225	7.84091	Olr95_predicted	Rattus norvegicus olfactory receptor 95 (predicted) (Olr95_predicted), mRNA [NM_001001024]	NM_001001024	405909	GO:0007186|GO:0050911|GO:0004984|GO:0016021	Rn.141892
A_44_P540785	0.072541	2.01769	3.95174	3.42995	3.20183	5.21822	3.73853	3.07616	3.03346	3.7085	Olr326_predicted	Rattus norvegicus olfactory receptor 326 (predicted) (Olr326_predicted), mRNA [NM_001000248]	NM_001000248	293764	GO:0007186|GO:0007608|GO:0050911|GO:0004984|GO:0016021	Rn.141704
A_44_P337207	0.0726961	3.52234	4.1961	4.78163	4.61418	4.36496	3.47879	4.25458	4.23875	5.30231	Olr168_predicted	Rattus norvegicus olfactory receptor 168 (predicted) (Olr168_predicted), mRNA [NM_001000174]	NM_001000174	293315	GO:0007186|GO:0050911|GO:0004984|GO:0016021	Rn.141836
A_43_P12965	0.072916	9.97214	9.93311	10.1563	9.91697	10.0549	9.86236	10.0968	9.91767	10.0297	Nlgn1	Rattus norvegicus neuroligin 1 (Nlgn1), mRNA [NM_053868]	NM_053868	116647	GO:0006605|GO:0007155|GO:0007416|GO:0016080|GO:0016339|GO:0045161|GO:0045664|GO:0004759|GO:0016789|GO:0042043|GO:0005615|GO:0005887|GO:0016020|GO:0045202	Rn.10173
A_44_P440372	0.0745419	2.4619	3.32052	3.87081	3.35754	4.02665	2.44447	3.52477	3.78866	4.34826	Olr1024_predicted	Rattus norvegicus olfactory receptor 1024 (predicted) (Olr1024_predicted), mRNA [NM_001000068]	NM_001000068	288851	GO:0007186|GO:0050911|GO:0004984|GO:0016021	Rn.143359
A_44_P558089	0.0757941	3.64506	4.22348	4.37885	3.79459	4.9463	3.21963	3.69131	3.50812	4.96754	V1rg6	Rattus norvegicus vomeronasal 1 receptor, G6 (V1rg6), mRNA [NM_001008957]	NM_001008957	299649	GO:0007186|GO:0001584|GO:0004872|GO:0016503|GO:0016021	Rn.129736
A_44_P374771	0.075925	2.72293	3.87448	3.59541	3.00246	4.33846	2.65674	3.54703	3.53854	4.57573	Olr848_predicted	Rattus norvegicus olfactory receptor 848 (predicted) (Olr848_predicted), mRNA [NM_001000402]	NM_001000402	298044	GO:0007186|GO:0050911|GO:0004984|GO:0016021	Rn.143205
A_44_P461383	0.0764289	5.09275	5.5503	5.46258	5.70924	6.14913	5.79599	4.73751	5.04046	5.46891	RGD1306812_predicted	Putative pheromone receptor V2R2c (Fragment). [Source:Uniprot/SPTREMBL;Acc:Q99PC0] [ENSRNOT00000057638]		295090	GO:0007186|GO:0004872|GO:0004930|GO:0008067|GO:0016503|GO:0016020|GO:0016021|GO:0030425	Rn.89385
A_44_P377024	0.0793409	2.95074	2.26761	4.14066	3.7014	5.18166	4.61026	3.44143	4.30582	4.22284	Olr675_predicted	Rattus norvegicus olfactory receptor 675 (predicted) (Olr675_predicted), mRNA [NM_001000632]	NM_001000632	404825	GO:0007186|GO:0050911|GO:0004984|GO:0016021	Rn.142827
A_44_P448461	0.0823098	2.7312	2.1151	3.49579	3.27941	2.87226	2.80333	2.88269	2.5708	2.59585	Aqp4	Rattus norvegicus aquaporin 4 (Aqp4), mRNA [NM_012825]	NM_012825	25293	GO:0006810|GO:0006833|GO:0007399|GO:0007588|GO:0005215|GO:0015250|GO:0015288|GO:0005887|GO:0016020|GO:0016021	Rn.90091
A_44_P325589	0.0833341	5.61297	6.05776	6.64317	6.18738	6.24192	5.34108	6.2722	5.90131	7.192	Olr164_predicted	Rattus norvegicus olfactory receptor 164 (predicted) (Olr164_predicted), mRNA [NM_001000737]	NM_001000737	404998	GO:0007186|GO:0050911|GO:0004984|GO:0016021	Rn.141839
A_44_P426443	0.0836396	4.79647	5.09923	5.96208	5.42593	5.44763	4.68148	5.20148	5.13603	6.22353	Hcrtr1	Rattus norvegicus hypocretin (orexin) receptor 1 (Hcrtr1), mRNA [NM_013064]	NM_013064	25593	GO:0007165|GO:0007186|GO:0007218|GO:0007268|GO:0007631|GO:0001584|GO:0004872|GO:0016499|GO:0005887|GO:0016020|GO:0016021	Rn.88262
A_44_P545594	0.0848033	2.72296	4.24641	4.7426	4.3061	4.88416	4.61807	4.21896	4.50757	4.81449	Olr239_predicted	Rattus norvegicus olfactory receptor 239 (predicted) (Olr239_predicted), mRNA [NM_001000211]	NM_001000211	293383	GO:0007186|GO:0050911|GO:0004984|GO:0016021	Rn.141782
A_43_P12635	0.0849557	5.11841	6.293	6.08176	5.8024	5.87896	6.27169	5.78042	5.87235	6.42274	P2ry4	Rattus norvegicus pyrimidinergic receptor P2Y, G-protein coupled, 4 (P2ry4), mRNA [NM_031680]	NM_031680	63843	GO:0007165|GO:0007186|GO:0007200|GO:0007204|GO:0030321|GO:0001584|GO:0004872|GO:0005524|GO:0015065|GO:0019103|GO:0045028|GO:0045030|GO:0005887|GO:0016020|GO:0016021|GO:0016323|GO:0016324	Rn.30068
A_44_P170573	0.0852373	2.09296	2.9111	3.65138	2.83607	3.65631	3.25553	3.34578	3.64832	4.19702	Olr1362	Rattus norvegicus olfactory receptor 1362 (Olr1362), mRNA [NM_001006598]	NM_001006598	363546	GO:0007165|GO:0007186|GO:0007608|GO:0050896|GO:0050911|GO:0004872|GO:0004984|GO:0016020|GO:0016021	Rn.113183
A_44_P290283	0.0853367	4.81012	5.54248	6.17334	5.4089	4.89122	4.40083	5.64201	5.39519	6.64556	Olr1186_predicted	Rattus norvegicus olfactory receptor 1186 (predicted) (Olr1186_predicted), mRNA [NM_001000862]	NM_001000862	405155	GO:0007186|GO:0050911|GO:0004984|GO:0016021	Rn.143576
A_44_P228972	0.0853469	5.30288	6.48558	6.85667	6.22025	7.16598	5.20336	6.28231	5.6298	7.47128	Olr358_predicted	Rattus norvegicus olfactory receptor 358 (predicted) (Olr358_predicted), mRNA [NM_001000756]	NM_001000756	405027	GO:0007186|GO:0050911|GO:0004984|GO:0016021	Rn.141685
A_43_P17103	0.085403	5.68473	6.73176	6.38364	5.66195	6.47739	6.52136	5.7337	6.04632	6.50116	Ms4a8b_predicted	PREDICTED: Rattus norvegicus membrane-spanning 4-domains, subfamily A, member 8B (predicted) (Ms4a8b_predicted), mRNA [XM_342026]	XM_342026	361733	GO:0007165|GO:0004872|GO:0016021	Rn.136564
A_44_P525088	0.0863973	2.73497	2.35969	3.2418	3.07127	3.66349	4.05755	3.93811	3.88872	3.95716	Gpr43	Rattus norvegicus G protein-coupled receptor 43 (Gpr43), mRNA [NM_001005877]	NM_001005877	292794	GO:0007165|GO:0007186|GO:0001584|GO:0004872|GO:0008289|GO:0045028|GO:0005615|GO:0005887|GO:0016020|GO:0016021	Rn.17909
A_44_P107252	0.0865562	2.89929	3.03479	3.37893	2.5575	4.73092	3.49173	2.85119	3.16757	3.57718	Olr1051_predicted	Rattus norvegicus olfactory receptor 1051 (predicted) (Olr1051_predicted), mRNA [NM_001001364]	NM_001001364	288839	GO:0007186|GO:0050911|GO:0004984|GO:0016021	Rn.143356
A_44_P313549	0.0869435	1.92459	2.1188	3.41598	2.6275	3.43222	3.17485	2.47438	3.07743	3.71883	Olr552_predicted	Rattus norvegicus olfactory receptor 552 (predicted) (Olr552_predicted), mRNA [NM_001001055]	NM_001001055	405943	GO:0007186|GO:0050911|GO:0004984|GO:0016021	Rn.142910
A_44_P210307	0.0873513	2.89351	3.62764	3.78254	3.79157	3.68161	2.67329	3.69113	3.5505	4.72031	Olr1687	Rattus norvegicus olfactory receptor 1687 (Olr1687), mRNA [NM_001000508]	NM_001000508	309574	GO:0007165|GO:0007186|GO:0007608|GO:0050896|GO:0050911|GO:0004872|GO:0004984|GO:0016020|GO:0016021	Rn.107054
A_44_P245433	0.0881914	5.69272	6.38824	6.99096	6.46107	6.22974	5.5746	6.37398	6.15058	7.17454	Olr221_predicted	Rattus norvegicus olfactory receptor 221 (predicted) (Olr221_predicted), mRNA [NM_001000200]	NM_001000200	293367	GO:0007186|GO:0050911|GO:0004984|GO:0016021	Rn.141794
A_43_P13081	0.0885773	4.27869	4.15449	5.30203	4.77307	4.93827	4.80827	5.07574	5.06073	5.42952	Cacng8	Rattus norvegicus calcium channel, voltage-dependent, gamma subunit 8 (Cacng8), mRNA [NM_080696]	NM_080696	140729	GO:0006811|GO:0006816|GO:0005198|GO:0005244|GO:0005245|GO:0005262|GO:0005509|GO:0005891|GO:0005923|GO:0016020|GO:0016021	Rn.207527
A_44_P113954	0.0894885	2.80823	3.54724	4.29603	4.12271	4.12985	3.43939	3.75777	3.91544	4.48817	Olr608_predicted	Rattus norvegicus olfactory receptor 608 (predicted) (Olr608_predicted), mRNA [NM_001000655]	NM_001000655	404853	GO:0007186|GO:0050911|GO:0004984|GO:0016021	Rn.142874
A_44_P179925	0.0909904	4.46351	4.92005	5.64414	5.00515	5.04395	4.3501	5.12383	4.94412	6.08414	Olr43_predicted	Rattus norvegicus olfactory receptor 43 (predicted) (Olr43_predicted), mRNA [NM_001000541]	NM_001000541	365322	GO:0007186|GO:0050911|GO:0004984|GO:0016021	Rn.141931
A_44_P341915	0.092802	4.82068	5.09153	5.96362	5.50173	5.71567	4.5929	5.33473	5.04778	6.28608	Olr360_predicted	Rattus norvegicus olfactory receptor 360 (predicted) (Olr360_predicted), mRNA [NM_001000755]	NM_001000755	405026	GO:0007186|GO:0050911|GO:0004984|GO:0016021	Rn.141684
A_44_P353583	0.0945427	4.88141	5.47498	6.20199	5.35597	5.15227	4.84467	5.68526	6.13177	6.51151	Olr917_predicted	Rattus norvegicus olfactory receptor 917 (predicted) (Olr917_predicted), mRNA [NM_001001354]	NM_001001354	288795	GO:0007186|GO:0050911|GO:0004984|GO:0016021	Rn.143391
A_43_P13122	0.0947164	2.72524	4.32643	4.15966	3.94293	5.66829	3.87082	3.98835	3.79753	4.49492	Gucy2d	Rattus norvegicus guanylate cyclase 2d (Gucy2d), mRNA [NM_130737]	NM_130737	113911	GO:0006182|GO:0006468|GO:0007242|GO:0007608|GO:0050896|GO:0004383|GO:0004672|GO:0005524|GO:0016020|GO:0016021	Rn.10067
A_44_P423775	0.0947198	2.20764	2.31566	3.77482	3.53141	5.02317	4.30542	2.8956	3.68994	3.72278	Olr1326_predicted	Rattus norvegicus olfactory receptor 1326 (predicted) (Olr1326_predicted), mRNA [NM_001000474]	NM_001000474	300626	GO:0007186|GO:0050911|GO:0004984|GO:0016021	Rn.143474
A_44_P330282	0.0954898	2.41659	3.39987	3.45042	3.07925	4.80266	3.75213	2.86367	3.6989	3.84518	Olr775_predicted	Rattus norvegicus olfactory receptor 775 (predicted) (Olr775_predicted), mRNA [NM_001000374]	NM_001000374	296028	GO:0007186|GO:0050911|GO:0004984|GO:0016021	Rn.142755
A_44_P501142	0.0956469	11.8357	11.6592	11.8275	11.5775	11.8567	11.8929	11.5593	11.9217	11.7126	Srebf1	Sterol regulatory element-binding protein 1 (SREBP-1) (Sterol regulatory element-binding transcription factor 1) (Adipocyte determination- and differentiation-dependent factor 1) (ADD1) (Fragment). [Source:Uniprot/SWISSPROT;Acc:P56720]...		78968	GO:0006355|GO:0006357|GO:0006629|GO:0008202|GO:0008203|GO:0008610|GO:0009267|GO:0045449|GO:0003677|GO:0003700|GO:0003702|GO:0005634|GO:0005635|GO:0005783|GO:0005789|GO:0016020|GO:0016021	Rn.198857
A_44_P250124	0.0973895	2.66593	3.31567	2.99962	2.91158	4.92916	4.23318	3.10589	3.78459	3.16111	Olr1220_predicted	Rattus norvegicus olfactory receptor 1220 (predicted) (Olr1220_predicted), mRNA [NM_001000814]	NM_001000814	405100	GO:0007186|GO:0050911|GO:0004984|GO:0016021	Rn.143546
A_44_P510568	0.0979967	2.21899	2.40098	2.99183	2.86068	3.82014	3.45953	2.94804	3.18514	3.19313	Olr1714_predicted	Rattus norvegicus olfactory receptor 1714 (predicted) (Olr1714_predicted), mRNA [NM_214456]	NM_214456	294175	GO:0007165|GO:0007186|GO:0007608|GO:0050896|GO:0050911|GO:0004872|GO:0004984|GO:0016020|GO:0016021	Rn.138146
A_44_P217723	0.100496	8.2368	8.47202	8.82449	8.79679	8.92913	9.27879	8.17964	8.21206	8.1635	Art1_predicted	PREDICTED: Rattus norvegicus ADP-ribosyltransferase 1 (predicted) (Art1_predicted), mRNA [XM_218975]		308873	GO:0006471|GO:0003950|GO:0005886|GO:0005887	Rn.6493
A_44_P428545	0.100678	2.92283	5.20565	5.24245	3.99502	3.84699	3.96355	3.8726	3.80967	5.99966	Olr1485_predicted	Rattus norvegicus olfactory receptor 1485 (predicted) (Olr1485_predicted), mRNA [NM_001000028]	NM_001000028	287489	GO:0007186|GO:0050911|GO:0004984|GO:0016021	Rn.142091
A_44_P287977	0.101456	6.66013	7.22183	8.01743	7.35701	7.45633	7.49654	7.94611	7.95177	8.67457	Olr1522_predicted	Rattus norvegicus olfactory receptor 1522 (predicted) (Olr1522_predicted), mRNA [NM_001000040]	NM_001000040	287614	GO:0007186|GO:0050911|GO:0004984|GO:0016021	Rn.142057
A_44_P334810	0.10255	7.40117	8.04705	8.2238	8.10856	7.96143	6.88592	7.78646	7.15435	8.59659	Olr862_predicted	Rattus norvegicus olfactory receptor 862 (predicted) (Olr862_predicted), mRNA [NM_001001071]	NM_001001071	405961	GO:0007186|GO:0050911|GO:0004984|GO:0016021	Rn.143176
A_44_P158692	0.104367	3.08807	4.1496	4.56003	3.85777	3.48975	3.62962	3.91661	4.23533	5.46607	Olr493_predicted	Rattus norvegicus olfactory receptor 493 (predicted) (Olr493_predicted), mRNA [NM_001000309]	NM_001000309	295758	GO:0007186|GO:0050911|GO:0004984|GO:0016021	Rn.142948
A_44_P262324	0.10457	4.22534	6.22334	5.43036	4.84694	6.24053	5.84257	4.75845	5.50169	5.26482	Fut2	Rattus norvegicus fucosyltransferase 2 (secretor status included) (Fut2), mRNA [NM_031635]	NM_031635	58924	GO:0005975|GO:0006486|GO:0008107|GO:0008417|GO:0016757|GO:0005615|GO:0005794|GO:0016020|GO:0016021	Rn.10678
A_44_P480030	0.10665	4.67818	5.53619	5.79448	5.44198	5.72391	4.34058	5.18367	5.00707	6.28186	Olr400_predicted	Rattus norvegicus olfactory receptor 400 (predicted) (Olr400_predicted), mRNA [NM_001000379]	NM_001000379	296661	GO:0007186|GO:0050911|GO:0004984|GO:0016021	Rn.143038
A_44_P519917	0.107987	4.8411	5.24592	5.62529	5.33037	6.5085	5.9581	5.18679	5.59508	5.62295	F2rl3	Rattus norvegicus coagulation factor II (thrombin) receptor-like 3 (F2rl3), mRNA [NM_053808]	NM_053808	116498	GO:0007165|GO:0007186|GO:0007596|GO:0001584|GO:0004872|GO:0004930|GO:0015057|GO:0016020|GO:0016021	Rn.81079
A_43_P16221	0.108948	7.12027	4.60185	5.23779	4.71114	4.65929	4.36811	3.94415	4.62935	3.79481	LOC311710	PREDICTED: Rattus norvegicus similar to cadherin 4 (LOC311710), mRNA [XM_230955]		311710	GO:0007156|GO:0007411|GO:0045773|GO:0005509|GO:0016020	Rn.214089
A_44_P337125	0.109076	6.45451	7.10363	7.56914	6.98283	7.04819	6.59257	6.93203	7.34955	7.98301	Slco4a1	Rattus norvegicus solute carrier organic anion transporter family, member 4a1 (Slco4a1), mRNA [NM_133608]	NM_133608	171144	GO:0006810|GO:0006811|GO:0042403|GO:0005215|GO:0015349|GO:0016020|GO:0016021	Rn.67081
A_44_P339594	0.110767	7.67779	8.94215	8.72103	8.49927	8.14	7.648	8.48195	7.76884	9.41375	Olr60_predicted	Rattus norvegicus olfactory receptor 60 (predicted) (Olr60_predicted), mRNA [NM_001000748]	NM_001000748	405017	GO:0007186|GO:0050911|GO:0004984|GO:0016021	Rn.141919
A_44_P217352	0.113008	3.92019	5.1545	5.1476	4.5546	5.00687	3.78403	4.27683	4.5995	6.05704	Olr1265_predicted	Rattus norvegicus olfactory receptor 1265 (predicted) (Olr1265_predicted), mRNA [NM_001000457]	NM_001000457	300584	GO:0007186|GO:0050911|GO:0004984|GO:0016021	Rn.143508
A_44_P334851	0.113348	5.60263	6.05428	6.73053	6.021	5.59454	5.15135	5.65682	6.09923	6.61288	Olr357_predicted	Rattus norvegicus olfactory receptor 357 (predicted) (Olr357_predicted), mRNA [NM_001000257]	NM_001000257	293794	GO:0007186|GO:0050911|GO:0004984|GO:0016021	Rn.141686
A_44_P292462	0.114715	5.46034	6.27362	6.83476	6.15116	6.09238	5.61617	6.44986	6.19906	7.61386	Ghrhr	Rattus norvegicus growth hormone releasing hormone receptor (Ghrhr), mRNA [NM_012850]	NM_012850	25321	GO:0001501|GO:0007165|GO:0007186|GO:0007188|GO:0007189|GO:0007190|GO:0030816|GO:0040008|GO:0004872|GO:0004930|GO:0004999|GO:0016520|GO:0017046|GO:0005615|GO:0005886|GO:0009986|GO:0016021	Rn.10936
A_44_P350108	0.115154	3.02526	3.14421	4.8803	4.46349	5.30476	4.71422	4.40469	4.55986	5.57513	Abcb11	Rattus norvegicus ATP-binding cassette, sub-family B (MDR/TAP), member 11 (Abcb11), mRNA [NM_031760]	NM_031760	83569	GO:0006810|GO:0006979|GO:0008152|GO:0015722|GO:0042493|GO:0046618|GO:0000166|GO:0003824|GO:0005215|GO:0005515|GO:0005524|GO:0008554|GO:0015126|GO:0015238|GO:0015432|GO:0016887|GO:0042626|GO:0000139|GO:0005624|GO:0005794|GO:0005886|GO:0005887|GO:0016020|GO:0016021|GO:0016324|GO:0046581	Rn.14539
A_44_P304169	0.115931	5.86493	6.15864	6.71317	6.39784	6.43586	7.07144	6.54829	6.8193	7.13184	Olr1341_predicted	Rattus norvegicus olfactory receptor 1341 (predicted) (Olr1341_predicted), mRNA [NM_001000482]	NM_001000482	300643	GO:0007186|GO:0050911|GO:0004984|GO:0016021	Rn.143462
A_44_P271559	0.118058	2.12303	3.07646	3.90066	3.03551	3.29878	3.38244	3.0732	3.27828	4.8046	Olr541_predicted	Rattus norvegicus olfactory receptor 541 (predicted) (Olr541_predicted), mRNA [NM_001000565]	NM_001000565	366104	GO:0007186|GO:0050911|GO:0004984|GO:0016021	Rn.142917
A_44_P198598	0.121229	4.49875	4.24256	5.63216	4.67713	5.87758	6.12879	5.02104	5.22849	5.88986	Olr348_predicted	Rattus norvegicus olfactory receptor 348 (predicted) (Olr348_predicted), mRNA [NM_001000757]	NM_001000757	405030	GO:0007186|GO:0050911|GO:0004984|GO:0016021	Rn.141690
A_44_P334830	0.124034	4.75538	5.41804	6.1488	5.38782	5.08453	4.26164	5.10608	4.83229	6.46228	Olr894_predicted	Rattus norvegicus olfactory receptor 894 (predicted) (Olr894_predicted), mRNA [NM_001000940]	NM_001000940	405277	GO:0007186|GO:0050911|GO:0004984|GO:0016021	Rn.143399
A_44_P179893	0.1247	3.16371	4.15561	4.32167	3.21862	3.64569	3.02827	3.35417	3.5887	4.89944	Olr757_predicted	Rattus norvegicus olfactory receptor 757 (predicted) (Olr757_predicted), mRNA [NM_001000613]	NM_001000613	404802	GO:0007186|GO:0050911|GO:0004984|GO:0005529|GO:0016021	Rn.142767
A_44_P147138	0.126926	3.88823	5.88024	5.76913	4.91517	6.25623	5.67102	4.3214	5.2008	5.56037	Vangl2_predicted	Vang-like protein 2 (Van Gogh-like protein 2). [Source:Uniprot/SWISSPROT;Acc:P84889] [ENSRNOT00000006849]		289229	GO:0001736|GO:0001843|GO:0001947|GO:0007275|GO:0035058|GO:0045176|GO:0005515|GO:0016020|GO:0016021|GO:0016324	Rn.198958
A_44_P142043	0.128141	2.51133	3.10627	2.2169	2.16932	2.92718	4.65868	4.05576	3.61273	3.82408	Olr1592_predicted	Rattus norvegicus olfactory receptor 1592 (predicted) (Olr1592_predicted), mRNA [NM_001000084]	NM_001000084	289254	GO:0007186|GO:0050911|GO:0004984|GO:0016021	Rn.142336
A_44_P344197	0.13364	4.82852	5.95241	6.16487	5.91186	5.43349	4.82422	6.1492	5.29741	6.91797	Olr1410_predicted	Rattus norvegicus olfactory receptor 1410 (predicted) (Olr1410_predicted), mRNA [NM_001000784]	NM_001000784	405062	GO:0007186|GO:0050911|GO:0004984|GO:0016021	Rn.142160
A_43_P11861	0.139519	6.41928	6.23147	6.78201	7.64913	7.14611	8.00744	7.42651	7.07149	6.52369	Dio3	Rattus norvegicus deiodinase, iodothyronine, type III (Dio3), mRNA [NM_017210]	NM_017210	29475	GO:0040018|GO:0042403|GO:0042404|GO:0042446|GO:0004800|GO:0008430|GO:0016020|GO:0016021	Rn.11237
A_43_P12642	0.139524	3.52015	3.88733	5.53842	4.84495	5.55948	5.1502	4.73656	5.23626	5.65685	Olr226	Rattus norvegicus olfactory receptor 226 (Olr226), mRNA [NM_031710]	NM_031710	65140	GO:0007165|GO:0007186|GO:0007608|GO:0050896|GO:0004872|GO:0004984|GO:0016020|GO:0016021	Rn.144601
A_44_P224477	0.140887	4.037	4.54417	4.93148	4.50031	5.67725	5.22184	4.33018	4.67661	4.16256	Olr1358_predicted	Rattus norvegicus olfactory receptor 1358 (predicted) (Olr1358_predicted), mRNA [NM_214822]	NM_214822	287077	GO:0007186|GO:0050911|GO:0004984|GO:0016021	Rn.142203
A_44_P351252	0.143004	4.30763	4.70342	5.24827	5.13257	5.16151	4.71042	4.91166	4.7949	5.53129	Olr1353_predicted	Rattus norvegicus olfactory receptor 1353 (predicted) (Olr1353_predicted), mRNA [NM_001000750]	NM_001000750	405020	GO:0007186|GO:0050911|GO:0004984|GO:0016021	Rn.143628
A_44_P547791	0.143162	3.17646	3.05577	4.52882	3.85708	5.62332	4.73354	4.12282	3.98317	4.35561	Gpr119	Rattus norvegicus G protein-coupled receptor 119 (Gpr119), mRNA [NM_181770]	NM_181770	302813	GO:0007165|GO:0007186|GO:0030073|GO:0001619|GO:0004872|GO:0004930|GO:0005887|GO:0016020|GO:0016021	Rn.96430
A_44_P621738	0.148224	5.92986	6.36998	5.64566	6.0503	6.10256	6.32203	5.41773	5.77611	5.95949	LOC315953	Rattus norvegicus similar to claudin-18A1.2 (LOC315953), mRNA [NM_001014096]	NM_001014096	315953	GO:0005198|GO:0005615|GO:0005923|GO:0016020|GO:0016021	Rn.105888
A_44_P139828	0.148859	3.0087	4.1097	4.52879	4.14188	4.73201	3.40818	4.00469	3.71564	4.75463	Olr92_predicted	Rattus norvegicus olfactory receptor 92 (predicted) (Olr92_predicted), mRNA [NM_001000140]	NM_001000140	293233	GO:0007186|GO:0050911|GO:0004984|GO:0016021	Rn.141895
A_44_P212602	0.149112	6.0934	6.31494	6.93345	6.66008	6.13781	5.84972	6.60751	6.75804	7.45274	Olr232_predicted	Rattus norvegicus olfactory receptor 232 (predicted) (Olr232_predicted), mRNA [NM_001001035]	NM_001001035	405921	GO:0007186|GO:0050911|GO:0004984|GO:0016021	Rn.141787
A_44_P220334	0.150116	4.22188	3.70302	5.18894	4.46672	5.03902	3.90855	4.33847	4.55556	5.35044	Olr1729_predicted	PREDICTED: Rattus norvegicus olfactory receptor 1729 (predicted) (Olr1729_predicted), mRNA [XM_227932]		294186	GO:0007186|GO:0050911|GO:0004984|GO:0016021
A_44_P172712	0.150717	6.85904	6.99788	7.83017	7.18012	7.87432	7.30549	7.37051	7.55778	7.97442	Olr304_predicted	Rattus norvegicus olfactory receptor 304 (predicted) (Olr304_predicted), mRNA [NM_001001039]	NM_001001039	405925	GO:0007186|GO:0050911|GO:0004984|GO:0016021	Rn.141734
A_44_P308956	0.150791	2.04275	2.00343	2.89053	3.35319	4.10579	2.91232	3.0632	3.00393	3.42612	Gabre	Rattus norvegicus GABA-A epsilon subunit splice variant mRNA, partial cds [AF255385]	AF255385	65191	GO:0006810|GO:0006811|GO:0006821|GO:0007214|GO:0007268|GO:0042493|GO:0004890|GO:0005216|GO:0005230|GO:0005254|GO:0030594|GO:0031404|GO:0005615|GO:0005887|GO:0016020|GO:0016021|GO:0045211	Rn.54455
A_44_P942245	0.151779	8.78359	8.60078	8.53932	8.72573	8.69739	8.65323	8.90226	8.87152	9.02466	Aytl2_predicted	1-acylglycerophosphocholine O-acyltransferase 1 (EC 2.3.1.23) (Lung- type acyl-coa:lysophosphatidylcholine acyltransferase 1) (Acyltransferase-like 2). [Source:Uniprot/SWISSPROT;Acc:Q1HAQ0] [ENSRNOT00000024111]		361467	GO:0008152|GO:0008654|GO:0005509|GO:0008415|GO:0016740|GO:0047184|GO:0005783|GO:0005794|GO:0016020|GO:0016021	Rn.16547
A_44_P1017035	0.154102	5.43337	4.504	5.02884	4.81827	4.67059	4.63574	4.98391	4.69853	4.2148	Slc26a4	Rattus norvegicus solute carrier family 26, member 4 (Slc26a4), mRNA [NM_019214]	NM_019214	29440	GO:0006810|GO:0007605|GO:0008272|GO:0015698|GO:0005215|GO:0008271|GO:0015108|GO:0015111|GO:0015116|GO:0031404|GO:0016020|GO:0016021	Rn.11792
A_44_P381764	0.156368	5.37448	6.68598	6.57317	6.09248	5.6031	5.20674	5.6381	5.31942	7.01565	Olr82_predicted	Rattus norvegicus olfactory receptor 82 (predicted) (Olr82_predicted), mRNA [NM_001001282]	NM_001001282	365328	GO:0007186|GO:0050911|GO:0004984|GO:0016021	Rn.141904
A_44_P409574	0.156368	3.53848	4.50037	4.88165	4.05271	4.25693	3.52885	3.6811	3.76978	4.94824	Olr1388_predicted	Rattus norvegicus olfactory receptor 1388 (predicted) (Olr1388_predicted), mRNA [NM_001000788]	NM_001000788	405066	GO:0007186|GO:0050911|GO:0004984|GO:0016021	Rn.142177
A_44_P412763	0.159351	3.35153	4.17535	4.00217	4.011	3.80511	3.47516	4.01506	3.81671	4.7289	Enpp7	Rattus norvegicus ectonucleotide pyrophosphatase/phosphodiesterase 7 (Enpp7), mRNA [NM_001012466]	NM_001012466	303729	GO:0008152|GO:0009117|GO:0004767|GO:0016787|GO:0016020|GO:0016021	Rn.211790
A_44_P226726	0.160904	7.27555	8.13702	7.95396	7.74316	8.42534	7.28741	7.75378	7.45622	8.75942	Olr288_predicted	Rattus norvegicus olfactory receptor 288 (predicted) (Olr288_predicted), mRNA [NM_001000231]	NM_001000231	293590	GO:0007186|GO:0050911|GO:0004984|GO:0016021	Rn.141744
A_44_P255068	0.161963	5.6884	6.90505	7.07214	6.52241	6.31958	5.89491	6.41798	6.10512	7.7532	Olr1124_predicted	Rattus norvegicus olfactory receptor 1124 (predicted) (Olr1124_predicted), mRNA [NM_001000426]	NM_001000426	300392	GO:0007186|GO:0050911|GO:0004984|GO:0016021	Rn.143611
A_44_P132743	0.162052	3.6545	4.18378	4.67067	4.06451	4.95668	3.87613	4.30817	4.03116	5.42976	Olr1486_predicted	Rattus norvegicus olfactory receptor 1486 (predicted) (Olr1486_predicted), mRNA [NM_001000720]	NM_001000720	404972	GO:0007186|GO:0050911|GO:0004984|GO:0016021	Rn.142090
A_44_P503356	0.166179	5.71395	6.25482	6.40345	6.14178	6.1238	5.56837	5.58446	5.57706	6.95767	Olr1236_predicted	Rattus norvegicus olfactory receptor 1236 (predicted) (Olr1236_predicted), mRNA [NM_001000812]	NM_001000812	405098	GO:0007186|GO:0050911|GO:0004984|GO:0016021	Rn.143534
A_43_P12511	0.167367	7.35135	7.85257	7.9848	7.87236	7.51569	7.46071	8.01827	7.70863	8.63262	Grk1	Rattus norvegicus G protein-coupled receptor kinase 1 (Grk1), mRNA [NM_031096]	NM_031096	81760	GO:0006468|GO:0007165|GO:0008277|GO:0009416|GO:0009586|GO:0016056|GO:0042493|GO:0046777|GO:0000166|GO:0004703|GO:0004713|GO:0004871|GO:0005524|GO:0016740|GO:0050254|GO:0005575|GO:0016020	Rn.10548
A_43_P22791	0.16837	5.55316	5.84909	6.20726	5.4843	5.59578	5.01243	5.82729	6.55533	6.8144	Ptchd1_predicted	PREDICTED: Rattus norvegicus patched domain containing 1 (predicted) (Ptchd1_predicted), mRNA [XM_228985]		317517	GO:0008158|GO:0016020
A_44_P503350	0.17068	6.03675	6.72621	7.37997	6.84651	7.67283	6.2619	6.73754	6.97062	7.7858	Olr1142_predicted	Rattus norvegicus olfactory receptor 1142 (predicted) (Olr1142_predicted), mRNA [NM_001000877]	NM_001000877	405175	GO:0007186|GO:0050911|GO:0004984|GO:0016021	Rn.143600
A_44_P470545	0.1719	2.49663	2.78464	3.78621	4.23012	4.23917	2.95781	3.10933	3.30062	3.76304	Olr1129_predicted	Rattus norvegicus olfactory receptor 1129 (predicted) (Olr1129_predicted), mRNA [NM_001000879]	NM_001000879	405178	GO:0007186|GO:0050911|GO:0004984|GO:0016021	Rn.143607
A_44_P334860	0.17337	4.93441	5.68424	6.10224	5.5531	5.21119	4.81253	5.31487	5.27055	6.71487	Olr1513_predicted	Rattus norvegicus olfactory receptor 1513 (predicted) (Olr1513_predicted), mRNA [NM_001000035]	NM_001000035	287513	GO:0007186|GO:0007608|GO:0050911|GO:0001584|GO:0004984|GO:0016021	Rn.142077
A_44_P135091	0.173688	2.10329	1.9959	2.09875	1.98322	1.91774	2.31088	2.55591	2.66911	2.23591	Art2b	Rattus norvegicus ADP-ribosyltransferase 2b (Art2b), mRNA [NM_198735]	NM_198735	293152	GO:0006471|GO:0018120|GO:0003950|GO:0003956|GO:0016757|GO:0048503|GO:0005615|GO:0009986|GO:0016020|GO:0019897	Rn.107075
A_44_P402559	0.175623	2.66038	4.66626	4.8414	4.18942	5.65183	5.2734	4.63263	4.83853	5.11973	Olr1598_predicted	Rattus norvegicus olfactory receptor 1598 (predicted) (Olr1598_predicted), mRNA [NM_001000910]	NM_001000910	405221	GO:0007186|GO:0050911|GO:0004984|GO:0016021	Rn.142331
A_44_P531665	0.179534	2.82891	3.89109	3.89512	2.88557	4.27445	3.3869	3.67035	3.4637	5.04789	Olr330_predicted	Rattus norvegicus olfactory receptor 330 (predicted) (Olr330_predicted), mRNA [NM_001000761]	NM_001000761	405034	GO:0007186|GO:0050911|GO:0004984|GO:0016021	Rn.141701
A_44_P449656	0.180687	4.50078	5.15519	5.48048	4.80142	5.10544	4.00127	5.13091	5.29185	6.26261	Olr419_predicted	Rattus norvegicus olfactory receptor 419 (predicted) (Olr419_predicted), mRNA [NM_001000968]	NM_001000968	405321	GO:0007186|GO:0050911|GO:0004984|GO:0016021	Rn.143022
A_44_P503396	0.185013	2.72749	4.16072	3.88027	3.31603	3.6447	2.71691	3.6007	3.37241	4.2037	Olr1314_predicted	Rattus norvegicus olfactory receptor 1314 (predicted) (Olr1314_predicted), mRNA [NM_001000468]	NM_001000468	300615	GO:0007186|GO:0050911|GO:0004984|GO:0016021	Rn.143483
A_44_P520036	0.185013	5.07746	6.08853	6.4702	5.51288	5.84801	6.25221	5.54762	5.91157	6.53675	Olr916_predicted	Rattus norvegicus olfactory receptor 916 (predicted) (Olr916_predicted), mRNA [NM_001000587]	NM_001000587	366797	GO:0007186|GO:0050911|GO:0004984|GO:0016021	Rn.143392
A_43_P12283	0.185981	5.15974	4.83934	6.57369	5.34572	5.01746	4.73846	5.25184	5.1975	5.51052	Mog	Rattus norvegicus myelin oligodendrocyte glycoprotein (Mog), mRNA [NM_022668]	NM_022668	24558	GO:0006355|GO:0006464|GO:0006512|GO:0006955|GO:0007165|GO:0007186|GO:0007268|GO:0007417|GO:0007608|GO:0019882|GO:0050896|GO:0003676|GO:0004872|GO:0004984|GO:0008270|GO:0046872|GO:0005622|GO:0005886|GO:0005887|GO:0016020|GO:0016021|GO:0042612	Rn.9687
A_44_P503395	0.187112	6.76281	7.88382	7.91195	7.34845	8.03886	8.1865	7.46194	7.76585	8.4374	Olr63	Rattus norvegicus olfactory receptor 63 (Olr63), mRNA [NM_001000542]	NM_001000542	365323	GO:0007165|GO:0007186|GO:0007608|GO:0050896|GO:0050911|GO:0004872|GO:0004984|GO:0016020|GO:0016021	Rn.129398
A_44_P213289	0.191432	7.42931	7.46971	7.8258	7.8268	7.18225	7.64239	7.40754	7.65001	7.35807	Manea	mannosidase, endo-alpha [Source:RefSeq_peptide;Acc:NP_542963] [ENSRNOT00000011576]		140808	GO:0008152|GO:0004559|GO:0004569|GO:0016787|GO:0016798|GO:0016020|GO:0016021	Rn.10855
A_44_P494031	0.19399	6.55038	7.3086	7.68454	7.02114	6.94765	6.36609	6.85635	7.24531	7.79568	Olr733_predicted	Rattus norvegicus olfactory receptor 733 (predicted) (Olr733_predicted), mRNA [NM_001000618]	NM_001000618	404810	GO:0007186|GO:0050911|GO:0004984|GO:0016021	Rn.142787
A_44_P398210	0.198709	3.64054	3.23169	4.35721	4.05721	4.5668	4.4826	4.35346	4.65986	5.06064	Csf2rb1	Rattus norvegicus colony stimulating factor 2 receptor, beta 1, low-affinity (granulocyte-macrophage) (Csf2rb1), mRNA [NM_133555]	NM_133555	171081	GO:0007165|GO:0007585|GO:0019221|GO:0003674|GO:0004872|GO:0004907|GO:0004912|GO:0004914|GO:0005575|GO:0005615|GO:0016021|GO:0030526	Rn.42930
A_44_P316046	0.198768	7.97361	8.60685	8.61815	8.68019	8.91969	8.46966	8.39608	8.59443	9.23132	Olr1234_predicted	Rattus norvegicus olfactory receptor 1234 (predicted) (Olr1234_predicted), mRNA [NM_001000446]	NM_001000446	300558	GO:0007186|GO:0050911|GO:0004984|GO:0016021	Rn.143535
A_44_P107190	0.200134	3.3103	4.12159	3.90878	3.69582	3.42176	3.57348	3.97531	3.74918	5.44013	Olr662_predicted	Rattus norvegicus olfactory receptor 662 (predicted) (Olr662_predicted), mRNA [NM_001001060]	NM_001001060	405948	GO:0007186|GO:0050911|GO:0004984|GO:0016021	Rn.142839
A_44_P491747	0.205728	2.20134	2.80301	3.08054	2.53977	3.9346	3.15472	2.82508	2.97327	3.16192	Olr141_predicted	Rattus norvegicus olfactory receptor 141 (predicted) (Olr141_predicted), mRNA [NM_001001274]	NM_001001274	293280	GO:0007186|GO:0050911|GO:0004984|GO:0016021	Rn.141857
A_44_P391126	0.206199	5.73692	6.51141	7.11805	6.17013	7.36588	6.59726	6.46456	6.83627	7.36478	Olr56_predicted	Rattus norvegicus olfactory receptor 56 (predicted) (Olr56_predicted), mRNA [NM_001000130]	NM_001000130	293205	GO:0007186|GO:0050911|GO:0004984|GO:0016021	Rn.141921
A_42_P771337	0.206543	7.23017	7.22412	7.25844	7.08001	7.2811	7.2608	7.48937	7.50936	7.73476	Lamp3	Rattus norvegicus lysosomal-associated membrane protein 3 (Lamp3), mRNA [NM_001012015]	NM_001012015	303801	GO:0005764|GO:0005765|GO:0016020|GO:0016021	Rn.19784
A_44_P554985	0.208493	2.86987	3.98662	3.98562	3.65336	3.5636	3.19261	3.7008	3.46518	4.45117	Olr1391_predicted	Rattus norvegicus olfactory receptor 1391 (predicted) (Olr1391_predicted), mRNA [NM_001001089]	NM_001001089	405983	GO:0007186|GO:0050911|GO:0004984|GO:0016021	Rn.142175
A_44_P243316	0.208846	6.04543	6.6453	6.86743	6.44123	6.52436	6.35603	6.74114	6.43956	7.45179	Tect2	Rattus norvegicus tectonic 2 (Tect2), mRNA [NM_001080782]	NM_001080782	689779	GO:0015992|GO:0005515|GO:0001669|GO:0016020|GO:0016021	Rn.208304
A_44_P445074	0.209124	2.17548	3.3482	3.22115	2.41429	4.61582	3.2137	2.01633	2.56087	3.62753	Olr283_predicted	Rattus norvegicus olfactory receptor 283 (predicted) (Olr283_predicted), mRNA [NM_001001010]	NM_001001010	405384	GO:0007186|GO:0050911|GO:0004984|GO:0016021	Rn.141758
A_44_P276242	0.2123	3.61489	4.10495	4.51593	3.97717	4.98972	4.55328	4.24951	4.18264	5.75628	Olr718_predicted	Rattus norvegicus olfactory receptor 718 (predicted) (Olr718_predicted), mRNA [NM_001000361]	NM_001000361	295910	GO:0007186|GO:0050911|GO:0004984|GO:0016021	Rn.142797
A_43_P13328	0.212722	3.15734	3.86871	4.45216	4.01662	3.95217	3.03217	3.71975	3.63419	4.71276	Gabrr3	Rattus norvegicus gamma-aminobutyric acid (GABA) receptor, rho 3 (Gabrr3), mRNA [NM_138897]	NM_138897	192258	GO:0006811|GO:0007214|GO:0007268|GO:0004890|GO:0005216|GO:0005230|GO:0005254|GO:0005515|GO:0016917|GO:0030594|GO:0031404|GO:0016021|GO:0045211	Rn.10670
A_44_P498719	0.213129	2.80482	4.33296	3.92359	2.99063	3.73874	3.34598	3.52638	3.59662	4.47276	Olr208_predicted	Rattus norvegicus olfactory receptor 208 (predicted) (Olr208_predicted), mRNA [NM_001000194]	NM_001000194	293355	GO:0007186|GO:0050911|GO:0004984|GO:0016021	Rn.141804
A_44_P323232	0.213145	4.06098	4.71041	5.08344	4.83336	5.72353	5.01514	4.23773	4.80112	4.81259	Olr1641_predicted	Rattus norvegicus olfactory receptor 1641 (predicted) (Olr1641_predicted), mRNA [NM_001000100]	NM_001000100	290050	GO:0007165|GO:0007186|GO:0007608|GO:0050896|GO:0050911|GO:0004872|GO:0004984|GO:0016020|GO:0016021	Rn.142431
A_44_P206844	0.213801	4.53572	3.89576	4.26404	4.52268	3.52236	3.35123	3.98916	3.73643	3.7834	Hcrtr2	Rattus norvegicus hypocretin (orexin) receptor 2 (Hcrtr2), mRNA [NM_013074]	NM_013074	25605	GO:0007165|GO:0007200|GO:0007218|GO:0007631|GO:0001584|GO:0004872|GO:0004930|GO:0016499|GO:0016020|GO:0016021	Rn.9893
A_44_P339614	0.21504	3.27608	4.18317	4.33946	4.02561	4.08741	3.09127	3.7792	3.46612	5.02585	Olr245_predicted	Rattus norvegicus olfactory receptor 245 (predicted) (Olr245_predicted), mRNA [NM_001000215]	NM_001000215	293390	GO:0007186|GO:0050911|GO:0004984|GO:0016021	Rn.141778
A_44_P121136	0.215427	2.21605	4.54221	4.35222	3.72401	4.69128	4.03716	3.80012	4.49158	4.6666	Olr108_predicted	Rattus norvegicus olfactory receptor 108 (predicted) (Olr108_predicted), mRNA [NM_001000149]	NM_001000149	293247	GO:0007186|GO:0050911|GO:0004984|GO:0016021	Rn.141883
A_44_P440321	0.219477	1.90563	3.61588	3.38268	3.02239	3.7071	3.45391	2.88259	2.25513	4.61788	Olr788_predicted	Rattus norvegicus olfactory receptor 788 (predicted) (Olr788_predicted), mRNA [NM_001000602]	NM_001000602	404790	GO:0007186|GO:0050911|GO:0004984|GO:0016021	Rn.142744
A_44_P252592	0.224805	2.43873	3.56252	3.9367	3.09838	3.53765	2.36703	2.80723	2.95305	4.28155	Olr234_predicted	Rattus norvegicus olfactory receptor 234 (predicted) (Olr234_predicted), mRNA [NM_001000208]	NM_001000208	293379	GO:0007186|GO:0050911|GO:0004984|GO:0016021	Rn.141785
A_44_P393325	0.224812	3.01036	3.3703	4.39152	3.10497	4.56124	3.78175	3.23586	3.59156	4.60379	Olr1642_predicted	Rattus norvegicus olfactory receptor 1642 (predicted) (Olr1642_predicted), mRNA [NM_001000832]	NM_001000832	405121	GO:0007186|GO:0050911|GO:0004984|GO:0016021	Rn.142430
A_44_P182367	0.225174	2.14349	4.13712	4.87112	3.89445	4.98703	4.08871	3.14504	3.65847	4.60464	Olr1217_predicted	Rattus norvegicus olfactory receptor 1217 (predicted) (Olr1217_predicted), mRNA [NM_001000439]	NM_001000439	300540	GO:0007186|GO:0050911|GO:0004984|GO:0016021	Rn.138154
A_44_P112162	0.225785	4.31071	4.98216	5.2324	4.79736	4.7043	3.9205	4.72103	4.6875	5.78715	Olr1611_predicted	PREDICTED: Rattus norvegicus olfactory receptor 1611 (predicted) (Olr1611_predicted), mRNA [XM_223954]		290009	GO:0007186|GO:0050911|GO:0004984|GO:0016021
A_43_P13148	0.228837	6.67794	7.62381	7.92002	7.4695	8.1826	7.20035	7.70799	7.08624	8.70089	Hrh4	Rattus norvegicus histamine H4 receptor (Hrh4), mRNA [NM_131909]	NM_131909	170704	GO:0006954|GO:0007165|GO:0007186|GO:0001584|GO:0004872|GO:0004969|GO:0005615|GO:0005624|GO:0005887|GO:0016020|GO:0016021	Rn.162272
A_44_P552624	0.230961	5.23115	5.35624	5.72412	5.61492	5.15546	4.76159	5.60827	5.26924	6.24893	Olr259_predicted	Rattus norvegicus olfactory receptor 259 (predicted) (Olr259_predicted), mRNA [NM_001000222]	NM_001000222	293402	GO:0007186|GO:0050911|GO:0004984|GO:0016021	Rn.141772
A_44_P438327	0.236411	1.94215	3.16722	2.99611	2.35285	2.93146	2.44357	2.35045	2.96383	3.6608	RGD1565669_predicted	Rattus norvegicus similar to putative pheromone receptor (LOC308551), mRNA [XM_218549]	XM_218549	308551	GO:0006306|GO:0003677|GO:0008067|GO:0008170|GO:0016020
A_44_P158699	0.236821	9.81323	10.379	10.1703	10.5069	10.2927	10.4458	10.4643	10.5097	11.019	Olr1423_predicted	Rattus norvegicus olfactory receptor 1423 (predicted) (Olr1423_predicted), mRNA [NM_001000006]	NM_001000006	287309	GO:0007186|GO:0050911|GO:0004984|GO:0016021	Rn.142146
A_44_P135401	0.241183	6.996	8.34988	7.82863	7.77815	8.43354	8.30071	7.74661	7.40881	8.79959	LOC292543	Rattus norvegicus similar to solute carrier family 7 (cationic amino acid transporter, y+ system), member 3 (LOC292543), mRNA [NM_001025639]	NM_001025639	292543	GO:0006810|GO:0006865|GO:0015171|GO:0015359|GO:0016020|GO:0016021	Rn.137080
A_42_P753429	0.241888	3.28873	4.40492	3.98336	3.63954	5.15459	4.98243	3.59275	4.59788	4.35741	Slc5a1	Rattus norvegicus solute carrier family 5 (sodium/glucose cotransporter), member 1 (Slc5a1), mRNA [NM_013033]	NM_013033	25552	GO:0001656|GO:0001951|GO:0006811|GO:0006814|GO:0015758|GO:0050892|GO:0005215|GO:0005351|GO:0005355|GO:0005412|GO:0015293|GO:0031402|GO:0005887|GO:0005903|GO:0005911|GO:0016020|GO:0016021|GO:0016324	Rn.10224
A_43_P16378	0.241987	2.69889	3.38923	2.33122	2.71193	3.80315	3.17878	2.83681	2.75339	2.91965	Olr1283	Rattus norvegicus olfactory receptor 1283 (Olr1283), mRNA [NM_001000518]	NM_001000518	315572	GO:0007165|GO:0007186|GO:0007608|GO:0050896|GO:0050911|GO:0004872|GO:0004984|GO:0016020|GO:0016021	Rn.120679
A_44_P400299	0.247008	3.57947	3.7582	5.1931	5.05385	6.1734	5.20361	4.56696	4.99838	5.42074	Olr428_predicted	Rattus norvegicus olfactory receptor 428 (predicted) (Olr428_predicted), mRNA [NM_001000394]	NM_001000394	296689	GO:0007186|GO:0050911|GO:0004984|GO:0016021	Rn.143014
A_42_P692476	0.252816	8.04885	8.81491	8.90643	8.41591	9.21886	8.8299	8.53636	8.56278	9.4463	Slc39a4_predicted	Rattus norvegicus solute carrier family 39 (zinc transporter), member 4 (predicted) (Slc39a4_predicted), mRNA [NM_001077669]	NM_001077669	300051	GO:0006811|GO:0006829|GO:0006882|GO:0008150|GO:0030001|GO:0003674|GO:0005385|GO:0008270|GO:0046873|GO:0005575|GO:0005768|GO:0005886|GO:0016020|GO:0016021|GO:0016023|GO:0016324	Rn.7960
A_44_P465990	0.256709	5.46328	5.96446	6.57478	6.08842	6.07453	5.3224	5.71183	5.5205	6.83307	Olr227_predicted	Rattus norvegicus olfactory receptor 227 (predicted) (Olr227_predicted), mRNA [NM_001000203]	NM_001000203	293370	GO:0007186|GO:0050911|GO:0004984|GO:0016021	Rn.141790
A_43_P16380	0.256872	2.5125	4.69236	3.84955	4.86397	5.064	4.34359	3.28026	3.70522	3.64671	Olr1356	Rattus norvegicus olfactory receptor 1356 (Olr1356), mRNA [NM_001000493]	NM_001000493	302954	GO:0007165|GO:0007186|GO:0007608|GO:0050896|GO:0050911|GO:0004872|GO:0004984|GO:0016020|GO:0016021	Rn.113181
A_44_P154008	0.257433	4.27151	4.83899	5.30611	4.84209	5.04808	4.20873	4.96803	4.61593	5.2242	Mtnr1b	Melatonin receptor type 1B (Mel-1B-R) (Mel1b melatonin receptor) (Fragment). [Source:Uniprot/SWISSPROT;Acc:P49287] [ENSRNOT00000011883]		192646	GO:0007165|GO:0007186|GO:0007187|GO:0007268|GO:0007623|GO:0004872|GO:0008502|GO:0005887|GO:0016020|GO:0016021	Rn.83599
A_44_P151558	0.258416	3.59433	3.98016	4.59771	4.41553	3.03481	3.99694	3.62916	4.0239	4.86816	Olr199_predicted	Rattus norvegicus olfactory receptor 199 (predicted) (Olr199_predicted), mRNA [NM_001001034]	NM_001001034	405920	GO:0007186|GO:0050911|GO:0004984|GO:0016021	Rn.141812
A_43_P11962	0.260593	4.53259	5.35933	5.42093	4.81126	5.7531	4.60605	5.07047	4.66576	6.06621	Galr3	Rattus norvegicus galanin receptor 3 (Galr3), mRNA [NM_019173]	NM_019173	29235	GO:0007165|GO:0007186|GO:0007194|GO:0007218|GO:0007268|GO:0007611|GO:0007631|GO:0001584|GO:0004872|GO:0004966|GO:0005886|GO:0016020|GO:0016021	Rn.30069
A_44_P445354	0.261679	5.28044	3.13518	4.66438	4.37283	3.95217	4.0665	3.9193	4.0824	3.77999	Kcnh8	Rattus norvegicus potassium voltage-gated channel, subfamily H (eag-related), member 8 (Kcnh8), mRNA [NM_145095]	NM_145095	246325	GO:0000160|GO:0006355|GO:0006811|GO:0006813|GO:0043066|GO:0000155|GO:0003700|GO:0003705|GO:0005249|GO:0030955|GO:0016020|GO:0016021	Rn.30029
A_44_P325766	0.262955	6.14226	5.88953	4.41475	6.24172	5.39962	5.3679	5.70618	5.14804	5.85254	Icos	Rattus norvegicus inducible T-cell co-stimulator (Icos), mRNA [NM_022610]	NM_022610	64545	GO:0016337|GO:0031295|GO:0003674|GO:0042287|GO:0042607|GO:0005615|GO:0005887|GO:0016020|GO:0016021	Rn.168816
A_44_P123412	0.264125	3.31118	3.90649	5.09482	4.15469	5.36848	4.80154	4.68575	4.26053	5.29045	Olr1652_predicted	Rattus norvegicus olfactory receptor 1652 (predicted) (Olr1652_predicted), mRNA [NM_001001122]	NM_001001122	406035	GO:0007186|GO:0050911|GO:0004984|GO:0016021	Rn.142517
A_44_P379441	0.267238	4.99729	6.07418	6.25348	5.78027	5.95053	5.27578	5.76305	5.16116	6.7713	Olr409_predicted	Rattus norvegicus olfactory receptor 409 (predicted) (Olr409_predicted), mRNA [NM_001000827]	NM_001000827	405116	GO:0007186|GO:0050911|GO:0004984|GO:0016021	Rn.143030
A_44_P230410	0.268029	9.35868	9.07103	9.39568	9.10018	9.16949	9.07672	9.40945	9.40573	9.4328	Ptprn2	Rattus norvegicus protein tyrosine phosphatase, receptor type, N polypeptide 2 (Ptprn2), mRNA [NM_031600]	NM_031600	29714	GO:0006470|GO:0004725|GO:0004872|GO:0005001|GO:0016787|GO:0005615|GO:0016020|GO:0016021|GO:0030141	Rn.11044
A_44_P182306	0.272311	5.69291	6.29275	6.68262	6.05996	6.69523	5.50468	5.75955	6.0922	6.70556	Olr563_predicted	Rattus norvegicus olfactory receptor 563 (predicted) (Olr563_predicted), mRNA [NM_001000666]	NM_001000666	404868	GO:0007186|GO:0050911|GO:0004984|GO:0016021	Rn.142901
A_44_P552604	0.28283	5.0159	5.97002	6.79729	5.80853	6.6565	6.48043	5.98004	6.24323	7.25856	Olr734_predicted	Rattus norvegicus olfactory receptor 734 (predicted) (Olr734_predicted), mRNA [NM_001000617]	NM_001000617	404809	GO:0007186|GO:0050911|GO:0004984|GO:0016021	Rn.142786
A_44_P104704	0.285581	5.48071	6.19445	6.3607	6.12094	5.97078	5.83442	6.28843	6.41289	7.03012	Taar7b	Rattus norvegicus trace-amine-associated receptor 7b (Taar7b), mRNA [NM_175586]	NM_175586	294126	GO:0007165|GO:0007186|GO:0001584|GO:0004872|GO:0016020|GO:0016021	Rn.138141
A_44_P555055	0.287137	5.03239	5.77733	5.91968	5.36785	6.32344	6.49395	5.26864	5.53381	6.04717	Olr1196_predicted	Rattus norvegicus olfactory receptor 1196 (predicted) (Olr1196_predicted), mRNA [NM_001000435]	NM_001000435	300524	GO:0007186|GO:0007608|GO:0050911|GO:0001584|GO:0004930|GO:0004984|GO:0016020|GO:0016021	Rn.143561
A_42_P833096	0.29372	5.63611	4.87523	5.00034	4.91975	4.53434	5.03821	5.53528	5.05359	4.92251	Kcnj16	Rattus norvegicus potassium inwardly-rectifying channel, subfamily J, member 16 (Kcnj16), mRNA [NM_053314]	NM_053314	29719	GO:0006811|GO:0006813|GO:0005242|GO:0005244|GO:0030955|GO:0016020|GO:0016021	Rn.1989
A_44_P400260	0.293967	2.85666	4.35884	4.0787	3.17108	4.34289	3.05589	3.62384	3.06082	4.55766	Olr396_predicted	Rattus norvegicus olfactory receptor 396 (predicted) (Olr396_predicted), mRNA [NM_001000831]	NM_001000831	405120	GO:0007186|GO:0050911|GO:0004984|GO:0016021	Rn.143042
A_44_P480042	0.296133	4.12122	5.5432	5.53577	5.20908	5.6852	5.27757	4.45361	4.90267	6.0362	Olr903_predicted	Rattus norvegicus olfactory receptor 903 (predicted) (Olr903_predicted), mRNA [NM_001001361]	NM_001001361	288808	GO:0007186|GO:0050911|GO:0004984|GO:0016021	Rn.143396
A_44_P294965	0.29871	4.25492	4.61421	3.85839	4.44	4.15888	3.61656	4.22691	5.63745	5.87405	RT1-DOb	Rattus norvegicus RT1 class II, locus DOb (RT1-DOb), mRNA [NM_001008846]	NM_001008846	365542	GO:0006955|GO:0016020|GO:0016021|GO:0042613	Rn.215279
A_44_P175125	0.299944	3.37803	4.53241	5.47031	4.94006	5.5656	5.06168	4.95718	5.09397	5.50577	Olr1567_predicted	Rattus norvegicus olfactory receptor 1567 (predicted) (Olr1567_predicted), mRNA [NM_001000043]	NM_001000043	287970	GO:0007165|GO:0007186|GO:0007608|GO:0050896|GO:0050911|GO:0004872|GO:0004984|GO:0016020|GO:0016021	Rn.142229
A_43_P16266	0.30537	4.77004	5.84687	6.39767	5.46642	6.5497	5.996	5.07317	5.8632	6.58646	Olr1077	Rattus norvegicus olfactory receptor 1077 (Olr1077), mRNA [NM_001000941]	NM_001000941	405280	GO:0007186|GO:0050911|GO:0004984|GO:0016021	Rn.124681
A_44_P184567	0.310968	7.86182	8.43604	8.62826	8.30474	8.88053	8.70628	8.44909	8.49854	9.00577	Olr1384	Rattus norvegicus olfactory receptor gene Olr1384 (Olr1384), mRNA [NM_001002291]	NM_001002291	405398	GO:0007186|GO:0004984|GO:0016021	Rn.142181
A_44_P355902	0.311431	5.22714	3.9514	4.84564	4.82972	4.70129	4.18854	4.34354	4.2458	4.12327	Slc8a2	Rattus norvegicus solute carrier family 8 (sodium/calcium exchanger), member 2 (Slc8a2), mRNA [NM_078619]	NM_078619	140447	GO:0006810|GO:0006811|GO:0006814|GO:0006816|GO:0007154|GO:0005432|GO:0005509|GO:0005516|GO:0015297|GO:0031402|GO:0016020|GO:0016021	Rn.10305
A_44_P381690	0.312616	5.95121	6.49882	6.90858	6.25004	7.32391	6.72213	6.15775	6.62247	7.24063	Olr522_predicted	Rattus norvegicus olfactory receptor 522 (predicted) (Olr522_predicted), mRNA [NM_001000562]	NM_001000562	366100	GO:0007186|GO:0050911|GO:0004984|GO:0016021	Rn.127929
A_44_P395654	0.327809	7.09011	7.86778	7.98637	7.60466	7.97313	8.33932	8.02508	8.32331	8.80327	Olr1516_predicted	Rattus norvegicus olfactory receptor 1516 (predicted) (Olr1516_predicted), mRNA [NM_001000038]	NM_001000038	287520	GO:0007186|GO:0050911|GO:0001584|GO:0004984|GO:0016021	Rn.142074
A_44_P449686	0.337527	2.78033	3.36675	4.22191	3.65849	4.17863	3.97617	4.2132	3.82153	4.65695	Hatl5	Rattus norvegicus airway trypsin-like 5 (Hatl5), mRNA [NM_001004020]	NM_001004020	365265	GO:0006508|GO:0004252|GO:0004263|GO:0004295|GO:0008233|GO:0016021	Rn.138998
A_44_P231337	0.340021	1.96623	3.81682	4.04534	3.17039	3.18374	3.07757	3.37494	3.71484	4.35643	Olr637_predicted	Rattus norvegicus olfactory receptor 637 (predicted) (Olr637_predicted), mRNA [NM_001001126]	NM_001001126	406053	GO:0007186|GO:0050911|GO:0004984|GO:0016021	Rn.142856
A_44_P522461	0.342684	6.55493	7.38968	7.14056	7.05687	7.74054	6.98369	7.12629	6.95569	7.96058	Olr1229_predicted	Rattus norvegicus olfactory receptor 1229 (predicted) (Olr1229_predicted), mRNA [NM_001000444]	NM_001000444	300554	GO:0007186|GO:0050911|GO:0004984|GO:0016021	Rn.143540
A_44_P651749	0.34973	4.67006	5.19514	5.99749	5.31862	5.35389	5.06776	5.5306	5.63126	6.57013	RGD1562492_predicted	PREDICTED: Rattus norvegicus similar to Orphan sodium- and chloride-dependent neurotransmitter transporter NTT5 (Solute carrier family 6 member 16) (predicted) (RGD1562492_predicted), mRNA [XM_574446]		499151	GO:0006836|GO:0005328|GO:0005887|GO:0016020	Rn.122886
A_44_P543329	0.355111	2.56769	2.17567	3.58405	3.29713	3.9218	3.83374	3.6036	4.3668	3.80878	Havcr2	Hepatitis A virus cellular receptor 2 homolog (HAVcr-2) (T cell immunoglobulin and mucin domain-containing protein 3) (TIMD-3) (T cell membrane protein 3) (TIM-3) (Fragment). [Source:Uniprot/SWISSPROT;Acc:P0C0K5] [ENSRNOT00000048485]		363578	GO:0006468|GO:0004672|GO:0005524	Rn.16621
A_44_P501035	0.356369	5.15446	6.34192	6.62678	5.77899	7.48951	6.84832	5.99063	6.24172	7.03203	Olr1096_predicted	Rattus norvegicus olfactory receptor 1096 (predicted) (Olr1096_predicted), mRNA [NM_001000485]	NM_001000485	302027	GO:0007186|GO:0050911|GO:0004984|GO:0016021	Rn.143326
A_42_P745602	0.365443	9.67252	9.46877	9.74543	9.67968	9.868	9.73127	9.77825	9.60226	9.63661	Vipr2	Rattus norvegicus vasoactive intestinal peptide receptor 2 (Vipr2), mRNA [NM_017238]	NM_017238	29555	GO:0007165|GO:0007186|GO:0007190|GO:0004872|GO:0004930|GO:0004999|GO:0016020|GO:0016021	Rn.10011
A_44_P550256	0.365781	2.73601	3.32106	3.84726	3.08516	4.26118	3.75957	2.57349	3.00794	3.76847	Olr1625_predicted	Rattus norvegicus olfactory receptor 1625 (predicted) (Olr1625_predicted), mRNA [NM_001000971]	NM_001000971	405326	GO:0007186|GO:0050911|GO:0004984|GO:0016021	Rn.142446
A_44_P397927	0.374356	5.4479	6.9044	6.94225	6.32263	7.13682	6.58157	6.39443	6.47953	7.20877	Olr1734_predicted	Rattus norvegicus olfactory receptor 1734 (predicted) (Olr1734_predicted), mRNA [NM_001001119]	NM_001001119	406018	GO:0007186|GO:0050911|GO:0004984|GO:0016021	Rn.142667
A_44_P104801	0.381531	6.36774	6.92182	7.62104	6.8476	6.76739	7.01057	7.34654	7.28925	7.88454	Olr1349_predicted	Rattus norvegicus olfactory receptor 1349 (predicted) (Olr1349_predicted), mRNA [NM_001000484]	NM_001000484	301611	GO:0007186|GO:0050911|GO:0004984|GO:0016021	Rn.143632
A_44_P383994	0.388986	3.08267	4.20317	5.16905	4.04563	5.60855	5.04858	4.27653	4.77677	5.34329	Olr255_predicted	Rattus norvegicus olfactory receptor 255 (predicted) (Olr255_predicted), mRNA [NM_001000947]	NM_001000947	405291	GO:0007186|GO:0050911|GO:0004984|GO:0016021	Rn.141774
A_44_P311627	0.402299	2.1936	2.57534	3.25547	2.89471	3.82927	3.63554	3.15399	3.44725	3.23566	Tmem10	Rattus norvegicus transmembrane protein 10 (Tmem10), mRNA [NM_001017386]	NM_001017386	361757	GO:0016021	Rn.25053
A_43_P15965	0.410657	6.01772	6.32218	7.2411	6.27405	7.48171	6.71513	6.55039	6.60932	7.59255	Ugt2b5	UDP-glucuronosyltransferase 2B3 precursor (EC 2.4.1.17) (UDPGT) (Testosterone, dihydrotestosterone, and beta-estradiol specific) (17- beta-hydroxysteroid specific) (UDPGTr-3) (RLUG38). [Source:Uniprot/SWISSPROT;Acc:P08542] [ENSRNOT00000047655]		29623	GO:0008152|GO:0015020|GO:0016758|GO:0005783|GO:0005792|GO:0016020|GO:0016021	Rn.24945
A_44_P243012	0.412958	2.67436	2.87428	4.03865	3.46406	4.8474	3.47398	3.49306	3.63051	4.02324	Olr111_predicted	Rattus norvegicus olfactory receptor 111 (predicted) (Olr111_predicted), mRNA [NM_001000742]	NM_001000742	405006	GO:0007186|GO:0050911|GO:0004984|GO:0016021	Rn.141880
A_44_P203324	0.417835	4.43235	5.73243	5.50381	4.10846	5.89672	5.41157	3.99176	4.55413	5.61025	Olr70_predicted	Rattus norvegicus olfactory receptor 70 (predicted) (Olr70_predicted), mRNA [NM_001001269]	NM_001001269	293215	GO:0007186|GO:0050911|GO:0004984|GO:0016021	Rn.141913
A_44_P545705	0.444112	5.8003	6.37731	6.87462	6.56863	6.7594	6.56481	6.51255	6.66554	7.38894	Chrm1	Rattus norvegicus mRNA for m1 muscarinic acetylcholine receptor protein, partial. [AJ006522]	AJ006522	25229	GO:0006464|GO:0007165|GO:0007205|GO:0007207|GO:0007213|GO:0007274|GO:0007399|GO:0008283|GO:0008284|GO:0040012|GO:0001584|GO:0004435|GO:0004872|GO:0004981|GO:0005624|GO:0005886|GO:0005887|GO:0016021|GO:0045202|GO:0045211	Rn.119395
A_44_P170423	0.444729	2.78682	3.83515	3.88158	3.75342	3.64685	3.19518	3.50734	3.31775	3.94263	Olr695_predicted	Rattus norvegicus olfactory receptor 695 (predicted) (Olr695_predicted), mRNA [NM_001000628]	NM_001000628	404820	GO:0007186|GO:0050911|GO:0004984|GO:0016021	Rn.142815
A_44_P280813	0.4476	4.5691	5.37963	5.40715	5.07711	5.54503	5.10143	4.7629	4.51201	5.91503	Olr811_predicted	Rattus norvegicus olfactory receptor 811 (predicted) (Olr811_predicted), mRNA [NM_001000848]	NM_001000848	405138	GO:0007186|GO:0050911|GO:0004984|GO:0016021	Rn.143111
A_42_P641587	0.455303	4.66487	5.51786	5.65866	5.08656	5.84717	5.15763	4.92051	4.59726	6.17758	Gabrb2	Rattus norvegicus gamma-aminobutyric acid (GABA-A) receptor, subunit beta 2 (Gabrb2), mRNA [NM_012957]	NM_012957	25451	GO:0006810|GO:0006811|GO:0007214|GO:0007268|GO:0004890|GO:0005216|GO:0005230|GO:0005237|GO:0005254|GO:0005515|GO:0030594|GO:0031404|GO:0005615|GO:0005887|GO:0016020|GO:0016021|GO:0045211	Rn.207158
A_43_P11943	0.460012	2.42028	2.88788	2.78764	2.51969	3.50341	3.16522	3.27311	3.0746	3.11178	Tnfrsf8	Rattus norvegicus tumor necrosis factor receptor superfamily, member 8 (Tnfrsf8), mRNA [NM_019135]	NM_019135	25069	GO:0007165|GO:0008285|GO:0019221|GO:0004872|GO:0004888|GO:0005031|GO:0005515|GO:0005615|GO:0016020|GO:0016021	Rn.11322
A_44_P132783	0.460744	5.22068	6.22596	6.5642	5.34969	6.27295	5.7529	5.04719	5.75867	6.36544	Olr1385_predicted	Rattus norvegicus olfactory receptor 1385 (predicted) (Olr1385_predicted), mRNA [NM_214833]	NM_214833	287236	GO:0007186|GO:0050911|GO:0004984|GO:0016021	Rn.142180
A_44_P454480	0.462773	2.37621	2.15217	3.73433	2.94368	3.92622	3.42164	2.80312	2.59843	2.96398	Kcnj15	Rattus norvegicus potassium inwardly-rectifying channel, subfamily J, member 15 (Kcnj15), mRNA [NM_133321]	NM_133321	170847	GO:0006811|GO:0006813|GO:0005242|GO:0005244|GO:0005267|GO:0030955|GO:0005624|GO:0005886|GO:0005887|GO:0016020|GO:0016021	Rn.81018
A_44_P838490	0.464112	3.10666	2.39914	3.73672	3.55354	3.42424	3.17742	3.46074	3.43889	3.06872	Rgr_predicted	PREDICTED: Rattus norvegicus retinal G protein coupled receptor (predicted) (Rgr_predicted), mRNA [XM_224673]		306307	GO:0007186|GO:0007601|GO:0008150|GO:0003674|GO:0005515|GO:0005575|GO:0005615|GO:0005887|GO:0016021	Rn.26828
A_44_P297057	0.472538	3.09518	3.91029	4.25012	3.78533	4.04131	3.56089	3.95104	4.0491	4.98887	Olr1605_predicted	Rattus norvegicus olfactory receptor 1605 (predicted) (Olr1605_predicted), mRNA [NM_001000088]	NM_001000088	289923	GO:0007186|GO:0050911|GO:0004984|GO:0016021	Rn.142463
A_44_P533916	0.478134	6.00728	6.79486	7.45639	6.33098	7.27087	6.59315	6.57171	6.80148	7.44002	Olr1072_predicted	Rattus norvegicus olfactory receptor 1072 (predicted) (Olr1072_predicted), mRNA [NM_001000062]	NM_001000062	288822	GO:0007186|GO:0050911|GO:0004984|GO:0016021	Rn.143341
A_44_P285662	0.484251	2.40594	4.74732	4.39634	3.60157	5.18508	4.42587	3.72068	4.06806	4.48183	Olr1428_predicted	Rattus norvegicus olfactory receptor 1428 (predicted) (Olr1428_predicted), mRNA [NM_001000011]	NM_001000011	287318	GO:0007186|GO:0050911|GO:0004984|GO:0016021	Rn.142143
A_44_P547882	0.484874	6.19106	6.82524	6.85897	6.69851	7.05521	6.55027	6.71314	6.16689	7.60643	Olr569_predicted	Rattus norvegicus olfactory receptor 569 (predicted) (Olr569_predicted), mRNA [NM_001000664]	NM_001000664	404866	GO:0007186|GO:0050911|GO:0004984|GO:0016021	Rn.142898
A_44_P170462	0.487358	3.54145	3.79737	4.29914	3.63939	4.89461	4.09589	3.62453	3.47639	5.1362	Olr674_predicted	Rattus norvegicus olfactory receptor 674 (predicted) (Olr674_predicted), mRNA [NM_001000352]	NM_001000352	295881	GO:0007186|GO:0050911|GO:0004984|GO:0016021	Rn.142828
A_44_P522416	0.491411	1.97489	3.80958	3.33975	2.71342	4.32502	3.4867	2.30791	2.92514	3.49436	Olr1144_predicted	Rattus norvegicus olfactory receptor 1144 (predicted) (Olr1144_predicted), mRNA [NM_001000876]	NM_001000876	405174	GO:0007165|GO:0007186|GO:0050911|GO:0004872|GO:0004984|GO:0016020|GO:0016021	Rn.143598
A_44_P290407	0.495203	5.63768	4.96251	5.06998	5.67138	5.02605	5.29899	4.91263	4.85516	4.42485	LOC685243	PREDICTED: Rattus norvegicus similar to C-C chemokine receptor type 11 (C-C CKR-11) (CC-CKR-11) (CCR-11) (Chemokine receptor-like 1) (CCRL1) (CCX CKR), transcript variant 2 (LOC685243), mRNA [XM_001061617]	XM_001061617	685243	GO:0007165|GO:0007186|GO:0001584|GO:0004872|GO:0016493|GO:0016020|GO:0016021	Rn.169598
A_44_P146773	0.507446	3.452	4.11134	4.63538	4.13595	4.73673	3.36167	4.3568	4.3979	5.15404	Olr8_predicted	Rattus norvegicus olfactory receptor 8 (predicted) (Olr8_predicted), mRNA [NM_001000113]	NM_001000113	292563	GO:0007186|GO:0050911|GO:0004984|GO:0005529|GO:0016021	Rn.142001
A_44_P498735	0.507954	7.24923	8.30612	8.46788	7.81172	8.56006	7.98231	7.84399	8.0922	8.80805	Olr1418_predicted	Rattus norvegicus olfactory receptor 1418 (predicted) (Olr1418_predicted), mRNA [NM_001000008]	NM_001000008	287313	GO:0007186|GO:0050911|GO:0004984|GO:0016021	Rn.142149
A_44_P130420	0.514688	2.04427	5.0675	3.86178	3.30861	4.72031	4.21595	3.22782	3.82346	4.02512	Olr1327_predicted	Rattus norvegicus olfactory receptor 1327 (predicted) (Olr1327_predicted), mRNA [NM_001000475]	NM_001000475	300627	GO:0007186|GO:0050911|GO:0004984|GO:0016021	Rn.143473
A_44_P294756	0.528173	2.093	2.96019	3.45586	2.67421	4.80042	3.52448	2.85789	3.04146	3.43251	Olr315_predicted	Rattus norvegicus olfactory receptor 315 (predicted) (Olr315_predicted), mRNA [NM_001000243]	NM_001000243	293609	GO:0007186|GO:0050911|GO:0004984|GO:0016021	Rn.141724
A_44_P428886	0.529765	5.97954	7.28724	7.21529	6.70027	7.16133	6.82066	6.43287	6.20535	7.68162	LOC689060	PREDICTED: Rattus norvegicus similar to vomeronasal 2, receptor, 1, transcript variant 2 (LOC689060), mRNA [XM_001068051]	XM_001068051	689060	GO:0008067|GO:0016020
A_44_P438024	0.531486	4.04138	6.05936	5.64393	4.92556	5.10743	4.74423	4.93285	5.38128	5.97361	Olr542_predicted	Rattus norvegicus olfactory receptor 542 (predicted) (Olr542_predicted), mRNA [NM_001000566]	NM_001000566	366105	GO:0007186|GO:0050911|GO:0004984|GO:0016021	Rn.142916
A_44_P550453	0.535201	4.98554	5.14121	5.49089	4.69974	5.80314	5.52338	4.98948	5.25051	6.0398	Naaladl1	Rattus norvegicus N-acetylated alpha-linked acidic dipeptidase-like 1 (Naaladl1), mRNA [NM_031759]	NM_031759	83568	GO:0006508|GO:0004180|GO:0008233|GO:0008237|GO:0008270|GO:0016805|GO:0043275|GO:0046872|GO:0016020|GO:0016021	Rn.10856
A_44_P508386	0.535271	5.7826	6.19733	6.89639	6.27061	6.95898	6.41584	6.12055	6.37834	7.11622	Cyp17a1	Rattus norvegicus cytochrome P450, family 17, subfamily a, polypeptide 1 (Cyp17a1), mRNA [NM_012753]	NM_012753	25146	GO:0006118|GO:0006694|GO:0006700|GO:0006702|GO:0007548|GO:0009636|GO:0004497|GO:0004508|GO:0005506|GO:0019825|GO:0020037|GO:0046872|GO:0005739|GO:0005783|GO:0005789|GO:0005792|GO:0016020|GO:0016021|GO:0030424|GO:0043025	Rn.10172
A_44_P491732	0.540393	6.14713	6.92943	7.37403	6.55694	7.05697	6.98654	6.69064	6.98796	7.78518	Olr20_predicted	Rattus norvegicus olfactory receptor 20 (predicted) (Olr20_predicted), mRNA [NM_001000118]	NM_001000118	293083	GO:0007186|GO:0050911|GO:0004984|GO:0016021	Rn.141948
A_42_P783301	0.565859	7.68709	7.25998	7.24811	7.51189	7.18561	7.6132	7.05328	7.41701	7.07078	Itga5	Fibronectin receptor alpha chain (Fragments). [Source:Uniprot/SPTREMBL;Acc:Q7M074] [ENSRNOT00000055277]		315346	GO:0007044|GO:0007155|GO:0007229|GO:0007613|GO:0004872|GO:0005178|GO:0005515|GO:0050839|GO:0005615|GO:0005737|GO:0008305|GO:0016021|GO:0019717	Rn.100796
A_44_P522355	0.56744	6.29373	6.84102	6.94195	6.42399	6.44212	6.54346	6.35139	6.68584	7.3318	Slc8a3	Rattus norvegicus solute carrier family 8 (sodium/calcium exchanger), member 3 (Slc8a3), mRNA [NM_078620]	NM_078620	140448	GO:0006811|GO:0006814|GO:0006816|GO:0007154|GO:0005432|GO:0005509|GO:0005516|GO:0015297|GO:0031402|GO:0016020|GO:0016021	Rn.67030
A_44_P114004	0.568493	3.24247	3.81142	3.87014	3.81647	4.6993	3.86919	4.13892	3.45758	5.10569	Olr867_predicted	Rattus norvegicus olfactory receptor 867 (predicted) (Olr867_predicted), mRNA [NM_001000412]	NM_001000412	298476	GO:0007186|GO:0050911|GO:0004984|GO:0016021	Rn.143173
A_44_P348901	0.579494	4.72166	6.23136	6.20888	5.32364	6.00688	5.72864	5.26973	5.67526	6.37207	Olr1638_predicted	Rattus norvegicus olfactory receptor 1638 (predicted) (Olr1638_predicted), mRNA [NM_001000834]	NM_001000834	405123	GO:0007186|GO:0050911|GO:0004984|GO:0016021	Rn.142434
A_44_P315977	0.602461	5.38617	6.4115	6.60134	5.90102	6.52424	6.56808	6.34292	6.35471	6.99107	Slc23a2	Rattus norvegicus solute carrier family 23 (nucleobase transporters), member 2 (Slc23a2), mRNA [NM_017316]	NM_017316	50622	GO:0006139|GO:0006811|GO:0006814|GO:0006979|GO:0015851|GO:0015882|GO:0015993|GO:0019852|GO:0005215|GO:0008520|GO:0008523|GO:0015205|GO:0015293|GO:0031402|GO:0005624|GO:0005887|GO:0016020|GO:0016021	Rn.207197
A_44_P342085	0.604038	2.29845	3.21915	3.43966	2.5016	3.87302	3.14493	3.00286	3.24472	3.70543	Olr1571_predicted	Putative gustatory receptor clone PTE58 (Fragment). [Source:Uniprot/SWISSPROT;Acc:P35899] [ENSRNOT00000034210]		363838	GO:0007165|GO:0007186|GO:0050911|GO:0001584|GO:0004872|GO:0004984|GO:0016020|GO:0016021
A_44_P386437	0.62045	3.24829	4.225	4.11848	3.5718	4.08341	3.94822	4.12863	3.67135	4.68089	Olr1697_predicted	Rattus norvegicus olfactory receptor 1697 (predicted) (Olr1697_predicted), mRNA [NM_001001111]	NM_001001111	406010	GO:0007186|GO:0050911|GO:0004984|GO:0016021	Rn.142681
A_44_P116660	0.639636	2.02926	1.96496	2.41929	2.4122	2.24925	2.28116	2.09772	2.12701	1.91999	Cd209b	Cd209b protein (Fragment). [Source:Uniprot/SPTREMBL;Acc:Q5BK08] [ENSRNOT00000001348]		288378	GO:0005529	Rn.138846
A_44_P273901	0.646319	5.07725	5.587	6.30795	5.41044	5.91735	5.89522	5.45326	5.72287	6.1454	Oxgr1	Rattus norvegicus oxoglutarate (alpha-ketoglutarate) receptor 1 (Oxgr1), mRNA [NM_207588]	NM_207588	290493	GO:0007165|GO:0007186|GO:0007189|GO:0001584|GO:0004872|GO:0016208|GO:0016494|GO:0045028|GO:0016020|GO:0016021	Rn.115325
A_44_P200998	0.646996	4.89888	5.62511	6.3342	5.61115	5.69367	5.29446	5.20062	5.45085	6.15736	Olr921_predicted	Rattus norvegicus olfactory receptor 921 (predicted) (Olr921_predicted), mRNA [NM_001001385]	NM_001001385	366798	GO:0007186|GO:0050911|GO:0004984|GO:0016021	Rn.143389
A_44_P365318	0.655465	4.6524	5.30109	5.70675	4.62804	5.63619	4.8224	4.78196	5.04806	5.68062	Olr1313_predicted	Rattus norvegicus olfactory receptor 1313 (predicted) (Olr1313_predicted), mRNA [NM_001000794]	NM_001000794	405078	GO:0007186|GO:0050911|GO:0004984|GO:0016021	Rn.143484
A_44_P156364	0.660927	6.13234	7.5823	8.00643	7.29973	7.61762	7.04581	6.78286	7.15321	7.87255	Olr1273_predicted	Rattus norvegicus olfactory receptor 1273 (predicted) (Olr1273_predicted), mRNA [NM_001000458]	NM_001000458	300589	GO:0007186|GO:0050911|GO:0004984|GO:0016021	Rn.143506
A_44_P201209	0.687333	3.16487	3.77242	2.09412	2.29597	3.27125	2.91336	2.10201	2.39178	2.35445	Slc13a1	Rattus norvegicus solute carrier family 13 (sodium/sulfate symporters), member 1 (Slc13a1), mRNA [NM_031651]	NM_031651	58980	GO:0006810|GO:0006811|GO:0006814|GO:0008272|GO:0005215|GO:0008271|GO:0015293|GO:0015382|GO:0031402|GO:0005615|GO:0005903|GO:0016020|GO:0016021	Rn.9699
A_44_P388763	0.701981	7.15174	7.90855	7.85453	7.5136	7.76602	7.8262	7.34622	7.76594	8.35954	Olr1535_predicted	Rattus norvegicus olfactory receptor 1535 (predicted) (Olr1535_predicted), mRNA [NM_001000945]	NM_001000945	405287	GO:0007186|GO:0050911|GO:0004984|GO:0016021	Rn.142273
A_44_P452261	0.716829	2.74615	3.30575	2.44882	2.85069	2.64686	2.63756	2.65463	2.8159	2.42223	Il2ra	Rattus norvegicus interleukin 2 receptor, alpha chain (Il2ra), mRNA [NM_013163]	NM_013163	25704	GO:0000074|GO:0006915|GO:0006924|GO:0006955|GO:0007166|GO:0008283|GO:0042102|GO:0042104|GO:0042130|GO:0043029|GO:0043065|GO:0045582|GO:0050728|GO:0004872|GO:0004911|GO:0019976|GO:0005886|GO:0009897|GO:0009986|GO:0016020|GO:0016021	Rn.9872
A_44_P552642	0.735931	2.6011	3.00011	3.22354	2.87254	4.58878	3.30101	2.57404	3.12817	3.46936	Olr447_predicted	Rattus norvegicus olfactory receptor 447 (predicted) (Olr447_predicted), mRNA [NM_001000286]	NM_001000286	295719	GO:0007186|GO:0050911|GO:0004984|GO:0016021	Rn.142983
A_44_P168190	0.768815	3.30699	2.79785	3.12047	3.30538	3.29915	3.42581	3.27035	2.98105	2.8358	Scn8a	RATNACH Rat Na+ channel mRNA, 3' end [M27223]	M27223	29710	GO:0006811|GO:0006814|GO:0006816|GO:0007517|GO:0007626|GO:0007628|GO:0019228|GO:0005216|GO:0005248|GO:0005262|GO:0031402|GO:0001518|GO:0016020|GO:0016021	Rn.91216
A_44_P271810	0.785714	6.52502	6.49809	5.47082	6.56556	5.9206	5.69798	8.15387	5.56386	5.26349	Rhag	Rattus norvegicus Rhesus blood group-associated A glycoprotein (Rhag), mRNA [NM_023022]	NM_023022	65207	GO:0006461|GO:0006508|GO:0006873|GO:0008150|GO:0015696|GO:0003674|GO:0004197|GO:0008519|GO:0030506|GO:0005575|GO:0005886|GO:0005887|GO:0016020	Rn.44480
A_43_P11086	0.801579	7.61759	7.16354	7.24691	7.47487	7.14991	7.38364	7.61652	7.36648	7.32832	Upk1b	Rattus norvegicus uroplakin 1B (Upk1b), mRNA [NM_001024253]	NM_001024253	303924	GO:0030855|GO:0005198|GO:0016020|GO:0016021	Rn.9134
A_44_P179882	0.818952	2.41459	3.61458	3.95133	3.3478	4.19934	4.26116	3.45699	3.78175	4.01002	Olr1292_predicted	Rattus norvegicus olfactory receptor 1292 (predicted) (Olr1292_predicted), mRNA [NM_001000960]	NM_001000960	405312	GO:0007186|GO:0050911|GO:0004984|GO:0016021	Rn.143498
A_44_P249164	0.834401	12.1864	12.1951	12.15	12.0662	12.2773	12.1923	12.2686	12.0112	12.1724	Gabbr1	Rattus norvegicus gamma-aminobutyric acid (GABA) B receptor 1 (Gabbr1), mRNA [NM_031028]	NM_031028	81657	GO:0001649|GO:0007165|GO:0007186|GO:0007194|GO:0007214|GO:0004872|GO:0004965|GO:0005515|GO:0005737|GO:0005887|GO:0016020|GO:0016021|GO:0045211	Rn.30059
A_44_P555005	0.838523	4.92311	5.40992	5.95192	5.25171	5.93409	5.35769	4.95996	5.38637	5.98226	Olr1472_predicted	Rattus norvegicus olfactory receptor 1472 (predicted) (Olr1472_predicted), mRNA [NM_001000944]	NM_001000944	405286	GO:0007186|GO:0050911|GO:0004984|GO:0016021	Rn.142096

## Sheet: S8.2
Table S8.2. The genes differentially expressed involved in extracellular region
ProbeName	p-value	0h	0.5h	3h	6h	9h	1d	4d	7d	14d	GeneSymbol	Description	GenbankAccession	EntrezGene	GO(Avadis)	UniGene
A_43_P11951	8.78973e-19	6.93813	7.05972	7.29044	7.20098	7.42374	9.2248	13.7401	13.877	13.3135	Ucn	Rattus norvegicus urocortin (Ucn), mRNA [NM_019150]	NM_019150	29151	GO:0006979|GO:0007218|GO:0001664|GO:0005179|GO:0005576|GO:0005615	Rn.10190
A_42_P614175	8.78973e-19	13.8386	13.8716	13.9601	13.8195	13.7813	15.1477	18.0773	18.2595	18.074	Gal	Rattus norvegicus galanin (Gal), mRNA [NM_033237]	NM_033237	29141	GO:0006939|GO:0006950|GO:0006954|GO:0007218|GO:0007399|GO:0007631|GO:0008285|GO:0030073|GO:0030252|GO:0042493|GO:0043065|GO:0050672|GO:0050776|GO:0001664|GO:0005179|GO:0005184|GO:0005576|GO:0005615|GO:0005737|GO:0005794|GO:0030141	Rn.8929
A_44_P142168	7.8519e-17	10.9066	10.9052	11.1501	10.927	11.1075	13.4934	13.2404	13.3003	12.8409	Adcyap1	Rattus norvegicus adenylate cyclase activating polypeptide 1 (Adcyap1), mRNA [NM_016989]	NM_016989	24166	GO:0007190|GO:0007218|GO:0007267|GO:0007565|GO:0045786|GO:0005057|GO:0005179|GO:0005184|GO:0005576|GO:0005615|GO:0005625	Rn.202559
A_42_P758222	7.8519e-17	9.00543	9.00942	9.00145	8.84652	8.90538	11.7747	13.4548	13.3775	12.9303	Arg1	Rattus norvegicus arginase 1 (Arg1), mRNA [NM_017134]	NM_017134	29221	GO:0000050|GO:0006527|GO:0007565|GO:0009611|GO:0004053|GO:0016787|GO:0030145|GO:0046872|GO:0005615	Rn.9857
A_42_P719221	1.65361e-16	7.41264	7.22441	7.02251	7.02278	6.52304	11.7446	15.2922	15.4905	15.5056	Vip	VIP peptides precursor [Contains: Intestinal peptide PHV-42; Intestinal peptide PHI-27 (Peptide histidine isoleucinamide 27); Vasoactive intestinal peptide (VIP) (Vasoactive intestinal polypeptide)]. [Source:Uniprot/SWISSPROT;Acc:P01283]...		117064	GO:0042311|GO:0005179|GO:0005576|GO:0005615	Rn.18675
A_43_P15489	5.25973e-16	6.52628	6.13798	6.2955	6.26793	6.06758	7.8856	11.323	11.6642	11.5989	Il24	Rattus norvegicus interleukin 24 (Il24), mRNA [NM_133311]	NM_133311	170819	GO:0006955|GO:0042060|GO:0048144|GO:0005125|GO:0005576|GO:0005615	Rn.48710
A_44_P438272	9.43946e-14	5.31745	5.23341	4.56948	4.79346	3.9132	9.43552	14.8017	15.1781	14.8879	Crisp1	Rattus norvegicus cysteine-rich secretory protein 1 (Crisp1), mRNA [NM_022859]	NM_022859	64827	GO:0005576	Rn.10102
A_42_P574859	1.15748e-13	6.86891	7.45405	7.5237	7.11793	7.18106	11.708	13.6816	13.2898	12.0414	Hamp	Rattus norvegicus hepcidin antimicrobial peptide (Hamp), mRNA [NM_053469]	NM_053469	84604	GO:0006879|GO:0006955|GO:0042742|GO:0050832|GO:0003674|GO:0005179|GO:0005576|GO:0005615|GO:0005737|GO:0045179	Rn.7865
A_44_P555201	3.82441e-13	8.28222	8.09589	8.32503	8.2397	8.11604	8.21382	10.0978	10.3733	9.94022	Apoh	Rattus norvegicus apolipoprotein H (Apoh), mRNA [NM_001009626]	NM_001009626	287774	GO:0006952|GO:0005319|GO:0005543|GO:0008201|GO:0005576|GO:0005615	Rn.1824
A_42_P695042	3.94196e-13	10.9524	10.6959	10.5352	10.9377	10.9778	11.8916	12.8511	12.9156	12.8068	Csf1	Rattus norvegicus colony stimulating factor 1 (macrophage) (Csf1), mRNA [NM_023981]	NM_023981	78965	GO:0001503|GO:0007275|GO:0030225|GO:0030278|GO:0030316|GO:0040018|GO:0042476|GO:0042488|GO:0045672|GO:0005125|GO:0008083|GO:0005615|GO:0005887|GO:0016020	Rn.83632
A_44_P524718	5.38059e-13	10.1551	10.0305	10.379	10.0967	10.3371	10.4503	11.5245	11.9499	11.5532	Serpina1	Rattus norvegicus serine (or cysteine) proteinase inhibitor, clade A (alpha-1 antiproteinase, antitrypsin), member 1 (Serpina1), mRNA [NM_022519]	NM_022519	24648	GO:0006953|GO:0008150|GO:0003674|GO:0004867|GO:0005575	Rn.1419
A_42_P552640	5.53057e-13	10.7099	10.5542	10.4871	10.5258	10.6738	11.9372	12.7109	12.7644	12.581	Mmp16	Rattus norvegicus matrix metalloproteinase 16 (Mmp16), mRNA [NM_080776]	NM_080776	65205	GO:0000270|GO:0006508|GO:0030574|GO:0004222|GO:0005509|GO:0008270|GO:0005578|GO:0005615|GO:0016020|GO:0016021	Rn.208361
A_44_P271658	2.03667e-12	9.07883	9.07684	9.09455	9.6113	10.76	12.8778	13.9235	13.7982	13.3822	Pap	Rattus norvegicus pancreatitis-associated protein (Pap), mRNA [NM_053289]	NM_053289	24618	GO:0006953|GO:0006954|GO:0005529|GO:0005615	Rn.9727
A_44_P476915	8.32432e-12	5.34955	5.1991	5.39562	4.92091	4.54054	5.12777	9.81125	10.1961	9.99286	Pdyn	Rattus norvegicus prodynorphin (Pdyn), mRNA [NM_019374]	NM_019374	29190	GO:0006810|GO:0007218|GO:0007268|GO:0046928|GO:0001515|GO:0005215|GO:0005886|GO:0016020	Rn.44471
A_44_P371339	9.47797e-12	2.33717	2.27455	2.92659	2.78757	3.89998	7.53723	6.37818	6.00621	5.16421	Il6	Rattus norvegicus interleukin 6 (Il6), mRNA [NM_012589]	NM_012589	24498	GO:0001781|GO:0006953|GO:0006955|GO:0009612|GO:0043066|GO:0045079|GO:0045188|GO:0045630|GO:0046427|GO:0005125|GO:0005138|GO:0005515|GO:0005576|GO:0005615	Rn.9873
A_44_P212850	2.30046e-11	7.75901	7.6947	8.1251	7.80046	7.93218	9.7018	10.1353	10.2438	9.70451	Fgf2	Rattus norvegicus fibroblast growth factor 2 (Fgf2), mRNA [NM_019305]	NM_019305	54250	GO:0000074|GO:0000186|GO:0000187|GO:0000189|GO:0001525|GO:0001759|GO:0001934|GO:0006355|GO:0006700|GO:0006935|GO:0007165|GO:0007243|GO:0007265|GO:0007267|GO:0007268|GO:0007275|GO:0007399|GO:0007517|GO:0008283|GO:0008284|GO:0009887|GO:0010001|GO:0017158|GO:0030154|GO:0030308|GO:0030324|GO:0045597|GO:0045892|GO:0045941|GO:0046668|GO:0005163|GO:0005245|GO:0005515|GO:0008083|GO:0008201|GO:0005576|GO:…	Rn.31808
A_42_P546008	6.23002e-11	4.65629	5.12859	5.43076	4.95799	5.04944	4.95037	7.95515	8.15612	7.91117	Sftpd	Rattus norvegicus surfactant associated protein D (Sftpd), mRNA [NM_012878]	NM_012878	25350	GO:0001817|GO:0006800|GO:0006817|GO:0006898|GO:0007585|GO:0042130|GO:0043129|GO:0045085|GO:0045087|GO:0048246|GO:0048286|GO:0050766|GO:0050828|GO:0005509|GO:0005529|GO:0008367|GO:0005576|GO:0005615|GO:0005737|GO:0005764|GO:0030139	Rn.11348
A_44_P254016	7.91475e-11	7.49432	7.51873	7.71524	7.50001	7.52429	7.56849	8.449	8.93096	9.04277	Avp	Rattus norvegicus arginine vasopressin (Avp), mRNA [NM_016992]	NM_016992	24221	GO:0001659|GO:0006091|GO:0006833|GO:0006939|GO:0006950|GO:0007165|GO:0007267|GO:0030146|GO:0030819|GO:0042310|GO:0050891|GO:0005184|GO:0005185|GO:0005575|GO:0005576|GO:0005615|GO:0005625	Rn.9976
A_44_P233786	1.0703e-10	15.4545	15.4674	15.3012	15.3243	15.3838	16.8337	16.3898	16.3883	16.2979	Vgf	Rattus norvegicus VGF nerve growth factor inducible (Vgf), mRNA [NM_030997]	NM_030997	29461	GO:0001541|GO:0006091|GO:0019953|GO:0030182|GO:0005184|GO:0008083|GO:0005576	Rn.9704
A_43_P12258	1.5221e-10	9.72663	9.67636	9.64627	9.62725	9.76594	9.65269	8.79727	8.62644	8.50414	Hpse	Rattus norvegicus heparanase (Hpse), mRNA [NM_022605]	NM_022605	64537	GO:0000287|GO:0005509|GO:0016787|GO:0030305|GO:0005578|GO:0005764|GO:0016020	Rn.6392
A_43_P13246	2.89295e-10	4.43957	3.75359	4.59348	4.57337	4.53549	7.11623	9.15679	9.04965	9.1352	Xcl1	Rattus norvegicus chemokine (C motif) ligand 1 (Xcl1), mRNA [NM_134361]	NM_134361	171371	GO:0006935|GO:0006955|GO:0008009|GO:0005576|GO:0005615	Rn.90962
A_44_P256301	6.00632e-10	9.46464	9.1681	9.39967	9.27887	9.3873	9.23607	11.405	10.7648	9.83609	Grem1	Rattus norvegicus gremlin 1 homolog, cysteine knot superfamily (Xenopus laevis) (Grem1), mRNA [NM_019282]	NM_019282	50566	GO:0006915|GO:0007267|GO:0007275|GO:0007399|GO:0009887|GO:0009954|GO:0030308|GO:0030326|GO:0005125|GO:0005515|GO:0005615	Rn.42929
A_44_P519620	1.27575e-09	12.9043	12.9222	12.4611	12.7619	12.8088	13.3113	13.8162	13.6867	13.6396	Litaf	Rattus norvegicus estrogen-responsive uterine mRNA, partial sequence. [U53184]	U53184	65161	GO:0006350|GO:0006355|GO:0006357|GO:0006915|GO:0043123|GO:0003702|GO:0004871|GO:0005515|GO:0005576|GO:0016020	Rn.6940
A_44_P119019	1.32084e-09	8.22109	8.18014	8.41734	8.24675	8.36647	7.82206	9.37231	9.95852	10.3081	Cck	Rattus norvegicus cholecystokinin (Cck), mRNA [NM_012829]	NM_012829	25298	GO:0001764|GO:0006915|GO:0007165|GO:0007409|GO:0042755|GO:0005179|GO:0005184|GO:0005576|GO:0005615|GO:0005625|GO:0030424	Rn.9781
A_44_P1000653	1.5549e-09	11.1989	11.2448	11.6795	11.7978	12.6433	13.26	16.198	15.9533	15.1419	Serpina3n	Rattus norvegicus serine (or cysteine) peptidase inhibitor, clade A, member 3N (Serpina3n), mRNA [NM_031531]	NM_031531	24795	GO:0006954|GO:0004867|GO:0000267|GO:0005615	Rn.202939
A_43_P16025	2.96455e-09	2.57309	1.98631	3.80785	3.51163	4.83615	4.17327	3.45393	3.84686	3.60218	Il4	Rattus norvegicus interleukin 4 (Il4), mRNA [NM_201270]	NM_201270	287287	GO:0006935|GO:0006954|GO:0006955|GO:0006968|GO:0008203|GO:0030183|GO:0030890|GO:0042092|GO:0042102|GO:0042104|GO:0042113|GO:0042325|GO:0042523|GO:0043066|GO:0045189|GO:0045191|GO:0045348|GO:0045671|GO:0045944|GO:0048295|GO:0048304|GO:0050776|GO:0005125|GO:0005136|GO:0005515|GO:0005576|GO:0005615	Rn.108255
A_44_P409840	3.06969e-09	5.64905	5.01534	5.34579	5.16112	5.59598	5.32501	8.69564	9.95673	10.012	Ccl17	Rattus norvegicus chemokine (C-C motif) ligand 17 (Ccl17), mRNA [NM_057151]	NM_057151	117518	GO:0006935|GO:0006955|GO:0006968|GO:0007165|GO:0007186|GO:0007267|GO:0007275|GO:0005125|GO:0008009|GO:0005576|GO:0005615	Rn.46679
A_44_P130333	3.37372e-09	6.82103	6.3233	6.84718	7.20585	6.7278	6.97414	7.53802	7.95241	7.77332	Mmp11	Rattus norvegicus matrix metallopeptidase 11 (Mmp11), mRNA [NM_012980]	NM_012980	25481	GO:0006508|GO:0009653|GO:0030574|GO:0004222|GO:0004249|GO:0005509|GO:0008237|GO:0008270|GO:0005578|GO:0005615	Rn.11123
A_44_P294838	4.27006e-09	2.87625	3.62642	2.1921	2.65877	2.97406	5.70691	6.11287	6.12202	5.01995	Il1a	Rattus norvegicus interleukin 1 alpha (Il1a), mRNA [NM_017019]	NM_017019	24493	GO:0000074|GO:0001660|GO:0006915|GO:0006916|GO:0006935|GO:0006954|GO:0006955|GO:0007267|GO:0008283|GO:0008285|GO:0004871|GO:0005150|GO:0005576|GO:0005615|GO:0005737	Rn.12300
A_44_P104985	4.38714e-09	4.35831	2.94935	4.15613	4.85362	4.43558	10.6489	9.19731	8.67152	7.61322	Serpinb2	Rattus norvegicus serine (or cysteine) proteinase inhibitor, clade B, member 2 (Serpinb2), mRNA [NM_021696]	NM_021696	60325	GO:0006916|GO:0042060|GO:0004867|GO:0008243	Rn.42912
A_43_P15023	5.69124e-09	12.7803	12.7247	12.4256	12.8266	12.8466	13.7354	14.5633	14.1787	13.6098	Thbd	Rattus norvegicus thrombomodulin (Thbd), mRNA [NM_031771]	NM_031771	83580	GO:0007565|GO:0007596|GO:0009790|GO:0010165|GO:0050819|GO:0003674|GO:0004888|GO:0005509|GO:0005529|GO:0019904|GO:0005615|GO:0005886|GO:0009986|GO:0016021	Rn.88295
A_43_P11478	1.00381e-08	4.79753	2.67494	5.00766	5.12376	5.72297	6.10745	7.03948	6.68443	6.1446	Lalba	Rattus norvegicus lactalbumin, alpha (Lalba), mRNA [NM_012594]	NM_012594	24528	GO:0005989|GO:0006917|GO:0007165|GO:0007267|GO:0042742|GO:0004461|GO:0005509|GO:0005576|GO:0005615	Rn.10479
A_43_P15900	1.14043e-08	5.80307	6.27582	6.43911	6.09667	7.1328	6.61431	7.10951	8.35959	8.24276	Ccl22	Rattus norvegicus chemokine (C-C motif) ligand 22 (Ccl22), mRNA [NM_057203]	NM_057203	117551	GO:0006935|GO:0006954|GO:0006955|GO:0007165|GO:0007267|GO:0009615|GO:0016477|GO:0008009|GO:0005576|GO:0005615	Rn.48727
A_42_P592385	1.4727e-08	2.61834	2.14411	3.38913	3.29811	2.90352	3.40774	7.79445	7.3094	6.04418	Abp1	Rattus norvegicus amiloride binding protein 1 (amine oxidase, copper-containing) (Abp1), mRNA [NM_022935]	NM_022935	65029	GO:0006810|GO:0008152|GO:0005507|GO:0005524|GO:0008131|GO:0008144|GO:0008201|GO:0015280|GO:0016491|GO:0042626|GO:0005615|GO:0005777|GO:0016020	Rn.54493
A_44_P318318	2.8905e-08	4.25386	3.21509	3.94257	4.99636	3.47603	7.17096	8.03811	8.26612	7.56018	Mmp3	Rattus norvegicus matrix metallopeptidase 3 (Mmp3), mRNA [NM_133523]	NM_133523	171045	GO:0000270|GO:0006508|GO:0030574|GO:0004248|GO:0005509|GO:0008270|GO:0005578|GO:0005615	Rn.32086
A_44_P576822	2.90607e-08	12.3509	12.4272	12.5027	12.2236	12.3804	11.2845	11.3235	10.9915	11.1999	Inhbb	PREDICTED: Rattus norvegicus inhibin beta-B (Inhbb), mRNA [XM_344130]	XM_344130	25196	GO:0001541|GO:0006952|GO:0009605|GO:0030154|GO:0040007|GO:0046881|GO:0046882|GO:0048178|GO:0005125|GO:0005179|GO:0008083|GO:0042803|GO:0046789|GO:0005576	Rn.35074
A_42_P661600	4.10188e-08	9.8441	9.99859	10.049	10.1386	11.003	12.3578	10.8989	10.6155	10.4855	Reg3a	Rattus norvegicus regenerating islet-derived 3 alpha (Reg3a), mRNA [NM_172077]	NM_172077	171162	GO:0006953|GO:0006954|GO:0005529|GO:0005615	Rn.11222
A_44_P539867	1.24573e-07	3.35532	4.02214	2.31054	2.21277	2.11658	2.10169	2.27182	2.32954	2.27479	Amelx	Rattus norvegicus amelogenin X chromosome (Amelx), mRNA [NM_019154]	NM_019154	29160	GO:0001503|GO:0007275|GO:0007584|GO:0042493|GO:0005515|GO:0030345|GO:0042802|GO:0005578|GO:0005615|GO:0005737|GO:0005794|GO:0030139|GO:0031012	Rn.11368
A_44_P785427	1.35702e-07	5.05793	5.28156	5.69218	5.30222	6.39124	5.97089	5.48208	5.37448	4.56595	Aer61	Rattus norvegicus glycosyltransferase Aer61 (Aer61), mRNA [NM_001009502]	NM_001009502	494219	GO:0016740|GO:0005615	Rn.162760
A_44_P547825	1.60679e-07	7.68216	8.25503	8.15704	8.20869	8.73158	8.66354	8.6965	8.62323	8.69421	Insl3	Rattus norvegicus insulin-like 3 (Insl3), mRNA [NM_053680]	NM_053680	114215	GO:0001556|GO:0001701|GO:0007193|GO:0007267|GO:0007283|GO:0008284|GO:0008285|GO:0008406|GO:0008584|GO:0030819|GO:0043066|GO:0001664|GO:0005158|GO:0005179|GO:0005576|GO:0005615|GO:0005625|GO:0048471	Rn.48700
A_44_P262065	1.83142e-07	2.02595	2.20705	3.76065	3.42055	5.50933	4.43945	3.46308	3.98585	4.26532	LOC299282	Rattus norvegicus Serine protease inhibitor (LOC299282), mRNA [NM_182474]	NM_182474	299282	GO:0004867	Rn.97597
A_43_P17945	2.3745e-07	8.6814	8.62152	8.70662	8.58915	8.45456	8.47284	9.72538	9.619	9.78668	F12	Rattus norvegicus coagulation factor XII (Hageman factor) (F12), mRNA [NM_001014006]	NM_001014006	306761	GO:0006508|GO:0007596|GO:0003806|GO:0004252|GO:0004263|GO:0004295|GO:0005576|GO:0005615	Rn.53943
A_43_P15495	2.75246e-07	8.92671	8.81008	8.77608	8.75589	8.80417	7.91526	8.12773	7.95633	7.94969	Edn2	Rattus norvegicus endothelin 2 (Edn2), mRNA [NM_012549]	NM_012549	24324	GO:0001543|GO:0007169|GO:0007205|GO:0007267|GO:0008217|GO:0009405|GO:0019229|GO:0042310|GO:0045987|GO:0046887|GO:0046888|GO:0008083|GO:0005576|GO:0005615|GO:0005625	Rn.10642
A_43_P12933	3.30343e-07	2.02858	1.97639	3.51204	2.62134	4.35145	3.37445	2.7917	3.1627	3.67602	Prl2a1	Rattus norvegicus Prolactin family 2, subfamily a, member 1 (Prl2a1), mRNA [NM_053791]	NM_053791	116474	GO:0005179|GO:0005576|GO:0005615	Rn.17940
A_43_P15460	3.36425e-07	9.1876	8.96725	9.251	9.25697	9.05759	8.59659	7.80248	7.9948	7.76066	Cntn4	Rattus norvegicus contactin 4 (Cntn4), mRNA [NM_053879]	NM_053879	116658	GO:0007155|GO:0007158|GO:0007399|GO:0007411|GO:0007413|GO:0007420|GO:0031175|GO:0045665|GO:0048167|GO:0005515|GO:0048503|GO:0005886|GO:0030424	Rn.10117
A_44_P189452	3.65451e-07	2.80558	3.95199	2.2714	2.23197	2.28472	2.25138	2.16407	2.22621	2.21424	Muc4	Rattus norvegicus Fisher 344 pre-sialomucin complex (pSMC) mRNA, repeat E, partial cds. [U06751]	U06751	303887	GO:0007155|GO:0007160|GO:0005176|GO:0005515|GO:0005887|GO:0016020|GO:0016021
A_42_P695401	3.6933e-07	13.4943	13.4713	13.1753	13.9283	14.5609	14.1098	14.4522	14.3253	13.8455	Ccl2	Rattus norvegicus chemokine (C-C motif) ligand 2 (Ccl2), mRNA [NM_031530]	NM_031530	24770	GO:0001938|GO:0006468|GO:0006874|GO:0006916|GO:0006935|GO:0006954|GO:0006955|GO:0006959|GO:0007155|GO:0007179|GO:0007187|GO:0007259|GO:0007267|GO:0009617|GO:0009887|GO:0019079|GO:0042466|GO:0048010|GO:0001664|GO:0004672|GO:0005515|GO:0008009|GO:0005576|GO:0005615|GO:0005737	Rn.4772
A_44_P1009354	4.24763e-07	6.9032	6.2971	6.41763	6.28727	6.08548	5.28639	4.91965	4.89926	4.77471	Cpn1	Rattus norvegicus carboxypeptidase N, polypeptide 1, 50kD (Cpn1), mRNA [NM_053526]	NM_053526	365466	GO:0006508|GO:0051384|GO:0004180|GO:0004182|GO:0004184|GO:0004187|GO:0008237|GO:0008270|GO:0046872|GO:0005615	Rn.145303
A_42_P615191	4.92129e-07	9.52378	9.41303	9.75968	9.59549	9.22053	9.33686	8.38205	8.44231	8.26731	Csn1s1	Rattus norvegicus casein alpha s1 (Csn1s1), mRNA [NM_138874]	NM_138874	24284	GO:0006810|GO:0005215|GO:0005576|GO:0005615	Rn.10744
A_44_P337300	5.24467e-07	8.68819	8.54585	8.70443	8.38158	8.91824	9.16173	9.8233	9.88391	9.81783	Il4ra	Rattus norvegicus interleukin 4 receptor, alpha (Il4ra), mRNA [NM_133380]	NM_133380	25084	GO:0006954|GO:0006955|GO:0007165|GO:0004872|GO:0004896|GO:0004913|GO:0005057|GO:0005515|GO:0019979|GO:0046982|GO:0005615|GO:0005887|GO:0016020|GO:0016021	Rn.10471
A_42_P771373	5.37072e-07	13.9598	13.884	13.0654	13.4637	13.0173	13.5711	17	17.9225	17.9569	Npy	Rattus norvegicus neuropeptide Y (Npy), mRNA [NM_012614]	NM_012614	24604	GO:0006816|GO:0006928|GO:0007187|GO:0007218|GO:0007268|GO:0007586|GO:0007631|GO:0008015|GO:0008217|GO:0008283|GO:0008343|GO:0045776|GO:0048015|GO:0050909|GO:0001664|GO:0004930|GO:0004983|GO:0005179|GO:0005184|GO:0005246|GO:0005576|GO:0005615|GO:0005623	Rn.9714
A_44_P461154	9.73737e-07	14.5054	14.3384	14.5209	14.6276	14.3933	14.8861	15.5192	15.3964	15.0553	Timp1	Rattus norvegicus tissue inhibitor of metallopeptidase 1 (Timp1), mRNA [NM_053819]	NM_053819	116510	GO:0001775|GO:0006700|GO:0007275|GO:0008284|GO:0043066|GO:0043249|GO:0051045|GO:0004857|GO:0005515|GO:0008191|GO:0005576|GO:0005578|GO:0005604|GO:0005615	Rn.25754
A_44_P421502	1.16267e-06	5.43732	6.34496	6.44994	5.89603	7.15283	6.8549	5.81121	6.27108	6.55287	Igf1	Rattus norvegicus insulin-like growth factor 1 (Igf1), transcript variant 2, mRNA [NM_178866]	NM_178866	24482	GO:0001501|GO:0006260|GO:0006417|GO:0006916|GO:0006928|GO:0007165|GO:0007265|GO:0007399|GO:0007517|GO:0007565|GO:0007613|GO:0008284|GO:0009441|GO:0009612|GO:0009887|GO:0010001|GO:0030307|GO:0042127|GO:0045600|GO:0045669|GO:0045768|GO:0048009|GO:0048468|GO:0048545|GO:0005159|GO:0005179|GO:0005496|GO:0005515|GO:0008083|GO:0018445|GO:0005576|GO:0005614|GO:0005615	Rn.6282
A_44_P1023538	1.18129e-06	10.1921	10.0623	10.115	10.0905	9.77643	9.68012	10.9028	12.1533	12.6381	C3	Rattus norvegicus complement component 3 (C3), mRNA [NM_016994]	NM_016994	24232	GO:0001798|GO:0006954|GO:0006956|GO:0006957|GO:0006958|GO:0007165|GO:0007186|GO:0050766|GO:0003674|GO:0004866|GO:0005102|GO:0005515|GO:0005576|GO:0005615	Rn.11378
A_44_P438675	1.25135e-06	9.43326	9.27822	9.50752	9.17219	9.04361	9.30592	8.7271	8.85763	8.32347	Pappa_predicted	PREDICTED: Rattus norvegicus pregnancy-associated plasma protein A (predicted) (Pappa_predicted), mRNA [XM_233037]		313262	GO:0007565|GO:0030154|GO:0004175|GO:0008237|GO:0008270|GO:0005576|GO:0005615|GO:0016020	Rn.207940
A_44_P1043157	1.25351e-06	8.3537	8.03138	8.01049	7.80235	7.41142	7.83914	8.72195	10.0276	10.117	Cxcl9	Rattus norvegicus chemokine (C-X-C motif) ligand 9 (Cxcl9), mRNA [NM_145672]	NM_145672	246759	GO:0006955|GO:0050930|GO:0008009|GO:0048248|GO:0005576|GO:0005615	Rn.7391
A_44_P416617	1.32659e-06	6.32087	6.82286	6.19098	6.48814	6.96761	7.7301	7.8511	7.55427	7.6022	Tff1	Rattus norvegicus trefoil factor 1 (Tff1), mRNA [NM_057129]	NM_057129	117270	GO:0008285|GO:0009611|GO:0030154|GO:0030277|GO:0042060|GO:0005515|GO:0008083|GO:0005737	Rn.10715
A_44_P462661	1.93674e-06	8.32838	8.45008	8.08474	8.53599	8.93201	8.52636	9.47473	9.78178	10.0771	Il1rn	Rattus norvegicus interleukin 1 receptor antagonist (Il1rn), mRNA [NM_022194]	NM_022194	60582	GO:0006629|GO:0006954|GO:0006955|GO:0009968|GO:0030073|GO:0005150|GO:0005152|GO:0005515|GO:0005576	Rn.162640
A_44_P449764	2.08994e-06	7.40306	7.35242	7.62111	7.09862	6.66586	6.70586	6.72778	7.09469	6.22645	Gria3	Rattus norvegicus glutamate receptor, ionotropic, AMPA3 (alpha 3) (Gria3), mRNA [NM_032990]	NM_032990	29628	GO:0001919|GO:0006810|GO:0006811|GO:0007215|GO:0010226|GO:0003824|GO:0004872|GO:0004970|GO:0004971|GO:0005215|GO:0005216|GO:0005234|GO:0005515|GO:0015277|GO:0030165|GO:0005886|GO:0008328|GO:0016021|GO:0043025|GO:0043197|GO:0043198|GO:0043234|GO:0045211	Rn.74049
A_44_P104821	2.12059e-06	13.3473	13.2659	13.2607	12.9936	13.0048	12.8606	12.4574	12.5807	12.3258	Fstl1	Rattus norvegicus follistatin-like 1 (Fstl1), mRNA [NM_024369]	NM_024369	79210	GO:0005509|GO:0008201|GO:0005615	Rn.95652
A_44_P226597	2.44474e-06	9.98677	9.77637	9.77696	10.0578	10.0176	9.83827	10.8989	11.2291	11.0412	Pycard	Rattus norvegicus PYD and CARD domain containing (Pycard), mRNA [NM_172322]	NM_172322	282817	GO:0006355|GO:0006508|GO:0006917|GO:0006954|GO:0042981|GO:0043280|GO:0043281|GO:0050718|GO:0003700|GO:0005515|GO:0030693|GO:0042803|GO:0005576|GO:0005622|GO:0005737|GO:0005829	Rn.7817
A_44_P255654	3.02142e-06	10.1599	10.0589	10.335	10.066	9.96965	9.57341	9.06893	8.94305	9.10421	LOC500105	PREDICTED: Rattus norvegicus similar to contactin associated protein-like 2 isoform a (LOC500105), mRNA [XM_575456]	XM_575456	500105	GO:0005179|GO:0005576	Rn.198148
A_43_P21171	3.22402e-06	3.95281	3.88673	3.95664	3.84775	3.7272	4.64754	6.3349	6.41601	5.75502	Tecta_predicted	PREDICTED: Rattus norvegicus tectorin alpha (predicted) (Tecta_predicted), mRNA [XM_236124]		300653	GO:0007155|GO:0007160|GO:0007605|GO:0008150|GO:0008152|GO:0003674|GO:0005201|GO:0016491|GO:0005575|GO:0005578|GO:0005615	Rn.106147
A_42_P624493	3.63988e-06	8.84348	8.84251	8.93385	8.99228	8.96133	8.43878	9.756	9.61227	9.87711	Adamts13_predicted	PREDICTED: Rattus norvegicus a disintegrin-like and metallopeptidase (reprolysin type) with thrombospondin type 1 motif, 13 (predicted) (Adamts13_predicted), mRNA [XM_342395]		362091	GO:0006508|GO:0007160|GO:0007229|GO:0009100|GO:0016485|GO:0030168|GO:0042221|GO:0043171|GO:0004175|GO:0005178|GO:0005509|GO:0005515|GO:0008233|GO:0008237|GO:0008270|GO:0005575|GO:0005578|GO:0005615|GO:0009986	Rn.162646
A_43_P11720	3.85157e-06	5.57858	6.07877	5.85111	5.98832	6.78096	6.33564	5.55079	5.73558	5.49772	Apoa2	Rattus norvegicus apolipoprotein A-II (Apoa2), mRNA [NM_013112]	NM_013112	25649	GO:0001817|GO:0006006|GO:0006869|GO:0009749|GO:0030300|GO:0031100|GO:0042119|GO:0042157|GO:0042493|GO:0045416|GO:0050748|GO:0050995|GO:0051384|GO:0003674|GO:0005319|GO:0008289|GO:0042803|GO:0046982|GO:0005575|GO:0005576|GO:0005615	Rn.89304
A_44_P471182	3.92005e-06	8.43578	8.14233	8.39093	8.44647	8.19137	8.1233	9.44588	9.48828	9.3251	Pfc	PREDICTED: Rattus norvegicus properdin factor, complement (mapped) (Pfc_mapped), mRNA [XM_216784]		299314	GO:0008150|GO:0003674|GO:0005575	Rn.204119
A_43_P10051	5.08054e-06	7.53296	8.16776	7.6974	8.09236	8.53596	8.6264	8.09053	8.07252	8.14941	Saa4	Rattus norvegicus serum amyloid A 4 (Saa4), mRNA [NM_001009478]	NM_001009478	365245	GO:0006953|GO:0005319|GO:0005576|GO:0005615	Rn.25066
A_44_P1049097	5.12714e-06	5.43268	5.99807	6.12833	5.84749	6.97187	6.45716	5.85307	6.03825	5.4564	Krtdap	Rattus norvegicus Krtdap mRNA for keratinocyte differentiation associated protein [AB011028]	AB011028	65186	GO:0008544	Rn.202626
A_44_P224769	5.57557e-06	2.5084	2.53213	4.02256	3.52179	4.57625	4.02711	3.95358	3.83131	4.19781	Klk13_predicted	PREDICTED: Rattus norvegicus kallikrein 13 (predicted) (Klk13_predicted), mRNA [XM_218643]		292848	GO:0006508|GO:0004252|GO:0005515|GO:0005576|GO:0005737
A_44_P175530	6.82114e-06	8.68767	8.44758	7.79767	8.62541	8.4633	8.80966	9.33124	9.88872	9.86631	Plek	Rattus norvegicus pleckstrin (Plek), mRNA [NM_001025750]	NM_001025750	364206	GO:0007242|GO:0005509	Rn.6178
A_44_P161233	7.27342e-06	8.77322	8.67778	8.54985	8.8052	8.26682	8.64131	9.5871	10.2259	10.3036	Il18	Rattus norvegicus interleukin 18 (Il18), mRNA [NM_019165]	NM_019165	29197	GO:0001525|GO:0001666|GO:0006955|GO:0007267|GO:0007611|GO:0008625|GO:0009409|GO:0030155|GO:0030431|GO:0042033|GO:0042088|GO:0042092|GO:0042094|GO:0042095|GO:0042104|GO:0042231|GO:0042253|GO:0045188|GO:0004871|GO:0005149|GO:0045515|GO:0005576|GO:0005615	Rn.11118
A_43_P14911	7.87977e-06	7.55768	6.58143	6.82952	7.95014	7.55375	7.92561	8.94141	9.6984	9.10756	Il1b	Rattus norvegicus interleukin 1 beta (Il1b), mRNA [NM_031512]	NM_031512	24494	GO:0000074|GO:0001525|GO:0001660|GO:0006915|GO:0006954|GO:0006955|GO:0007165|GO:0007204|GO:0007267|GO:0008283|GO:0008285|GO:0019221|GO:0030593|GO:0045080|GO:0045410|GO:0050900|GO:0004871|GO:0005125|GO:0005149|GO:0005515|GO:0005576|GO:0005615	Rn.9869
A_44_P487761	8.00342e-06	13.0575	12.8726	13.0807	13.2006	12.8425	12.8621	14.3077	14.9054	14.49	C1qa	Rattus norvegicus complement component 1, q subcomponent, alpha polypeptide (C1qa), mRNA [NM_001008515]	NM_001008515	298566	GO:0006817|GO:0006958|GO:0007267|GO:0008150|GO:0045087|GO:0003674|GO:0005575|GO:0005602|GO:0005615|GO:0005737	Rn.105647
A_44_P1030161	8.72478e-06	8.81953	8.70737	9.19098	8.69873	8.75926	9.37226	10.9413	10.7909	10.6279	Nts_predicted	PREDICTED: Rattus norvegicus neurotensin (predicted) (Nts_predicted), mRNA [XM_216884]	XM_216884	299757	GO:0007165|GO:0005184|GO:0005615|GO:0005625	Rn.60814
A_44_P360767	9.23794e-06	2.23601	2.02933	2.22202	2.10388	3.54363	2.98846	2.00297	2.16055	2.17681	Spink1	Rattus norvegicus serine protease inhibitor, Kazal type 1 (Spink1), mRNA [NM_012674]	NM_012674	24833	GO:0045861|GO:0004867|GO:0030304|GO:0005615	Rn.9767
A_43_P21520	9.36867e-06	7.15591	7.65374	7.82511	7.52001	8.51514	8.25386	7.71722	7.79227	7.46723	Lrp8_predicted	PREDICTED: Rattus norvegicus low density lipoprotein receptor-related protein 8, apolipoprotein e receptor (predicted) (Lrp8_predicted), mRNA [XM_342877]		362558	GO:0045860|GO:0005041|GO:0005509|GO:0005515|GO:0005886|GO:0016020	Rn.198283
A_44_P653053	9.45481e-06	10.2726	10.4232	10.3138	9.96449	10.0782	12.0292	12.95	14.0594	13.8939	LOC498335	Rattus norvegicus similar to Small inducible cytokine B13 precursor (CXCL13) (B lymphocyte chemoattractant) (CXC chemokine BLC) (LOC498335), mRNA [NM_001017496]	NM_001017496	498335	GO:0006955|GO:0008009|GO:0005576	Rn.6917
A_43_P11927	1.11707e-05	3.06443	4.24727	4.58744	3.71396	5.47206	5.78313	3.88261	4.37785	4.09286	Lipf	Rattus norvegicus lipase, gastric (Lipf), mRNA [NM_017341]	NM_017341	50682	GO:0006629|GO:0007586|GO:0016042|GO:0003824|GO:0004806|GO:0005515|GO:0016298|GO:0016615|GO:0016787|GO:0016789|GO:0005615|GO:0005739	Rn.11192
A_42_P802334	1.27079e-05	6.3836	7.27859	7.22025	6.88116	7.97349	7.52996	6.79237	7.08282	7.68188	Cel	Rattus norvegicus carboxyl ester lipase (Cel), mRNA [NM_016997]	NM_016997	24254	GO:0006641|GO:0006707|GO:0009062|GO:0016042|GO:0018350|GO:0030157|GO:0030299|GO:0044258|GO:0046514|GO:0004091|GO:0004104|GO:0004759|GO:0004771|GO:0004806|GO:0008201|GO:0016787|GO:0005615|GO:0005737	Rn.91234
A_44_P555271	1.62091e-05	4.15089	3.44136	3.57133	3.05259	4.40238	6.03013	7.19465	7.219	6.74481	Mmp12	Rattus norvegicus matrix metallopeptidase 12 (Mmp12), mRNA [NM_053963]	NM_053963	117033	GO:0000270|GO:0006508|GO:0042221|GO:0042493|GO:0050679|GO:0004234|GO:0005509|GO:0008133|GO:0008270|GO:0005578|GO:0005615	Rn.33193
A_43_P15756	1.70588e-05	1.98745	1.99208	3.14238	2.31413	4.5983	3.18355	2.8135	3.29491	3.62324	Muc2	Rattus norvegicus mucin mRNA, partial cds [U07615]	U07615	24572	GO:0006915|GO:0006917|GO:0008285|GO:0030336|GO:0005515|GO:0046983|GO:0005578|GO:0005615	Rn.195421
A_43_P15572	1.79425e-05	9.14113	9.12103	9.03771	8.95346	8.95117	8.64899	8.45598	8.42354	8.1503	Vegfa	Rattus norvegicus vascular endothelial growth factor A (Vegfa), mRNA [NM_031836]	NM_031836	83785	GO:0000074|GO:0001525|GO:0001568|GO:0001570|GO:0001666|GO:0006916|GO:0007165|GO:0007275|GO:0007399|GO:0007498|GO:0008283|GO:0008284|GO:0009967|GO:0016477|GO:0030154|GO:0030324|GO:0030855|GO:0030949|GO:0042088|GO:0042462|GO:0043066|GO:0043117|GO:0045779|GO:0045944|GO:0048255|GO:0048286|GO:0048514|GO:0050679|GO:0050930|GO:0005172|GO:0008083|GO:0008201|GO:0042803|GO:0050840|GO:0005578|GO:0005604|GO:…	Rn.1923
A_43_P17442	1.829e-05	2.31477	1.95516	3.2938	3.51628	3.4921	3.77043	4.0277	3.68683	3.79121	Thbs1	Rattus norvegicus thrombospondin 1 (Thbs1), mRNA [NM_001013062]	NM_001013062	445442	GO:0007155|GO:0005198|GO:0005509|GO:0005576	Rn.185771
A_43_P16707	1.8812e-05	11.4106	11.6421	11.3341	11.9999	11.6701	10.6947	12.8788	12.6775	12.4931	Ccl6	Rattus norvegicus chemokine (C-C motif) ligand 6 (Ccl6), mRNA [NM_001004202]	NM_001004202	287910	GO:0006915|GO:0006935|GO:0006955|GO:0008009|GO:0005576|GO:0005615	Rn.7857
A_44_P135238	2.23025e-05	9.03872	9.23618	9.14171	9.0061	9.55851	9.13812	8.22839	8.60068	8.52928	Wnt7a	WNT7A-like protein (Fragment). [Source:Uniprot/SPTREMBL;Acc:Q8CFB2] [ENSRNOT00000009848]		114850	GO:0007165|GO:0007223|GO:0007267|GO:0007275|GO:0007548|GO:0009653|GO:0009887|GO:0009953|GO:0030326|GO:0031133|GO:0035115|GO:0035116|GO:0035136|GO:0035137|GO:0048608|GO:0050767|GO:0050770|GO:0004871|GO:0005102|GO:0005515|GO:0005576|GO:0005615	Rn.160583
A_44_P515381	2.38802e-05	9.90133	9.71786	9.65567	9.84973	9.86713	9.48785	9.11466	8.88227	8.83328	Nog	PREDICTED: Rattus norvegicus noggin (Nog), mRNA [XM_343954]	XM_343954	25495	GO:0001501|GO:0001657|GO:0007389|GO:0007399|GO:0007417|GO:0007420|GO:0030154|GO:0030509|GO:0030900|GO:0045596|GO:0045664|GO:0048570|GO:0051216|GO:0005515|GO:0005575|GO:0005615	Rn.10154
A_42_P677866	2.43709e-05	9.074	9.99445	9.66934	9.5453	10.4796	10.0749	9.47129	9.69227	10.262	Csn2	Rattus norvegicus casein beta (Csn2), mRNA [NM_017120]	NM_017120	29173	GO:0006810|GO:0004680|GO:0005215|GO:0005576|GO:0005615	Rn.10745
A_44_P422836	2.65265e-05	8.50193	9.46488	9.45786	9.54413	9.90304	9.91524	9.25028	9.54506	9.99292	Igfbp1	Rattus norvegicus insulin-like growth factor binding protein 1 (Igfbp1), mRNA [NM_013144]	NM_013144	25685	GO:0001558|GO:0006006|GO:0007165|GO:0008286|GO:0030307|GO:0042246|GO:0048015|GO:0005520|GO:0005576|GO:0005615	Rn.34026
A_43_P15978	2.73258e-05	5.98731	5.33044	5.64732	6.1051	5.54668	5.14869	5.26439	5.31319	4.54251	Fgf4	Rattus norvegicus fibroblast growth factor 4 (Fgf4), mRNA [NM_053809]	NM_053809	116499	GO:0008284|GO:0019827|GO:0030282|GO:0030326|GO:0035116|GO:0042475|GO:0043066|GO:0008083|GO:0005615	Rn.81223
A_44_P120736	2.80113e-05	8.4697	8.28057	8.84096	8.36679	8.44071	8.05384	7.33412	7.44798	7.28335	Hapln1	Rattus norvegicus hyaluronan and proteoglycan link protein 1 (Hapln1), mRNA [NM_019189]	NM_019189	29331	GO:0007155|GO:0005198|GO:0005540|GO:0005578|GO:0005615	Rn.50531
A_44_P304323	3.03837e-05	8.90712	8.75025	8.94611	8.36	8.25141	8.41377	8.58096	9.76558	10.4397	Ccl5	Rattus norvegicus chemokine (C-C motif) ligand 5 (Ccl5), mRNA [NM_031116]	NM_031116	81780	GO:0006935|GO:0006954|GO:0006955|GO:0008009|GO:0042056|GO:0005576|GO:0005615	Rn.8019
A_44_P358167	3.2455e-05	2.26721	2.73951	2.84736	2.45171	3.55995	4.05122	3.25962	3.75493	3.98681	Prl3a1	Rattus norvegicus Prolactin family 3, subfamily a, member 1 (Prl3a1), mRNA [NM_153736]	NM_153736	266782	GO:0005179|GO:0005576|GO:0005615	Rn.22898
A_44_P448717	3.34631e-05	11.6789	11.7931	11.6176	11.5759	11.9252	11.3453	11.673	11.465	11.6229	Prom1	Rattus norvegicus prominin 1 (Prom1), mRNA [NM_021751]	NM_021751	60357	GO:0008150|GO:0042593|GO:0003674|GO:0005575|GO:0005615|GO:0005887|GO:0005902|GO:0005903|GO:0016021	Rn.144589
A_44_P652323	3.46433e-05	6.17641	6.95667	6.7339	6.40072	8.1804	7.56481	5.9351	6.68859	6.62957	RGD1565225_predicted	PREDICTED: Rattus norvegicus similar to Interferon alpha-1 precursor (predicted) (RGD1565225_predicted), mRNA [XM_575856]	XM_575856	500491	GO:0006952|GO:0005126|GO:0005576
A_44_P498620	3.74137e-05	7.36478	8.0416	8.69477	8.22075	7.02417	7.29852	8.00868	7.66199	8.84284	Cga	Rattus norvegicus glycoprotein hormones, alpha subunit (Cga), mRNA [NM_053918]	NM_053918	116700	GO:0005179|GO:0005576|GO:0005615	Rn.10589
A_44_P245295	3.78661e-05	9.26363	9.18632	8.62261	9.12746	8.20591	9.05911	7.79736	8.39366	8.33927	Tac4	Rattus norvegicus tachykinin 4 (Tac4), mRNA [NM_172328]	NM_172328	282829	GO:0007217|GO:0007268|GO:0046878|GO:0005102|GO:0005615	Rn.91139
A_44_P980916	4.5661e-05	13.1682	13.1149	13.0589	13.0612	13.1618	12.6518	12.6716	12.5423	12.7933	Kirrel3_predicted	Rattus norvegicus kin of IRRE like 3 (Drosophila) (predicted) (Kirrel3_predicted), mRNA [NM_001048215]	NM_001048215	315546	GO:0005886	Rn.7602
A_44_P1016480	4.96922e-05	9.44891	9.51215	9.54438	9.82922	9.69256	9.66052	8.87239	8.66422	8.31186	Lpl	Rattus norvegicus lipoprotein lipase (Lpl), mRNA [NM_012598]	NM_012598	24539	GO:0006631|GO:0008015|GO:0016042|GO:0019432|GO:0004465|GO:0005319|GO:0008201|GO:0016787|GO:0017129|GO:0048503|GO:0005576|GO:0005615|GO:0016020|GO:0031012|GO:0042627	Rn.3834
A_44_P468983	5.22444e-05	6.75641	7.06601	7.0255	7.00467	7.83934	7.29229	6.52472	6.82269	6.65759	LOC314655	Rattus norvegicus similar to a disintegrin-like and metalloprotease (reprolysin type) with thrombospondin type 1 motif, 10 (LOC314655), mRNA [NM_001034930]	NM_001034930	314655	GO:0006508|GO:0007229|GO:0004222	Rn.135600
A_42_P504653	5.30642e-05	7.69156	7.34057	7.58409	7.40702	7.33212	7.21724	7.93576	9.26196	8.34925	F10	Rattus norvegicus coagulation factor X (F10), mRNA [NM_017143]	NM_017143	29243	GO:0006508|GO:0007596|GO:0003804|GO:0004263|GO:0004295|GO:0005509|GO:0008233|GO:0005576|GO:0005615|GO:0005624|GO:0005792	Rn.21393
A_44_P176025	5.50327e-05	2.5114	1.97514	3.17872	3.45208	3.68105	4.01673	3.7585	3.57606	3.55519	Serpinf2	Rattus norvegicus serine (or cysteine) peptidase inhibitor, clade F, member 2 (Serpinf2), mRNA [NM_001011892]	NM_001011892	287527	GO:0008150|GO:0003674|GO:0004867|GO:0005515|GO:0005575|GO:0005576|GO:0005615|GO:0005794	Rn.15774
A_44_P365584	5.60343e-05	3.24183	2.73359	3.66976	3.98495	4.24191	3.77319	4.80867	5.27462	5.25876	Il1rl1	Rattus norvegicus Fit-1M (Fit-1) mRNA, complete cds. [U04317]	U04317	25556	GO:0006306|GO:0006955|GO:0007165|GO:0003677|GO:0004888|GO:0004908|GO:0005057|GO:0005515|GO:0008170|GO:0005615|GO:0009986|GO:0016020|GO:0016021	Rn.10072
A_42_P765648	5.75917e-05	2.60055	5.78006	5.15003	4.67653	5.6953	5.78289	4.22023	4.17751	4.42366	Prpg2	Rattus norvegicus proline-rich proteoglycan 2 (Prpg2), mRNA [NM_172065]	NM_172065	257651	GO:0005576	Rn.29950
A_44_P332606	5.90116e-05	11.1968	10.9409	11.2236	11.2444	11.1494	10.7229	12.0789	12.8677	12.3341	C2	Rattus norvegicus complement component 2 (C2), mRNA [NM_172222]	NM_172222	24231	GO:0006508|GO:0006958|GO:0007584|GO:0004252|GO:0005515|GO:0008233|GO:0005575|GO:0005615	Rn.98333
A_43_P11604	6.24219e-05	12.3245	12.2721	12.7801	11.708	11.4364	11.5119	11.1667	12.3161	11.4228	Timp3	Rattus norvegicus tissue inhibitor of metalloproteinase 3 (Sorsby fundus dystrophy, pseudoinflammatory) (Timp3), mRNA [NM_012886]	NM_012886	25358	GO:0006917|GO:0007169|GO:0042246|GO:0004857|GO:0008191|GO:0005575|GO:0005578|GO:0005604	Rn.119634
A_43_P12558	6.50889e-05	2.33986	2.7097	3.13879	3.26915	4.11566	4.10359	3.6831	3.70096	3.51982	Kl	Rattus norvegicus Klotho (Kl), mRNA [NM_031336]	NM_031336	83504	GO:0005975|GO:0006112|GO:0007568|GO:0008152|GO:0030501|GO:0004553|GO:0004566|GO:0008422|GO:0015926|GO:0043169|GO:0016020|GO:0016021	Rn.30061
A_44_P257522	6.54413e-05	7.45312	7.40205	7.48403	7.4497	7.62543	7.32332	8.49358	8.3426	8.40827	Agrp	Agouti related protein (Fragment). [Source:Uniprot/SPTREMBL;Acc:Q9QXJ3] [ENSRNOT00000059628]		25582	GO:0007218|GO:0007631|GO:0008150|GO:0009755|GO:0005102|GO:0005184|GO:0005576|GO:0005615	Rn.137597
A_44_P189469	7.30314e-05	6.0191	6.27499	6.44655	6.39184	7.00162	7.12234	6.4882	6.38249	5.92512	Lama5	Laminin chain (Fragment). [Source:Uniprot/SPTREMBL;Acc:P70636] [ENSRNOT00000008981]		140433	GO:0001658|GO:0001738|GO:0001755|GO:0006413|GO:0007155|GO:0007431|GO:0007517|GO:0008152|GO:0009887|GO:0016331|GO:0030324|GO:0042127|GO:0042475|GO:0003743|GO:0004872|GO:0005178|GO:0005515|GO:0016491|GO:0005578|GO:0005604|GO:0005610|GO:0005615	Rn.62616
A_44_P175495	7.75866e-05	4.97847	3.32446	4.48316	3.87732	4.26117	4.77677	5.17416	7.73961	7.25823	Cxcl11	Rattus norvegicus chemokine (C-X-C motif) ligand 11 (Cxcl11), mRNA [NM_182952]	NM_182952	305236	GO:0006955|GO:0008009|GO:0042379|GO:0005576	Rn.13664
A_44_P203975	7.76051e-05	8.12944	8.16729	8.28244	8.0783	7.12892	7.80693	7.17039	7.64031	6.8381	RGD1561320_predicted	PREDICTED: Rattus norvegicus similar to hypothetical protein (predicted) (RGD1561320_predicted), mRNA [XM_343791]		363472	GO:0005509|GO:0005576	Rn.103399
A_44_P409493	8.23589e-05	8.621	8.49337	8.66206	8.50876	8.08376	8.31955	7.48966	7.4889	7.44972	Pdgfd	Rattus norvegicus platelet-derived growth factor, D polypeptide (Pdgfd), mRNA [NM_023962]	NM_023962	66018	GO:0000074|GO:0008283|GO:0050730|GO:0008083|GO:0005615|GO:0016020	Rn.64493
A_42_P607092	8.37443e-05	10.8399	10.7314	10.7363	11.0028	10.7953	10.5104	11.9083	11.8375	11.9652	Glipr1	Rattus norvegicus GLI pathogenesis-related 1 (glioma) (Glipr1), mRNA [NM_001011987]	NM_001011987	299783	GO:0005576	Rn.65764
A_44_P217833	0.000108743	10.1945	10.2289	10.375	10.1598	9.58053	10.1272	9.08994	9.3669	8.90408	Spock3_predicted	Rattus norvegicus similar to sparc/osteonectin, cwcv and kazal-like domains proteoglycan 3; testican 3 (LOC306404), mRNA [XM_224788]		306404	GO:0005615	Rn.76519
A_42_P774912	0.000115805	6.13855	6.90348	6.96603	6.69534	7.61887	7.12204	6.38981	6.55489	6.18958	C4bpb	Rattus norvegicus complement component 4 binding protein, beta (C4bpb), mRNA [NM_016995]	NM_016995	24236	GO:0006958|GO:0007596|GO:0045087|GO:0005576	Rn.11151
A_42_P651681	0.000126842	7.52645	8.17284	8.31645	8.0597	8.68991	8.37729	7.92668	8.14409	8.61841	Rfrp	Rattus norvegicus RFamide-related peptide (Rfrp), mRNA [NM_023952]	NM_023952	60570	GO:0007218|GO:0019233|GO:0005102|GO:0005615	Rn.62354
A_44_P1017367	0.000128873	6.61006	6.31179	6.50252	6.58143	6.24065	6.12198	5.93775	5.71375	5.42152	Alb	Rattus norvegicus albumin (Alb), mRNA [NM_134326]	NM_134326	24186	GO:0006810|GO:0007179|GO:0009267|GO:0010033|GO:0019836|GO:0030104|GO:0042311|GO:0043066|GO:0043072|GO:0046689|GO:0050891|GO:0003677|GO:0005160|GO:0005386|GO:0005504|GO:0005507|GO:0005515|GO:0008144|GO:0008270|GO:0015643|GO:0016209|GO:0019825|GO:0030170|GO:0046872|GO:0050824|GO:0005576|GO:0005615|GO:0005737|GO:0043234	Rn.202968
A_42_P700817	0.000137019	7.43045	8.40411	8.04797	7.89141	8.89858	8.43386	7.73703	8.00873	8.00519	Apoa5	Rattus norvegicus apolipoprotein A-V (Apoa5), mRNA [NM_080576]	NM_080576	140638	GO:0006869|GO:0042157|GO:0003674|GO:0005319|GO:0008289|GO:0017129|GO:0005575|GO:0005576|GO:0005615|GO:0042627	Rn.48763
A_43_P13404	0.000139195	3.34142	3.71489	4.13665	3.79713	4.85256	4.2369	5.9346	5.91597	6.64666	Spag11	Rattus norvegicus sperm associated antigen 11 (Spag11), mRNA [NM_145087]	NM_145087	246305	GO:0042742|GO:0005576	Rn.81215
A_44_P469554	0.000147023	3.94789	4.7722	4.99533	5.05689	5.83788	5.82592	5.05992	5.41223	5.37936	Figf	Rattus norvegicus c-fos induced growth factor (Figf), mRNA [NM_031761]	NM_031761	360457	GO:0000074|GO:0001525|GO:0001946|GO:0007275|GO:0008283|GO:0008284|GO:0030154|GO:0045766|GO:0048010|GO:0005161|GO:0005172|GO:0005515|GO:0008083|GO:0005576|GO:0005615|GO:0016020	Rn.10796
A_44_P454386	0.000148303	7.02814	7.52244	7.52687	7.25966	8.35787	7.84302	6.74704	7.32249	7.36193	Eln	Rattus norvegicus elastin (Eln), mRNA [NM_012722]	NM_012722	25043	GO:0007519|GO:0007585|GO:0008015|GO:0008283|GO:0009887|GO:0030833|GO:0043149|GO:0048251|GO:0005201|GO:0030023|GO:0005576|GO:0005578|GO:0005626	Rn.54384
A_44_P203564	0.000152277	5.47431	6.10403	6.0172	6.00861	7.02671	6.31217	5.05348	5.2447	5.28163	Otos	Rattus norvegicus otospiralin (Otos), mRNA [NM_139188]	NM_139188	246044	GO:0007605	Rn.56698
A_44_P440971	0.000154961	5.63646	6.19337	6.39875	6.20385	7.04471	6.70191	6.10259	6.11939	6.11072	Lamc3_predicted	PREDICTED: Rattus norvegicus laminin gamma 3 (predicted) (Lamc3_predicted), mRNA [XM_231139]		311862	GO:0007155|GO:0005198|GO:0005578|GO:0005615|GO:0016020	Rn.211738
A_43_P16043	0.000155179	5.00337	6.11062	5.90621	5.43617	7.19333	6.41218	5.05444	5.63803	4.88388	Itga2	Alpha 2 integrin (Fragment). [Source:Uniprot/SPTREMBL;Acc:Q924S3] [ENSRNOT00000015940]		170921	GO:0001666|GO:0001894|GO:0006928|GO:0007155|GO:0007160|GO:0007229|GO:0007596|GO:0008283|GO:0009612|GO:0009887|GO:0030198|GO:0042493|GO:0005178|GO:0005518|GO:0042802|GO:0046982|GO:0050839|GO:0005615|GO:0005886|GO:0008305|GO:0009897|GO:0016021	Rn.83597
A_44_P219752	0.000167243	4.50442	5.06443	5.65393	4.79962	3.82726	4.05865	4.86552	5.38125	5.89517	Bpi	Rattus norvegicus bactericidal/permeability-increasing protein (Bpi), mRNA [NM_001004079]	NM_001004079	296321	GO:0006955|GO:0042742|GO:0001530|GO:0008289|GO:0008368|GO:0005737	Rn.109395
A_43_P11972	0.000179931	7.15072	7.13907	6.95136	7.53054	6.65157	9.42241	9.36689	9.4155	9.37529	Fgf17	Rattus norvegicus fibroblast growth factor 17 (Fgf17), mRNA [NM_019198]	NM_019198	29368	GO:0007165|GO:0007166|GO:0007267|GO:0007399|GO:0005104|GO:0008083|GO:0005576|GO:0005615	Rn.44353
A_44_P188047	0.000206333	4.73922	3.8931	4.59511	4.61012	3.52909	5.62935	5.09297	5.18956	4.51848	Tmprss11d	Rattus norvegicus transmembrane protease, serine 11d (Tmprss11d), transcript variant 2, mRNA [NM_022630]	NM_022630	64565	GO:0006508|GO:0040008|GO:0004252|GO:0008233|GO:0008236|GO:0005576|GO:0009986|GO:0016020|GO:0016021	Rn.48747
A_43_P11721	0.000221819	2.04207	2.48078	2.34126	3.20725	2.74442	3.41703	3.03009	3.11776	3.04305	Selp	Rattus norvegicus selectin, platelet (Selp), mRNA [NM_013114]	NM_013114	25651	GO:0006954|GO:0007155|GO:0016337|GO:0048514|GO:0050900|GO:0005515|GO:0005529|GO:0005624|GO:0005625|GO:0005886|GO:0005887|GO:0009897|GO:0016020|GO:0016021|GO:0031092	Rn.10012
A_44_P130263	0.000230409	6.32474	6.8557	6.83933	6.59298	7.45447	7.25817	6.28096	6.63876	6.25563	Prok1	Rattus norvegicus prokineticin 1 (Prok1), mRNA [NM_138851]	NM_138851	192205	GO:0000074|GO:0000187|GO:0007204|GO:0007623|GO:0008283|GO:0008284|GO:0045765|GO:0001664|GO:0008083|GO:0005576	Rn.82757
A_43_P16250	0.000231009	8.40857	8.27339	8.33139	8.59193	8.36659	8.21013	7.87532	7.68536	7.2873	LOC363265	Alpha-3 type IV collagen (Fragment). [Source:Uniprot/SPTREMBL;Acc:Q63122] [ENSRNOT00000020669]		363265	GO:0006917|GO:0006919|GO:0007166|GO:0008283|GO:0016525|GO:0005178|GO:0005201|GO:0008191|GO:0005581|GO:0005587	Rn.121139
A_43_P12586	0.000260271	9.12657	8.65477	8.72887	9.03712	9.09594	8.84985	8.24368	8.27303	8.02281	Ptgis	Rattus norvegicus prostaglandin I2 (prostacyclin) synthase (Ptgis), mRNA [NM_031557]	NM_031557	25527	GO:0001516|GO:0001666|GO:0006118|GO:0006629|GO:0006633|GO:0004497|GO:0005506|GO:0008116|GO:0016853|GO:0020037|GO:0046872|GO:0005615|GO:0005783|GO:0016020|GO:0016021	Rn.73051
A_42_P749184	0.000324436	9.6567	9.27705	9.59398	8.82414	8.94266	9.20284	8.00269	7.82174	7.62283	Penk1	Rattus norvegicus proenkephalin 1 (Penk1), mRNA [NM_017139]	NM_017139	29237	GO:0001662|GO:0007218|GO:0007610|GO:0019233|GO:0001515	Rn.10015
A_44_P411757	0.000326255	3.51057	4.13921	3.47779	2.73832	2.7322	2.33575	2.73693	3.03001	2.40073	Nppb	EST188995 Normalized rat heart, Bento Soares Rattus sp. cDNA clone RHEAB76 3' end, mRNA sequence [AA799498]	AA799498	25105	GO:0006954|GO:0007166|GO:0007507|GO:0007589|GO:0008217|GO:0016525|GO:0030146|GO:0030147|GO:0030308|GO:0042312|GO:0043114|GO:0050880|GO:0005179|GO:0008613|GO:0005576|GO:0005615	Rn.3835
A_43_P11590	0.000331302	2.9201	4.12998	3.18721	3.10308	2.65418	2.9135	5.77603	6.37106	5.76891	Mmp7	Rattus norvegicus matrix metallopeptidase 7 (Mmp7), mRNA [NM_012864]	NM_012864	25335	GO:0000270|GO:0006508|GO:0030574|GO:0003677|GO:0004235|GO:0005509|GO:0008270|GO:0005578|GO:0005615|GO:0005634	Rn.10282
A_43_P23403	0.000338804	2.8856	4.30173	4.84551	4.16421	6.0756	5.05779	3.86335	4.58038	5.22013	Dsc3_predicted	PREDICTED: Rattus norvegicus desmocollin 3 (predicted) (Dsc3_predicted), mRNA [XM_226122]		307563	GO:0001701|GO:0007155|GO:0005624|GO:0005737|GO:0005886|GO:0005911|GO:0030057	Rn.99931
A_44_P376940	0.000339896	7.6632	8.29229	8.52941	8.13679	7.40114	7.56003	8.11221	7.93457	8.88184	Otop1	Rattus norvegicus otopetrin 1 (Otop1), mRNA [NM_181433]	NM_181433	305427	GO:0009590|GO:0042472|GO:0016020	Rn.96120
A_44_P237739	0.000349032	6.7136	7.04127	7.32897	6.92085	7.77656	7.24392	6.42772	6.84964	6.44679	Lsr	Rattus norvegicus lipolysis stimulated lipoprotein receptor (Lsr), mRNA [NM_032616]	NM_032616	64355	GO:0001889|GO:0006355|GO:0008152|GO:0009790|GO:0019216|GO:0003700|GO:0004872|GO:0005319|GO:0005504|GO:0016491|GO:0017129|GO:0005886|GO:0016021|GO:0042627	Rn.48696
A_43_P11678	0.000395419	8.46469	9.2496	8.81013	8.69415	9.63337	9.23937	8.091	8.6017	8.44195	Tnr	Rattus norvegicus tenascin R (Tnr), mRNA [NM_013045]	NM_013045	25567	GO:0007155|GO:0007162|GO:0007165|GO:0007399|GO:0030198|GO:0005102|GO:0046625|GO:0005578|GO:0009986|GO:0045121	Rn.11028
A_44_P442938	0.000484893	5.16387	4.96172	5.35268	5.29707	5.80694	5.4881	4.77041	4.9048	4.79359	Col2a1	Rattus norvegicus procollagen, type II, alpha 1 (Col2a1), mRNA [NM_012929]	NM_012929	25412	GO:0001502|GO:0006029|GO:0006817|GO:0030199|GO:0051216|GO:0005201|GO:0005581|GO:0005585|GO:0005615|GO:0005737	Rn.10124
A_44_P412290	0.000485391	8.99507	8.99817	9.3527	9.28082	9.1042	9.16917	9.88084	10.5087	9.69304	C1qg	Rattus norvegicus complement component 1, q subcomponent, gamma polypeptide (C1qg), mRNA [NM_001008524]	NM_001008524	362634	GO:0006817|GO:0006958|GO:0008150|GO:0045087|GO:0003674|GO:0005575|GO:0005576|GO:0005615|GO:0005737	Rn.2393
A_44_P405290	0.000561742	4.08759	5.09353	5.14561	4.60647	6.08522	5.48871	4.13456	4.60959	4.26121	Fras1_predicted	PREDICTED: Rattus norvegicus Fraser syndrome 1 homolog (human) (predicted) (Fras1_predicted), mRNA [XM_214004]	XM_214004	289486	GO:0002009|GO:0007154|GO:0007156|GO:0008150|GO:0003674|GO:0005509|GO:0005515|GO:0005575|GO:0005576|GO:0005604|GO:0016020|GO:0016021	Rn.23357
A_42_P473398	0.000570961	7.12945	6.85261	6.19669	7.9351	7.90364	7.83419	7.5141	8.24335	7.88543	Cxcl1	Rattus norvegicus chemokine (C-X-C motif) ligand 1 (Cxcl1), mRNA [NM_030845]	NM_030845	81503	GO:0006954|GO:0006955|GO:0030593|GO:0008009|GO:0008083|GO:0005576|GO:0005615	Rn.10907
A_44_P365470	0.000596126	9.55301	9.75999	9.31107	9.48259	10.1092	9.94325	10.7579	10.1991	10.8306	Gdnf	Rattus norvegicus glial cell line derived neurotrophic factor (Gdnf), mRNA [NM_019139]	NM_019139	25453	GO:0001656|GO:0001657|GO:0001759|GO:0001941|GO:0006916|GO:0007165|GO:0007169|GO:0007179|GO:0007399|GO:0007422|GO:0008283|GO:0009611|GO:0030182|GO:0030432|GO:0005160|GO:0008083|GO:0030116|GO:0005615	Rn.53970
A_42_P768024	0.000620844	9.30926	8.83272	8.67367	9.21768	9.03937	8.79491	9.68192	9.90942	10.4454	Spn	Rat mRNA for leukosialin [Y00090]	Y00090	24796	GO:0001562|GO:0001808|GO:0006935|GO:0006968|GO:0007162|GO:0007163|GO:0007165|GO:0007166|GO:0008624|GO:0031295|GO:0042102|GO:0042130|GO:0042535|GO:0042742|GO:0045060|GO:0050688|GO:0050776|GO:0050868|GO:0004888|GO:0005515|GO:0008367|GO:0001931|GO:0005604|GO:0005615|GO:0005887|GO:0009897|GO:0016020|GO:0016021	Rn.11144
A_44_P420046	0.000653339	4.95707	5.91116	5.49715	5.37113	6.80629	6.15125	5.06539	5.45845	5.87194	Ghrl	Rattus norvegicus ghrelin precursor (Ghrl), mRNA [NM_021669]	NM_021669	59301	GO:0007186|GO:0008343|GO:0009755|GO:0030252|GO:0040018|GO:0005179|GO:0016608|GO:0005576|GO:0005615|GO:0005737	Rn.42103
A_44_P363116	0.000666322	5.47801	6.65664	6.28689	6.17014	7.6399	6.61801	5.09899	5.97788	5.51664	Gm1960	Rattus norvegicus gene model 1960, (NCBI) (Gm1960), mRNA [NM_138522]	NM_138522	171551	GO:0006935|GO:0006954|GO:0006955|GO:0030593|GO:0008009|GO:0005576|GO:0005615	Rn.10525
A_44_P429006	0.000696619	15.2188	15.1809	15.328	15.1373	15.1742	14.9367	15.0126	14.9132	15.0211	Lass1_predicted	Rattus norvegicus longevity assurance homolog 1 (S. cerevisiae) (predicted) (Lass1_predicted), mRNA [NM_001044230]	NM_001044230	290658	GO:0016021	Rn.202347
A_43_P11492	0.000770502	2.68361	4.40166	3.53018	2.9829	3.85663	3.3578	2.89532	3.13541	3.69717	Prl	Rattus norvegicus prolactin (Prl), mRNA [NM_012629]	NM_012629	24683	GO:0007166|GO:0007262|GO:0007516|GO:0007565|GO:0007595|GO:0008283|GO:0046425|GO:0050679|GO:0005148|GO:0005179|GO:0005576|GO:0005615|GO:0005625	Rn.9759
A_43_P15536	0.000814472	2.50462	2.76377	3.66372	3.63816	4.58371	3.92472	3.41583	3.62656	4.12382	Ifnb1	Rattus norvegicus interferon beta 1, fibroblast (Ifnb1), mRNA [NM_019127]	NM_019127	24481	GO:0006917|GO:0006919|GO:0007166|GO:0008285|GO:0009615|GO:0030101|GO:0042100|GO:0042742|GO:0045089|GO:0045343|GO:0046597|GO:0005125|GO:0005126|GO:0005132|GO:0005576|GO:0005615	Rn.138105
A_44_P202201	0.000827307	2.45196	1.95335	5.11174	3.53973	3.82763	4.66539	4.42828	4.54029	4.55584	Grp	Rattus norvegicus gastrin releasing peptide (Grp), mRNA [NM_133570]	NM_133570	171101	GO:0007165|GO:0007218|GO:0005184|GO:0008083|GO:0005615|GO:0005625	Rn.10930
A_43_P15246	0.000835367	10.8012	10.9861	10.5081	11.128	10.6832	11.2769	12.5271	12.049	12.1741	Pthlh	Rattus norvegicus parathyroid hormone-like peptide (Pthlh), mRNA [NM_012636]	NM_012636	24695	GO:0001501|GO:0007189|GO:0007267|GO:0007565|GO:0007595|GO:0008284|GO:0008285|GO:0008544|GO:0030855|GO:0043129|GO:0046058|GO:0048286|GO:0005179|GO:0005509|GO:0005575|GO:0005576|GO:0005615|GO:0005634|GO:0005737	Rn.9750
A_44_P496327	0.000843322	5.6332	4.966	5.76878	5.55702	5.39659	5.01874	6.12276	7.08152	7.37804	Prf1	Rattus norvegicus perforin 1 (pore forming protein) (Prf1), mRNA [NM_017330]	NM_017330	50669	GO:0006926|GO:0006927|GO:0006968|GO:0007623|GO:0009405|GO:0019835|GO:0019836|GO:0045471|GO:0003674|GO:0005509|GO:0005615|GO:0005829|GO:0016020|GO:0016021|GO:0016023	Rn.11206
A_42_P532505	0.000857111	8.83416	8.4985	7.66992	8.35886	6.71836	8.71334	7.41546	7.91523	7.46854	Ccl11	Rattus norvegicus chemokine (C-C motif) ligand 11 (Ccl11), mRNA [NM_019205]	NM_019205	29397	GO:0006468|GO:0006874|GO:0006935|GO:0006954|GO:0006955|GO:0006968|GO:0007155|GO:0007165|GO:0007267|GO:0009314|GO:0009615|GO:0008009|GO:0005576|GO:0005615	Rn.10632
A_43_P18768	0.00091327	6.7723	6.22661	7.12004	6.71465	6.02984	6.29695	5.98304	6.30565	5.75412	Ace2	Rattus norvegicus angiotensin I converting enzyme (peptidyl-dipeptidase A) 2 (Ace2), mRNA [NM_001012006]	NM_001012006	302668	GO:0006508|GO:0006936|GO:0042312|GO:0046718|GO:0001618|GO:0004180|GO:0004246|GO:0005515|GO:0008237|GO:0008270|GO:0017046|GO:0031404|GO:0042277|GO:0046872|GO:0005576|GO:0016020|GO:0016021	Rn.129779
A_43_P13237	0.000991007	6.68822	7.08116	7.38101	6.84586	7.82585	7.24303	6.60424	7.0548	7.18456	Gpha2	Rattus norvegicus glycoprotein hormone alpha 2 (Gpha2), mRNA [NM_133619]	NM_133619	171158	GO:0005179|GO:0005576|GO:0005615	Rn.22078
A_44_P1013851	0.000996984	8.18421	8.14047	8.31668	8.1592	7.89587	8.35836	8.49933	8.63613	8.00917	Bmp2	Rattus norvegicus bone morphogenetic protein 2 (Bmp2), mRNA [NM_017178]	NM_017178	29373	GO:0001649|GO:0001658|GO:0001837|GO:0006954|GO:0007179|GO:0007267|GO:0008285|GO:0009790|GO:0009887|GO:0030282|GO:0030509|GO:0035051|GO:0040007|GO:0042475|GO:0045165|GO:0045449|GO:0045597|GO:0045669|GO:0045778|GO:0045786|GO:0051216|GO:0005102|GO:0005125|GO:0005515|GO:0008083|GO:0042803|GO:0005576|GO:0005615|GO:0043234	Rn.90931
A_44_P358756	0.00104617	6.00418	6.77029	6.3665	6.3422	7.41839	6.85643	5.42341	6.09806	6.23513	Frem2_predicted	Rattus norvegicus similar to embryonic blastocoelar extracellular matrix protein precursor (LOC310418), mRNA [XM_227142]		310418	GO:0002009|GO:0007154|GO:0005515|GO:0016021	Rn.63994
A_44_P360720	0.00113857	3.56558	3.74081	2.83138	3.22631	2.67608	3.14488	4.36778	4.84891	3.49858	A1bg	Rattus norvegicus alpha-1-B glycoprotein (A1bg), mRNA [NM_022258]	NM_022258	140656	GO:0008150|GO:0003674|GO:0005576	Rn.53990
A_44_P285534	0.00119601	8.84424	8.80895	8.68891	7.9193	7.60961	8.01992	8.42652	8.68753	8.02328	Igfbp5	Rattus norvegicus insulin-like growth factor binding protein 5 (Igfbp5), mRNA [NM_012817]	NM_012817	25285	GO:0001558|GO:0007165|GO:0007242|GO:0005520|GO:0005576|GO:0005615|GO:0016942	Rn.1593
A_43_P11809	0.00124156	2.70608	3.43646	4.45378	4.25062	5.09951	4.75744	5.00876	5.1334	5.1938	Umod	Rattus norvegicus uromodulin (Umod), mRNA [NM_017082]	NM_017082	25128	GO:0006968|GO:0008150|GO:0008285|GO:0003674|GO:0005509|GO:0048503|GO:0005615|GO:0016020|GO:0016021|GO:0016023|GO:0019898	Rn.31982
A_44_P315947	0.00142628	2.99799	2.80421	2.76295	3.1414	4.27336	4.06316	2.62929	3.38785	3.03275	F7	Rattus norvegicus coagulation factor VII (F7), mRNA [NM_152846]	NM_152846	260320	GO:0006508|GO:0007596|GO:0008150|GO:0008152|GO:0003674|GO:0003802|GO:0005509|GO:0008233|GO:0016491|GO:0005575|GO:0005576	Rn.86416
A_43_P12878	0.0016166	5.74117	5.76048	6.34967	6.00632	5.96975	5.23753	6.30798	6.97365	6.95675	St14	Rattus norvegicus suppression of tumorigenicity 14 (colon carcinoma) (St14), mRNA [NM_053635]	NM_053635	114093	GO:0006508|GO:0016477|GO:0004252|GO:0004263|GO:0008233|GO:0008236|GO:0005576|GO:0005886|GO:0005887|GO:0016021|GO:0019897	Rn.49170
A_44_P189476	0.00181839	8.05984	7.8043	8.18665	8.17293	7.92148	7.89223	7.4094	7.61082	7.35	Masp1	Rattus norvegicus mannan-binding lectin serine peptidase 1 (Masp1), mRNA [NM_022257]	NM_022257	64023	GO:0006508|GO:0006956|GO:0004252|GO:0005509|GO:0008233|GO:0008236|GO:0005576|GO:0005615	Rn.203236
A_43_P11818	0.00192121	4.74872	5.54776	5.80726	5.3628	6.26032	5.87574	4.74327	5.27073	4.43085	Crp	Rattus norvegicus C-reactive protein, pentraxin-related (Crp), mRNA [NM_017096]	NM_017096	25419	GO:0006953|GO:0006954|GO:0006958|GO:0005488|GO:0005509|GO:0015485|GO:0005576|GO:0005615	Rn.16463
A_44_P205376	0.00195625	6.10638	5.40877	6.07974	6.06039	5.5697	5.44782	5.3661	5.4031	4.8671	Fjx1_predicted	Rattus norvegicus similar to four jointed box 1 (LOC366140), mRNA [XM_345408]		366140	GO:0005615|GO:0005634	Rn.93503
A_43_P21634	0.00195945	10.9093	10.7686	10.9615	10.7718	10.683	10.4405	11.6671	12.6052	12.0769	C4a	Rattus norvegicus complement component 4a (C4a), mRNA [NM_031504]	NM_031504	24233	GO:0006954|GO:0006956|GO:0006958|GO:0016064|GO:0045087|GO:0045987|GO:0003674|GO:0004866|GO:0005576	Rn.81052
A_44_P236187	0.00238368	5.09928	6.15021	5.41318	5.03036	5.46797	5.26474	6.69481	6.77181	6.90477	Lgals7	Rattus norvegicus lectin, galactose binding, soluble 7 (Lgals7), mRNA [NM_022582]	NM_022582	29518	GO:0006915|GO:0006917|GO:0007157|GO:0008283|GO:0030154|GO:0005529|GO:0005615|GO:0005634	Rn.6336
A_44_P511114	0.0023977	5.48312	5.33161	5.67071	5.36534	4.46823	5.00986	5.81786	6.88351	5.23246	Spink5_predicted	PREDICTED: Rattus norvegicus serine protease inhibitor, Kazal type 5 (predicted) (Spink5_predicted), mRNA [XM_341607]	XM_341607	361319	GO:0008150|GO:0016525|GO:0030155|GO:0030198|GO:0030855|GO:0035315|GO:0042640|GO:0045580|GO:0045861|GO:0050777|GO:0003674|GO:0004867|GO:0030414|GO:0005575|GO:0005576|GO:0005737|GO:0005783|GO:0005789|GO:0005829|GO:0005938|GO:0042599|GO:0048471	Rn.106870
A_44_P474867	0.00250564	6.47315	6.42838	5.71704	6.16337	6.14278	5.54991	5.47561	5.64327	5.96437	Sftpc	703769862J1 RALUTXL01 Rattus norvegicus cDNA, mRNA sequence [BU946660]	BU946660	50683	GO:0007585|GO:0050828|GO:0003674|GO:0005576|GO:0005615|GO:0016021	Rn.3926
A_44_P372251	0.00251705	10.2509	10.1569	10.2337	9.96634	10.294	9.95789	9.30566	9.27873	9.08539	Bcan	Rattus norvegicus brevican (Bcan), transcript variant 2, mRNA [NM_012916]	NM_012916	25393	GO:0007155|GO:0048168|GO:0005509|GO:0005529|GO:0005540|GO:0048503|GO:0016020|GO:0030672|GO:0045202	Rn.10315
A_44_P496422	0.00269877	4.68493	5.77313	5.30717	5.23267	6.47432	5.76224	4.1444	5.37011	4.64145	Hrg	Rattus norvegicus histidine-rich glycoprotein (Hrg), mRNA [NM_133428]	NM_133428	171016	GO:0008150|GO:0003674|GO:0004869|GO:0005575|GO:0005576|GO:0005615	Rn.16100
A_43_P15260	0.00274792	4.661	6.70778	6.47263	5.87711	7.81883	6.41866	5.38423	6.01398	6.89687	Tshb	Rattus norvegicus thyroid stimulating hormone, beta subunit (Tshb), mRNA [NM_013116]	NM_013116	25653	GO:0007186|GO:0007267|GO:0009653|GO:0005179|GO:0005575|GO:0005576|GO:0005615	Rn.9966
A_44_P372261	0.0028356	7.97665	7.89344	7.63863	8.37266	8.05838	7.8024	9.46748	9.32422	9.25174	Slpi	Rattus norvegicus secretory leukocyte peptidase inhibitor (Slpi), mRNA [NM_053372]	NM_053372	84386	GO:0008233|GO:0005615	Rn.18560
A_44_P121099	0.00289427	3.47436	3.25113	3.47172	3.57835	4.73045	4.96846	3.50862	4.36783	3.60478	Prssl1	Rattus norvegicus protease, serine-like 1 (Prssl1), mRNA [NM_001003956]	NM_001003956	408241	GO:0006508|GO:0004252	Rn.154797
A_43_P21147	0.00292565	4.89954	5.51852	5.2415	5.46381	6.55814	5.9286	4.76455	5.08685	5.00639	Otog_predicted	Rattus norvegicus similar to otogelin; MLEMP (LOC292918), mRNA [XM_218577]		292918	GO:0007605|GO:0008152|GO:0008344|GO:0005198|GO:0016491|GO:0005578|GO:0005615|GO:0005829	Rn.99083
A_44_P291264	0.00335247	6.38611	6.03981	5.13499	6.98586	6.08275	6.57983	6.34794	6.76586	5.91077	Sele	Rattus norvegicus selectin, endothelial cell (Sele), mRNA [NM_138879]	NM_138879	25544	GO:0006954|GO:0007155|GO:0007157|GO:0050900|GO:0005509|GO:0005515|GO:0005529|GO:0005886|GO:0016020|GO:0016021	Rn.10359
A_44_P503562	0.00393351	3.66911	2.81106	3.77531	3.75998	4.80638	4.27504	3.79382	3.7407	3.69695	Gip	Rattus norvegicus gastric inhibitory polypeptide (Gip), mRNA [NM_019630]	NM_019630	25040	GO:0050796|GO:0005179|GO:0005576|GO:0005615	Rn.10446
A_44_P367573	0.00393405	6.99721	8.00337	7.81163	7.63929	8.72829	7.97982	6.55894	7.54314	6.9869	Chia	Rattus norvegicus chitinase, acidic (Chia), mRNA [NM_207586]	NM_207586	113901	GO:0000272|GO:0005975|GO:0006032|GO:0006955|GO:0008152|GO:0004568|GO:0005125|GO:0005129|GO:0008061|GO:0043169|GO:0005576|GO:0005615	Rn.43692
A_42_P791677	0.00393622	5.86177	5.66005	6.0618	6.1027	6.78265	8.0518	6.44161	6.24451	6.39837	Areg	Rattus norvegicus amphiregulin (Areg), mRNA [NM_017123]	NM_017123	29183	GO:0007173|GO:0007417|GO:0008284|GO:0042327|GO:0045668|GO:0005125|GO:0005154|GO:0008083|GO:0005615|GO:0016020|GO:0016021	Rn.10568
A_44_P192100	0.00441233	5.51972	5.20107	5.54957	5.51731	5.49874	6.36091	6.65064	6.18723	5.71719	Rnase10_predicted	Rattus norvegicus ribonuclease, RNase A family, 10 (non-active) (predicted) (Rnase10_predicted), mRNA [NM_001012467]	NM_001012467	305840	GO:0003676|GO:0004522|GO:0005615	Rn.215812
A_44_P1030225	0.00464004	3.36575	3.44462	4.41194	4.02474	4.43459	3.21703	4.30405	5.04369	4.7565	Apoa4	Rattus norvegicus apolipoprotein A-IV (Apoa4), mRNA [NM_012737]	NM_012737	25080	GO:0006629|GO:0006869|GO:0008015|GO:0030300|GO:0042157|GO:0005319|GO:0008289|GO:0005576|GO:0005615|GO:0042627	Rn.15739
A_43_P12570	0.0046544	4.1977	4.67068	4.91927	4.80786	5.6497	5.37801	4.46301	4.85707	4.772	Il3	Rattus norvegicus interleukin 3 (Il3), mRNA [NM_031513]	NM_031513	24495	GO:0001558|GO:0006955|GO:0007267|GO:0007399|GO:0008284|GO:0009725|GO:0030097|GO:0045885|GO:0050731|GO:0005125|GO:0005135|GO:0005576|GO:0005615	Rn.10652
A_43_P12769	0.00484373	5.38736	4.8092	5.34255	4.9739	4.91551	4.95211	4.34299	4.92396	4.37512	Igfals	Rattus norvegicus insulin-like growth factor binding protein, acid labile subunit (Igfals), mRNA [NM_053329]	NM_053329	79438	GO:0007155|GO:0007165|GO:0005515|GO:0005520|GO:0005576|GO:0005615|GO:0005625|GO:0005792|GO:0042567	Rn.7327
A_44_P165800	0.0048447	3.23435	3.84121	2.51814	2.29865	2.67139	2.58476	2.5064	2.23436	2.19352	Dspp	Rattus norvegicus dentin sialophosphoprotein (Dspp), mRNA [NM_012790]	NM_012790	25254	GO:0001503|GO:0007275|GO:0030154|GO:0042475|GO:0042476|GO:0003674|GO:0005201|GO:0005509|GO:0005518|GO:0005578|GO:0005615|GO:0031012	Rn.21392
A_43_P21978	0.00508549	9.36543	9.75103	9.84434	9.7911	9.86589	10.4192	10.2239	10.3029	10.8337	Lamb3	Rattus norvegicus similar to Lamb3 protein (LOC305078), mRNA [XM_223087]	XM_223087	305078	GO:0008150|GO:0005575|GO:0005578	Rn.49634
A_43_P16262	0.00525408	4.95813	5.57011	5.65854	5.58894	6.3024	5.96062	5.52477	5.6688	5.92964	LOC286987	Rattus norvegicus hemiferrin, transferrin-like protein (LOC286987), mRNA [NM_173321]	NM_173321	286987	GO:0006826|GO:0006879|GO:0008199|GO:0005576	Rn.127831
A_43_P11966	0.00527014	2.66453	3.70958	4.72339	4.07238	4.81888	4.57038	4.15103	4.3521	4.9166	Msmb	Rattus norvegicus beta-microseminoprotein (Msmb), mRNA [NM_019188]	NM_019188	29311	GO:0005615|GO:0005634	Rn.10615
A_44_P301817	0.00579346	4.95209	5.89095	5.59482	5.26529	6.60786	6.11094	3.80809	4.84075	5.478	RGD1566313_predicted	PREDICTED: Rattus norvegicus similar to Murinoglobulin 1 homolog (predicted) (RGD1566313_predicted), mRNA [XM_213006]	XM_213006	297572	GO:0004866	Rn.162783
A_44_P328450	0.00583252	7.11191	8.24021	8.20533	7.56221	8.24885	8.45157	7.75592	7.95592	8.73218	LOC290921	PREDICTED: Rattus norvegicus similar to Growth/differentiation factor 2 precursor (GDF-2) (Bone morphogenetic protein 9) (BMP-9) (LOC290921), mRNA [XM_225059]	XM_225059	290921	GO:0040007|GO:0008083|GO:0005576
A_44_P219789	0.00597437	2.88222	4.00719	3.11319	2.75752	2.89104	2.50189	2.77087	2.79952	3.23687	Apob	Rattus norvegicus apolipoprotein B (Apob), mRNA [NM_019287]	NM_019287	54225	GO:0000074|GO:0006629|GO:0006642|GO:0006869|GO:0007165|GO:0008015|GO:0008203|GO:0009743|GO:0010033|GO:0030301|GO:0042157|GO:0005102|GO:0005319|GO:0005515|GO:0005576|GO:0005615|GO:0005625|GO:0005634|GO:0005783|GO:0005792	Rn.33815
A_44_P407362	0.00637238	2.67046	3.66254	4.0554	4.15441	3.77446	4.06751	3.82704	3.58828	3.84287	Art5	Rattus norvegicus ADP-ribosyltransferase 5 (Art5), mRNA [NM_001013039]	NM_001013039	259167	GO:0006471|GO:0003953|GO:0003956|GO:0016740|GO:0005576|GO:0005615	Rn.19845
A_44_P409605	0.00787856	4.38524	5.26483	5.03379	4.90124	6.17566	5.39677	3.72461	4.40156	4.1178	Habp2	Rattus norvegicus hyaluronic acid binding protein 2 (Habp2), mRNA [NM_001001505]	NM_001001505	292126	GO:0006508|GO:0004252|GO:0005540|GO:0008233|GO:0005615	Rn.161908
A_43_P11883	0.00798608	6.57248	7.51451	7.1377	6.88514	7.81558	6.83483	6.8163	6.89397	7.65587	Tgfbr3	Rattus norvegicus transforming growth factor, beta receptor III (Tgfbr3), mRNA [NM_017256]	NM_017256	29610	GO:0001666|GO:0001837|GO:0006461|GO:0007165|GO:0007179|GO:0007181|GO:0007275|GO:0007507|GO:0030511|GO:0030512|GO:0042118|GO:0043393|GO:0004872|GO:0005024|GO:0005515|GO:0005539|GO:0048185|GO:0048603|GO:0050431|GO:0005578|GO:0005615|GO:0005737|GO:0005887|GO:0016020|GO:0016021	Rn.9953
A_44_P467696	0.00814227	3.83893	7.12117	5.19216	4.6918	5.71838	5.00996	4.48756	4.89552	5.19851	Rln3	Rattus norvegicus relaxin 3 (Rln3), mRNA [NM_170667]	NM_170667	266997	GO:0001664|GO:0005179|GO:0005576	Rn.45123
A_44_P554904	0.00847247	6.18077	6.69563	6.92079	6.63776	6.84219	5.89476	7.01833	6.69557	7.5517	Prss2	Rattus norvegicus protease, serine, 2 (Prss2), mRNA [NM_012729]	NM_012729	25052	GO:0006508|GO:0007584|GO:0007586|GO:0030307|GO:0030574|GO:0045785|GO:0004295|GO:0005509|GO:0005515|GO:0008233|GO:0005576|GO:0005615|GO:0031012	Rn.1584
A_44_P638654	0.0104172	7.90601	8.29663	7.70127	7.95613	8.30918	8.05196	7.68502	8.03268	8.23112	Ihh	PREDICTED: Rattus norvegicus Indian hedgehog homolog, (Drosophila) (Ihh), mRNA [XM_576589]	XM_576589	84399	GO:0001501|GO:0001569|GO:0001649|GO:0006508|GO:0007224|GO:0007267|GO:0007275|GO:0008284|GO:0009968|GO:0016539|GO:0030154|GO:0043066|GO:0045595|GO:0045596|GO:0045944|GO:0048469|GO:0050679|GO:0005102|GO:0005113|GO:0005515|GO:0008233|GO:0015485|GO:0016740|GO:0005576|GO:0005615	Rn.8711
A_44_P245616	0.0104807	13.3446	13.3686	13.0552	13.0287	12.6888	13.0555	12.3947	13.0803	12.2071	Nid1	Nidogen-1 (Entactin) (Fragment). [Source:Uniprot/SWISSPROT;Acc:P08460] [ENSRNOT00000003349]		25494	GO:0007155|GO:0007160|GO:0005201|GO:0005515|GO:0005578|GO:0005604|GO:0005615	Rn.105658
A_44_P157037	0.0112012	3.79609	4.15161	4.1588	4.2602	5.39243	4.77256	3.72555	3.46275	3.94978	Prrg3_predicted	Rattus norvegicus similar to transmembrane gamma-carboxyglutamic acid protein 3 TMG3 (LOC293935), mRNA [XM_219845]	XM_219845	293935	GO:0005509|GO:0005576	Rn.104900
A_42_P498463	0.0114472	3.99562	3.93481	4.67885	3.73327	5.5694	3.83496	3.96615	4.26706	4.71092	Pla2g10	Rattus norvegicus phospholipase A2, group X (Pla2g10), mRNA [NM_017176]	NM_017176	29359	GO:0006644|GO:0016042|GO:0004623|GO:0005509|GO:0016787|GO:0005576|GO:0005615	Rn.6828
A_44_P445244	0.0119629	5.53735	2.97455	4.97108	5.27395	5.06665	4.81934	4.74931	5.13839	5.5241	Artn	Rattus norvegicus artemin (Artn), mRNA [NM_053397]	NM_053397	362572	GO:0007411|GO:0007422|GO:0050930|GO:0005102|GO:0005515|GO:0008083|GO:0005615	Rn.154711
A_43_P12903	0.0125046	4.31847	4.83996	5.04114	4.71674	5.6397	5.23087	4.37922	4.64408	4.42041	Ccl28	Rattus norvegicus chemokine (C-C motif) ligand 28 (Ccl28), mRNA [NM_053700]	NM_053700	114492	GO:0006955|GO:0007204|GO:0008009|GO:0005576|GO:0005615	Rn.195764
A_44_P395625	0.0138301	2.3437	2.11372	3.34248	4.02328	4.40159	4.24541	3.39028	3.12943	2.4958	Prl8a9	Rattus norvegicus prolactin family 8, subfamily a, member 9 (Prl8a9), mRNA [NM_134385]	NM_134385	171406	GO:0007565|GO:0005179|GO:0005576|GO:0005615	Rn.56124
A_44_P172856	0.0140958	5.53021	5.823	6.28967	5.77975	5.88709	6.6026	7.1147	6.95059	7.20094	Gh1	Rattus norvegicus growth hormone 1 (Gh1), mRNA [NM_001034848]	NM_001034848	24391	GO:0007165|GO:0040008|GO:0040018|GO:0045597|GO:0005131|GO:0005179|GO:0005575|GO:0005576|GO:0005615|GO:0005739|GO:0005829	Rn.146351
A_44_P390223	0.0154071	3.44563	2.08389	1.87677	1.94041	1.96756	1.97407	1.92625	2.06197	2.00522	Apoc2	BM385272 UI-R-EB1-clf-j-08-0-UI.s1 UI-R-EB1 Rattus norvegicus cDNA clone UI-R-EB1-clf-j-08-0-UI 3', mRNA sequence [BM385272]	BM385272	292697	GO:0006869|GO:0042157|GO:0042493|GO:0042953|GO:0051004|GO:0051006|GO:0051100|GO:0003674|GO:0004857|GO:0008289|GO:0005575|GO:0005576|GO:0005615|GO:0042627	Rn.16843
A_42_P571388	0.0164394	4.67326	5.42262	5.50644	5.13462	5.18894	4.21423	5.3684	5.67225	6.0479	Gpx6	Rattus norvegicus glutathione peroxidase 6 (Gpx6), mRNA [NM_147165]	NM_147165	259233	GO:0006979|GO:0007608|GO:0004601|GO:0004602|GO:0004984|GO:0016491|GO:0005615	Rn.9852
A_43_P11660	0.0181385	7.40039	7.64533	8.15143	7.69567	7.75826	7.57403	7.96416	7.92218	8.53428	Pspn	Rattus norvegicus persephin (Pspn), mRNA [NM_013014]	NM_013014	25525	GO:0001658|GO:0007417|GO:0005102|GO:0008083|GO:0005615	Rn.44349
A_44_P529321	0.0188747	6.81824	7.54797	7.57509	7.30946	8.37998	7.99524	7.41222	7.65393	7.52166	Prl3d1	Rattus norvegicus Prolactin family 3, subfamily d, member 1 (Prl3d1), mRNA [NM_017363]	NM_017363	53950	GO:0005148|GO:0005179|GO:0005576	Rn.112569
A_44_P533934	0.0206945	6.92458	7.59369	7.87498	7.60082	7.62356	7.08422	7.61706	7.65104	8.418	Gdf7	Growth and differentiation factor-7 (Fragment). [Source:Uniprot/SPTREMBL;Acc:Q8K4X3] [ENSRNOT00000007928]		252833	GO:0007411|GO:0045165|GO:0005515|GO:0008083|GO:0005576|GO:0005615	Rn.92437
A_43_P15451	0.020926	7.67664	8.26337	8.12499	8.10523	9.28621	8.58137	7.78497	7.93359	8.2535	Mcpt6	Rattus norvegicus mast cell protease 6 (Mcpt6), mRNA [NM_019180]	NM_019180	29268	GO:0006508|GO:0006954|GO:0004252|GO:0005515|GO:0008201|GO:0008233|GO:0030019|GO:0005576|GO:0005615	Rn.10183
A_42_P621826	0.0227034	6.49371	6.86975	6.88229	6.73059	7.61922	7.6532	7.06564	7.25974	7.21563	Tg	Rattus norvegicus thyroglobulin (Tg), mRNA [NM_030988]	NM_030988	24826	GO:0006590|GO:0007165|GO:0009268|GO:0042446|GO:0045056|GO:0004759|GO:0005179|GO:0005515|GO:0005576|GO:0005615|GO:0005783|GO:0005794|GO:0048471	Rn.10429
A_44_P494137	0.0238425	4.3078	4.46299	5.32221	4.6856	4.64786	3.98258	4.81662	4.78624	5.65692	Ambn	Rattus norvegicus ameloblastin (Ambn), mRNA [NM_012900]	NM_012900	25376	GO:0030198|GO:0030282|GO:0042475|GO:0030021|GO:0030345|GO:0005578|GO:0005615	Rn.11370
A_44_P384213	0.0257783	3.50947	4.227	4.80015	4.57611	5.04901	4.52461	4.79498	5.34847	5.09778	Il10	Rattus norvegicus interleukin 10 (Il10), mRNA [NM_012854]	NM_012854	25325	GO:0001818|GO:0006916|GO:0006950|GO:0006954|GO:0006955|GO:0007253|GO:0007267|GO:0030097|GO:0030183|GO:0030595|GO:0030886|GO:0042092|GO:0042100|GO:0042130|GO:0042536|GO:0042742|GO:0045019|GO:0045077|GO:0045191|GO:0045347|GO:0045348|GO:0045355|GO:0051384|GO:0005125|GO:0005141|GO:0005515|GO:0005576|GO:0005615	Rn.9868
A_44_P335755	0.0308475	7.10511	6.59977	7.08559	6.98906	6.05688	6.73819	6.49153	6.81513	6.5157	Twsg1_predicted	PREDICTED: Rattus norvegicus twisted gastrulation homolog 1 (Drosophila) (predicted) (Twsg1_predicted), mRNA [XM_343637]		363294	GO:0001503|GO:0001707|GO:0009790|GO:0009888|GO:0030097|GO:0030154|GO:0030509|GO:0030513|GO:0030514|GO:0030900|GO:0045668|GO:0005515|GO:0005615	Rn.214021
A_44_P116369	0.0322823	5.14049	3.82342	4.30865	4.5707	3.86421	4.37407	4.56247	4.76871	4.42655	Smoc1	Rattus norvegicus SPARC-related modular calcium binding protein 1 (Smoc1), mRNA [NM_001002835]	NM_001002835	314280	GO:0005509|GO:0005604|GO:0031012	Rn.55639
A_44_P304800	0.0333006	4.81521	5.12678	5.46778	5.01479	6.13512	5.71772	5.10931	4.98293	5.079	Col4a5_predicted	Rattus norvegicus similar to type IV collagen alpha 5 chain (LOC363457), mRNA [XM_343778]		363457	GO:0006817|GO:0008150|GO:0003674|GO:0005201|GO:0005575|GO:0005581|GO:0005587|GO:0005737	Rn.17094
A_44_P942715	0.0365209	4.44237	4.96317	5.87576	5.21072	5.44627	4.08067	5.14218	4.89374	6.22065	Prl8a3	Rattus norvegicus prolactin family 8, subfamily a, member 3 (Prl8a3), mRNA [NM_020079]	NM_020079	24658	GO:0005179|GO:0005576	Rn.202972
A_44_P390362	0.0367836	2.78706	4.12727	4.54367	4.98761	5.45193	4.8834	4.0554	5.43607	4.1449	Ahsg	Rattus norvegicus alpha-2-HS-glycoprotein (Ahsg), mRNA [NM_012898]	NM_012898	25373	GO:0001501|GO:0001503|GO:0006907|GO:0006953|GO:0030308|GO:0030502|GO:0046627|GO:0050727|GO:0050766|GO:0004869|GO:0019210|GO:0005576|GO:0005615	Rn.32083
A_44_P146675	0.0392118	3.57293	4.80021	5.20024	4.64374	4.88634	4.01075	4.89748	5.16658	5.69617	Fgf23	Rattus norvegicus fibroblast growth factor 23 (Fgf23), mRNA [NM_130754]	NM_130754	170583	GO:0006796|GO:0006817|GO:0030500|GO:0030643|GO:0042359|GO:0005104|GO:0008083|GO:0015114|GO:0005615	Rn.154421
A_44_P240696	0.0409974	7.19365	6.48643	6.03954	6.33173	5.93092	6.74055	7.17537	7.05987	6.32762	Nppc	Rattus norvegicus natriuretic peptide precursor type C (Nppc), mRNA [NM_053750]	NM_053750	114593	GO:0006182|GO:0030828|GO:0050880|GO:0051053|GO:0005102|GO:0005179|GO:0005184|GO:0042803|GO:0051428|GO:0005576|GO:0005615	Rn.10637
A_44_P524911	0.0416737	5.91648	5.38494	5.38406	5.61459	4.82681	5.50759	5.72126	5.19233	4.71602	Wnt2	Wingless-type MMTV integration site family member 2 (Fragment). [Source:Uniprot/SPTREMBL;Acc:Q99MC2] [ENSRNOT00000010427]		114487	GO:0001764|GO:0001937|GO:0007165|GO:0007223|GO:0007267|GO:0007268|GO:0007275|GO:0007420|GO:0007589|GO:0030301|GO:0045056|GO:0046785|GO:0004871|GO:0005102|GO:0005201|GO:0019905|GO:0005576|GO:0005615|GO:0005886|GO:0005901|GO:0005925|GO:0009925|GO:0016021|GO:0016324|GO:0030659	Rn.203764
A_44_P448126	0.0454589	2.97436	3.83158	4.10526	4.15638	5.79658	4.81226	3.63413	4.31131	4.21193	LOC367415	PREDICTED: Rattus norvegicus similar to phospholipase A2, group XIIB (LOC367415), mRNA [XM_346131]	XM_346131	367415	GO:0016042|GO:0004623|GO:0005509|GO:0005576|GO:0005783	Rn.48359
A_42_P775256	0.0466164	8.49171	8.83718	8.82126	8.78563	9.33965	9.35836	8.99587	9.25009	9.57075	Ctf1	Rattus norvegicus cardiotrophin 1 (Ctf1), mRNA [NM_017129]	NM_017129	29201	GO:0007399|GO:0005125|GO:0005615	Rn.10253
A_44_P177898	0.0472431	4.75326	4.73611	5.58339	5.17043	6.17291	5.27328	5.46326	5.2882	6.06402	Clec11a	Rattus norvegicus C-type lectin domain family 11, member a (Clec11a), mRNA [NM_001012459]	NM_001012459	29313	GO:0008284|GO:0005529|GO:0008083|GO:0005576|GO:0005615	Rn.162423
A_44_P759686	0.0485508	3.91014	4.41137	4.01866	4.08281	5.24888	4.4834	4.34438	4.35969	4.60059	Rnase1_predicted	UI-R-CN1-cmc-l-15-0-UI.s1 UI-R-CN1 Rattus norvegicus cDNA clone UI-R-CN1-cmc-l-15-0-UI 3', mRNA sequence [CV795496]	CV795496	364303	GO:0003676|GO:0003723|GO:0004519|GO:0004522|GO:0016787|GO:0005576	Rn.111376
A_43_P14904	0.0514605	2.73994	2.78476	4.0398	2.89618	3.17994	2.86529	4.94694	4.46356	4.00281	Klk6	Rattus norvegicus kallikrein 6 (Klk6), mRNA [NM_019175]	NM_019175	29245	GO:0006508|GO:0007417|GO:0009611|GO:0016540|GO:0030574|GO:0042246|GO:0042445|GO:0042552|GO:0042982|GO:0045595|GO:0004252|GO:0004263|GO:0004293|GO:0004295|GO:0005515|GO:0008233|GO:0005576|GO:0005615|GO:0005737	Rn.10732
A_44_P454532	0.0516486	3.11509	5.06561	3.20241	3.01477	3.70035	3.88725	4.84935	5.96633	4.62024	Ambp	Rattus norvegicus alpha 1 microglobulin/bikunin (Ambp), mRNA [NM_012901]	NM_012901	25377	GO:0006810|GO:0007155|GO:0007565|GO:0018298|GO:0042167|GO:0046329|GO:0050777|GO:0005215|GO:0019855|GO:0019862|GO:0020037|GO:0030304|GO:0030568|GO:0042803|GO:0046904|GO:0005576|GO:0005615|GO:0005792|GO:0005886	Rn.18721
A_44_P536097	0.0521765	2.57862	2.84334	2.93387	2.45259	4.11586	4.30672	2.36196	2.92297	3.73845	Mug2	Rattus norvegicus murinoglobulin 2 (Mug2), mRNA [NM_001002826]	NM_001002826	408236	GO:0004867|GO:0017114	Rn.198690
A_43_P13142	0.0541758	4.23773	4.16381	4.15163	4.65688	4.76521	5.28762	4.45133	4.67449	5	Cgi94	Rattus norvegicus comparative gene identification transcript 94 (Cgi94), mRNA [NM_130825]	NM_130825	170669	GO:0006364|GO:0050768|GO:0005515|GO:0005615|GO:0005634|GO:0005737|GO:0030529	Rn.127806
A_44_P396842	0.0612427	5.35887	5.01743	4.98518	5.82561	5.72832	5.72303	7.07868	6.52888	6.48961	Ucn2	Rattus norvegicus urocortin 2 (Ucn2), mRNA [NM_133385]	NM_133385	170896	GO:0006171|GO:0006950|GO:0007586|GO:0008283|GO:0042246|GO:0001664|GO:0005179|GO:0005576	Rn.212744
A_44_P461105	0.0649259	2.05684	3.29316	3.46698	3.13335	3.96043	3.84058	3.04835	3.31422	3.80904	Prl8a7	Rattus norvegicus prolactin family 8, subfamily a, member 7 (Prl8a7), mRNA [NM_022537]	NM_022537	64368	GO:0005179|GO:0005576|GO:0005615	Rn.202970
A_44_P512970	0.0659351	1.88098	2.01454	1.99724	1.89515	1.96982	2.01855	1.93052	2.59622	1.88126	Serpinc1	Rattus norvegicus Ac2-248 mRNA, complete cds. [AY321346]	AY321346	304917	GO:0006954|GO:0007584|GO:0004867|GO:0005515|GO:0005576|GO:0005615	Rn.204806
A_44_P468468	0.0724406	7.04083	5.96045	6.74761	7.23271	6.51048	7.00503	6.76432	6.40229	6.16668	Lbp	Rattus norvegicus lipopolysaccharide binding protein (Lbp), mRNA [NM_017208]	NM_017208	29469	GO:0006869|GO:0006953|GO:0006968|GO:0009617|GO:0042742|GO:0001530|GO:0008289|GO:0005576|GO:0005615|GO:0016020|GO:0016021	Rn.48863
A_44_P292745	0.0730704	10.5477	10.4053	10.0814	10.3547	9.95862	10.2044	10.3245	9.73315	9.52574	Sfrp4	Rattus norvegicus secreted frizzled-related protein 4 (Sfrp4), mRNA [NM_053544]	NM_053544	89803	GO:0006355|GO:0007275|GO:0016055|GO:0030154|GO:0003677|GO:0004888|GO:0005615|GO:0005634|GO:0016020	Rn.10788
A_44_P335079	0.073911	4.02928	4.07558	4.13147	4.23221	5.30156	4.88841	4.06574	3.93014	4.11486	Tff3	Rattus norvegicus trefoil factor 3 (Tff3), mRNA [NM_013042]	NM_013042	25563	GO:0006952|GO:0007586|GO:0042060|GO:0004872|GO:0005576|GO:0005615|GO:0030141	Rn.87477
A_44_P197694	0.0747589	3.40547	3.55554	3.12991	3.32676	3.24323	3.03726	2.8716	3.12447	3.02959	Lhb	Rattus norvegicus testicular luteinizing hormone beta subunit (TLHB2) mRNA, complete cds. [U25802]	U25802	25329	GO:0007165|GO:0007267|GO:0008150|GO:0008584|GO:0003674|GO:0005179|GO:0005575|GO:0005576|GO:0005615|GO:0005625	Rn.10108
A_44_P494902	0.0772786	2.77878	2.48341	3.65264	3.96433	4.56869	4.03005	2.88808	3.6944	3.33909	Prss34_predicted	PREDICTED: Rattus norvegicus protease, serine, 34 (predicted) (Prss34_predicted), mRNA [XM_220247]		287140	GO:0006508|GO:0008236|GO:0005615
A_44_P228059	0.0777463	4.74786	5.45075	6.41403	4.84319	6.40937	5.847	5.41527	5.85421	6.58539	Mbl1	Rattus norvegicus mannose binding lectin 1, protein A (Mbl1), mRNA [NM_012599]	NM_012599	24548	GO:0001867|GO:0006817|GO:0006958|GO:0045087|GO:0005509|GO:0005515|GO:0005529|GO:0005537|GO:0030247|GO:0005615|GO:0005737|GO:0005783|GO:0016020	Rn.10273
A_44_P497163	0.0830308	5.26983	5.91161	6.64666	6.15765	5.91882	5.01698	6.15799	5.80743	7.25717	Mmp1b_predicted	Rattus norvegicus similar to putative matrix metalloproteinase (LOC300338), mRNA [XM_235849]		300338	GO:0006508|GO:0004222|GO:0008233|GO:0008270|GO:0005578	Rn.127177
A_44_P235690	0.0911283	3.82019	4.66555	4.55424	4.58273	4.51273	3.80797	4.0284	4.33286	5.56063	RGD1564120_predicted	PREDICTED: Rattus norvegicus similar to WNT1 inducible signaling pathway protein 3 precursor (WISP-3) (predicted) (RGD1564120_predicted), mRNA [XM_574785]	XM_574785	499461	GO:0001558|GO:0008150|GO:0003674|GO:0005520|GO:0005575|GO:0005576	Rn.141375
A_44_P103832	0.0952821	14.3668	14.495	14.4244	14.3921	14.266	14.4354	14.41	14.3161	14.3119	Hmgb1	Rattus norvegicus high mobility group box 1 (Hmgb1), mRNA [NM_012963]	NM_012963	25459	GO:0000902|GO:0006355|GO:0006809|GO:0006810|GO:0007399|GO:0003677|GO:0005515|GO:0008201|GO:0030235|GO:0000785|GO:0005615|GO:0005634|GO:0005694	Rn.144565
A_42_P705083	0.0971255	7.60379	7.86069	8.54336	8.13927	8.33299	7.99205	8.21197	8.31619	8.97413	Il17b	NERF (Fragment). [Source:Uniprot/SPTREMBL;Acc:Q9EQI7] [ENSRNOT00000026679]		116472	GO:0006954|GO:0005125|GO:0005576|GO:0005615	Rn.50003
A_43_P11443	0.100763	4.59536	3.48563	4.96558	4.51557	3.99844	4.18899	4.05619	3.98392	3.56988	C4bpa	Rattus norvegicus complement component 4 binding protein, alpha (C4bpa), mRNA [NM_012516]	NM_012516	24235	GO:0006955|GO:0001848|GO:0005576|GO:0005615	Rn.10408
A_44_P335671	0.111778	5.04327	3.26752	4.22005	4.83798	3.86954	5.34654	5.01874	4.43662	4.18791	Cd109_predicted	PREDICTED: Rattus norvegicus CD109 antigen (predicted) (Cd109_predicted), mRNA [XM_343437]		363104	GO:0004866	Rn.105638
A_44_P245490	0.116175	2.04538	2.14463	2.04445	1.9899	1.93351	1.94237	1.99474	1.97806	1.9514	Ush2a	Rattus norvegicus usherin (Ush2a) mRNA, complete cds [AY077844]	AY077844	266765	GO:0007601|GO:0050896|GO:0001917|GO:0005578|GO:0005615|GO:0043025	Rn.200477
A_44_P244063	0.12043	6.82128	7.9852	7.63957	7.39384	7.64314	7.63157	7.34405	7.64098	8.02401	LOC363458	PREDICTED: Rattus norvegicus similar to procollagen, type IV, alpha 6 (LOC363458), mRNA [XM_001056684]	XM_001056684	363458	GO:0006817|GO:0008150|GO:0003674|GO:0005201|GO:0005575|GO:0005581|GO:0005737
A_44_P515197	0.133517	5.11016	5.08871	5.50839	5.24554	6.25928	5.04798	5.60957	5.44606	6.20063	Cxcl2	Rattus norvegicus chemokine (C-X-C motif) ligand 2 (Cxcl2), mRNA [NM_053647]	NM_053647	114105	GO:0006935|GO:0006954|GO:0006955|GO:0007186|GO:0030593|GO:0030595|GO:0008009|GO:0005576|GO:0005615|GO:0005625	Rn.10230
A_44_P218612	0.177092	6.41544	5.04543	5.1959	6.40534	5.95212	5.6043	6.19514	4.60067	4.24434	Tnn_predicted	PREDICTED: Rattus norvegicus tenascin N (predicted) (Tnn_predicted), mRNA [XM_222794]		304913	GO:0007160|GO:0007165|GO:0007409|GO:0005102|GO:0005178|GO:0042802|GO:0005578|GO:0009986	Rn.3715
A_44_P421844	0.188176	4.79491	5.72069	5.71208	5.15211	5.79915	5.30855	5.14931	5.25397	5.96035	Loxl4_predicted	PREDICTED: Rattus norvegicus lysyl oxidase-like 4 (predicted) (Loxl4_predicted), mRNA [XM_239059]		309380	GO:0006118|GO:0004720|GO:0005044|GO:0005507|GO:0009055|GO:0005576|GO:0005615|GO:0016020	Rn.214106
A_43_P15602	0.207326	7.49645	8.17457	8.13998	8.05621	7.74932	7.75372	8.23836	7.8575	8.70328	LOC171412	Rattus norvegicus E-3 epididymal fluid protein (LOC171412), mRNA [NM_134391]	NM_134391	171412	GO:0019730|GO:0005615	Rn.67074
A_43_P11451	0.221898	8.3912	9.47717	9.36402	9.08521	9.7639	9.09832	9.08352	8.87729	9.94063	Ctrb	Rattus norvegicus Chymotrypsinogen B (Ctrb), mRNA [NM_012536]	NM_012536	24291	GO:0006508|GO:0007586|GO:0004263|GO:0004295|GO:0008233|GO:0005576|GO:0005615	Rn.105845
[truncated: 11 more rows]

## Sheet: S8.3
Table S8.3. The genes differentially expressed involved in cell surface
[truncated: 68 more rows]

[truncated: 3 more sheets: S8.4, S8.5, S8.6]
