# Supplementary material for: The transcriptional landscape of dorsal root ganglia after sciatic nerve transection
Source: Sci Rep. 2015 Nov 18;5:16888. doi: 10.1038/srep16888 (PMC4649668; doi:10.1038/srep16888)
Supplement: Supplementary Table 9 [file srep16888-s9.xls]

## Sheet: Content
	Table S9. The significantly enriched molecular functions in DRGs following sciatic nerve transection
	Table S9.1. The significantly enriched molecular functions in DRGs at 0.5 h post nerve injury
	Table S9.2. The significantly enriched molecular functions in DRGs at 3 h post nerve injury
	Table S9.3. The significantly enriched molecular functions in DRGs at 6 h post nerve injury
	Table S9.4. The significantly enriched molecular functions in DRGs at 9 h post nerve injury
	Table S9.5. The significantly enriched molecular functions in DRGs at 1 d post nerve injury
	Table S9.6. The significantly enriched molecular functions in DRGs at 4 d post nerve injury
	Table S9.7. The significantly enriched molecular functions in DRGs at 7 d post nerve injury
	Table S9.8. The significantly enriched molecular functions in DRGs at 14 d post nerve injury

## Sheet: S9.1
Table S9.1. The significantly enriched molecular functions in DRGs at 0.5 h post nerve injury
Term	Count	%	PValue	Genes	Pop Hits	Pop Total	Fold Enrichment	Bonferroni	Benjamini	FDR
GO:0004984~olfactory receptor activity	85	33.2031	1.70298e-34	365384, 315571, 405137, 406018, 405941, 366803, 406012, 300589, 404788, 287343, 287093, 405073, 405207, 404878, 293339, 300632, 300548, 293234, 366123, 404980, 296003, 366120, 405027, 405123, 295917, 366797, 293253, 364726, 295896, 294198, 367060, 405353, 365328, 300577, 404828, 365323, 405357, 296667, 405062, 293201, 405909, 405993, 404974, 24558, 365329, 302958, 405255, 405116, 405219, 405152, …	1291	11963	4.32774	4.71727e-32	4.71727e-32	2.248e-31

## Sheet: S9.2
Table S9.2. The significantly enriched molecular functions in DRGs at 3 h post nerve injury
Term	Count	%	PValue	Genes	List Total	Pop Hits	Pop Total	Fold Enrichment	Bonferroni	Benjamini
GO:0004984~olfactory receptor activity	258	37.5546	1.49652e-116	300202, 300589, 405986, 287343, 287093, 405983, 287513, 287614, 295721, 287489, 405386, 287517, 293339, 405286, 293338, 293234, 405280, 293233, 293595, 295892, 300584, 293247, 287082, 65140, 293794, 300577, 366456, 405994, 295712, 405393, 302954, 299593, 302958, 405291, 298039, 293218, 293355, 293215, 293210, 641659, 304991, 295732, 405277, 300599, 363762, 293367, 287506, 295730, 309222, 366115, …	1291	11963	4.62427	7.78189e-114	7.78189e-114	2.16693e-113
GO:0033613~transcription activator binding	4	0.582242	0.00379757	85483, 54254, 363287, 25735	8	11963	11.5696	0.861723	0.628143	5.36026
GO:0015370~solute:sodium symporter activity	8	1.16448	0.0047525	499151, 83511, 50676, 116642, 50622, 289459, 79213, 116509	49	11963	3.77784	0.916021	0.562085	6.66541
GO:0005328~neurotransmitter:sodium symporter activity	5	0.727802	0.0114085	499151, 83511, 50676, 79213, 116509	21	11963	5.50935	0.997437	0.774995	15.3075
GO:0015294~solute:cation symporter activity	9	1.31004	0.0216722	499151, 83511, 58980, 50676, 116642, 50622, 289459, 79213, 116509	80	11963	2.60317	0.999989	0.897581	27.1858
GO:0005326~neurotransmitter transporter activity	5	0.727802	0.0273129	499151, 83511, 50676, 79213, 116509	27	11963	4.28505	0.999999	0.909286	33.0341
GO:0005283~sodium:amino acid symporter activity	3	0.436681	0.0337583	50676, 79213, 116509	7	11963	9.91683	1	0.922002	39.1803
GO:0001653~peptide receptor activity	10	1.4556	0.0373418	64680, 25593, 64042, 287673, 282832, 64107, 29363, 309212, 24182, 29471	105	11963	2.20374	1	0.915727	42.366
GO:0043565~sequence-specific DNA binding	31	4.51237	0.0442712	363831, 266738, 54254, 296706, 364152, 313504, 288457, 291047, 500239, 84385, 114500, 304815, 25401, 25154, 316409, 363287, 25646, 25628, 292934, 304103, 304729, 85483, 501145, 29535, 29609, 60446, 299061, 295475, 295297, 363630, 25735	502	11963	1.42892	1	0.926923	48.0901

## Sheet: S9.3
Table S9.3. The significantly enriched molecular functions in DRGs at 6 h post nerve injury
Term	Count	%	PValue	Genes	Pop Hits	Pop Total	Fold Enrichment	Bonferroni	Benjamini	FDR
GO:0004984~olfactory receptor activity	70	41.1765	2.56127e-34	405133, 293769, 365384, 289251, 405137, 366118, 300202, 405940, 405313, 405179, 366099, 406012, 294109, 300589, 287093, 293812, 365333, 287489, 404983, 293338, 293233, 295766, 286959, 405122, 404967, 295917, 300540, 293253, 366026, 294158, 293197, 65140, 294198, 300577, 405946, 366456, 405062, 405357, 404975, 302958, 405255, 405219, 293605, 405110, 405090, 405054, 287259, 405368, 293315, 404818, …	1291	11963	5.1075	5.07131e-32	5.07131e-32	3.205e-31

## Sheet: S9.4
Table S9.4. The significantly enriched molecular functions in DRGs at 9 h post nerve injury
Term	Count	%	PValue	Genes	Pop Hits	Pop Total	Fold Enrichment	Bonferroni	Benjamini	FDR
GO:0004984~olfactory receptor activity	308	23.4221	2.01127e-90	300205, 300202, 405977, 287343, 405985, 287093, 293330, 405984, 298478, 405982, 405384, 295720, 293339, 405388, 293338, 293234, 299586, 316633, 293594, 298049, 295719, 295896, 287081, 363639, 287331, 300577, 287086, 366456, 295712, 405993, 405990, 302954, 299593, 302958, 367032, 405291, 295746, 287077, 298040, 293218, 293214, 363606, 293781, 295747, 293210, 304991, 293362, 294204, 293364, 300599,…	1291	11963	3.25065	1.51851e-87	1.51851e-87	3.06383e-87
GO:0005179~hormone activity	20	1.52091	0.00201576	171406, 59301, 25653, 24683, 53950, 116474, 24826, 25329, 24677, 64680, 24482, 266782, 25040, 114215, 171158, 114593, 25105, 25723, 266997, 171101	126	11963	2.16274	0.782039	0.533137	3.027
GO:0003705~RNA polymerase II transcription factor activity, enhancer binding	8	0.608365	0.00268873	114502, 29300, 25628, 304103, 25094, 246325, 78974, 140589	27	11963	4.03712	0.869022	0.492153	4.01837
GO:0016917~GABA receptor activity	7	0.532319	0.00318272	24947, 260430, 29695, 79211, 140675, 65191, 29689	21	11963	4.54176	0.909896	0.452119	4.74003
GO:0001653~peptide receptor activity	17	1.29278	0.00396294	287673, 29462, 25605, 64107, 81509, 116498, 293545, 25007, 171054, 24182, 78976, 64680, 57305, 81638, 301086, 29363, 29307	105	11963	2.206	0.950111	0.450965	5.86953
GO:0008528~peptide receptor activity, G-protein coupled	17	1.29278	0.00396294	287673, 29462, 25605, 64107, 81509, 116498, 293545, 25007, 171054, 24182, 78976, 64680, 57305, 81638, 301086, 29363, 29307	105	11963	2.206	0.950111	0.450965	5.86953
GO:0031404~chloride ion binding	10	0.760456	0.00637531	24947, 24255, 29695, 367318, 266733, 79211, 25688, 140675, 65191, 29689	47	11963	2.899	0.992004	0.55282	9.2832
GO:0005254~chloride channel activity	10	0.760456	0.0109585	297910, 24947, 24255, 29695, 367318, 79211, 25688, 140675, 65191, 29689	51	11963	2.67162	0.999756	0.646516	15.4524
GO:0043168~anion binding	10	0.760456	0.0219383	24947, 24255, 29695, 367318, 266733, 79211, 25688, 140675, 65191, 29689	57	11963	2.3904	1	0.844462	28.6742
GO:0042165~neurotransmitter binding	14	1.06464	0.0226201	24947, 64107, 191573, 293545, 64574, 79211, 25007, 29689, 78976, 64680, 29695, 140675, 65191, 25753	96	11963	1.98702	1	0.822259	29.4278
GO:0005253~anion channel activity	10	0.760456	0.0243395	297910, 24947, 24255, 29695, 367318, 79211, 25688, 140675, 65191, 29689	58	11963	2.34919	1	0.81571	31.2956
GO:0030594~neurotransmitter receptor activity	13	0.988593	0.0244462	24947, 64107, 293545, 64574, 79211, 25007, 29689, 78976, 64680, 29695, 65191, 140675, 25753	87	11963	2.03596	1	0.789271	31.4099
GO:0003700~transcription factor activity	60	4.56274	0.0432308	29300, 78968, 362399, 58922, 252917, 364152, 313504, 313507, 368158, 314988, 156726, 362675, 170955, 316409, 305858, 25646, 687536, 25509, 315601, 299648, 246325, 60329, 84046, 58853, 58850, 305888, 24581, 314638, 365963, 315308, 171078, 114502, 114501, 299210, 25389, 315666, 293046, 304815, 25401, 317268, 259241, 25628, 292934, 304103, 304729, 298894, 25094, 363595, 685360, 78974, 140589, 294515…	644	11963	1.26944	1	0.923204	48.9929
GO:0043565~sequence-specific DNA binding	48	3.65019	0.0483014	29300, 78968, 58922, 252917, 364152, 287185, 313504, 314638, 365963, 291047, 171078, 313507, 500239, 114502, 114501, 314988, 299210, 25389, 304815, 362675, 25401, 338457, 317268, 259241, 316409, 25646, 25628, 292934, 304103, 304729, 25094, 685360, 687536, 25509, 315601, 246325, 78974, 140589, 294515, 311604, 116544, 58853, 305888, 58850, 24370, 64186, 295297, 363630	502	11963	1.30282	1	0.917243	52.959

## Sheet: S9.5
Table S9.5. The significantly enriched molecular functions in DRGs at 1 d post nerve injury
Term	Count	%	PValue	Genes	Pop Hits	Pop Total	Fold Enrichment	Bonferroni	Benjamini	FDR
GO:0004984~olfactory receptor activity	223	23.7487	1.06318e-62	300202, 287343, 287093, 293330, 405982, 295720, 293339, 293338, 405388, 293234, 299586, 293594, 295896, 363639, 300577, 287086, 366456, 295712, 405993, 302954, 299593, 367032, 302958, 287077, 298040, 293218, 293214, 363606, 293781, 293210, 304991, 293362, 294204, 293364, 300599, 308853, 363762, 363761, 288190, 287508, 295730, 366115, 288886, 366118, 405339, 293815, 287245, 405077, 404788, 405073,…	1291	11963	3.21372	6.50666e-60	6.50666e-60	1.57449e-59
GO:0001653~peptide receptor activity	15	1.59744	0.00141355	287673, 29462, 25605, 64107, 81509, 116498, 171044, 24182, 78976, 64042, 25033, 301086, 29363, 25706, 29307	105	11963	2.65785	0.579244	0.351343	2.07305
GO:0005179~hormone activity	15	1.59744	0.00758263	171406, 29461, 117064, 53950, 29151, 29141, 24826, 24166, 24324, 84604, 24482, 25196, 64368, 266782, 171101	126	11963	2.21488	0.990517	0.788335	10.66
GO:0003956~NAD(P)+-protein-arginine ADP-ribosyltransferase activity	3	0.319489	0.0373407	308873, 259167, 312806	6	11963	9.30249	1	0.99704	43.0831
GO:0030594~neurotransmitter receptor activity	10	1.06496	0.0432238	64042, 25033, 64107, 29695, 64574, 79211, 25706, 171044, 25753, 78976	87	11963	2.1385	1	0.995521	48.0225
GO:0008188~neuropeptide receptor activity	6	0.638978	0.0461636	64042, 25033, 64107, 25706, 171044, 78976	37	11963	3.01702	1	0.99194	50.3381
GO:0043565~sequence-specific DNA binding	37	3.94036	0.0469377	29300, 58922, 360243, 364152, 287185, 313504, 365963, 291047, 313507, 171078, 500239, 25445, 25695, 114501, 24516, 25389, 304815, 362675, 25401, 338457, 311658, 316409, 25646, 292934, 304103, 304729, 25620, 29535, 315601, 246325, 309095, 116544, 114519, 25231, 24370, 24577, 363630	502	11963	1.37128	1	0.985051	50.9317
GO:0043565~sequence-specific DNA binding	37	3.94036	0.0469377	29300, 58922, 360243, 364152, 287185, 313504, 365963, 291047, 313507, 171078, 500239, 25445, 25695, 114501, 24516, 25389, 304815, 362675, 25401, 338457, 311658, 316409, 25646, 292934, 304103, 304729, 25620, 29535, 315601, 246325, 309095, 116544, 114519, 25231, 24370, 24577, 363630	502	11963	1.37128	1	0.985051	50.9317
GO:0042923~neuropeptide binding	6	0.638978	0.0509091	64042, 25033, 64107, 25706, 171044, 78976	38	11963	2.93763	1	0.981633	53.874
GO:0003700~transcription factor activity	45	4.79233	0.0579246	29300, 362399, 58922, 306695, 24581, 364152, 313504, 365963, 315308, 171078, 313507, 368158, 25445, 25695, 114501, 24516, 25389, 156726, 363165, 304815, 362675, 25401, 311658, 170955, 316409, 25671, 305858, 25646, 292934, 304103, 304729, 353227, 25620, 29535, 315601, 246325, 309095, 84046, 116544, 114519, 25231, 64345, 306168, 24370, 24577	644	11963	1.30004	1	0.982709	58.6736

## Sheet: S9.6
Table S9.6. The significantly enriched molecular functions in DRGs at 4 d post nerve injury
Term	Count	%	PValue	Genes	Pop Hits	Pop Total	Fold Enrichment	Bonferroni	Benjamini	FDR
GO:0005509~calcium ion binding	51	6.75497	4.34259e-05	83839, 291760, 56827, 64195, 295144, 29599, 502110, 289759, 25128, 25503, 29600, 60335, 25335, 311710, 171045, 64573, 24695, 300128, 65205, 24877, 25731, 29244, 64169, 114587, 282583, 54234, 171554, 310269, 117048, 306071, 316137, 317498, 367264, 29520, 79123, 445442, 171496, 259243, 308742, 83731, 294410, 83580, 117033, 24528, 25496, 25350, 25399, 306404, 60567, 65029, 60564	672	11963	1.81945	0.0280016	0.0280016	0.0648732
GO:0030594~neurotransmitter receptor activity	14	1.8543	5.86895e-05	24938, 24604, 64107, 29709, 81645, 24808, 79557, 171044, 29471, 78976, 25033, 25706, 25753, 24230	87	11963	3.85788	0.0376567	0.019009	0.087666
GO:0005179~hormone activity	17	2.25166	6.63145e-05	24604, 25582, 24391, 117064, 29151, 29141, 24166, 84604, 25298, 24695, 24221, 25196, 500105, 299757, 114215, 170896, 171101	126	11963	3.23458	0.042444	0.014353	0.0990504
GO:0001653~peptide receptor activity	15	1.98675	0.000110391	140473, 24938, 24604, 64107, 24808, 316019, 171044, 29471, 171056, 25635, 78976, 25033, 282832, 81638, 25706	105	11963	3.42485	0.0696548	0.017888	0.164834
GO:0008528~peptide receptor activity, G-protein coupled	15	1.98675	0.000110391	140473, 24938, 24604, 64107, 24808, 316019, 171044, 29471, 171056, 25635, 78976, 25033, 282832, 81638, 25706	105	11963	3.42485	0.0696548	0.017888	0.164834
GO:0008188~neuropeptide receptor activity	9	1.19205	0.000113158	24938, 24604, 25033, 64107, 24808, 25706, 171044, 29471, 78976	37	11963	5.8315	0.0713368	0.0146928	0.168962
GO:0042923~neuropeptide binding	9	1.19205	0.000138178	24938, 24604, 25033, 64107, 24808, 25706, 171044, 29471, 78976	38	11963	5.67804	0.0864111	0.0149496	0.206285
GO:0042165~neurotransmitter binding	14	1.8543	0.00016459	24938, 24604, 64107, 29709, 81645, 24808, 79557, 171044, 29471, 78976, 25033, 25706, 25753, 24230	96	11963	3.4962	0.102059	0.015261	0.245671
GO:0030955~potassium ion binding	14	1.8543	0.000583244	445371, 83731, 83588, 64120, 24213, 246325, 24211, 117101, 117023, 25331, 304827, 65195, 171011, 259243	109	11963	3.07922	0.317199	0.0465746	0.868027
GO:0046873~metal ion transmembrane transporter activity	26	3.44371	0.000595795	445371, 54234, 56827, 29599, 117101, 117023, 79123, 84347, 54250, 171496, 65195, 113995, 259243, 83731, 83588, 64120, 29600, 246325, 79557, 29559, 64573, 25399, 304827, 171011, 497770, 25753	295	11963	2.11296	0.322785	0.0423829	0.886629
GO:0005261~cation channel activity	23	3.04636	0.000719907	83731, 445371, 83588, 64120, 54234, 56827, 246325, 79557, 29559, 64573, 117023, 117101, 84347, 79123, 25399, 54250, 304827, 65195, 171011, 113995, 259243, 497770, 25753	249	11963	2.21446	0.375615	0.0460069	1.0704
GO:0022836~gated channel activity	24	3.17881	0.000875387	83731, 445371, 83588, 64120, 54234, 29709, 56827, 246325, 79557, 29559, 64573, 117023, 117101, 84347, 79123, 25399, 54250, 304827, 65195, 171011, 113995, 259243, 497770, 25753	269	11963	2.13894	0.43603	0.0507362	1.30017
GO:0019955~cytokine binding	12	1.5894	0.000931288	140473, 117022, 282832, 366455, 25084, 24684, 81638, 445442, 252963, 316019, 25599, 171056	87	11963	3.30675	0.456294	0.0457912	1.38266
GO:0004984~olfactory receptor activity	75	9.93377	0.00251721	289254, 365384, 405215, 289251, 405137, 366118, 300202, 405940, 364054, 293263, 405179, 293761, 366099, 405077, 365336, 365332, 287614, 293377, 405207, 300637, 287517, 404877, 286959, 405122, 404967, 295917, 293595, 366026, 404924, 293197, 364726, 293247, 65140, 363639, 405353, 294198, 405994, 405062, 405393, 295712, 404973, 299593, 287001, 302958, 405255, 405219, 363640, 405090, 295781, 287259, …	1291	11963	1.39275	0.807629	0.111071	3.69626
GO:0022843~voltage-gated cation channel activity	14	1.8543	0.00276629	83731, 83588, 54234, 56827, 246325, 29559, 117101, 117023, 84347, 25399, 54250, 65195, 171011, 497770	129	11963	2.60182	0.836617	0.113769	4.05498
GO:0005184~neuropeptide hormone activity	5	0.662252	0.0028071	24221, 25582, 299757, 25298, 171101	15	11963	7.99132	0.840932	0.108546	4.11365
GO:0022832~voltage-gated channel activity	16	2.11921	0.00516962	83731, 83588, 64120, 54234, 56827, 246325, 29559, 117101, 117023, 84347, 25399, 54250, 65195, 171011, 259243, 497770	171	11963	2.24318	0.966281	0.180773	7.45284
GO:0005244~voltage-gated ion channel activity	16	2.11921	0.00516962	83731, 83588, 64120, 54234, 56827, 246325, 29559, 117101, 117023, 84347, 25399, 54250, 65195, 171011, 259243, 497770	171	11963	2.24318	0.966281	0.180773	7.45284
GO:0042277~peptide binding	18	2.38411	0.00615562	140473, 24938, 24604, 309622, 64107, 84022, 24808, 29471, 316019, 171044, 171056, 78976, 25635, 25033, 282832, 24684, 81638, 25706	208	11963	2.07467	0.982371	0.200961	8.8141
GO:0015267~channel activity	26	3.44371	0.00827827	445371, 54234, 56827, 117101, 117023, 79123, 84347, 54250, 65195, 113995, 313126, 259243, 83731, 83588, 64120, 29709, 246325, 79557, 29559, 64573, 29171, 25399, 304827, 171011, 497770, 25753	359	11963	1.73627	0.995645	0.248837	11.6815
GO:0022803~passive transmembrane transporter activity	26	3.44371	0.00827827	445371, 54234, 56827, 117101, 117023, 79123, 84347, 54250, 65195, 113995, 313126, 259243, 83731, 83588, 64120, 29709, 246325, 79557, 29559, 64573, 29171, 25399, 304827, 171011, 497770, 25753	359	11963	1.73627	0.995645	0.248837	11.6815
GO:0004950~chemokine receptor activity	5	0.662252	0.00844926	140473, 282832, 81638, 316019, 171056	20	11963	5.99349	0.99611	0.242298	11.9087
GO:0022838~substrate specific channel activity	25	3.31126	0.0100283	445371, 54234, 56827, 117101, 117023, 79123, 84347, 54250, 65195, 113995, 259243, 83731, 83588, 64120, 29709, 246325, 79557, 64573, 29559, 29171, 25399, 304827, 171011, 497770, 25753	346	11963	1.73222	0.998628	0.269397	13.9819
GO:0042379~chemokine receptor binding	6	0.794702	0.0110845	117551, 29397, 171371, 81638, 287910, 117518	33	11963	4.3589	0.999317	0.282046	15.3431
GO:0019956~chemokine binding	5	0.662252	0.0119469	140473, 282832, 81638, 316019, 171056	22	11963	5.44862	0.999614	0.289477	16.4397
GO:0005216~ion channel activity	24	3.17881	0.0133772	83731, 445371, 83588, 64120, 54234, 29709, 56827, 246325, 79557, 29559, 64573, 117023, 117101, 84347, 79123, 25399, 54250, 304827, 65195, 171011, 113995, 259243, 497770, 25753	336	11963	1.71242	0.99985	0.307183	18.2292
GO:0005125~cytokine activity	11	1.45695	0.0162468	170819, 688621, 117551, 29397, 24493, 171371, 50566, 24498, 78965, 287910, 117518	110	11963	2.39739	0.999978	0.348519	21.712
GO:0005245~voltage-gated calcium channel activity	5	0.662252	0.0187318	84347, 54234, 25399, 56827, 54250	25	11963	4.79479	0.999996	0.378516	24.6157
GO:0008083~growth factor activity	12	1.5894	0.0252473	290658, 29368, 84489, 117270, 25196, 24391, 24498, 66018, 54250, 78965, 25453, 360457	135	11963	2.13102	1	0.449692	31.759
GO:0005267~potassium channel activity	11	1.45695	0.0279549	445371, 117023, 83731, 117101, 83588, 64120, 304827, 65195, 171011, 246325, 259243	120	11963	2.19761	1	0.472396	34.5373
GO:0004896~cytokine receptor activity	6	0.794702	0.0320883	117022, 366455, 25084, 24684, 252963, 171056	43	11963	3.3452	1	0.508844	38.576
GO:0008009~chemokine activity	5	0.662252	0.0424469	117551, 29397, 171371, 287910, 117518	32	11963	3.74593	1	0.599505	47.699
GO:0030246~carbohydrate binding	22	2.91391	0.0431615	113937, 29518, 24618, 305234, 84397, 297645, 500338, 25474, 25393, 64195, 498997, 171162, 25350, 503650, 296985, 306404, 54250, 58975, 24586, 65029, 29331, 287774	337	11963	1.56506	1	0.594127	48.2792
GO:0042803~protein homodimerization activity	21	2.78146	0.043674	286925, 24248, 24443, 78965, 29559, 25453, 367100, 308607, 24792, 24516, 25377, 311532, 25196, 81638, 25331, 257649, 291541, 29244, 25735, 298182, 360457	318	11963	1.58319	1	0.58729	48.6917

## Sheet: S9.7
Table S9.7. The significantly enriched molecular functions in DRGs at 7 d post nerve injury
Term	Genes	Count	%	PValue	Pop Hits	Pop Total	Fold Enrichment	Bonferroni	Benjamini	FDR
GO:0004984~olfactory receptor activity	125	14.6199	2.61254e-14	289254, 366802, 289251, 406018, 300202, 405313, 405312, 287343, 365336, 365332, 365333, 287614, 405207, 404877, 293338, 293234, 295917, 293595, 293197, 288858, 293247, 363639, 65140, 287520, 300577, 365323, 366456, 405393, 295712, 302954, 365329, 299593, 302958, 300525, 405152, 405059, 293803, 287259, 288795, 293218, 296694, 295801, 288823, 293210, 405914, 293400, 404855, 296022, 405917, 405143, …	1291	11963	1.98681	1.75066e-11	1.75066e-11	3.91243e-11
GO:0019955~cytokine binding	19	2.22222	1.49167e-07	287673, 25084, 308977, 252963, 84475, 316019, 171056, 171081, 117022, 282832, 366455, 81638, 25556, 301086, 117029, 25495, 445442, 307403, 25599	87	11963	4.48132	0.000100086	5.00444e-05	0.000223679
GO:0030594~neurotransmitter receptor activity	18	2.10526	7.80003e-07	24604, 25229, 64107, 29707, 64574, 79557, 24808, 25450, 29471, 171044, 78976, 25033, 171131, 25555, 58963, 25706, 25753, 24230	87	11963	4.24546	0.000523245	0.000174445	0.00116962
GO:0001653~peptide receptor activity	19	2.22222	2.74022e-06	24604, 287673, 64107, 84475, 24808, 29471, 316019, 171044, 171056, 78976, 25635, 25033, 282832, 81638, 301086, 117029, 25555, 25706, 29307	105	11963	3.71309	0.001837	0.000459566	0.00410893
GO:0042165~neurotransmitter binding	18	2.10526	3.26653e-06	24604, 25229, 64107, 29707, 64574, 79557, 24808, 25450, 29471, 171044, 78976, 25033, 171131, 25555, 58963, 25706, 25753, 24230	96	11963	3.84745	0.00218945	0.000438273	0.00489811
GO:0005125~cytokine activity	19	2.22222	5.43432e-06	305236, 171371, 24498, 78965, 25325, 170819, 688621, 117551, 287287, 24493, 24494, 24481, 50566, 287910, 117518, 498335, 29197, 246759, 81503	110	11963	3.54432	0.0036398	0.000607555	0.00814855
GO:0004950~chemokine receptor activity	8	0.935673	2.76858e-05	287673, 282832, 301086, 81638, 117029, 84475, 316019, 171056	20	11963	8.20789	0.0184059	0.0026504	0.0415074
GO:0019956~chemokine binding	8	0.935673	5.59341e-05	287673, 282832, 301086, 81638, 117029, 84475, 316019, 171056	22	11963	7.46172	0.0368372	0.00468062	0.0838414
GO:0042379~chemokine receptor binding	9	1.05263	0.000140817	117551, 305236, 171371, 81638, 287910, 117518, 498335, 246759, 81503	33	11963	5.59629	0.0901674	0.0104445	0.210949
GO:0008188~neuropeptide receptor activity	9	1.05263	0.000329723	24604, 25033, 64107, 25555, 24808, 25706, 171044, 29471, 78976	37	11963	4.99128	0.198508	0.021885	0.493287
GO:0042923~neuropeptide binding	9	1.05263	0.000400106	24604, 25033, 64107, 25555, 24808, 25706, 171044, 29471, 78976	38	11963	4.85994	0.235494	0.0241158	0.59829
GO:0008009~chemokine activity	8	0.935673	0.000722343	117551, 305236, 171371, 287910, 117518, 498335, 246759, 81503	32	11963	5.12993	0.384221	0.0366105	1.07771
GO:0005179~hormone activity	16	1.87135	0.00116837	24604, 24391, 25653, 117064, 29151, 29141, 24166, 84604, 25298, 24695, 24221, 25196, 500105, 299757, 170896, 171101	126	11963	2.60568	0.543622	0.0544901	1.73774
GO:0042277~peptide binding	22	2.5731	0.00122125	24604, 287673, 309622, 64107, 84022, 84475, 24808, 116726, 29471, 316019, 171044, 171056, 78976, 25635, 25033, 282832, 301086, 81638, 117029, 25555, 25706, 29307	208	11963	2.17036	0.559549	0.0531966	1.81571
GO:0004896~cytokine receptor activity	8	0.935673	0.00435425	171081, 117022, 366455, 25084, 308977, 25556, 252963, 171056	43	11963	3.81762	0.9465	0.158223	6.33405
GO:0042803~protein homodimerization activity	27	3.15789	0.00671112	298784, 286925, 78965, 282817, 25080, 24172, 24792, 24516, 311532, 25196, 364206, 298182, 304103, 24930, 24932, 29535, 308607, 81638, 25331, 25495, 24598, 24548, 291541, 29244, 307403, 360457, 25735	318	11963	1.74224	0.989093	0.221992	9.60433
GO:0030246~carbohydrate binding	28	3.27485	0.00754234	310553, 25110, 366113, 24618, 293186, 500338, 84397, 64195, 171075, 362430, 498997, 503650, 24539, 295801, 54250, 29331, 29187, 287774, 29313, 113937, 29518, 24934, 305234, 297645, 25393, 25350, 24548, 58975, 65029	337	11963	1.7049	0.993781	0.234613	10.732
GO:0045233~natural killer cell receptor activity	3	0.350877	0.0132777	25110, 24934, 297645, 24933	4	11963	15.3898	0.999873	0.361383	18.1626
GO:0005149~interleukin-1 receptor binding	4	0.467836	0.0141008	24493, 24494, 60582, 29197	11	11963	7.46172	0.999927	0.364765	19.1803
GO:0005509~calcium ion binding	45	5.26316	0.026509	83839, 291760, 282583, 29427, 54234, 310269, 56827, 171554, 117048, 64195, 306071, 316137, 367264, 25481, 29520, 502110, 171496, 445442, 64537, 29187, 25291, 25128, 294410, 29600, 64574, 60335, 83580, 25335, 64573, 171045, 117033, 24528, 24695, 65205, 24877, 25496, 25350, 366031, 25399, 307563, 50669, 24548, 29243, 29244, 65029	672	11963	1.37409	1	0.543336	33.1602
GO:0019864~IgG binding	3	0.350877	0.0311043	304966, 289211, 295279, 116591	6	11963	10.2599	1	0.58664	37.7382
GO:0008083~growth factor activity	13	1.52047	0.03161	29313, 24391, 24498, 78965, 29368, 117270, 287287, 25196, 24494, 54250, 66018, 360457, 81503	135	11963	1.97597	1	0.57773	38.2237
GO:0005319~lipid transporter activity	7	0.818713	0.0334005	299616, 313210, 25557, 25080, 311396, 24360, 65192	50	11963	2.87276	1	0.570117	39.9145
GO:0005184~neuropeptide hormone activity	4	0.467836	0.033659	24221, 299757, 25298, 171101	15	11963	5.47193	1	0.559789	40.155
GO:0005261~cation channel activity	20	2.33918	0.0349714	64120, 54234, 56827, 64574, 246325, 79557, 64573, 25327, 282822, 117023, 117101, 171131, 310303, 25399, 54250, 65195, 58963, 497770, 293874, 25753	249	11963	1.64817	1	0.561174	41.3623
GO:0005540~hyaluronic acid binding	4	0.467836	0.0399685	293186, 84397, 25393, 29331	16	11963	5.12993	1	0.598408	45.7541
GO:0015267~channel activity	26	3.04094	0.0454721	54234, 56827, 25327, 117101, 25480, 117023, 310303, 54250, 65195, 58963, 313126, 293874, 64120, 29707, 64574, 246325, 79557, 64573, 25450, 60338, 282822, 171131, 29171, 25399, 497770, 25753	359	11963	1.48611	1	0.634808	50.2347
GO:0022803~passive transmembrane transporter activity	26	3.04094	0.0454721	54234, 56827, 25327, 117101, 25480, 117023, 310303, 54250, 65195, 58963, 313126, 293874, 64120, 29707, 64574, 246325, 79557, 64573, 25450, 60338, 282822, 171131, 29171, 25399, 497770, 25753	359	11963	1.48611	1	0.634808	50.2347
GO:0004175~endopeptidase activity	27	3.15789	0.0460744	292866, 282817, 60325, 56825, 114093, 25481, 502007, 306761, 24968, 25402, 24967, 60575, 292848, 365872, 50654, 24231, 60417, 171290, 25335, 171045, 315388, 117033, 65205, 304368, 171528, 29243, 353251	377	11963	1.46958	1	0.628084	50.7035

## Sheet: S9.8
Table S9.8. The significantly enriched molecular functions in DRGs at 14 d post nerve injury
Term	Count	%	PValue	Genes	Pop Hits	Pop Total	Fold Enrichment	Bonferroni	Benjamini	FDR
GO:0004984~olfactory receptor activity	286	17.8082	3.49077e-51	300202, 300589, 405986, 287343, 298476, 405983, 405287, 287513, 405384, 287614, 295721, 287489, 295720, 405386, 287517, 293339, 293338, 293234, 405280, 293233, 287487, 293595, 295892, 293590, 300584, 293247, 366458, 287082, 65140, 363639, 293794, 287520, 405994, 295712, 405393, 405398, 299593, 405291, 405290, 295881, 298039, 293218, 293355, 293215, 298044, 293210, 295741, 287363, 641659, 295732, …	1291	11963	2.41367	3.41747e-48	3.41747e-48	5.5004e-48
GO:0042165~neurotransmitter binding	29	1.80573	1.82122e-08	25229, 24947, 191573, 79213, 24808, 29471, 64680, 25033, 29235, 192258, 58963, 25706, 24230, 24938, 24604, 64107, 29709, 29707, 64574, 81645, 79557, 25451, 171044, 171131, 25354, 25555, 140675, 25753, 24261	96	11963	3.29128	1.78296e-05	8.91485e-06	2.8697e-05
GO:0030594~neurotransmitter receptor activity	27	1.6812	3.37068e-08	25229, 24947, 24808, 29471, 64680, 25033, 29235, 192258, 58963, 25706, 24230, 24938, 24604, 64107, 29709, 29707, 64574, 81645, 25451, 79557, 171044, 171131, 25354, 25555, 140675, 25753, 24261	87	11963	3.38129	3.29984e-05	1.09996e-05	5.31116e-05
GO:0001653~peptide receptor activity	24	1.4944	6.21961e-05	24938, 24604, 287673, 25593, 64107, 24326, 84475, 24808, 29471, 171044, 171056, 25635, 64680, 25354, 25033, 29235, 282832, 301086, 81638, 117029, 25555, 309212, 25706, 294807	105	11963	2.49035	0.059075	0.0151077	0.0979572
GO:0005179~hormone activity	26	1.61893	0.000166136	24658, 117064, 25653, 24683, 29141, 64680, 24482, 25196, 266782, 299757, 114215, 170896, 171101, 24604, 24391, 29151, 116474, 24166, 25298, 116700, 84604, 24695, 24221, 64368, 500105, 25040	126	11963	2.24823	0.15012	0.0320087	0.261459
GO:0005230~extracellular ligand-gated ion channel activity	17	1.05853	0.000233817	24947, 191573, 29709, 29707, 64574, 25451, 79557, 29559, 171131, 192258, 29628, 58963, 113995, 29629, 140675, 25753, 24261	66	11963	2.80636	0.204618	0.0374368	0.367789
GO:0008188~neuropeptide receptor activity	12	0.747198	0.000334335	24938, 64680, 24604, 25033, 25354, 29235, 64107, 25555, 24808, 25706, 171044, 29471	37	11963	3.5336	0.279182	0.0456903	0.525513
GO:0042923~neuropeptide binding	12	0.747198	0.000432033	24938, 64680, 24604, 25033, 25354, 29235, 64107, 25555, 24808, 25706, 171044, 29471	38	11963	3.44061	0.344955	0.0515076	0.678588
GO:0042379~chemokine receptor binding	11	0.684932	0.000523989	114105, 117551, 29397, 305236, 171371, 81638, 287910, 117518, 498335, 246759, 81780	33	11963	3.63175	0.401375	0.0554185	0.822464
GO:0008009~chemokine activity	10	0.622665	0.0017846	114105, 117551, 29397, 305236, 171371, 287910, 117518, 498335, 246759, 81780	32	11963	3.40477	0.825997	0.160432	2.77526
GO:0022834~ligand-gated channel activity	21	1.3076	0.00197322	24947, 191573, 59266, 29709, 29707, 64574, 79557, 25451, 29559, 64573, 171131, 192258, 29628, 58963, 29629, 113995, 114207, 50599, 140675, 25753, 24261	109	11963	2.09909	0.855386	0.161206	3.06433
GO:0019955~cytokine binding	18	1.1208	0.00208909	287673, 25084, 252963, 84475, 171056, 171081, 117022, 282832, 24684, 81638, 25556, 301086, 117029, 25495, 445442, 307403, 25704, 25599	87	11963	2.25419	0.870925	0.156852	3.24151
GO:0005125~cytokine activity	21	1.3076	0.00220906	114105, 305236, 171371, 364873, 24498, 116472, 78965, 297508, 81780, 170819, 688621, 117551, 29397, 29201, 24493, 24481, 25459, 287910, 117518, 498335, 246759, 29197	110	11963	2.08	0.885257	0.153413	3.42464
GO:0004994~somatostatin receptor activity	4	0.249066	0.00667489	25033, 25354, 25555, 171044	5	11963	8.71621	0.998579	0.354098	10.0151
GO:0004950~chemokine receptor activity	7	0.435866	0.00738084	287673, 282832, 301086, 81638, 117029, 84475, 171056	20	11963	3.81334	0.999292	0.364466	11.0175
GO:0042562~hormone binding	12	0.747198	0.0116504	64680, 24208, 25593, 25060, 25321, 24684, 81638, 25154, 170896, 295144, 302668, 25635	56	11963	2.3347	0.99999	0.453285	16.8608
GO:0019956~chemokine binding	7	0.435866	0.012129	287673, 282832, 301086, 81638, 117029, 84475, 171056	22	11963	3.46667	0.999994	0.449729	17.4928
GO:0022836~gated channel activity	37	2.30386	0.0133979	24947, 59266, 191573, 54234, 56827, 29731, 117101, 29710, 192258, 54250, 58963, 65195, 113995, 259243, 83731, 64120, 29709, 29707, 64574, 79557, 25451, 246325, 29559, 64573, 171131, 25399, 29628, 304827, 171011, 29629, 114207, 140729, 50599, 140675, 497770, 25753, 24261	269	11963	1.49861	0.999998	0.46678	19.147
GO:0042277~peptide binding	29	1.80573	0.0250293	287673, 24326, 24808, 84475, 29471, 171056, 25635, 64680, 25033, 29235, 25321, 282832, 301086, 24684, 309212, 25706, 294807, 24938, 24604, 25593, 309622, 64107, 116726, 302668, 171044, 25354, 81638, 117029, 25555	208	11963	1.51905	1	0.660044	32.9281
GO:0004993~serotonin receptor activity	5	0.311333	0.0256428	60448, 25324, 58963, 29595, 25075	13	11963	4.19049	1	0.653425	33.5901
GO:0033613~transcription activator binding	4	0.249066	0.0303008	85483, 54254, 363287, 25735	8	11963	5.44763	1	0.700287	38.42
GO:0016917~GABA receptor activity	6	0.373599	0.0377896	24947, 29709, 81657, 29707, 25451, 140675	21	11963	3.11293	1	0.765549	45.5013
GO:0008083~growth factor activity	20	1.24533	0.0391548	29313, 362572, 170583, 24391, 24498, 78965, 83785, 116499, 252833, 25453, 29368, 24482, 117270, 25196, 29160, 25525, 290921, 54250, 66018, 360457	135	11963	1.61411	1	0.765023	46.707
GO:0019957~C-C chemokine binding	5	0.311333	0.0422757	287673, 282832, 81638, 117029, 84475	15	11963	3.63175	1	0.779155
GO:0016493~C-C chemokine receptor activity	5	0.311333	0.0422757	287673, 282832, 81638, 117029, 84475	15	11963	3.63175	1	0.779155
