# Supplementary material for: The transcriptional landscape of dorsal root ganglia after sciatic nerve transection
Source: Sci Rep. 2015 Nov 18;5:16888. doi: 10.1038/srep16888 (PMC4649668; doi:10.1038/srep16888)
Supplement: Supplementary Table 10 [file srep16888-s10.xls]

## Sheet: Content
	Table S10. The genes differentially expressed in molecular functions following sciatic nerve transection
	Table S10.1. The genes differentially expressed involved in olfactory receptor activity
	Table S10.2. The genes differentially expressed involved in hormone activity
	Table S10.3. The genes differentially expressed involved in neurotransmitter receptor activity
	Table S10.4. The genes differentially expressed involved in transcription factor activity
	Table S10.5. The genes differentially expressed involved in neuropeptide receptor activity
	Table S10.6. The genes differentially expressed involved in growth factor activity
	Table S10.7. The genes differentially expressed involved in cytokine activity
	Table S10.8. The genes differentially expressed involved in chemokine activity
	Table S10.9. The genes differentially expressed involved in ion channel activity

## Sheet: S10.1
Table S10.1. The genes differentially expressed involved in olfactory receptor activity
ProbeName	p-value	0h	0.5h	3h	6h	9h	1d	4d	7d	14d	GeneSymbol	Description	GenbankAccession	EntrezGene	GO(Avadis)	UniGene
A_44_P512936	4.25939e-09	2.23787	2.06682	4.0216	3.43709	4.12007	4.29109	3.63367	3.84237	4.23885	Olr441_predicted	Rattus norvegicus olfactory receptor 441 (predicted) (Olr441_predicted), mRNA [NM_001000283]	NM_001000283	295712	GO:0007186|GO:0050911|GO:0004984|GO:0016021	Rn.142989
A_44_P440351	2.27819e-08	2.06072	4.83887	4.77273	4.18019	5.59858	5.13096	4.14832	4.60043	5.14752	Olr40_predicted	Rattus norvegicus olfactory receptor 40 (predicted) (Olr40_predicted), mRNA [NM_001000127]	NM_001000127	293197	GO:0007186|GO:0050911|GO:0004984|GO:0016021	Rn.141934
A_44_P351231	6.32049e-08	5.63664	6.94891	6.61233	6.49283	8.06256	7.44122	6.34939	6.47988	6.11487	Olr46_predicted	Rattus norvegicus olfactory receptor 46 (predicted) (Olr46_predicted), mRNA [NM_001001001]	NM_001001001	405365	GO:0007186|GO:0050911|GO:0004984|GO:0016021	Rn.141928
A_44_P440302	6.85982e-08	2.00847	4.80402	4.86723	4.02334	6.11869	4.74951	3.33847	4.20742	4.85301	Olr629_predicted	Rattus norvegicus olfactory receptor 629 (predicted) (Olr629_predicted), mRNA [NM_001001058]	NM_001001058	405946	GO:0007186|GO:0050911|GO:0004984|GO:0016021	Rn.142863
A_44_P219680	1.20875e-07	3.50446	4.12753	2.28823	2.2831	2.21066	2.18458	2.21304	2.39737	2.35057	Olr367_predicted	Rattus norvegicus olfactory receptor 367 (predicted) (Olr367_predicted), mRNA [NM_001001047]	NM_001001047	405933	GO:0007186|GO:0050911|GO:0004984|GO:0016021	Rn.141681
A_44_P472877	1.43474e-07	5.10622	7.12298	6.74129	6.41804	8.41828	7.67062	4.95141	6.14223	5.22903	Olr276_predicted	Rattus norvegicus olfactory receptor 276 (predicted) (Olr276_predicted), mRNA [NM_001000227]	NM_001000227	293431	GO:0007186|GO:0050911|GO:0004984|GO:0016021	Rn.141763
A_44_P144336	2.5897e-07	3.90267	4.94653	4.92788	4.51643	6.1274	5.40944	4.42113	4.89968	5.14159	Olr176_predicted	Rattus norvegicus olfactory receptor 176 (predicted) (Olr176_predicted), mRNA [NM_001000178]	NM_001000178	293321	GO:0007186|GO:0050911|GO:0004984|GO:0016021	Rn.141830
A_44_P316036	4.05663e-07	4.37324	5.68299	5.56599	5.25968	6.64712	6.30265	4.59116	5.22345	4.95233	Olr724_predicted	Rattus norvegicus olfactory receptor 724 (predicted) (Olr724_predicted), mRNA [NM_001000573]	NM_001000573	366115	GO:0007186|GO:0050911|GO:0004984|GO:0016021	Rn.142793
A_44_P229007	4.4129e-07	2.9272	5.17853	4.69605	4.47641	6.43397	5.51944	4.5559	4.60177	4.42946	Olr736_predicted	Rattus norvegicus olfactory receptor 736 (predicted) (Olr736_predicted), mRNA [NM_001001384]	NM_001001384	366118	GO:0007186|GO:0050911|GO:0004984|GO:0016021	Rn.142784
A_44_P200948	9.16011e-07	4.98321	5.94372	5.80303	5.50031	7.02458	6.43225	5.57065	5.75805	5.22942	Olr1460_predicted	Rattus norvegicus olfactory receptor 1460 (predicted) (Olr1460_predicted), mRNA [NM_001000769]	NM_001000769	405044	GO:0007186|GO:0050911|GO:0004984|GO:0016021	Rn.142118
A_44_P414404	1.12796e-06	3.06582	2.01544	4.20292	3.87837	5.16632	4.82267	3.70639	4.47763	3.53679	Olr851_predicted	Rattus norvegicus olfactory receptor 851 (predicted) (Olr851_predicted), mRNA [NM_001000400]	NM_001000400	298040	GO:0007186|GO:0050911|GO:0004984|GO:0016021	Rn.143203
A_44_P259851	1.34958e-06	2.02361	2.93339	4.40021	3.33556	5.314	4.66361	3.4896	4.11167	5.03468	Olr735_predicted	Rattus norvegicus olfactory receptor 735 (predicted) (Olr735_predicted), mRNA [NM_001000922]	NM_001000922	405238	GO:0007186|GO:0050911|GO:0004984|GO:0016021	Rn.142785
A_44_P301772	1.57257e-06	2.05823	2.26654	2.76635	2.12118	3.88154	3.25047	2.43058	2.8669	3.1526	Olr841_predicted	Rattus norvegicus olfactory receptor 841 (predicted) (Olr841_predicted), mRNA [NM_001000405]	NM_001000405	298049	GO:0007186|GO:0050911|GO:0004984|GO:0016021	Rn.140956
A_44_P318423	1.69077e-06	6.63421	7.62211	7.82576	7.37526	8.81737	8.46924	5.83893	7.3042	6.62465	Olr1398	Rattus norvegicus olfactory receptor 1398 (Olr1398), mRNA [NM_001000002]	NM_001000002	287245	GO:0007165|GO:0007186|GO:0007608|GO:0050896|GO:0050911|GO:0004872|GO:0004984|GO:0016020|GO:0016021	Rn.107042
A_44_P269216	1.71561e-06	3.03987	5.39246	5.01517	4.78199	6.41422	5.72259	3.85697	4.44553	4.07101	Olr1155_predicted	Rattus norvegicus olfactory receptor 1155 (predicted) (Olr1155_predicted), mRNA [NM_001000433]	NM_001000433	300414	GO:0007186|GO:0050911|GO:0004984|GO:0016021	Rn.143592
A_44_P409562	1.77478e-06	2.78765	4.51824	5.0898	3.62068	6.18952	5.15886	3.75988	4.23381	4.41327	Olr1670_predicted	Rattus norvegicus olfactory receptor 1670 (predicted) (Olr1670_predicted), mRNA [NM_001000895]	NM_001000895	405198	GO:0007186|GO:0050911|GO:0004984|GO:0016021	Rn.142701
A_44_P527033	1.7873e-06	6.19937	7.06768	7.20123	6.98697	8.22702	7.54427	6.56072	7.05377	7.47056	Olr230_predicted	Rattus norvegicus olfactory receptor 230 (predicted) (Olr230_predicted), mRNA [NM_001000205]	NM_001000205	293374	GO:0007186|GO:0050911|GO:0004984|GO:0016021	Rn.141788
A_43_P16265	1.92308e-06	6.01101	6.92994	7.37506	6.78227	8.20287	8.32672	7.79484	8.10822	8.43632	Olr1078	Rattus norvegicus olfactory receptor 1078 (Olr1078), mRNA [NM_207597]	NM_207597	299593	GO:0007165|GO:0007186|GO:0007608|GO:0050896|GO:0050911|GO:0004872|GO:0004984|GO:0016020|GO:0016021	Rn.120045
A_44_P224459	1.93775e-06	5.75406	6.62098	6.46112	5.92414	7.43525	7.25816	6.10615	6.36969	7.1987	Olr1750_predicted	Rattus norvegicus olfactory receptor 1750 (predicted) (Olr1750_predicted), mRNA [NM_212493]	NM_212493	294204	GO:0006355|GO:0006464|GO:0006512|GO:0006955|GO:0007165|GO:0007186|GO:0007608|GO:0019882|GO:0050896|GO:0050911|GO:0003676|GO:0004872|GO:0004984|GO:0008270|GO:0046872|GO:0005622|GO:0016020|GO:0016021|GO:0042612	Rn.142656
A_44_P292587	2.35351e-06	7.16152	8.36788	8.35174	8.03609	9.21747	8.77444	8.05991	8.33023	8.16472	Olr1454_predicted	Rattus norvegicus olfactory receptor 1454 (predicted) (Olr1454_predicted), mRNA [NM_001000020]	NM_001000020	287343	GO:0007186|GO:0050911|GO:0004984|GO:0016021	Rn.142124
A_44_P236051	2.93095e-06	5.79859	7.22745	7.32889	6.58595	8.5861	7.74203	6.6811	7.13699	7.6874	Olr1222_predicted	Rattus norvegicus olfactory receptor 1222 (predicted) (Olr1222_predicted), mRNA [NM_001000440]	NM_001000440	300548	GO:0007186|GO:0050911|GO:0004984|GO:0016021	Rn.143545
A_44_P184578	3.18007e-06	2.43016	3.10575	4.87214	4.03789	5.72746	4.97527	4.23792	4.47979	4.90753	Olr1417_predicted	Rattus norvegicus olfactory receptor 1417 (predicted) (Olr1417_predicted), mRNA [NM_001001002]	NM_001001002	405368	GO:0007186|GO:0050911|GO:0004984|GO:0016021	Rn.142150
A_44_P409619	3.6029e-06	7.55726	8.36472	8.12114	7.90122	9.01834	8.63783	7.34953	7.89767	8.13924	Olr1658_predicted	Rattus norvegicus olfactory receptor 1658 (predicted) (Olr1658_predicted), mRNA [NM_001000105]	NM_001000105	291161	GO:0007186|GO:0050911|GO:0004984|GO:0016021	Rn.142506
A_44_P278519	3.70248e-06	5.94603	6.83414	6.63474	6.55651	7.95275	7.5892	6.38258	6.66737	6.55383	Olr202_predicted	Rattus norvegicus olfactory receptor 202 (predicted) (Olr202_predicted), mRNA [NM_001000550]	NM_001000550	365337	GO:0007186|GO:0050911|GO:0004984|GO:0016021	Rn.141809
A_44_P125761	3.78966e-06	4.96282	6.06775	6.50566	5.64359	7.4823	6.57528	5.47963	6.42808	6.57517	Olr7_predicted	Rattus norvegicus olfactory receptor 7 (predicted) (Olr7_predicted), mRNA [NM_001000768]	NM_001000768	405043	GO:0007186|GO:0050911|GO:0004984|GO:0016021	Rn.142002
A_44_P208021	4.10287e-06	6.12406	6.99534	6.99249	6.54415	7.97513	7.24761	6.50726	6.75122	7.38308	Olr1452_predicted	Rattus norvegicus olfactory receptor 1452 (predicted) (Olr1452_predicted), mRNA [NM_001000773]	NM_001000773	405048	GO:0007186|GO:0050911|GO:0004984|GO:0016021	Rn.142126
A_44_P121110	4.16197e-06	4.01169	5.58338	5.31314	5.16532	6.76862	6.15308	4.39882	5.4178	4.70483	Olr332_predicted	Rattus norvegicus olfactory receptor 332 (predicted) (Olr332_predicted), mRNA [NM_001000250]	NM_001000250	293769	GO:0007186|GO:0050911|GO:0004984|GO:0016021	Rn.141699
A_44_P480032	4.16197e-06	3.83462	5.39485	4.68231	4.4098	6.80798	5.93261	3.58383	4.51598	4.15207	Olr416_predicted	Rattus norvegicus olfactory receptor 416 (predicted) (Olr416_predicted), mRNA [NM_001000387]	NM_001000387	296678	GO:0007165|GO:0007186|GO:0007608|GO:0050896|GO:0050911|GO:0004872|GO:0004984|GO:0016020|GO:0016021	Rn.143025
A_44_P421431	6.11717e-06	2.21845	2.0274	2.02264	2.10296	3.89934	3.1343	2.00305	2.25439	2.14188	Olr1561_predicted	Rattus norvegicus olfactory receptor 1561 (predicted) (Olr1561_predicted), mRNA [NM_001000048]	NM_001000048	288186	GO:0007186|GO:0050911|GO:0004984|GO:0016021	Rn.142252
A_44_P475275	6.13804e-06	4.21085	5.31231	5.14082	4.92119	6.53071	5.52769	3.70736	4.4816	4.47534	Olr1678_predicted	Rattus norvegicus olfactory receptor 1678 (predicted) (Olr1678_predicted), mRNA [NM_001000893]	NM_001000893	405194	GO:0007186|GO:0050911|GO:0004984|GO:0016021	Rn.142697
A_44_P440343	6.25733e-06	2.07697	2.00136	4.68641	3.76535	4.892	4.12111	3.60079	3.9409	4.30797	Olr399_predicted	Rattus norvegicus olfactory receptor 399 (predicted) (Olr399_predicted), mRNA [NM_001000560]	NM_001000560	366026	GO:0007186|GO:0050911|GO:0004984|GO:0016021	Rn.143039
A_44_P498726	6.65593e-06	5.0885	6.91699	6.8666	6.21509	7.96348	7.73134	6.65252	6.99068	7.56047	Olr50_predicted	Rattus norvegicus olfactory receptor 50 (predicted) (Olr50_predicted), mRNA [NM_001000131]	NM_001000131	293210	GO:0007186|GO:0050911|GO:0004984|GO:0016021	Rn.141924
A_44_P397962	6.74772e-06	5.22932	6.30258	6.27874	6.03069	7.71774	7.01169	6.05374	6.48046	6.45299	Olr62_predicted	Rattus norvegicus olfactory receptor 62 (predicted) (Olr62_predicted), mRNA [NM_001000129]	NM_001000129	293201	GO:0007165|GO:0007186|GO:0007608|GO:0050896|GO:0050911|GO:0001584|GO:0004872|GO:0004984|GO:0016020|GO:0016021	Rn.141917
A_44_P156343	7.23717e-06	2.17138	2.54412	3.17703	2.16321	4.25242	3.75309	2.80085	2.90292	3.64042	Olr1645_predicted	Rattus norvegicus olfactory receptor 1645 (predicted) (Olr1645_predicted), mRNA [NM_001000102]	NM_001000102	290056	GO:0007186|GO:0050911|GO:0004984|GO:0016021	Rn.142427
A_44_P168025	7.33021e-06	5.03213	6.58099	6.1925	5.94906	7.85678	7.27894	5.62248	6.09768	5.76532	Olr796_predicted	Rattus norvegicus olfactory receptor 796 (predicted) (Olr796_predicted), mRNA [NM_001000600]	NM_001000600	404788	GO:0007186|GO:0050911|GO:0004984|GO:0016021	Rn.142739
A_44_P547934	7.43226e-06	2.55083	2.54462	3.98756	3.46154	4.78142	4.244	3.84922	4.00366	3.94229	Olr833_predicted	Rattus norvegicus olfactory receptor 833 (predicted) (Olr833_predicted), mRNA [NM_001000408]	NM_001000408	298397	GO:0007186|GO:0007608|GO:0050911|GO:0001584|GO:0004984|GO:0016021	Rn.143215
A_44_P538496	8.1966e-06	2.96966	5.01971	4.69419	4.20828	6.30963	5.77051	3.58207	4.43027	4.70811	Olr1434_predicted	Rattus norvegicus olfactory receptor 1434 (predicted) (Olr1434_predicted), mRNA [NM_001000013]	NM_001000013	287322	GO:0007186|GO:0050911|GO:0004984|GO:0016021	Rn.142139
A_44_P269147	8.54702e-06	2.0558	2.26291	3.43086	2.82465	4.61181	4.03318	3.02777	3.24745	4.03718	Olr533_predicted	Rattus norvegicus olfactory receptor 533 (predicted) (Olr533_predicted), mRNA [NM_001000673]	NM_001000673	404876	GO:0007186|GO:0050911|GO:0004984|GO:0016021	Rn.142923
A_44_P203325	8.67778e-06	4.92562	6.96359	6.45876	6.01628	7.9401	7.226	5.27592	5.94294	5.20774	Olr1252_predicted	Rattus norvegicus olfactory receptor 1252 (predicted) (Olr1252_predicted), mRNA [NM_001000454]	NM_001000454	300577	GO:0007186|GO:0050911|GO:0004984|GO:0016021	Rn.143518
A_44_P388745	8.91608e-06	6.29544	6.92455	7.17627	6.72133	7.61682	7.34369	6.7629	6.76561	7.19099	Olr1343_predicted	Rattus norvegicus olfactory receptor 1343 (predicted) (Olr1343_predicted), mRNA [NM_001001088]	NM_001001088	405982	GO:0007186|GO:0050911|GO:0004984|GO:0016021	Rn.143635
A_44_P557302	9.3476e-06	6.1306	7.82222	7.82503	7.19005	8.89114	8.40326	7.54691	7.77104	7.44625	Olr1744_predicted	Rattus norvegicus olfactory receptor 1744 (predicted) (Olr1744_predicted), mRNA [NM_001001426]	NM_001001426	294198	GO:0006355|GO:0006464|GO:0006512|GO:0006955|GO:0007165|GO:0007186|GO:0007608|GO:0019882|GO:0050896|GO:0050911|GO:0003676|GO:0004872|GO:0004984|GO:0008270|GO:0046872|GO:0005622|GO:0016020|GO:0016021|GO:0042612	Rn.142660
A_44_P100087	9.75807e-06	6.1368	7.24289	6.99703	6.62962	8.37529	7.71181	5.7466	6.7869	6.84173	Olr876_predicted	Rattus norvegicus olfactory receptor 876 (predicted) (Olr876_predicted), mRNA [NM_001000708]	NM_001000708	404957	GO:0007186|GO:0050911|GO:0004984|GO:0005529|GO:0016021	Rn.143408
A_44_P435683	1.02623e-05	4.93128	6.35188	5.48722	5.48271	6.90778	6.38199	5.01248	5.27397	4.76565	Olr745_predicted	Rattus norvegicus olfactory receptor 745 (predicted) (Olr745_predicted), mRNA [NM_001000578]	NM_001000578	366123	GO:0007186|GO:0050911|GO:0004984|GO:0016021	Rn.142780
A_44_P278499	1.17841e-05	2.45994	3.67926	4.21845	3.64673	5.56654	4.80039	3.49081	4.2248	4.76049	Olr1541_predicted	Rattus norvegicus olfactory receptor 1541 (predicted) (Olr1541_predicted), mRNA [NM_001000728]	NM_001000728	404983	GO:0007186|GO:0050911|GO:0004984|GO:0016021	Rn.142267
A_44_P299303	1.24455e-05	2.76618	5.02316	5.07177	4.66353	6.40117	5.75479	4.563	5.0812	5.75201	Olr1271	Rattus norvegicus olfactory receptor 1271 (Olr1271), mRNA [NM_173300]	NM_173300	286959	GO:0007165|GO:0007186|GO:0007608|GO:0050896|GO:0004872|GO:0004984|GO:0016020|GO:0016021	Rn.10385
A_44_P191683	1.26732e-05	6.75448	7.24785	7.50101	7.18411	7.89019	8.79485	8.07109	8.33735	8.64434	Olr192_predicted	Rattus norvegicus olfactory receptor 192 (predicted) (Olr192_predicted), mRNA [NM_001000549]	NM_001000549	365336	GO:0007186|GO:0050911|GO:0004984|GO:0016021	Rn.141818
A_44_P318403	1.26916e-05	2.31478	5.32298	5.44589	4.37859	6.03445	5.3638	3.84044	4.89999	5.36869	Olr196_predicted	Rattus norvegicus olfactory receptor 196 (predicted) (Olr196_predicted), mRNA [NM_001000187]	NM_001000187	293338	GO:0007186|GO:0050911|GO:0004984|GO:0016021	Rn.141815
A_44_P113963	1.30271e-05	4.26319	5.68914	6.21849	5.32972	6.70722	6.17715	5.3111	5.42046	6.24853	Olr812_predicted	Rattus norvegicus olfactory receptor 812 (predicted) (Olr812_predicted), mRNA [NM_001000847]	NM_001000847	405137	GO:0007186|GO:0050911|GO:0004984|GO:0016021	Rn.143110
A_44_P531695	1.38484e-05	3.50053	4.30512	4.13409	3.62351	6.07632	4.91506	2.79943	3.76326	3.71664	Olr185_predicted	Rattus norvegicus olfactory receptor 185 (predicted) (Olr185_predicted), mRNA [NM_001000183]	NM_001000183	293330	GO:0007186|GO:0050911|GO:0004984|GO:0016021	Rn.141823
A_44_P247815	1.39655e-05	2.44905	1.99	3.55328	2.83305	4.78353	4.11924	3.09182	3.40263	3.36845	Olr1538_predicted	Rattus norvegicus olfactory receptor 1538 (predicted) (Olr1538_predicted), mRNA [NM_001000530]	NM_001000530	363761	GO:0007186|GO:0050911|GO:0004984|GO:0016021	Rn.142270
A_44_P137467	1.39917e-05	2.01924	1.94345	2.8858	2.18557	3.49482	2.98464	2.3582	2.44617	2.72511	Olr631_predicted	Rattus norvegicus olfactory receptor 631 (predicted) (Olr631_predicted), mRNA [NM_001000339]	NM_001000339	295848	GO:0007186|GO:0050911|GO:0004984|GO:0016021	Rn.142861
A_44_P363071	1.43146e-05	3.31911	2.03021	3.66259	2.98263	4.84915	4.58734	3.17105	4.00851	3.27863	Olr1106_predicted	Rattus norvegicus olfactory receptor 1106 (predicted) (Olr1106_predicted), mRNA [NM_001000423]	NM_001000423	300199	GO:0007186|GO:0050911|GO:0004984|GO:0016021	Rn.143287
A_44_P226728	1.52086e-05	2.29839	2.17972	3.46344	3.54062	4.65061	3.96284	3.21636	3.03934	2.81165	Olr422_predicted	Rattus norvegicus olfactory receptor 422 (predicted) (Olr422_predicted), mRNA [NM_001000390]	NM_001000390	296684	GO:0007186|GO:0050911|GO:0004984|GO:0005529|GO:0016021	Rn.143019
A_44_P414345	1.53471e-05	6.41176	6.16723	5.79018	6.17877	4.92296	5.84867	5.97341	6.14721	6.20401	Olr559_predicted	Rattus norvegicus olfactory receptor 559 (predicted) (Olr559_predicted), mRNA [NM_001000668]	NM_001000668	404870	GO:0007186|GO:0050911|GO:0004984|GO:0016021	Rn.142904
A_44_P116329	1.54218e-05	6.64871	8.19721	8.19678	7.86305	9.21452	8.32267	7.44726	7.44292	8.1951	Olr1431_predicted	Rattus norvegicus olfactory receptor 1431 (predicted) (Olr1431_predicted), mRNA [NM_001000778]	NM_001000778	405054	GO:0007186|GO:0050911|GO:0004984|GO:0016021	Rn.142142
A_44_P107204	1.63369e-05	7.72171	9.01619	8.56231	8.39648	9.56681	9.93693	8.90917	9.00276	8.7427	Olr791_predicted	Rattus norvegicus olfactory receptor 791 (predicted) (Olr791_predicted), mRNA [NM_001000580]	NM_001000580	366152	GO:0007186|GO:0050911|GO:0004984|GO:0016021	Rn.145326
A_44_P280799	1.73116e-05	2.10328	2.90137	4.04635	3.35976	4.54001	3.88042	3.51875	3.42338	4.20992	Olr613_predicted	Rattus norvegicus olfactory receptor 613 (predicted) (Olr613_predicted), mRNA [NM_001000654]	NM_001000654	404852	GO:0007186|GO:0050911|GO:0004984|GO:0016021	Rn.142870
A_44_P442695	1.78326e-05	2.39978	4.85614	3.84037	3.25871	4.69498	4.05899	3.18783	3.65602	3.93873	Olr721_predicted	Rattus norvegicus olfactory receptor 721 (predicted) (Olr721_predicted), mRNA [NM_001000362]	NM_001000362	295914	GO:0007186|GO:0050911|GO:0004984|GO:0016021	Rn.142795
A_44_P515287	1.79421e-05	3.4193	3.84691	3.4774	3.12917	5.16222	4.24395	2.47577	3.8147	3.69478	Olr1588_predicted	Rattus norvegicus olfactory receptor 1588 (predicted) (Olr1588_predicted), mRNA [NM_001000082]	NM_001000082	289250	GO:0007186|GO:0050911|GO:0004984|GO:0016021	Rn.142340
A_44_P379471	1.829e-05	7.89122	8.85528	8.82462	8.47628	9.72003	9.15001	8.39529	8.62857	8.1537	Olr237_predicted	Rattus norvegicus olfactory receptor 237 (predicted) (Olr237_predicted), mRNA [NM_001000210]	NM_001000210	293382	GO:0007186|GO:0050911|GO:0004984|GO:0016021	Rn.141783
A_44_P280789	1.88599e-05	3.63384	5.33057	5.39511	4.70702	6.99245	5.91009	3.83945	4.94898	4.95621	Olr475_predicted	Rattus norvegicus olfactory receptor 475 (predicted) (Olr475_predicted), mRNA [NM_001000686]	NM_001000686	404891	GO:0007186|GO:0050911|GO:0004984|GO:0016021	Rn.142962
A_44_P137417	1.92308e-05	3.35228	5.17917	4.77908	4.53235	6.70289	5.71408	3.41883	4.32957	4.26824	Olr818_predicted	Rattus norvegicus olfactory receptor 818 (predicted) (Olr818_predicted), mRNA [NM_001000844]	NM_001000844	405133	GO:0007165|GO:0007186|GO:0007608|GO:0050896|GO:0050911|GO:0004872|GO:0004984|GO:0016020|GO:0016021	Rn.143107
A_44_P344205	1.98159e-05	4.88603	6.55393	6.29433	5.90733	7.42646	6.87888	5.73463	6.15418	5.63528	Olr868_predicted	Rattus norvegicus olfactory receptor 868 (predicted) (Olr868_predicted), mRNA [NM_001000821]	NM_001000821	405110	GO:0007186|GO:0050911|GO:0004984|GO:0016021	Rn.143172
A_44_P252559	1.98521e-05	4.58914	5.72352	5.44804	5.29663	7.0503	6.18175	3.99799	5.09152	5.05434	Olr1682_predicted	Rattus norvegicus olfactory receptor 1682 (predicted) (Olr1682_predicted), mRNA [NM_001000890]	NM_001000890	405191	GO:0007186|GO:0050911|GO:0004984|GO:0016021	Rn.142693
A_44_P297059	2.15785e-05	8.14539	9.36543	9.2177	8.94216	10.2355	9.40941	8.39684	8.68769	9.29026	Olr741_predicted	Rattus norvegicus olfactory receptor 741 (predicted) (Olr741_predicted), mRNA [NM_001000575]	NM_001000575	366120	GO:0007186|GO:0050911|GO:0004984|GO:0016021	Rn.142783
A_43_P16093	2.32501e-05	6.36847	7.77802	7.86021	7.15959	8.73062	8.59489	7.67917	7.76458	7.39258	Olr837	Rattus norvegicus olfactory receptor 837 (Olr837), mRNA [NM_001000897]	NM_001000897	405207	GO:0007165|GO:0007186|GO:0007608|GO:0050896|GO:0050911|GO:0004872|GO:0004984|GO:0016020|GO:0016021	Rn.124670
A_44_P257419	2.42352e-05	4.87379	7.11514	6.69119	6.16975	8.41427	7.61441	5.28976	6.33386	5.77866	Olr132_predicted	Rattus norvegicus olfactory receptor 132 (predicted) (Olr132_predicted), mRNA [NM_001001273]	NM_001001273	293271	GO:0007186|GO:0050911|GO:0004984|GO:0016021	Rn.141863
A_43_P16095	2.57287e-05	5.20896	6.22439	6.33338	5.7704	7.1073	6.6416	5.49913	5.74597	6.40107	Olr1280	Rattus norvegicus olfactory receptor 1280 (Olr1280), mRNA [NM_001000517]	NM_001000517	315571	GO:0007165|GO:0007186|GO:0007608|GO:0050896|GO:0050911|GO:0004872|GO:0004984|GO:0016020|GO:0016021	Rn.85601
A_44_P262227	2.89265e-05	5.23073	6.12825	6.33041	5.84962	7.27569	6.86815	6.04648	6.46922	6.50985	Olr1198_predicted	Rattus norvegicus olfactory receptor 1198 (predicted) (Olr1198_predicted), mRNA [NM_001000436]	NM_001000436	300525	GO:0007186|GO:0050911|GO:0004984|GO:0016021	Rn.143559
A_44_P442648	2.94245e-05	2.94881	5.66972	5.37005	5.02235	6.8467	5.93214	4.72872	5.36537	4.91484	Olr1501_predicted	Rattus norvegicus olfactory receptor 1501 (predicted) (Olr1501_predicted), mRNA [NM_001000715]	NM_001000715	404967	GO:0007186|GO:0050911|GO:0004984|GO:0016021	Rn.142082
A_43_P16370	3.03338e-05	4.68442	6.59645	6.55748	5.80079	8.0217	7.59459	5.91485	6.74193	6.57385	Olr728	Rattus norvegicus olfactory receptor 728 (Olr728), mRNA [NM_001000363]	NM_001000363	295917	GO:0007165|GO:0007186|GO:0007608|GO:0050896|GO:0050911|GO:0004872|GO:0004984|GO:0016020|GO:0016021	Rn.109351
A_44_P198644	3.20164e-05	2.03071	2.09155	3.21507	2.61148	4.20481	3.68398	2.55269	2.93333	3.17433	Olr619_predicted	Rattus norvegicus olfactory receptor 619 (predicted) (Olr619_predicted), mRNA [NM_001000338]	NM_001000338	295843	GO:0007186|GO:0050911|GO:0004984|GO:0016021	Rn.142868
A_44_P484727	3.26635e-05	7.37116	8.59103	8.60196	7.95429	9.35058	8.76106	7.70993	8.07462	8.66165	Olr197_predicted	Rattus norvegicus olfactory receptor 197 (predicted) (Olr197_predicted), mRNA [NM_001000188]	NM_001000188	293339	GO:0007186|GO:0050911|GO:0004984|GO:0016021	Rn.141814
A_44_P384046	3.37139e-05	7.87222	8.49324	8.32426	8.24599	9.26281	8.74083	7.97268	8.34273	8.75793	Olr1330_predicted	Rattus norvegicus olfactory receptor 1330 (predicted) (Olr1330_predicted), mRNA [NM_001000476]	NM_001000476	300630	GO:0007186|GO:0050911|GO:0004984|GO:0016021	Rn.143470
A_44_P236047	3.48988e-05	4.33969	5.61022	5.90928	5.09959	7.11471	6.47918	4.81831	5.36326	5.33498	Olr744_predicted	Rattus norvegicus olfactory receptor 744 (predicted) (Olr744_predicted), mRNA [NM_001000577]	NM_001000577	366122	GO:0007186|GO:0050911|GO:0004872|GO:0004984|GO:0016021	Rn.142781
A_44_P308827	3.6749e-05	4.65019	6.87638	6.76691	6.34151	8.24679	7.48624	6.22133	6.56799	6.53506	Olr74_predicted	Rattus norvegicus olfactory receptor 74 (predicted) (Olr74_predicted), mRNA [NM_001000134]	NM_001000134	293218	GO:0007186|GO:0050911|GO:0004984|GO:0016021	Rn.141911
A_44_P480004	4.32314e-05	3.22982	5.39896	5.87597	4.95118	6.28447	5.67644	5.00399	5.19157	5.77872	Olr780_predicted	Rattus norvegicus olfactory receptor 780 (predicted) (Olr780_predicted), mRNA [NM_001000606]	NM_001000606	404795	GO:0007186|GO:0050911|GO:0004984|GO:0016021	Rn.142751
A_44_P114000	4.34292e-05	2.36435	2.03348	3.09307	2.18436	3.5243	4.20469	3.09703	3.35379	3.05408	Olr1507_predicted	Rattus norvegicus olfactory receptor 1507 (predicted) (Olr1507_predicted), mRNA [NM_001000033]	NM_001000033	287508	GO:0007186|GO:0050911|GO:0004984|GO:0016021	Rn.142080
A_44_P210268	4.44907e-05	7.09974	8.68273	8.70425	7.98184	9.64869	9.26006	8.47424	8.72235	8.9192	Olr1108_predicted	Rattus norvegicus olfactory receptor 1108 (predicted) (Olr1108_predicted), mRNA [NM_001000993]	NM_001000993	405353	GO:0007165|GO:0007186|GO:0007608|GO:0050896|GO:0050911|GO:0004872|GO:0004984|GO:0016020|GO:0016021	Rn.143285
A_44_P346537	4.78257e-05	2.4066	2.04358	3.60332	2.79668	4.62828	3.91374	3.05935	3.15139	2.97888	Olr270_predicted	Rattus norvegicus olfactory receptor 270 (predicted) (Olr270_predicted), mRNA [NM_001000229]	NM_001000229	293437	GO:0007186|GO:0050911|GO:0004984|GO:0016021	Rn.138136
A_44_P344187	4.83518e-05	2.09373	2.26198	2.95731	2.59244	3.70667	3.14537	2.55226	2.59364	2.82238	Olr1424_predicted	Rattus norvegicus olfactory receptor 1424 (predicted) (Olr1424_predicted), mRNA [NM_001000779]	NM_001000779	405056	GO:0007186|GO:0050911|GO:0004984|GO:0016021	Rn.142145
A_44_P487049	4.86732e-05	5.54221	6.6611	6.99829	6.30307	7.52033	7.35127	6.2317	6.6203	7.24919	Olr87_predicted	Rattus norvegicus olfactory receptor 87 (predicted) (Olr87_predicted), mRNA [NM_001000543]	NM_001000543	365329	GO:0007186|GO:0050911|GO:0004984|GO:0016021	Rn.141899
A_44_P226752	5.36197e-05	1.93231	3.8194	4.39398	3.67818	5.56948	4.42452	3.51685	3.96071	4.94018	Olr1006_predicted	Rattus norvegicus olfactory receptor 1006 (predicted) (Olr1006_predicted), mRNA [NM_001000075]	NM_001000075	288886	GO:0007186|GO:0050911|GO:0004984|GO:0016021	Rn.143366
A_44_P285641	5.50182e-05	2.15109	2.48715	3.01392	2.69611	3.92889	3.6281	2.88513	3.37136	3.4384	Olr215_predicted	Rattus norvegicus olfactory receptor 215 (predicted) (Olr215_predicted), mRNA [NM_001000198]	NM_001000198	293362	GO:0007186|GO:0050911|GO:0004984|GO:0016021	Rn.141799
A_44_P438034	5.58927e-05	4.44311	5.38854	4.94847	5.11955	6.00345	5.55047	3.73784	4.76112	4.4785	Olr1378_predicted	Rattus norvegicus olfactory receptor 1378 (predicted) (Olr1378_predicted), mRNA [NM_214828]	NM_214828	287086	GO:0007165|GO:0007186|GO:0007608|GO:0050896|GO:0050911|GO:0004872|GO:0004984|GO:0016020|GO:0016021	Rn.142193
A_44_P487000	6.18418e-05	1.93849	1.95338	3.7902	3.10011	4.36677	4.06681	4.21673	3.81087	3.99223	Olr623_predicted	Rattus norvegicus olfactory receptor 623 (predicted) (Olr623_predicted), mRNA [NM_001000651]	NM_001000651	404848	GO:0007186|GO:0050911|GO:0004984|GO:0016021	Rn.142866
A_44_P386402	6.24683e-05	3.41563	4.08163	2.69616	2.68006	4.92296	4.37014	2.48573	3.17583	2.80096	Olr414_predicted	Rattus norvegicus olfactory receptor 414 (predicted) (Olr414_predicted), mRNA [NM_020106]	NM_020106	56821	GO:0007165|GO:0007186|GO:0007608|GO:0050896|GO:0050911|GO:0004872|GO:0004930|GO:0004984|GO:0008527|GO:0016020|GO:0016021	Rn.138116
A_43_P16096	6.39215e-05	2.10322	2.31524	2.83908	2.55354	3.96294	3.25742	2.48596	3.12305	3.16293	Olr1370	Rattus norvegicus olfactory receptor 1370 (Olr1370), mRNA [NM_001000979]	NM_001000979	405334	GO:0007165|GO:0007186|GO:0007608|GO:0050896|GO:0050911|GO:0004872|GO:0004984|GO:0016020|GO:0016021	Rn.124616
A_44_P205649	6.40293e-05	6.13457	7.47068	6.72964	6.78281	8.59852	7.58959	5.71678	7.00632	7.4267	Olr306_predicted	Rattus norvegicus olfactory receptor 306 (predicted) (Olr306_predicted), mRNA [NM_001000766]	NM_001000766	405040	GO:0007186|GO:0050911|GO:0004984|GO:0016021	Rn.141732
A_44_P238316	6.59751e-05	2.10002	2.20101	3.33629	2.04939	4.67148	3.99886	2.83898	3.35118	3.33016	Olr402_predicted	Rattus norvegicus olfactory receptor 402 (predicted) (Olr402_predicted), mRNA [NM_001001014]	NM_001001014	405388	GO:0007186|GO:0050911|GO:0004984|GO:0016021	Rn.143036
A_44_P229005	6.62583e-05	1.92099	1.93855	3.55871	2.70265	3.97572	3.28267	2.95897	3.21604	3.42758	Olr1601_predicted	Rattus norvegicus olfactory receptor 1601 (predicted) (Olr1601_predicted), mRNA [NM_001000087]	NM_001000087	289261	GO:0007186|GO:0050911|GO:0004984|GO:0016021	Rn.142329
A_44_P421385	7.49051e-05	6.46934	6.92245	6.91614	7.01409	7.7805	7.45143	6.38819	6.82891	6.72882	Olr1399_predicted	Rattus norvegicus olfactory receptor 1399 (predicted) (Olr1399_predicted), mRNA [NM_001001095]	NM_001001095	405990	GO:0007186|GO:0050911|GO:0004984|GO:0016021	Rn.142168
A_44_P393352	7.68943e-05	5.03678	5.79984	6.02073	5.33614	6.931	6.28354	5.31048	5.71864	5.22687	Olr292_predicted	Rattus norvegicus olfactory receptor 292 (predicted) (Olr292_predicted), mRNA [NM_001000232]	NM_001000232	293594	GO:0007186|GO:0050911|GO:0004984|GO:0016021	Rn.141742
A_44_P482420	8.05545e-05	6.56973	7.39172	7.33367	7.08456	5.83653	6.25013	7.22184	7.11731	8.0987	Olr1235_predicted	Rattus norvegicus olfactory receptor 1235 (predicted) (Olr1235_predicted), mRNA [NM_001000447]	NM_001000447	300560	GO:0007186|GO:0050911|GO:0004984|GO:0016021	Rn.163012
A_44_P520025	8.28309e-05	4.98919	5.82795	5.91001	5.69433	7.34382	6.97536	5.95405	6.44294	6.35038	Olr420_predicted	Rattus norvegicus olfactory receptor 420 (predicted) (Olr420_predicted), mRNA [NM_001000389]	NM_001000389	296682	GO:0007186|GO:0050911|GO:0004984|GO:0016021	Rn.143021
A_44_P255039	8.67274e-05	6.02708	7.71238	7.10961	7.19201	8.72375	7.85021	6.08301	6.1342	6.40892	Olr307_predicted	Rattus norvegicus olfactory receptor 307 (predicted) (Olr307_predicted), mRNA [NM_001000241]	NM_001000241	293605	GO:0007186|GO:0050911|GO:0004984|GO:0016021	Rn.141731
A_44_P550273	8.70597e-05	3.01773	4.87091	4.73085	4.56784	5.56303	5.49668	5.06516	4.8241	4.11594	Olr1261_predicted	Rattus norvegicus olfactory receptor 1261 (predicted) (Olr1261_predicted), mRNA [NM_001000804]	NM_001000804	405090	GO:0007186|GO:0050911|GO:0004984|GO:0016021	Rn.143511
A_44_P527010	8.97289e-05	4.15456	4.85614	4.42561	4.41064	6.26507	5.45257	3.54862	4.62966	4.95645	Olr1451_predicted	Rattus norvegicus olfactory receptor 1451 (predicted) (Olr1451_predicted), mRNA [NM_001000957]	NM_001000957	405306	GO:0007186|GO:0050911|GO:0004984|GO:0016021	Rn.142127
A_44_P445136	8.9878e-05	5.10102	5.61093	6.14493	5.5834	4.84824	4.81916	5.77526	5.61589	6.55395	Olr13_predicted	Rattus norvegicus olfactory receptor 13 (predicted) (Olr13_predicted), mRNA [NM_001000116]	NM_001000116	293075	GO:0007186|GO:0050911|GO:0004984|GO:0016021	Rn.141953
A_44_P118775	0.000102338	2.0317	2.23258	3.16645	2.54305	5.17777	3.07355	2.43213	3.04358	3.6727	Olr485_predicted	Rattus norvegicus olfactory receptor 485 (predicted) (Olr485_predicted), mRNA [NM_001000307]	NM_001000307	295751	GO:0007186|GO:0050911|GO:0004984|GO:0016021	Rn.142953
A_44_P550294	0.000108499	2.02975	2.11146	2.93767	2.76791	3.87189	3.40161	2.34466	2.98123	3.70434	Olr170_predicted	Rattus norvegicus olfactory receptor 170 (predicted) (Olr170_predicted), mRNA [NM_001000175]	NM_001000175	293316	GO:0007186|GO:0050911|GO:0004984|GO:0016021	Rn.141835
A_44_P214956	0.000114008	3.66632	5.27988	4.40415	4.41367	6.7102	5.49012	3.34853	3.97198	3.36257	Olr363_predicted	Rattus norvegicus olfactory receptor 363 (predicted) (Olr363_predicted), mRNA [NM_001000754]	NM_001000754	405025	GO:0007186|GO:0050911|GO:0004984|GO:0016021	Rn.141683
A_44_P517713	0.000115174	3.49808	5.9373	5.86119	5.38278	7.18842	6.58149	5.20042	6.07428	4.95946	Olr1369_predicted	Rattus norvegicus olfactory receptor 1369 (predicted) (Olr1369_predicted), mRNA [NM_001000494]	NM_001000494	302958	GO:0007186|GO:0050911|GO:0004984|GO:0016021	Rn.142199
A_44_P550313	0.000119883	6.7372	7.75249	7.38784	7.171	8.07398	7.76646	5.75573	7.1477	6.7686	Olr1332_predicted	Rattus norvegicus olfactory receptor 1332 (predicted) (Olr1332_predicted), mRNA [NM_001000477]	NM_001000477	300632	GO:0007186|GO:0050911|GO:0004984|GO:0016021	Rn.143468
A_44_P194012	0.000121099	3.6643	4.18338	3.45463	2.94255	5.27591	5.66909	4.45777	4.16444	4.46441	Olr436_predicted	Rattus norvegicus olfactory receptor 436 (predicted) (Olr436_predicted), mRNA [NM_001000688]	NM_001000688	404893	GO:0007186|GO:0050911|GO:0004984|GO:0016021	Rn.142992
A_44_P355958	0.000122591	2.2984	1.97079	3.50869	2.06308	3.69117	4.4517	3.7522	3.92461	3.35054	Olr1199_predicted	Rattus norvegicus olfactory receptor 1199 (predicted) (Olr1199_predicted), mRNA [NM_001000819]	NM_001000819	405107	GO:0007186|GO:0050911|GO:0004984|GO:0016021	Rn.143558
A_44_P128029	0.000125172	6.35591	7.67215	6.88428	7.06903	8.54146	7.92306	6.08317	6.72978	6.99864	Olr1462_predicted	Rattus norvegicus olfactory receptor 1462 (predicted) (Olr1462_predicted), mRNA [NM_001001097]	NM_001001097	405993	GO:0007186|GO:0050911|GO:0004984|GO:0016021	Rn.142116
A_44_P353525	0.000126241	5.90871	7.10498	6.70901	6.59485	8.21235	7.38282	5.21106	6.06969	6.12815	Olr545_predicted	Rattus norvegicus olfactory receptor 545 (predicted) (Olr545_predicted), mRNA [NM_001001053]	NM_001001053	405941	GO:0007186|GO:0050911|GO:0004984|GO:0016021	Rn.142914
A_44_P524795	0.000128687	2.71616	2.47291	2.10927	2.04251	3.93499	3.28075	2.08507	2.78928	2.13065	Olr532_predicted	Rattus norvegicus olfactory receptor 532 (predicted) (Olr532_predicted), mRNA [NM_001000563]	NM_001000563	366102	GO:0007186|GO:0050911|GO:0004984|GO:0016021	Rn.142924
A_44_P116332	0.000144394	5.25961	7.34615	6.96111	6.23562	8.11235	7.08499	5.7975	6.33275	6.75449	Olr1338_predicted	Rattus norvegicus olfactory receptor 1338 (predicted) (Olr1338_predicted), mRNA [NM_001000789]	NM_001000789	405073	GO:0007186|GO:0050911|GO:0004984|GO:0016021	Rn.143464
A_44_P377050	0.000145642	5.90039	7.13847	6.45354	6.55084	8.35695	8.0251	5.86013	6.69571	6.63139	Olr1688_predicted	Rattus norvegicus olfactory receptor 1688 (predicted) (Olr1688_predicted), mRNA [NM_001000275]	NM_001000275	294164	GO:0007186|GO:0050911|GO:0004984|GO:0016021	Rn.142689
A_44_P498648	0.000145986	5.67128	6.4635	6.66997	5.95893	7.4431	6.81844	6.09224	6.41078	6.8646	Olr1361	Rattus norvegicus olfactory receptor 1361 (Olr1361), mRNA [NM_173333]	NM_173333	287000	GO:0007165|GO:0007186|GO:0007608|GO:0050896|GO:0050911|GO:0004872|GO:0004984|GO:0016020|GO:0016021	Rn.44381
A_44_P196316	0.000149306	3.48013	5.18848	4.98836	4.21245	5.80131	5.24421	4.19103	4.62285	4.48266	Olr6_predicted	Rattus norvegicus olfactory receptor 6 (predicted) (Olr6_predicted), mRNA [NM_001000539]	NM_001000539	365175	GO:0007186|GO:0050911|GO:0004984|GO:0016021	Rn.142003
A_44_P146753	0.000151423	4.00719	4.43389	3.79073	3.75357	5.38159	4.54505	3.51979	3.92824	4.08996	Olr39_predicted	Rattus norvegicus olfactory receptor 39 (predicted) (Olr39_predicted), mRNA [NM_001000128]	NM_001000128	293198	GO:0007186|GO:0050911|GO:0004984|GO:0016021	Rn.141935
A_44_P500975	0.000170199	2.46458	3.52183	4.32185	3.93492	5.72635	4.9222	3.87088	4.39408	4.47897	Olr1639_predicted	Rattus norvegicus olfactory receptor 1639 (predicted) (Olr1639_predicted), mRNA [NM_001000833]	NM_001000833	405122	GO:0007186|GO:0050911|GO:0004984|GO:0016021	Rn.142433
A_44_P393316	0.000182268	1.91562	2.76008	3.75295	2.64054	3.97402	4.04424	3.81273	3.25642	3.90448	Olr25_predicted	Rattus norvegicus olfactory receptor 25 (predicted) (Olr25_predicted), mRNA [NM_001000692]	NM_001000692	404897	GO:0007186|GO:0050911|GO:0004984|GO:0016021	Rn.141945
A_44_P182296	0.000182729	2.53213	5.33593	4.81157	4.21548	5.90973	4.22802	4.35266	4.57439	4.88582	Olr529_predicted	Rattus norvegicus olfactory receptor 529 (predicted) (Olr529_predicted), mRNA [NM_001000674]	NM_001000674	404877	GO:0007186|GO:0050911|GO:0004984|GO:0016021	Rn.142927
A_44_P255059	0.000191383	2.30534	2.12911	2.77876	2.38574	3.71312	3.35756	2.21104	2.51402	2.50062	Olr834_predicted	Rattus norvegicus olfactory receptor 834 (predicted) (Olr834_predicted), mRNA [NM_001000407]	NM_001000407	298396	GO:0007186|GO:0007608|GO:0050911|GO:0001584|GO:0004984|GO:0016021	Rn.143214
A_44_P369965	0.000192951	3.6125	4.78893	4.69437	4.40582	6.31343	5.07575	3.17818	4.30225	4.36349	Olr1295_predicted	Rattus norvegicus olfactory receptor 1295 (predicted) (Olr1295_predicted), mRNA [NM_001000598]	NM_001000598	367065	GO:0007186|GO:0050911|GO:0004984|GO:0016021	Rn.143495
A_44_P332515	0.000195032	5.45654	7.02412	6.477	6.20592	8.20912	7.33769	4.9498	5.68129	5.64953	Olr1523	Rattus norvegicus olfactory receptor 1523 (Olr1523), mRNA [NM_001000713]	NM_001000713	404962	GO:0007186|GO:0050911|GO:0004872|GO:0004984|GO:0016021	Rn.124622
A_44_P475320	0.000204511	2.02288	4.82267	4.9183	4.16273	6.14571	5.39777	3.90854	4.53169	4.86026	Olr1589_predicted	Rattus norvegicus olfactory receptor 1589 (predicted) (Olr1589_predicted), mRNA [NM_001000083]	NM_001000083	289251	GO:0007186|GO:0050911|GO:0004984|GO:0016021	Rn.142339
A_44_P449663	0.000212403	4.22946	6.21092	6.10768	5.58322	7.53646	6.65709	5.31007	5.91916	5.94564	Olr1602_predicted	Rattus norvegicus olfactory receptor 1602 (predicted) (Olr1602_predicted), mRNA [NM_001000909]	NM_001000909	405219	GO:0007186|GO:0050911|GO:0004984|GO:0016021	Rn.142328
A_44_P356003	0.000228366	4.01993	5.35886	4.56136	4.3175	6.05395	4.69167	3.51418	4.30005	5.17682	Olr1232_predicted	Rattus norvegicus olfactory receptor 1232 (predicted) (Olr1232_predicted), mRNA [NM_001000445]	NM_001000445	300557	GO:0007186|GO:0050911|GO:0004984|GO:0016021	Rn.143537
A_44_P156361	0.000228956	7.04838	8.852	7.78136	7.75096	9.84993	8.89391	6.36874	6.98176	6.91708	Olr694_predicted	Rattus norvegicus olfactory receptor 694 (predicted) (Olr694_predicted), mRNA [NM_001000357]	NM_001000357	295896	GO:0007186|GO:0050911|GO:0004984|GO:0005529|GO:0016021	Rn.138148
A_44_P100139	0.000232075	10.2323	10.7656	10.6412	10.6372	11.2401	11.2237	10.7653	10.9811	11.3003	Olr4_predicted	Rattus norvegicus olfactory receptor 4 (predicted) (Olr4_predicted), mRNA [NM_001000111]	NM_001000111	292560	GO:0007186|GO:0050911|GO:0004984|GO:0016021	Rn.142005
A_44_P393391	0.000244195	3.23232	4.28174	3.78768	3.82849	5.75531	4.98966	3.25753	3.7439	3.78463	Olr1000_predicted	Rattus norvegicus olfactory receptor 1000 (predicted) (Olr1000_predicted), mRNA [NM_001000077]	NM_001000077	288891	GO:0007186|GO:0050911|GO:0004984|GO:0016021	Rn.143368
A_44_P524805	0.000251972	4.41196	5.30328	5.12171	5.19481	6.14611	5.97874	5.16465	5.12865	4.49171	Olr1383_predicted	Rattus norvegicus olfactory receptor 1383 (predicted) (Olr1383_predicted), mRNA [NM_214832]	NM_214832	287232	GO:0007186|GO:0050911|GO:0004984|GO:0016021	Rn.142182
A_44_P470535	0.000256994	2.67065	3.27165	3.22231	2.72554	4.8911	3.85895	2.21292	3.26629	3.16137	Olr1616_predicted	Rattus norvegicus olfactory receptor 1616 (predicted) (Olr1616_predicted), mRNA [NM_001000840]	NM_001000840	405129	GO:0007186|GO:0050911|GO:0004984|GO:0016021	Rn.142451
A_44_P489340	0.000259888	2.99789	2.85661	3.35872	3.78807	4.94216	4.3914	3.40507	3.77477	3.20152	Olr1191	Rattus norvegicus olfactory receptor 1191 (Olr1191), mRNA [NM_001000981]	NM_001000981	405336	GO:0007165|GO:0007186|GO:0007608|GO:0050896|GO:0050911|GO:0004872|GO:0004984|GO:0016020|GO:0016021	Rn.143575
A_44_P388803	0.000266709	4.77404	6.22919	6.16744	5.31806	7.57277	6.79603	5.54053	6.03835	5.81605	Olr769_predicted	Rattus norvegicus olfactory receptor 769 (predicted) (Olr769_predicted), mRNA [NM_001000371]	NM_001000371	296022	GO:0007186|GO:0050911|GO:0004984|GO:0016021	Rn.142761
A_44_P141996	0.000286222	4.95495	6.53418	6.51614	5.70499	7.54345	6.54381	5.55553	5.97854	6.50964	Olr1450_predicted	Rattus norvegicus olfactory receptor 1450 (predicted) (Olr1450_predicted), mRNA [NM_001000774]	NM_001000774	405049	GO:0007186|GO:0050911|GO:0004984|GO:0016021	Rn.142128
A_44_P512955	0.000292108	2.6855	2.01726	2.65212	2.10934	4.10022	3.48534	2.62361	2.81272	2.37391	Olr943_predicted	Rattus norvegicus olfactory receptor 943 (predicted) (Olr943_predicted), mRNA [NM_001001368]	NM_001001368	288875	GO:0007186|GO:0050911|GO:0004984|GO:0016021	Rn.143382
A_44_P414353	0.000294679	2.68587	2.02865	3.50268	3.33178	4.47687	3.59383	2.8033	3.36006	2.61089	Olr586_predicted	Rattus norvegicus olfactory receptor 586 (predicted) (Olr586_predicted), mRNA [NM_001000660]	NM_001000660	404860	GO:0007186|GO:0050911|GO:0004984|GO:0016021	Rn.142889
A_44_P395673	0.00030491	4.16671	5.75495	5.73039	5.32153	6.83608	6.00167	5.00217	5.62233	5.50553	Olr857_predicted	Rattus norvegicus olfactory receptor 857 (predicted) (Olr857_predicted), mRNA [NM_001000583]	NM_001000583	366456	GO:0007165|GO:0007186|GO:0007608|GO:0050896|GO:0050911|GO:0004872|GO:0004984|GO:0016020|GO:0016021	Rn.143179
A_44_P177541	0.000311973	3.35573	4.78124	4.14155	4.10773	5.76718	4.96095	3.30282	3.62449	3.92841	Olr860_predicted	Rattus norvegicus olfactory receptor 860 (predicted) (Olr860_predicted), mRNA [NM_001000822]	NM_001000822	405111	GO:0007186|GO:0050911|GO:0004984|GO:0016021	Rn.143177
A_44_P186989	0.000317831	2.16604	2.06789	3.00388	2.59307	3.847	2.37384	1.95719	2.26985	2.51155	Olr1007_predicted	Rattus norvegicus olfactory receptor 1007 (predicted) (Olr1007_predicted), mRNA [NM_001000076]	NM_001000076	288887	GO:0007186|GO:0050911|GO:0004984|GO:0016021	Rn.143365
A_44_P278539	0.000331159	2.58867	5.3888	5.4318	4.57777	6.41043	5.91498	4.78477	5.11642	5.05815	Olr1409_predicted	Rattus norvegicus olfactory receptor 1409 (predicted) (Olr1409_predicted), mRNA [NM_001000004]	NM_001000004	287259	GO:0007186|GO:0050911|GO:0001584|GO:0004984|GO:0016021	Rn.142161
A_44_P196306	0.00033811	4.94102	5.35157	5.08498	5.38368	6.31091	5.71636	4.6226	5.24942	5.11463	Olr159_predicted	Rattus norvegicus olfactory receptor 159 (predicted) (Olr159_predicted), mRNA [NM_001000170]	NM_001000170	293305	GO:0007186|GO:0050911|GO:0004984|GO:0016021	Rn.141844
A_44_P531711	0.000346344	4.34987	6.1671	5.63467	5.57984	7.20976	6.25044	4.20923	4.61555	4.89662	Olr1382_predicted	Rattus norvegicus olfactory receptor 1382 (predicted) (Olr1382_predicted), mRNA [NM_214831]	NM_214831	287093	GO:0007186|GO:0050911|GO:0004984|GO:0016021	Rn.142190
A_44_P533844	0.00034832	5.28606	6.75094	6.41989	6.24018	7.94454	7.25582	4.92608	5.5608	6.65122	Olr760_predicted	Rattus norvegicus olfactory receptor 760 (predicted) (Olr760_predicted), mRNA [NM_001001069]	NM_001001069	405957	GO:0007186|GO:0050911|GO:0004984|GO:0016021	Rn.142765
A_44_P339585	0.000349289	4.64662	5.69622	4.90663	4.88399	6.71831	6.1347	3.91335	4.95761	4.67674	Olr646_predicted	Rattus norvegicus olfactory receptor 646 (predicted) (Olr646_predicted), mRNA [NM_001000642]	NM_001000642	404835	GO:0007186|GO:0050911|GO:0004984|GO:0016021	Rn.142852
A_44_P238286	0.000351706	4.88605	5.85578	5.28015	5.14602	6.71426	6.01903	3.74911	4.75756	5.29847	Olr287	Rattus norvegicus olfactory receptor 287 (Olr287), mRNA [NM_173334]	NM_173334	287001	GO:0007165|GO:0007186|GO:0007608|GO:0050896|GO:0004872|GO:0004984|GO:0005549|GO:0016020|GO:0016021	Rn.44382
A_44_P318364	0.000374602	4.89368	6.04844	5.35186	5.56939	7.46375	6.58726	4.81883	5.39419	6.07302	Olr1083	Rattus norvegicus olfactory receptor 1083 (Olr1083), mRNA [NM_001000710]	NM_001000710	404959	GO:0007186|GO:0050911|GO:0004984|GO:0016021	Rn.124683
A_44_P320778	0.000389465	2.81312	2.08541	3.71018	3.26656	4.66761	3.95011	3.1099	3.54312	3.93075	Olr1059_predicted	Rattus norvegicus olfactory receptor 1059 (predicted) (Olr1059_predicted), mRNA [NM_001001362]	NM_001001362	288831	GO:0007186|GO:0050911|GO:0004984|GO:0016021	Rn.143351
A_44_P224423	0.000395613	4.08751	5.55475	5.07133	4.96498	7.05994	5.95565	2.78035	4.15286	4.03841	Olr264_predicted	Rattus norvegicus olfactory receptor 264 (predicted) (Olr264_predicted), mRNA [NM_001000999]	NM_001000999	405363	GO:0007186|GO:0050911|GO:0004984|GO:0016021	Rn.141768
A_44_P196268	0.000406673	3.23902	4.43253	3.89799	4.08658	5.61949	4.97587	2.31207	3.61883	3.31501	Olr1172	Rattus norvegicus olfactory receptor 1172 (Olr1172), mRNA [NM_001000983]	NM_001000983	405339	GO:0007186|GO:0050911|GO:0004984|GO:0016021	Rn.143580
A_44_P125744	0.000416707	3.23753	3.93053	4.646	3.98239	3.49942	3.30145	4.72004	4.06202	5.51965	Olr996_predicted	Rattus norvegicus olfactory receptor 996 (predicted) (Olr996_predicted), mRNA [NM_001000700]	NM_001000700	404924	GO:0007186|GO:0050911|GO:0004984|GO:0016021	Rn.143369
A_44_P337165	0.000422949	3.39706	3.08674	3.45205	2.10851	5.05024	3.92886	2.2123	2.27071	3.06483	Olr496_predicted	Rattus norvegicus olfactory receptor 496 (predicted) (Olr496_predicted), mRNA [NM_001000681]	NM_001000681	404885	GO:0007186|GO:0050911|GO:0004984|GO:0016021	Rn.142946
A_44_P458968	0.00042317	2.4343	2.04816	2.76994	3.11348	4.32203	3.6094	2.7804	2.7881	3.06044	Olr1443_predicted	Rattus norvegicus olfactory receptor 1443 (predicted) (Olr1443_predicted), mRNA [NM_001000018]	NM_001000018	287331	GO:0007186|GO:0050911|GO:0004984|GO:0016021	Rn.142132
A_44_P283260	0.000442556	3.04708	4.48834	4.26554	4.12163	6.43715	5.44236	2.73579	3.94472	3.814	Olr1633_predicted	Rattus norvegicus olfactory receptor 1633 (predicted) (Olr1633_predicted), mRNA [NM_001000835]	NM_001000835	405124	GO:0007186|GO:0050911|GO:0004867|GO:0004984|GO:0016021	Rn.142439
A_44_P205691	0.000453565	3.52247	6.1397	5.79371	5.03363	7.63923	6.0671	4.63412	5.11135	5.96972	Olr477_predicted	Rattus norvegicus olfactory receptor 477 (predicted) (Olr477_predicted), mRNA [NM_001000304]	NM_001000304	295747	GO:0007186|GO:0050911|GO:0004984|GO:0016021	Rn.142960
A_44_P334881	0.000460062	1.97154	2.70052	2.89231	2.25538	5.2724	3.59871	3.94523	4.10401	5.09484	Olr1071_predicted	Rattus norvegicus olfactory receptor 1071 (predicted) (Olr1071_predicted), mRNA [NM_001000063]	NM_001000063	288823	GO:0007186|GO:0050911|GO:0004984|GO:0016021	Rn.138131
A_44_P400293	0.000481175	4.85606	6.82553	6.74031	6.07431	7.65379	7.5291	6.51215	6.83149	6.86643	Olr286_predicted	Rattus norvegicus olfactory receptor 286 (predicted) (Olr286_predicted), mRNA [NM_001000554]	NM_001000554	365384	GO:0007186|GO:0050911|GO:0004984|GO:0016021	Rn.141745
A_44_P194049	0.000492485	3.75698	4.56716	3.98007	3.81942	5.69596	4.93048	3.12798	4.05463	4.32946	Olr382_predicted	Rattus norvegicus olfactory receptor 382 (predicted) (Olr382_predicted), mRNA [NM_001001278]	NM_001001278	293815	GO:0007186|GO:0050911|GO:0004984|GO:0016021	Rn.141670
A_44_P257378	0.000498767	4.99333	6.23349	6.1371	5.48631	7.23695	6.52277	5.52771	6.0574	6.06641	Olr660_predicted	Rattus norvegicus olfactory receptor 660 (predicted) (Olr660_predicted), mRNA [NM_001000635]	NM_001000635	404828	GO:0007186|GO:0050911|GO:0004984|GO:0016021	Rn.142841
A_44_P271529	0.000552383	3.16041	4.33881	4.56405	4.50594	5.6589	5.36413	4.60156	5.02436	5.09221	Olr1479_predicted	Rattus norvegicus olfactory receptor 1479 (predicted) (Olr1479_predicted), mRNA [NM_001000721]	NM_001000721	404973	GO:0007186|GO:0050911|GO:0004984|GO:0016021	Rn.142093
A_44_P306454	0.000556955	4.10371	3.35917	4.17446	4.07168	4.43497	4.99177	5.61374	6.20941	6.83359	Olr434_predicted	Rattus norvegicus olfactory receptor 434 (predicted) (Olr434_predicted), mRNA [NM_001000397]	NM_001000397	296694	GO:0007186|GO:0050911|GO:0004984|GO:0016021	Rn.143012
A_44_P468283	0.000569941	7.61679	8.78691	8.69546	8.09753	9.46914	9.07382	8.13255	8.50892	8.45885	Olr789_predicted	Rattus norvegicus olfactory receptor 789 (predicted) (Olr789_predicted), mRNA [NM_001000377]	NM_001000377	296042	GO:0007186|GO:0050911|GO:0004984|GO:0016021	Rn.142743
A_44_P540755	0.000574777	7.78717	9.28946	9.36336	8.65119	10.1341	9.59123	8.73676	9.01583	9.0159	Olr1455_predicted	Rattus norvegicus olfactory receptor 1455 (predicted) (Olr1455_predicted), mRNA [NM_001000771]	NM_001000771	405046	GO:0007186|GO:0050911|GO:0004984|GO:0016021	Rn.142123
A_44_P344214	0.00058627	2.7092	1.97903	4.26955	3.55627	5.06657	4.13961	3.35645	3.70542	3.96713	Olr1275_predicted	Rattus norvegicus olfactory receptor 1275 (predicted) (Olr1275_predicted), mRNA [NM_001000800]	NM_001000800	405085	GO:0007186|GO:0050911|GO:0004984|GO:0016021	Rn.143504
A_44_P433210	0.000588954	2.85837	2.94986	2.60405	2.40205	4.14171	3.62715	2.14844	2.38089	2.4057	Olr661_predicted	Rattus norvegicus olfactory receptor 661 (predicted) (Olr661_predicted), mRNA [NM_001000925]	NM_001000925	405243	GO:0007186|GO:0050911|GO:0004984|GO:0016021	Rn.142840
A_44_P290257	0.000593356	4.66159	5.74226	5.83857	5.41535	6.92237	6.42658	5.43377	5.85365	5.91822	Olr1565_predicted	Rattus norvegicus olfactory receptor 1565 (predicted) (Olr1565_predicted), mRNA [NM_001000908]	NM_001000908	405218	GO:0007186|GO:0050911|GO:0004984|GO:0016021	Rn.142231
A_44_P118777	0.000616994	5.8146	6.84193	6.58817	6.56881	7.40615	7.09436	6.20773	6.51892	6.41342	Olr1433_predicted	Rattus norvegicus olfactory receptor 1433 (predicted) (Olr1433_predicted), mRNA [NM_001000525]	NM_001000525	363606	GO:0007186|GO:0050911|GO:0004984|GO:0016021	Rn.142140
A_44_P379496	0.000648914	3.64802	5.17677	4.26457	3.94108	6.49917	6.33776	2.77338	4.12965	4.49595	Olr145_predicted	Rattus norvegicus olfactory receptor 145 (predicted) (Olr145_predicted), mRNA [NM_001000545]	NM_001000545	365331	GO:0007186|GO:0050911|GO:0004984|GO:0016021	Rn.141853
A_44_P470576	0.000649468	2.75948	3.41551	2.24714	2.39627	4.06674	2.85561	2.3278	2.83557	2.67834	Olr1733_predicted	Rattus norvegicus olfactory receptor 1733 (predicted) (Olr1733_predicted), mRNA [NM_001000510]	NM_001000510	309583	GO:0007186|GO:0050911|GO:0004984|GO:0016021	Rn.215180
A_44_P500965	0.000697396	4.79126	5.66072	5.99857	5.52363	4.89991	4.12275	5.86494	5.55673	6.77682	Olr1515_predicted	Rattus norvegicus olfactory receptor 1515 (predicted) (Olr1515_predicted), mRNA [NM_001001098]	NM_001001098	405994	GO:0007186|GO:0050911|GO:0004984|GO:0016021	Rn.142075
A_44_P269184	0.000728573	4.29656	5.32148	5.66942	5.0295	4.99155	4.45981	5.5385	5.79795	6.51121	Olr295_predicted	Rattus norvegicus olfactory receptor 295 (predicted) (Olr295_predicted), mRNA [NM_001000233]	NM_001000233	293595	GO:0007186|GO:0050911|GO:0001584|GO:0004984|GO:0016021	Rn.141741
A_44_P435675	0.000730116	4.8453	7.10045	6.1092	5.87848	7.96947	6.97295	5.02108	5.45704	5.13246	Olr1596_predicted	Rattus norvegicus olfactory receptor 1596 (predicted) (Olr1596_predicted), mRNA [NM_001000501]	NM_001000501	304991	GO:0007186|GO:0050911|GO:0004984|GO:0016021	Rn.142333
A_44_P437974	0.000735926	4.04332	4.09492	3.24488	3.55964	5.50103	4.1905	2.90914	3.42977	4.04186	Olr1681_predicted	Rattus norvegicus olfactory receptor 1681 (predicted) (Olr1681_predicted), mRNA [NM_001001006]	NM_001001006	405374	GO:0007186|GO:0050911|GO:0004984|GO:0016021	Rn.142694
A_44_P153865	0.000738772	4.04437	6.01972	5.32794	5.28365	6.84039	6.34041	4.60086	4.69066	5.02206	Olr379_predicted	Rattus norvegicus olfactory receptor 379 (predicted) (Olr379_predicted), mRNA [NM_001000261]	NM_001000261	293812	GO:0007186|GO:0050911|GO:0004984|GO:0016021	Rn.141672
A_44_P494047	0.000742621	3.26389	4.54857	5.25382	4.29642	6.99463	6.11706	4.84975	5.30789	5.74505	Olr252_predicted	Rattus norvegicus olfactory receptor 252 (predicted) (Olr252_predicted), mRNA [NM_001000219]	NM_001000219	293398	GO:0007186|GO:0050911|GO:0004984|GO:0016021	Rn.141775
A_44_P177590	0.000752933	7.23233	6.73127	6.12146	7.0821	6.31544	7.35877	5.55478	6.28768	5.88171	Olr1337_predicted	Rattus norvegicus olfactory receptor 1337 (predicted) (Olr1337_predicted), mRNA [NM_001000480]	NM_001000480	300637	GO:0007186|GO:0050911|GO:0004984|GO:0016021	Rn.143465
A_44_P294785	0.000754662	2.73951	5.08665	5.2427	4.16262	5.56129	5.25368	4.18575	4.59191	5.25329	Olr1121_predicted	Rattus norvegicus olfactory receptor 1121 (predicted) (Olr1121_predicted), mRNA [NM_001000516]	NM_001000516	315452	GO:0007186|GO:0050911|GO:0001584|GO:0004984|GO:0016021	Rn.143613
A_44_P210317	0.000777242	5.49926	6.39569	6.14201	6.20742	6.92618	6.5403	5.91011	6.05756	6.0422	Olr651_predicted	Rattus norvegicus olfactory receptor 651 (predicted) (Olr651_predicted), mRNA [NM_001000341]	NM_001000341	295858	GO:0007186|GO:0050911|GO:0004984|GO:0016021	Rn.142848
A_44_P557253	0.00078152	6.53704	8.2213	7.84318	7.58508	9.3362	8.658	6.44821	7.13573	7.16973	Olr689_predicted	Rattus norvegicus olfactory receptor 689 (predicted) (Olr689_predicted), mRNA [NM_001000997]	NM_001000997	405357	GO:0007186|GO:0050911|GO:0004984|GO:0016021	Rn.142819
A_44_P435627	0.00078412	6.72115	7.89829	7.43452	7.28723	8.70189	7.99674	6.40279	6.92269	7.26019	Olr527_predicted	Rattus norvegicus olfactory receptor 527 (predicted) (Olr527_predicted), mRNA [NM_001000675]	NM_001000675	404878	GO:0007186|GO:0050911|GO:0004984|GO:0016021	Rn.142929
A_44_P404921	0.000799977	6.67013	7.69989	7.72184	7.51396	8.88494	8.18737	7.33282	7.71042	7.84021	Olr1555_predicted	Rattus norvegicus olfactory receptor 1555 (predicted) (Olr1555_predicted), mRNA [NM_001000726]	NM_001000726	404980	GO:0007186|GO:0050911|GO:0004984|GO:0016021	Rn.142257
A_44_P346557	0.000839481	5.33972	7.17284	6.95324	6.02758	7.55938	7.34242	6.28186	6.70984	7.43666	Olr93_predicted	Rattus norvegicus olfactory receptor 93 (predicted) (Olr93_predicted), mRNA [NM_001000141]	NM_001000141	293234	GO:0007186|GO:0050911|GO:0004984|GO:0016021	Rn.141894
A_44_P381729	0.000840601	5.40585	6.19552	5.62064	5.71616	6.86859	6.47556	5.35196	5.75162	5.36168	Olr1158_predicted	Rattus norvegicus olfactory receptor 1158 (predicted) (Olr1158_predicted), mRNA [NM_001000872]	NM_001000872	405169	GO:0007186|GO:0050911|GO:0004984|GO:0016021	Rn.143590
A_44_P508142	0.000847623	4.42749	5.86767	6.15943	5.32975	6.86875	6.47702	5.68679	5.74401	6.41561	Olr152_predicted	Rattus norvegicus olfactory receptor 152 (predicted) (Olr152_predicted), mRNA [NM_001000546]	NM_001000546	365332	GO:0007186|GO:0050911|GO:0004984|GO:0016021	Rn.138176
A_44_P170402	0.000849291	3.25933	3.58024	3.08641	2.31277	5.32901	4.07973	2.27673	2.73272	2.92532	Olr1726_predicted	Rattus norvegicus olfactory receptor 1726 (predicted) (Olr1726_predicted), mRNA [NM_001000896]	NM_001000896	405204	GO:0007186|GO:0050911|GO:0004984|GO:0016021	Rn.142668
A_44_P430807	0.000858341	3.47314	4.66556	5.34808	5.52482	6.14088	5.28256	4.00043	4.80952	4.56787	Olr828_predicted	Rattus norvegicus olfactory receptor 828 (predicted) (Olr828_predicted), mRNA [NM_001000991]	NM_001000991	405351	GO:0007186|GO:0050911|GO:0004984|GO:0016021	Rn.143082
A_44_P510974	0.000868224	4.01236	5.62717	5.2997	5.32456	6.70292	5.78509	4.48851	4.76763	4.5475	Olr385_predicted	PREDICTED: Rattus norvegicus olfactory receptor 385 (predicted) (Olr385_predicted), mRNA [XM_220088]		294109	GO:0007186|GO:0050911|GO:0004984|GO:0016021
A_44_P325629	0.000895364	4.68331	6.03754	5.67421	5.40895	6.93291	6.30206	3.93172	4.92367	5.35293	Olr1425_predicted	Rattus norvegicus olfactory receptor 1425 (predicted) (Olr1425_predicted), mRNA [NM_001000010]	NM_001000010	287316	GO:0007186|GO:0050911|GO:0004984|GO:0016021	Rn.142144
A_44_P468293	0.000910411	5.30809	6.83999	6.53379	6.31596	7.76904	7.50087	5.92191	6.49893	6.16405	Olr115_predicted	Rattus norvegicus olfactory receptor 115 (predicted) (Olr115_predicted), mRNA [NM_001000152]	NM_001000152	293253	GO:0007186|GO:0050911|GO:0004984|GO:0016021	Rn.141876
A_44_P428560	0.000911297	5.6115	6.56797	6.1113	6.4977	7.08583	6.64839	5.97752	5.90442	6.12992	Olr883_predicted	Rattus norvegicus olfactory receptor 883 (predicted) (Olr883_predicted), mRNA [NM_001001358]	NM_001001358	288803	GO:0007186|GO:0050911|GO:0004984|GO:0016021	Rn.141028
A_44_P146733	0.000926835	4.15573	5.91157	5.62378	5.40472	7.24802	6.349	3.84179	4.30665	5.41038	Olr784_predicted	Rattus norvegicus olfactory receptor 784 (predicted) (Olr784_predicted), mRNA [NM_001000604]	NM_001000604	404793	GO:0007186|GO:0050911|GO:0004984|GO:0016021	Rn.142747
A_44_P153901	0.000931728	5.4094	5.99468	6.64157	6.12362	7.15285	6.56427	5.64214	6.07206	6.61226	Olr1061_predicted	Rattus norvegicus olfactory receptor 1061 (predicted) (Olr1061_predicted), mRNA [NM_001000065]	NM_001000065	288829	GO:0007186|GO:0050911|GO:0004984|GO:0016021	Rn.143349
A_44_P283318	0.000961242	3.23377	4.16988	3.81147	3.7899	5.28422	5.09568	3.00109	4.00926	3.94521	Olr68_predicted	Rattus norvegicus olfactory receptor 68 (predicted) (Olr68_predicted), mRNA [NM_001000133]	NM_001000133	293214	GO:0007186|GO:0050911|GO:0004984|GO:0016021	Rn.141915
A_44_P508149	0.000994155	3.61514	4.48285	5.13136	4.28188	2.68608	2.76174	4.29963	3.92887	5.52925	Olr1395_predicted	Rattus norvegicus olfactory receptor 1395 (predicted) (Olr1395_predicted), mRNA [NM_001001092]	NM_001001092	405986	GO:0007186|GO:0050911|GO:0004984|GO:0016021	Rn.142171
A_44_P320754	0.00100344	7.70725	8.49276	7.97263	8.16138	9.01572	8.71313	7.4479	8.24733	8.54219	Olr37	Rattus norvegicus olfactory receptor 37 (Olr37), mRNA [NM_001000504]	NM_001000504	308853	GO:0007165|GO:0007186|GO:0007608|GO:0050896|GO:0050911|GO:0004872|GO:0004984|GO:0016020|GO:0016021	Rn.110414
A_44_P262209	0.00101731	4.84684	6.53386	5.98416	5.72686	7.40506	6.45455	4.39515	5.25144	5.1766	Olr773_predicted	Rattus norvegicus olfactory receptor 773 (predicted) (Olr773_predicted), mRNA [NM_001000373]	NM_001000373	296026	GO:0007186|GO:0050911|GO:0004984|GO:0016021	Rn.142757
A_44_P374776	0.0010325	4.13003	4.59481	5.03411	4.16059	5.77131	5.11084	4.34544	4.7292	5.29765	Olr1093_predicted	Rattus norvegicus olfactory receptor 1093 (predicted) (Olr1093_predicted), mRNA [NM_001001388]	NM_001001388	366844	GO:0007186|GO:0050911|GO:0004984|GO:0016021	Rn.143327
A_44_P252549	0.00103792	2.73629	4.03739	4.89449	4.49936	6.31301	5.75236	4.49367	4.49173	3.84732	Olr186_predicted	Rattus norvegicus olfactory receptor 186 (predicted) (Olr186_predicted), mRNA [NM_001001031]	NM_001001031	405917	GO:0007186|GO:0050911|GO:0004984|GO:0016021	Rn.141822
A_44_P200978	0.00104048	3.19874	3.93904	3.26707	2.78744	4.64148	3.82348	2.49936	2.91256	3.59021	Olr285_predicted	Rattus norvegicus olfactory receptor 285 (predicted) (Olr285_predicted), mRNA [NM_001000223]	NM_001000223	293421	GO:0007186|GO:0050911|GO:0004984|GO:0016021	Rn.141757
A_44_P306425	0.00104346	3.72862	4.11168	3.3076	3.08864	5.47156	4.29866	2.27025	3.55419	3.86008	Olr767_predicted	Rattus norvegicus olfactory receptor 767 (predicted) (Olr767_predicted), mRNA [NM_001000611]	NM_001000611	404800	GO:0007186|GO:0050911|GO:0004984|GO:0016021	Rn.142763
A_44_P104776	0.00107898	3.64148	3.82433	4.1371	3.51362	5.64905	4.59529	2.77856	3.25628	3.88754	Olr1743_predicted	Rattus norvegicus olfactory receptor 1743 (predicted) (Olr1743_predicted), mRNA [NM_001001425]	NM_001001425	294197	GO:0006355|GO:0006464|GO:0006512|GO:0006955|GO:0007165|GO:0007186|GO:0007608|GO:0019882|GO:0050896|GO:0050911|GO:0003676|GO:0004872|GO:0004984|GO:0008270|GO:0046872|GO:0005622|GO:0016020|GO:0016021|GO:0042612	Rn.142661
A_44_P553199	0.00109421	3.16366	3.5686	2.88872	3.19363	4.81719	4.03725	2.46957	3.10748	2.19204	Olr1731_predicted	PREDICTED: Rattus norvegicus olfactory receptor 1731 (predicted) (Olr1731_predicted), mRNA [XM_227934]		294188	GO:0007186|GO:0050911|GO:0004984|GO:0016021
A_44_P426128	0.00109672	4.88895	5.54279	5.48681	5.53611	6.51211	6.18545	4.62696	5.35237	5.1851	Olr1748_predicted	Rattus norvegicus olfactory receptor 1748 (predicted) (Olr1748_predicted), mRNA [NM_001001428]	NM_001001428	405199	GO:0006355|GO:0006464|GO:0006512|GO:0006955|GO:0007165|GO:0007186|GO:0007608|GO:0019882|GO:0050896|GO:0050911|GO:0003676|GO:0004872|GO:0004984|GO:0008270|GO:0046872|GO:0005622|GO:0016020|GO:0016021|GO:0042612	Rn.142658
A_44_P412032	0.00110559	5.00364	6.72266	6.2307	6.09489	8.09319	7.26526	5.12513	5.35268	5.11164	Olr1700_predicted	Rattus norvegicus olfactory receptor 1700 (predicted) (Olr1700_predicted), mRNA [NM_001001113]	NM_001001113	406012	GO:0007165|GO:0007186|GO:0007608|GO:0050896|GO:0050911|GO:0004872|GO:0004984|GO:0016020|GO:0016021	Rn.142679
A_43_P16375	0.00120008	6.31282	7.00082	6.41472	6.70815	7.64015	7.04134	5.72345	6.55405	6.70353	Olr1366	Rattus norvegicus olfactory receptor 1366 (Olr1366), mRNA [NM_001000980]	NM_001000980	405335	GO:0007165|GO:0007186|GO:0007608|GO:0050896|GO:0050911|GO:0004872|GO:0004984|GO:0016020|GO:0016021	Rn.124615
A_44_P308768	0.00123248	8.10245	9.1012	8.80027	8.40008	9.38243	9.04122	8.44837	8.54273	9.05779	Olr1256_predicted	Rattus norvegicus olfactory receptor 1256 (predicted) (Olr1256_predicted), mRNA [NM_001001086]	NM_001001086	405977	GO:0007186|GO:0050911|GO:0004984|GO:0016021	Rn.143515
A_44_P320743	0.00132965	3.3483	3.9197	3.19623	3.38021	4.47573	3.63805	2.7356	2.89195	2.78806	Olr804_predicted	Rattus norvegicus olfactory receptor 804 (predicted) (Olr804_predicted), mRNA [NM_001000852]	NM_001000852	405142	GO:0007165|GO:0007186|GO:0007608|GO:0050896|GO:0050911|GO:0004872|GO:0004984|GO:0016020|GO:0016021	Rn.143118
A_44_P243048	0.00134563	4.93023	6.69843	6.58394	5.92426	7.52179	7.08302	5.80686	6.43372	6.26118	Olr1293_predicted	Rattus norvegicus olfactory receptor 1293 (predicted) (Olr1293_predicted), mRNA [NM_001000460]	NM_001000460	300599	GO:0007186|GO:0050911|GO:0004984|GO:0016021	Rn.143497
A_44_P377076	0.00135469	3.40629	4.72131	5.23993	4.37579	6.14729	5.37918	4.23962	5.02095	4.28687	Olr130_predicted	Rattus norvegicus olfactory receptor 130 (predicted) (Olr130_predicted), mRNA [NM_001001272]	NM_001001272	293268	GO:0007186|GO:0050911|GO:0004984|GO:0016021	Rn.215179
A_44_P367591	0.00139423	3.19729	4.877	4.95679	4.54323	5.54259	5.69747	5.11594	5.18168	5.46273	Olr1481	Rattus norvegicus olfactory receptor 1481 (Olr1481), mRNA [NM_001000527]	NM_001000527	363639	GO:0007186|GO:0050911|GO:0004984|GO:0016021	Rn.111155
A_44_P393336	0.00146325	5.38949	6.81877	6.37746	5.78548	7.83958	7.06422	5.55566	6.34726	6.43841	Olr778_predicted	Rattus norvegicus olfactory receptor 778 (predicted) (Olr778_predicted), mRNA [NM_001000607]	NM_001000607	404796	GO:0007186|GO:0050911|GO:0004984|GO:0005529|GO:0016021	Rn.142753
A_44_P372358	0.00148163	3.58507	3.92235	4.07791	3.73116	2.46674	4.1392	3.6375	3.81372	4.89047	Olr223_predicted	Rattus norvegicus olfactory receptor 223 (predicted) (Olr223_predicted), mRNA [NM_001000202]	NM_001000202	293369	GO:0007186|GO:0050911|GO:0004984|GO:0016021	Rn.141792
A_44_P494020	0.00156385	4.67706	5.77916	4.96898	4.81811	6.11227	4.92033	3.88979	4.50359	4.26188	Olr641_predicted	Rattus norvegicus olfactory receptor 641 (predicted) (Olr641_predicted), mRNA [NM_001000643]	NM_001000643	404839	GO:0007186|GO:0050911|GO:0004984|GO:0016021	Rn.142853
A_44_P452048	0.00158726	4.79346	5.68114	5.38189	5.22409	6.74491	6.04797	3.99055	5.33112	5.4612	Olr217_predicted	Rattus norvegicus olfactory receptor 217 (predicted) (Olr217_predicted), mRNA [NM_001000199]	NM_001000199	293364	GO:0007186|GO:0050911|GO:0004984|GO:0016021	Rn.141798
A_44_P313618	0.00161955	2.60183	2.27103	4.63496	3.78804	5.49977	4.78978	3.64068	4.11014	4.41999	Olr1016_predicted	Rattus norvegicus olfactory receptor 1016 (predicted) (Olr1016_predicted), mRNA [NM_001000070]	NM_001000070	288858	GO:0007186|GO:0050911|GO:0004984|GO:0016021	Rn.143362
A_44_P259867	0.00163053	2.407	3.32613	4.62602	4.4615	5.07195	4.98369	4.48443	4.85309	5.10335	Olr262_predicted	Rattus norvegicus olfactory receptor 262 (predicted) (Olr262_predicted), mRNA [NM_001000221]	NM_001000221	293400	GO:0007186|GO:0050911|GO:0004984|GO:0016021	Rn.141770
A_43_P16376	0.00166987	5.87146	6.30406	6.5499	6.38262	7.19168	6.84254	6.23448	6.3799	6.32242	Olr1307	Rattus norvegicus olfactory receptor 1307 (Olr1307), mRNA [NM_001000519]	NM_001000519	315573	GO:0007165|GO:0007186|GO:0007608|GO:0050896|GO:0050911|GO:0004872|GO:0004984|GO:0016020|GO:0016021	Rn.120690
A_44_P484730	0.00168868	2.45256	2.4619	4.05288	3.47767	5.54493	5.52858	4.8577	5.15654	5.02401	Olr526_predicted	Rattus norvegicus olfactory receptor 526 (predicted) (Olr526_predicted), mRNA [NM_001001375]	NM_001001375	295781	GO:0007186|GO:0050911|GO:0004984|GO:0016021	Rn.142930
A_44_P128079	0.00169074	4.59267	5.15231	5.11836	5.1179	5.88214	5.75392	4.73747	5.30278	4.86337	Olr1557_predicted	Rattus norvegicus olfactory receptor 1557 (predicted) (Olr1557_predicted), mRNA [NM_001000050]	NM_001000050	288190	GO:0007186|GO:0050911|GO:0004984|GO:0016021	Rn.142256
A_44_P292547	0.00174976	3.00763	6.40607	6.39673	5.70437	7.3653	7.03094	5.9358	6.0016	5.93855	Olr463_predicted	Rattus norvegicus olfactory receptor 463 (predicted) (Olr463_predicted), mRNA [NM_001000934]	NM_001000934	405255	GO:0007186|GO:0050911|GO:0004984|GO:0016021	Rn.142972
A_44_P524765	0.0018014	3.12319	2.08876	3.72436	3.93974	5.84452	4.95341	2.77734	3.00365	3.1226	Olr1491_predicted	Rattus norvegicus olfactory receptor 1491 (predicted) (Olr1491_predicted), mRNA [NM_001000717]	NM_001000717	404969	GO:0007186|GO:0050911|GO:0004984|GO:0016021	Rn.142088
A_44_P388801	0.00183586	4.63985	5.40774	5.74259	4.87779	6.28055	5.75579	4.31961	4.99975	4.99764	Olr1583_predicted	Rattus norvegicus olfactory receptor 1583 (predicted) (Olr1583_predicted), mRNA [NM_001000080]	NM_001000080	289241	GO:0007186|GO:0050911|GO:0004984|GO:0016021	Rn.142343
A_44_P454264	0.001892	3.13342	3.54488	4.41913	4.10961	3.68088	3.48078	4.33583	4.07098	4.90767	Olr1064_predicted	Rattus norvegicus olfactory receptor 1064 (predicted) (Olr1064_predicted), mRNA [NM_001001076]	NM_001001076	405966	GO:0007186|GO:0050911|GO:0004984|GO:0016021	Rn.143347
A_44_P536247	0.00190883	4.50356	6.23168	6.02274	5.17431	6.78634	6.59917	5.97437	5.99264	6.44339	Olr128_predicted	Rattus norvegicus olfactory receptor 128 (predicted) (Olr128_predicted), mRNA [NM_001000159]	NM_001000159	293263	GO:0007186|GO:0050911|GO:0004984|GO:0016021	Rn.141867
A_44_P332530	0.0019444	7.87685	8.48214	8.60985	8.18544	9.33637	8.81471	8.19479	8.57113	8.58321	Olr1488_predicted	Rattus norvegicus olfactory receptor 1488 (predicted) (Olr1488_predicted), mRNA [NM_001000719]	NM_001000719	404971	GO:0007186|GO:0050911|GO:0004984|GO:0016021	Rn.215184
A_44_P377018	0.00207599	4.12899	4.60764	5.82585	5.13416	3.60131	3.87992	5.45911	5.45412	5.97808	Olr1519_predicted	Rattus norvegicus olfactory receptor 1519 (predicted) (Olr1519_predicted), mRNA [NM_001000037]	NM_001000037	287517	GO:0007186|GO:0050911|GO:0004984|GO:0016021	Rn.142072
A_44_P125764	0.00209069	2.67606	5.08022	5.03714	4.06804	6.0232	4.96036	4.01129	4.41849	5.19635	Olr499_predicted	Rattus norvegicus olfactory receptor 499 (predicted) (Olr499_predicted), mRNA [NM_001000931]	NM_001000931	405251	GO:0007186|GO:0050911|GO:0004984|GO:0016021	Rn.142945
A_44_P545577	0.00210014	4.09864	5.71865	5.26263	4.59014	6.10101	5.7159	4.71476	5.02744	5.52133	Olr57_predicted	Rattus norvegicus olfactory receptor 57 (predicted) (Olr57_predicted), mRNA [NM_001000749]	NM_001000749	405018	GO:0007186|GO:0050911|GO:0004984|GO:0016021	Rn.141920
A_44_P240790	0.00214709	2.66081	2.85669	4.57607	3.77766	4.11149	3.45648	3.88501	4.26375	4.83345	Olr371_predicted	Rattus norvegicus olfactory receptor 371 (predicted) (Olr371_predicted), mRNA [NM_001000258]	NM_001000258	293803	GO:0007186|GO:0050911|GO:0004984|GO:0016021	Rn.141680
A_44_P384036	0.00218419	5.15261	5.64387	6.08635	6.64081	6.55942	5.84623	5.38805	5.49681	5.66672	Olr602_predicted	Rattus norvegicus olfactory receptor 602 (predicted) (Olr602_predicted), mRNA [NM_001000333]	NM_001000333	295829	GO:0007186|GO:0050911|GO:0004984|GO:0016021	Rn.142878
A_44_P529391	0.00224283	4.30197	4.60515	5.02082	4.5866	5.76858	5.51153	4.55504	4.87128	4.57035	Olr1193_predicted	Rattus norvegicus olfactory receptor 1193 (predicted) (Olr1193_predicted), mRNA [NM_001000594]	NM_001000594	367032	GO:0007186|GO:0050911|GO:0004984|GO:0016021	Rn.143573
A_44_P407292	0.00225257	5.12503	6.85414	6.56826	5.71677	6.77588	7.28515	6.41128	6.83706	7.3644	Olr1070_predicted	Rattus norvegicus olfactory receptor 1070 (predicted) (Olr1070_predicted), mRNA [NM_001000591]	NM_001000591	366816	GO:0007186|GO:0050911|GO:0004984|GO:0016021	Rn.143342
A_44_P306414	0.00228145	6.0274	7.58034	7.62463	6.79714	8.50998	7.73844	6.86171	6.96363	7.71056	Olr1679_predicted	Rattus norvegicus olfactory receptor 1679 (predicted) (Olr1679_predicted), mRNA [NM_001000892]	NM_001000892	405193	GO:0007186|GO:0050911|GO:0004984|GO:0016021	Rn.142696
A_44_P240756	0.00260845	4.10894	5.75969	5.67847	5.03743	7.02774	6.15777	4.63699	5.48396	5.20316	Olr604_predicted	Rattus norvegicus olfactory receptor 604 (predicted) (Olr604_predicted), mRNA [NM_001000656]	NM_001000656	404855	GO:0007186|GO:0007608|GO:0050911|GO:0001584|GO:0004984|GO:0005549|GO:0016021	Rn.142877
A_44_P454304	0.00271746	4.39564	5.60918	5.06521	4.96692	6.62897	5.61457	3.82639	4.63032	5.11964	Olr338_predicted	Rattus norvegicus olfactory receptor 338 (predicted) (Olr338_predicted), mRNA [NM_001000252]	NM_001000252	293781	GO:0007186|GO:0050911|GO:0004984|GO:0016021	Rn.141696
A_44_P177565	0.0028127	2.75239	2.95532	3.20717	3.04689	4.91344	3.6671	2.28901	2.78426	2.7589	Olr1724_predicted	Rattus norvegicus olfactory receptor 1724 (predicted) (Olr1724_predicted), mRNA [NM_001000277]	NM_001000277	294183	GO:0007186|GO:0050911|GO:0004984|GO:0016021	Rn.142669
A_44_P414421	0.00292572	4.10684	5.78145	4.91235	4.6467	6.63796	6.80653	4.21124	5.09781	6.03693	Olr1087_predicted	Rattus norvegicus olfactory receptor 1087 (predicted) (Olr1087_predicted), mRNA [NM_001000418]	NM_001000418	299586	GO:0007186|GO:0050911|GO:0004984|GO:0016021	Rn.143332
A_44_P475331	0.00297489	5.20084	6.88007	6.8752	5.84904	7.20048	7.17051	6.06405	6.35215	7.3312	Olr750_predicted	Rattus norvegicus olfactory receptor 750 (predicted) (Olr750_predicted), mRNA [NM_001000366]	NM_001000366	296003	GO:0007186|GO:0050911|GO:0004984|GO:0016021	Rn.142772
A_44_P247810	0.00305142	4.43299	5.30132	5.06518	5.00835	6.37081	5.74047	4.62474	5.21205	5.39504	Olr327_predicted	Rattus norvegicus olfactory receptor 327 (predicted) (Olr327_predicted), mRNA [NM_001000249]	NM_001000249	293765	GO:0007186|GO:0050911|GO:0004984|GO:0016021	Rn.141703
A_44_P151533	0.00314056	2.53253	3.26405	5.09417	4.08104	6.17912	5.53725	3.87005	4.93196	3.90219	Olr150_predicted	Rattus norvegicus olfactory receptor 150 (predicted) (Olr150_predicted), mRNA [NM_001000739]	NM_001000739	405001	GO:0007186|GO:0050911|GO:0003676|GO:0004984|GO:0008270|GO:0005622|GO:0016021	Rn.141850
A_44_P529375	0.00323097	3.98558	5.01534	5.10556	4.55864	6.31576	5.70695	4.55008	5.12638	5.52416	Olr1579_predicted	Rattus norvegicus olfactory receptor 1579 (predicted) (Olr1579_predicted), mRNA [NM_001000078]	NM_001000078	289239	GO:0007186|GO:0050911|GO:0004984|GO:0016021	Rn.142346
A_44_P320764	0.00331926	2.75389	3.61146	3.55503	3.5295	3.92421	3.34102	4.08839	4.14337	4.90205	Olr1499_predicted	Rattus norvegicus olfactory receptor 1499 (predicted) (Olr1499_predicted), mRNA [NM_001000031]	NM_001000031	287502	GO:0007186|GO:0050911|GO:0004984|GO:0016021	Rn.142084
A_44_P163301	0.00347545	3.79228	2.6915	4.28559	3.70996	5.01444	4.79243	3.83705	4.19903	4.38657	Olr1177_predicted	Rattus norvegicus olfactory receptor 1177 (predicted) (Olr1177_predicted), mRNA [NM_001000865]	NM_001000865	405160	GO:0007186|GO:0050911|GO:0004984|GO:0016021	Rn.143578
A_44_P442705	0.00352532	2.92253	2.29074	2.90386	2.9577	4.49372	3.5843	2.20618	3.10612	2.71176	Olr1240_predicted	Rattus norvegicus olfactory receptor 1240 (predicted) (Olr1240_predicted), mRNA [NM_001000448]	NM_001000448	300565	GO:0007186|GO:0050911|GO:0004984|GO:0016021	Rn.143530
A_44_P179932	0.00376586	6.41676	7.56932	7.67551	6.9643	7.80569	7.57994	6.77214	7.33499	7.85992	Olr937_predicted	Rattus norvegicus olfactory receptor 937 (predicted) (Olr937_predicted), mRNA [NM_001001387]	NM_001001387	366803	GO:0007186|GO:0050911|GO:0004984|GO:0016021	Rn.143383
A_44_P410516	0.00382152	2.48606	5.73612	3.57463	3.20121	3.48905	2.50358	3.57948	3.4385	4.12598	Olr1493	Rattus norvegicus olfactory receptor gene Olr1493 (Olr1493), mRNA [NM_001006609]	NM_001006609	363640	GO:0007165|GO:0007186|GO:0007608|GO:0050896|GO:0004872|GO:0004984|GO:0016020|GO:0016021	Rn.111156
A_44_P465998	0.00389744	2.79874	2.83427	2.75603	3.16157	4.23465	3.75917	2.55032	2.95938	3.2196	Olr476_predicted	Rattus norvegicus olfactory receptor 476 (predicted) (Olr476_predicted), mRNA [NM_001000303]	NM_001000303	295746	GO:0007186|GO:0050911|GO:0004984|GO:0016021	Rn.142961
A_44_P334875	0.00413685	6.27795	6.9688	7.18966	7.0161	6.01154	5.90995	6.50735	6.39775	7.61183	Olr859_predicted	Rattus norvegicus olfactory receptor 859 (predicted) (Olr859_predicted), mRNA [NM_001000585]	NM_001000585	366458	GO:0007186|GO:0050911|GO:0004984|GO:0016021	Rn.112083
A_44_P358273	0.00423603	4.71874	6.82259	6.13118	6.08859	7.98057	7.09716	4.87833	4.92238	5.4072	Olr1115_predicted	Rattus norvegicus olfactory receptor 1115 (predicted) (Olr1115_predicted), mRNA [NM_001000885]	NM_001000885	405185	GO:0007186|GO:0050911|GO:0004984|GO:0016021	Rn.143617
A_44_P109490	0.00430977	2.70067	3.85103	3.51898	2.9185	4.12602	2.57209	3.50692	3.69494	4.66956	Olr1160_predicted	Rattus norvegicus olfactory receptor 1160 (predicted) (Olr1160_predicted), mRNA [NM_001000985]	NM_001000985	405341	GO:0007186|GO:0050911|GO:0004984|GO:0016021	Rn.143588
A_44_P397940	0.00438202	3.30427	3.22314	2.96501	3.23053	5.65104	5.7418	3.50873	4.03444	4.44626	Olr1246_predicted	Rattus norvegicus olfactory receptor 1246 (predicted) (Olr1246_predicted), mRNA [NM_001000808]	NM_001000808	405094	GO:0007186|GO:0050911|GO:0004984|GO:0016021	Rn.143524
A_44_P452032	0.00450996	3.93279	5.44876	5.77038	4.9729	6.663	6.06101	5.04519	5.35895	5.41708	Olr209_predicted	Rattus norvegicus olfactory receptor 209 (predicted) (Olr209_predicted), mRNA [NM_001000736]	NM_001000736	404995	GO:0007186|GO:0050911|GO:0004984|GO:0016021	Rn.141803
A_44_P456584	0.0046544	3.96912	4.99576	4.38448	4.38634	5.74126	5.01354	3.62511	4.88374	4.487	Olr471_predicted	Rattus norvegicus olfactory receptor 471 (predicted) (Olr471_predicted), mRNA [NM_001001125]	NM_001001125	406046	GO:0007186|GO:0050911|GO:0004984|GO:0016021	Rn.142965
A_44_P198608	0.00503693	3.22921	4.56673	4.002	4.09857	5.5578	4.87207	3.16619	3.52947	3.72766	Olr1253_predicted	Rattus norvegicus olfactory receptor 1253 (predicted) (Olr1253_predicted), mRNA [NM_001000805]	NM_001000805	405091	GO:0007186|GO:0050911|GO:0004984|GO:0005529|GO:0016021	Rn.143517
A_44_P308824	0.00510175	2.85596	2.81935	2.68074	2.63545	4.2032	4.01678	3.00052	3.06323	2.60514	Olr1593_predicted	Rattus norvegicus olfactory receptor 1593 (predicted) (Olr1593_predicted), mRNA [NM_001000085]	NM_001000085	289255	GO:0007186|GO:0050911|GO:0004984|GO:0016021	Rn.142335
A_44_P165612	0.00514613	6.98978	7.99009	8.21138	7.63789	7.86189	6.84945	7.80038	8.11224	8.79126	Olr1415_predicted	Rattus norvegicus olfactory receptor 1415 (predicted) (Olr1415_predicted), mRNA [NM_001000781]	NM_001000781	405059	GO:0007186|GO:0050911|GO:0004984|GO:0016021	Rn.142152
A_44_P419034	0.00517075	3.39647	5.23973	5.486	4.59881	6.12007	5.77028	4.70137	5.31111	4.85481	Olr181_predicted	Rattus norvegicus olfactory receptor 181 (predicted) (Olr181_predicted), mRNA [NM_001001030]	NM_001001030	405916	GO:0007186|GO:0050911|GO:0004984|GO:0016021	Rn.141826
A_44_P245393	0.00558883	3.25057	4.58842	4.37825	4.01108	5.30828	4.90346	3.0706	4.33598	3.7277	Olr127_predicted	Rattus norvegicus olfactory receptor 127 (predicted) (Olr127_predicted), mRNA [NM_001001026]	NM_001001026	405911	GO:0007186|GO:0050911|GO:0004984|GO:0016021	Rn.141868
A_44_P416685	0.00645033	5.52827	6.77616	6.96687	6.21999	8.19015	6.50898	6.31812	6.59622	7.25794	Olr1192_predicted	Rattus norvegicus olfactory receptor 1192 (predicted) (Olr1192_predicted), mRNA [NM_001000859]	NM_001000859	405152	GO:0007186|GO:0050911|GO:0004984|GO:0016021	Rn.143574
A_44_P191692	0.00650033	3.32222	4.92361	5.30732	4.50043	4.80436	3.33323	4.56425	4.91096	5.85174	Olr528_predicted	Rattus norvegicus olfactory receptor 528 (predicted) (Olr528_predicted), mRNA [NM_001000319]	NM_001000319	295776	GO:0007186|GO:0050911|GO:0004984|GO:0016021	Rn.142928
A_44_P208081	0.00684409	5.79027	5.59449	6.54369	5.91129	6.41989	7.23786	6.62672	6.69902	7.3114	Olr1092_predicted	Rattus norvegicus olfactory receptor 1092 (predicted) (Olr1092_predicted), mRNA [NM_001001380]	NM_001001380	299570	GO:0007186|GO:0050911|GO:0004984|GO:0016021	Rn.143328
A_44_P379490	0.00685143	3.07241	3.43781	4.84426	3.98092	5.43272	4.95486	4.05619	4.53571	5.02185	Olr461_predicted	Rattus norvegicus olfactory receptor 461 (predicted) (Olr461_predicted), mRNA [NM_001000294]	NM_001000294	295730	GO:0007186|GO:0050911|GO:0004984|GO:0016021	Rn.142974
A_44_P447465	0.00685236	7.18305	8.3938	8.20353	7.91357	9.16711	8.70325	7.73867	8.08082	7.97228	Olr875_predicted	Rattus norvegicus olfactory receptor 875 (predicted) (Olr875_predicted), mRNA [NM_001000054]	NM_001000054	288789	GO:0007186|GO:0050911|GO:0004984|GO:0005529|GO:0016021	Rn.143409
A_44_P404954	0.0071659	3.81314	5.70778	5.8587	6.02978	7.16214	6.18658	4.95153	5.30452	6.10267	Olr513_predicted	Rattus norvegicus olfactory receptor 513 (predicted) (Olr513_predicted), mRNA [NM_001000313]	NM_001000313	295766	GO:0007186|GO:0050911|GO:0004984|GO:0016021	Rn.142938
A_44_P351287	0.00740271	2.63418	5.24666	4.92825	4.65299	3.89656	2.82899	4.26659	4.68207	5.48542	Olr560_predicted	Rattus norvegicus olfactory receptor 560 (predicted) (Olr560_predicted), mRNA [NM_001000325]	NM_001000325	295801	GO:0007186|GO:0050911|GO:0004984|GO:0005529|GO:0016021	Rn.127862
A_43_P15879	0.00755114	2.87118	4.35765	4.75061	4.51424	5.46309	3.577	4.40756	4.21168	5.17407	Olr1079	Rattus norvegicus olfactory receptor 1079 (Olr1079), mRNA [NM_001000711]	NM_001000711	404960	GO:0007186|GO:0050911|GO:0004984|GO:0016021	Rn.124682
A_44_P130360	0.00827278	4.53659	5.46747	5.10651	4.92088	6.70977	5.98753	3.88282	5.02825	4.24834	Olr825_predicted	Rattus norvegicus olfactory receptor 825 (predicted) (Olr825_predicted), mRNA [NM_001000904]	NM_001000904	405214	GO:0007165|GO:0007186|GO:0007608|GO:0050896|GO:0050911|GO:0004872|GO:0004984|GO:0016020|GO:0016021	Rn.143085
A_44_P210262	0.00849243	2.86207	2.88288	3.28852	3.53579	4.69175	3.9932	2.79191	3.3675	3.66658	Olr483_predicted	Rattus norvegicus olfactory receptor 483 (predicted) (Olr483_predicted), mRNA [NM_001000683]	NM_001000683	404888	GO:0007186|GO:0050911|GO:0001584|GO:0004984|GO:0016021	Rn.142955
A_44_P529355	0.00849877	2.07198	2.02395	2.89795	2.15604	3.81759	3.26171	2.55311	2.50489	2.06059	Olr727_predicted	Rattus norvegicus olfactory receptor 727 (predicted) (Olr727_predicted), mRNA [NM_001000619]	NM_001000619	404811	GO:0007186|GO:0050911|GO:0004984|GO:0016021	Rn.142790
A_44_P128101	0.00873055	7.31364	8.68281	8.72749	7.82466	9.95835	8.24293	7.72327	8.13523	8.99504	Olr1111_predicted	Rattus norvegicus olfactory receptor 1111 (predicted) (Olr1111_predicted), mRNA [NM_001000425]	NM_001000425	300205	GO:0007186|GO:0050911|GO:0004984|GO:0016021	Rn.143284
A_44_P353541	0.00892141	4.65243	5.61282	5.7851	5.47406	6.8731	6.58225	5.64004	6.21989	5.99947	Olr779_predicted	Rattus norvegicus olfactory receptor 779 (predicted) (Olr779_predicted), mRNA [NM_001000917]	NM_001000917	405232	GO:0007186|GO:0050911|GO:0004984|GO:0016021	Rn.142752
A_44_P262182	0.00946751	5.06039	5.65628	5.60898	5.85827	6.17723	5.59525	5.22507	5.73392	5.30349	Olr1148_predicted	Rattus norvegicus olfactory receptor 1148 (predicted) (Olr1148_predicted), mRNA [NM_001000875]	NM_001000875	405173	GO:0007186|GO:0050911|GO:0004984|GO:0016021	Rn.143595
A_44_P363051	0.00949001	2.49006	4.50723	5.20121	4.22368	4.62273	5.30759	4.0324	4.6048	5.03145	Olr154_predicted	Rattus norvegicus olfactory receptor 154 (predicted) (Olr154_predicted), mRNA [NM_001000547]	NM_001000547	365333	GO:0007186|GO:0050911|GO:0004984|GO:0016021	Rn.141848
A_44_P224466	0.0098388	9.5853	10.1825	9.67797	10.2052	9.51484	10.8325	10.5009	10.4747	10.6963	Olr567_predicted	Rattus norvegicus olfactory receptor 567 (predicted) (Olr567_predicted), mRNA [NM_001000326]	NM_001000326	295806	GO:0007186|GO:0050911|GO:0004984|GO:0016021	Rn.142899
A_44_P400272	0.0100058	6.23549	6.90466	7.00188	6.77419	5.47483	6.23332	6.75055	6.40093	7.61466	Olr771_predicted	Rattus norvegicus olfactory receptor 771 (predicted) (Olr771_predicted), mRNA [NM_001000610]	NM_001000610	404799	GO:0007186|GO:0050911|GO:0004984|GO:0005529|GO:0016021	Rn.142759
A_44_P428566	0.0103708	2.5983	2.96894	2.40427	2.38021	3.78482	2.95695	2.78417	2.33668	3.1928	Olr1052_predicted	Rattus norvegicus olfactory receptor 1052 (predicted) (Olr1052_predicted), mRNA [NM_001001363]	NM_001001363	288838	GO:0007186|GO:0050911|GO:0004984|GO:0016021	Rn.143355
A_44_P306465	0.0104466	2.55041	2.19036	4.03414	3.11397	5.05995	4.50641	3.23385	4.22599	3.94694	Olr932_predicted	Rattus norvegicus olfactory receptor 932 (predicted) (Olr932_predicted), mRNA [NM_001001386]	NM_001001386	366802	GO:0007186|GO:0050911|GO:0004984|GO:0016021	Rn.143385
A_44_P372317	0.0109168	5.30856	6.00685	6.59179	6.13819	6.25789	5.10695	6.35541	6.50333	7.12492	Olr174_predicted	Rattus norvegicus olfactory receptor 174 (predicted) (Olr174_predicted), mRNA [NM_001001028]	NM_001001028	405914	GO:0007186|GO:0050911|GO:0004984|GO:0016021	Rn.141832
A_44_P285601	0.011311	5.1642	5.53003	6.16685	5.64875	6.04854	4.16146	5.56784	5.36218	6.45847	Olr94_predicted	Rattus norvegicus olfactory receptor 94 (predicted) (Olr94_predicted), mRNA [NM_001001023]	NM_001001023	405908	GO:0007186|GO:0050911|GO:0004984|GO:0016021	Rn.141893
A_44_P292568	0.0116948	5.98028	6.46055	6.74808	6.51108	7.07836	7.23339	7.04633	7.25961	7.73413	Olr233_predicted	Rattus norvegicus olfactory receptor 233 (predicted) (Olr233_predicted), mRNA [NM_001000207]	NM_001000207	293377	GO:0007186|GO:0050911|GO:0004984|GO:0016021	Rn.141786
A_44_P531675	0.0119441	4.62479	6.11295	6.27747	5.24206	7.41687	6.35039	5.30404	5.84047	6.42392	Olr1471_predicted	Rattus norvegicus olfactory receptor 1471 (predicted) (Olr1471_predicted), mRNA [NM_001000722]	NM_001000722	404974	GO:0007186|GO:0050911|GO:0004984|GO:0016021	Rn.142097
A_44_P419056	0.0119618	2.36192	3.61745	3.65852	2.24832	2.84398	2.26347	2.62419	2.76941	3.94538	Olr491_predicted	Rattus norvegicus olfactory receptor 491 (predicted) (Olr491_predicted), mRNA [NM_001000932]	NM_001000932	405252	GO:0007186|GO:0050911|GO:0004984|GO:0016021	Rn.142949
A_43_P16064	0.0121335	2.61279	2.36539	3.71442	3.66174	4.09616	3.67324	3.57351	3.46547	3.94583	Olr1696	Rattus norvegicus olfactory receptor 1696 (Olr1696), mRNA [NM_206850]	NM_206850	294158	GO:0007165|GO:0007186|GO:0007608|GO:0050896|GO:0050911|GO:0004872|GO:0004984|GO:0016020|GO:0016021	Rn.215727
A_44_P325571	0.0121728	2.11525	3.41777	4.11827	3.45814	3.77674	4.26568	4.57188	5.09176	5.82421	Olr349_predicted	Rattus norvegicus olfactory receptor 349 (predicted) (Olr349_predicted), mRNA [NM_001001019]	NM_001001019	405393	GO:0007186|GO:0050911|GO:0004984|GO:0016021	Rn.141689
A_44_P139819	0.012189	2.55796	3.78824	4.88566	4.05756	5.5764	4.35079	4.18772	4.47489	4.8825	Olr429_predicted	Rattus norvegicus olfactory receptor 429 (predicted) (Olr429_predicted), mRNA [NM_001000395]	NM_001000395	296690	GO:0007186|GO:0050911|GO:0004984|GO:0016021	Rn.143013
A_44_P552645	0.0126452	3.36529	3.50501	3.62897	3.01119	5.08667	4.02657	2.26309	2.92529	3.49436	Olr951_predicted	Rattus norvegicus olfactory receptor 951 (predicted) (Olr951_predicted), mRNA [NM_001000073]	NM_001000073	288879	GO:0007186|GO:0050911|GO:0004984|GO:0016021	Rn.143379
A_44_P262199	0.0126819	5.6391	5.00812	5.66441	5.28924	5.32919	4.73848	4.44694	5.61026	5.03024	Olr1581_predicted	Rattus norvegicus olfactory receptor 1581 (predicted) (Olr1581_predicted), mRNA [NM_001000533]	NM_001000533	364054	GO:0007186|GO:0050911|GO:0004984|GO:0016021	Rn.142345
A_44_P510528	0.0127416	4.54846	5.28363	5.58516	5.18261	4.9413	3.97525	5.40767	5.46453	6.23691	Olr1635_predicted	Rattus norvegicus olfactory receptor 1635 (predicted) (Olr1635_predicted), mRNA [NM_001000970]	NM_001000970	405325	GO:0007186|GO:0050911|GO:0004867|GO:0004984|GO:0016021	Rn.142438
A_44_P313608	0.013205	5.68995	6.42505	7.06847	6.53066	7.14501	5.19906	6.42809	6.17044	7.45749	Olr901_predicted	Rattus norvegicus olfactory receptor 901 (predicted) (Olr901_predicted), mRNA [NM_001000057]	NM_001000057	288810	GO:0007186|GO:0050911|GO:0004984|GO:0016021	Rn.138130
A_44_P557303	0.0135595	6.33191	7.26193	7.30074	6.83616	7.94369	7.41737	6.70395	7.03185	6.72999	Olr575_predicted	Rattus norvegicus olfactory receptor 575 (predicted) (Olr575_predicted), mRNA [NM_001000327]	NM_001000327	295813	GO:0007186|GO:0050911|GO:0004984|GO:0016021	Rn.142897
A_44_P433223	0.013723	6.65813	7.42371	7.32033	6.97156	7.95352	7.23206	7.2189	7.10486	7.36018	Olr247_predicted	Rattus norvegicus olfactory receptor 247 (predicted) (Olr247_predicted), mRNA [NM_001000217]	NM_001000217	293392	GO:0007186|GO:0050911|GO:0004984|GO:0016021	Rn.141776
A_44_P557273	0.0139437	2.10481	5.1076	4.32544	3.56893	4.5516	4.53993	3.86473	4.27899	4.9634	Olr1316_predicted	Rattus norvegicus olfactory receptor 1316 (predicted) (Olr1316_predicted), mRNA [NM_001000793]	NM_001000793	405077	GO:0007186|GO:0050911|GO:0004984|GO:0016021	Rn.143481
A_44_P189393	0.0139832	5.40977	6.48171	6.64746	5.74084	7.54812	6.64697	5.79272	6.4538	6.17827	Olr1230_predicted	Rattus norvegicus olfactory receptor 1230 (predicted) (Olr1230_predicted), mRNA [NM_001000595]	NM_001000595	367060	GO:0007186|GO:0050911|GO:0004984|GO:0016021	Rn.143539
A_44_P266908	0.0147687	2.02411	2.69009	3.47044	3.14677	3.17013	2.7452	3.33647	3.72133	3.72493	Olr143_predicted	Rattus norvegicus olfactory receptor 143 (predicted) (Olr143_predicted), mRNA [NM_001000163]	NM_001000163	293281	GO:0007186|GO:0050911|GO:0004984|GO:0016021	Rn.141855
A_44_P468224	0.0150939	3.32047	3.01118	4.27525	3.66671	5.39969	4.82724	4.26144	4.20277	4.03945	Olr1394_predicted	Rattus norvegicus olfactory receptor 1394 (predicted) (Olr1394_predicted), mRNA [NM_001001091]	NM_001001091	405985	GO:0007186|GO:0050911|GO:0004984|GO:0016021	Rn.142172
A_44_P391134	0.0160633	4.03339	4.67259	4.21108	4.37805	5.47674	4.83547	3.59017	3.9481	4.26482	Olr1365_predicted	Rattus norvegicus olfactory receptor 1365 (predicted) (Olr1365_predicted), mRNA [NM_214824]	NM_214824	287081	GO:0007186|GO:0050911|GO:0004984|GO:0016021	Rn.142201
A_44_P374756	0.0163055	3.24135	5.00669	5.14372	4.59414	5.65276	5.24531	4.2556	4.80469	4.66277	Olr1540_predicted	Rattus norvegicus olfactory receptor 1540 (predicted) (Olr1540_predicted), mRNA [NM_001001383]	NM_001001383	363762	GO:0007186|GO:0050911|GO:0004984|GO:0016021	Rn.142268
A_44_P512906	0.0165629	6.37588	7.51407	7.64231	7.04059	8.47415	7.21973	6.72385	7.1118	7.98711	Olr756_predicted	Rattus norvegicus olfactory receptor 756 (predicted) (Olr756_predicted), mRNA [NM_001000614]	NM_001000614	404803	GO:0007186|GO:0050911|GO:0004984|GO:0016021	Rn.142768
A_44_P391085	0.0165941	2.55475	3.51013	3.86401	3.93964	3.89692	3.51901	3.98443	3.73418	4.59235	Olr1126_predicted	Rattus norvegicus olfactory receptor 1126 (predicted) (Olr1126_predicted), mRNA [NM_001000880]	NM_001000880	405179	GO:0007186|GO:0050911|GO:0004984|GO:0016021	Rn.143609
A_44_P130380	0.0176871	2.83803	3.63588	5.09275	4.21589	4.09876	3.5773	4.44674	3.99661	5.00417	Olr1250_predicted	Rattus norvegicus olfactory receptor 1250 (predicted) (Olr1250_predicted), mRNA [NM_001000806]	NM_001000806	405092	GO:0007186|GO:0050911|GO:0004984|GO:0016021	Rn.143520
A_44_P503326	0.0181346	3.26821	5.55416	5.82024	5.21432	5.3887	5.97992	4.70251	5.08849	5.88601	Olr486_predicted	Rattus norvegicus olfactory receptor 486 (predicted) (Olr486_predicted), mRNA [NM_001000682]	NM_001000682	404887	GO:0007186|GO:0050911|GO:0004984|GO:0016021	Rn.142952
A_44_P545605	0.0183784	3.46649	4.64173	4.75349	4.28391	5.0416	3.39272	4.00565	3.84972	5.20552	Olr462_predicted	Rattus norvegicus olfactory receptor 462 (predicted) (Olr462_predicted), mRNA [NM_001000295]	NM_001000295	295732	GO:0007186|GO:0050911|GO:0004984|GO:0016021	Rn.142973
A_44_P165653	0.0188099	3.00018	4.00072	3.91342	3.53229	4.99027	4.79161	3.75941	3.91204	4.06882	Olr576_predicted	Rattus norvegicus olfactory receptor 576 (predicted) (Olr576_predicted), mRNA [NM_001000328]	NM_001000328	295814	GO:0007186|GO:0050911|GO:0004984|GO:0016021	Rn.142896
A_44_P278479	0.0192356	2.42661	2.20408	3.97507	3.30808	4.62917	4.18289	3.39138	3.73575	3.98034	Olr1084_predicted	Rattus norvegicus olfactory receptor 1084 (predicted) (Olr1084_predicted), mRNA [NM_001000709]	NM_001000709	404958	GO:0007186|GO:0050911|GO:0004984|GO:0016021	Rn.143334
A_44_P397952	0.0193195	5.85976	6.80662	6.72144	6.22285	7.76377	6.46259	6.01765	6.67058	6.81255	Olr1691_predicted	Rattus norvegicus olfactory receptor 1691 (predicted) (Olr1691_predicted), mRNA [NM_001000273]	NM_001000273	294161	GO:0007186|GO:0050911|GO:0004984|GO:0016021	Rn.142686
A_44_P360600	0.0197436	1.89897	3.17738	3.88953	3.4353	4.31627	3.43761	3.62826	3.59073	4.13745	Olr803_predicted	Rattus norvegicus olfactory receptor 803 (predicted) (Olr803_predicted), mRNA [NM_001000853]	NM_001000853	405143	GO:0007186|GO:0050911|GO:0004984|GO:0016021	Rn.143119
A_44_P489380	0.0200812	3.35464	4.77692	5.56128	4.13686	6.34084	5.15713	4.15229	4.57866	5.33443	Olr69_predicted	Rattus norvegicus olfactory receptor 69 (predicted) (Olr69_predicted), mRNA [NM_001001280]	NM_001001280	365326	GO:0007186|GO:0050911|GO:0004984|GO:0016021	Rn.141914
A_44_P205704	0.0204397	2.80742	3.46241	2.46105	2.20881	3.98101	3.08073	2.20449	2.46663	2.86848	Olr1437_predicted	Rattus norvegicus olfactory receptor 1437 (predicted) (Olr1437_predicted), mRNA [NM_001000015]	NM_001000015	287325	GO:0007186|GO:0050911|GO:0004984|GO:0016021	Rn.142136
A_44_P104737	0.0204834	3.75511	5.52862	5.95955	5.19923	6.37624	5.8547	5.20969	5.39721	5.39464	Olr410_predicted	Rattus norvegicus olfactory receptor 410 (predicted) (Olr410_predicted), mRNA [NM_001000969]	NM_001000969	405322	GO:0007186|GO:0050911|GO:0001584|GO:0004984|GO:0016021	Rn.143029
A_44_P536192	0.0209221	4.68803	5.78924	6.2601	5.7798	6.16494	4.73999	5.57251	5.20585	6.67615	Olr704_predicted	Rattus norvegicus olfactory receptor 704 (predicted) (Olr704_predicted), mRNA [NM_001000626]	NM_001000626	404818	GO:0007186|GO:0050911|GO:0004984|GO:0005529|GO:0016021	Rn.142809
A_44_P519978	0.021017	2.54047	4.06688	4.73617	4.06197	3.34099	3.39815	4.52528	4.27238	5.45061	Olr544_predicted	Rattus norvegicus olfactory receptor 544 (predicted) (Olr544_predicted), mRNA [NM_001001052]	NM_001001052	405940	GO:0007186|GO:0050911|GO:0004984|GO:0016021	Rn.142915
A_44_P536210	0.0220329	4.92504	5.80694	6.26257	5.51211	5.62158	4.16555	5.29486	5.70979	6.47594	Olr110_predicted	Rattus norvegicus olfactory receptor 110 (predicted) (Olr110_predicted), mRNA [NM_001000743]	NM_001000743	405007	GO:0007186|GO:0050911|GO:0004984|GO:0016021	Rn.141881
A_44_P111754	0.0221264	3.37947	4.17393	4.56072	4.16115	5.06115	3.33233	3.63848	3.71674	4.51434	Olr1405_predicted	Rattus norvegicus olfactory receptor 1405 (predicted) (Olr1405_predicted), mRNA [NM_001001012]	NM_001001012	405386	GO:0007186|GO:0050911|GO:0004984|GO:0016021	Rn.142165
A_44_P365351	0.0222229	2.97615	3.63591	4.27974	3.72821	6.37931	5.13522	4.28476	4.15521	4.3791	Olr1346	Rattus norvegicus olfactory receptor 1346 (Olr1346), mRNA [NM_001000520]	NM_001000520	316633	GO:0007165|GO:0007186|GO:0007608|GO:0050896|GO:0050911|GO:0004872|GO:0004984|GO:0016020|GO:0016021	Rn.110764
A_44_P243037	0.0226374	5.91777	7.21385	7.36356	6.68842	7.65933	7.92573	7.47303	7.84097	8.44671	Olr1657_predicted	Rattus norvegicus olfactory receptor 1657 (predicted) (Olr1657_predicted), mRNA [NM_001000536]	NM_001000536	364726	GO:0007186|GO:0050911|GO:0004984|GO:0016021	Rn.142507
A_44_P501005	0.0236692	4.68299	5.55049	5.69863	5.46518	5.57247	5.09569	5.89011	5.70197	6.58782	Olr323_predicted	Rattus norvegicus olfactory receptor 323 (predicted) (Olr323_predicted), mRNA [NM_001000245]	NM_001000245	293761	GO:0007186|GO:0050911|GO:0004984|GO:0016021	Rn.141707
A_44_P358308	0.0236977	2.82554	4.65307	4.88566	4.4057	4.28788	3.40541	4.02527	4.06698	5.23206	Olr530_predicted	Rattus norvegicus olfactory receptor 530 (predicted) (Olr530_predicted), mRNA [NM_001001376]	NM_001001376	295786	GO:0007186|GO:0050911|GO:0004984|GO:0016021	Rn.142926
A_44_P472855	0.0240278	3.27648	4.61367	4.52389	4.42237	5.74967	5.94351	3.92353	5.32034	5.46142	Olr1279_predicted	Rattus norvegicus olfactory receptor 1279 (predicted) (Olr1279_predicted), mRNA [NM_001000961]	NM_001000961	405313	GO:0007186|GO:0050911|GO:0004984|GO:0016021	Rn.143503
A_44_P151574	0.0243873	6.89282	7.86177	8.105	7.54628	8.61216	7.58082	7.44405	7.79622	8.33852	Olr1401_predicted	Rattus norvegicus olfactory receptor 1401 (predicted) (Olr1401_predicted), mRNA [NM_001000003]	NM_001000003	287247	GO:0007186|GO:0050911|GO:0004984|GO:0016021	Rn.142166
A_44_P351275	0.0248429	2.61008	3.08625	4.66249	3.27978	4.66235	3.85186	3.40286	3.84168	4.20478	Olr1765_predicted	Rattus norvegicus olfactory receptor 1765 (predicted) (Olr1765_predicted), mRNA [NM_001000489]	NM_001000489	302821	GO:0007186|GO:0050911|GO:0004984|GO:0016021	Rn.143700
A_44_P550263	0.0248854	5.65628	6.32719	6.56769	6.20033	7.45718	6.11022	6.23613	5.93157	7.17736	Olr1720_predicted	Rattus norvegicus olfactory receptor 1720 (predicted) (Olr1720_predicted), mRNA [NM_001001116]	NM_001001116	406015	GO:0007186|GO:0050911|GO:0004984|GO:0016021	Rn.142671
A_44_P257400	0.0249274	3.69666	4.05083	4.80864	4.60358	3.8727	3.59861	4.41774	3.62472	4.70853	Olr1704_predicted	Rattus norvegicus olfactory receptor 1704 (predicted) (Olr1704_predicted), mRNA [NM_001000271]	NM_001000271	294155	GO:0007186|GO:0050911|GO:0004984|GO:0016021	Rn.142677
A_44_P153891	0.0262754	2.5866	3.32723	3.80666	3.17595	3.35161	2.54	3.96368	4.09842	4.48588	Olr878_predicted	Rattus norvegicus olfactory receptor 878 (predicted) (Olr878_predicted), mRNA [NM_001000497]	NM_001000497	304610	GO:0007186|GO:0050911|GO:0004984|GO:0016021	Rn.143406
A_44_P153825	0.0266327	4.89716	5.83077	5.85508	5.17701	6.79713	5.84024	4.66264	5.34411	5.13837	Olr830_predicted	Rattus norvegicus olfactory receptor 830 (predicted) (Olr830_predicted), mRNA [NM_001000900]	NM_001000900	405210	GO:0007186|GO:0050911|GO:0004984|GO:0016021	Rn.143080
A_44_P423715	0.0271776	3.391	3.76131	4.01953	3.64645	2.81365	2.96108	3.49457	3.24052	4.39954	Olr826_predicted	Rattus norvegicus olfactory receptor 826 (predicted) (Olr826_predicted), mRNA [NM_001000903]	NM_001000903	405213	GO:0007165|GO:0007186|GO:0007608|GO:0050896|GO:0050911|GO:0004872|GO:0004984|GO:0016020|GO:0016021	Rn.143084
A_44_P332568	0.0286249	7.07737	7.6239	7.22419	7.63773	6.48677	7.12268	7.60915	7.88372	8.33962	Olr1381_predicted	Rattus norvegicus olfactory receptor 1381 (predicted) (Olr1381_predicted), mRNA [NM_001000523]	NM_001000523	363549	GO:0007186|GO:0050911|GO:0004984|GO:0016021	Rn.142191
A_44_P194029	0.0292995	2.66827	5.07893	5.32342	4.50799	5.23317	5.8913	4.56806	5.10573	5.46742	Olr799_predicted	Rattus norvegicus olfactory receptor 799 (predicted) (Olr799_predicted), mRNA [NM_001000854]	NM_001000854	405144	GO:0007186|GO:0050911|GO:0004984|GO:0016021	Rn.143125
A_44_P348912	0.0300544	2.34374	2.9202	3.46267	3.26243	3.03616	2.39503	3.01273	3.19356	3.53642	Olr260_predicted	Rattus norvegicus olfactory receptor 260 (predicted) (Olr260_predicted), mRNA [NM_001000946]	NM_001000946	405290	GO:0007186|GO:0050911|GO:0004984|GO:0016021	Rn.141771
A_44_P189329	0.0302561	2.86527	3.08358	3.41409	3.19806	4.21519	3.75725	3.54805	3.8189	3.36688	Olr1225_predicted	Rattus norvegicus olfactory receptor 1225 (predicted) (Olr1225_predicted), mRNA [NM_001001083]	NM_001001083	405974	GO:0007186|GO:0050911|GO:0004984|GO:0016021	Rn.143543
A_44_P435697	0.0308058	3.34451	4.74242	5.26308	4.69446	6.68777	5.86985	4.6442	5.13273	4.80682	Olr1223_predicted	Rattus norvegicus olfactory receptor 1223 (predicted) (Olr1223_predicted), mRNA [NM_001000441]	NM_001000441	300549	GO:0007186|GO:0050911|GO:0004984|GO:0016021	Rn.143544
A_44_P341952	0.0311963	2.17248	3.24425	3.11492	2.2396	3.17476	2.28601	2.22335	2.67341	4.04937	Olr1568_predicted	Rattus norvegicus olfactory receptor 1568 (predicted) (Olr1568_predicted), mRNA [NM_001000532]	NM_001000532	363826	GO:0007186|GO:0050911|GO:0004984|GO:0016021	Rn.142228
A_44_P186973	0.0320026	4.94359	6.25216	5.89589	4.90126	7.26093	5.55786	4.79715	5.26674	6.48591	Olr417_predicted	Rattus norvegicus olfactory receptor 417 (predicted) (Olr417_predicted), mRNA [NM_001000388]	NM_001000388	296679	GO:0007186|GO:0050911|GO:0003676|GO:0004984|GO:0008270|GO:0005622|GO:0016021	Rn.143024
A_44_P144316	0.033084	2.77836	4.45934	5.03227	4.39652	6.07139	5.03541	4.05926	4.56828	4.71982	Olr1470	Rattus norvegicus olfactory receptor 1470 (Olr1470), mRNA [NM_001000723]	NM_001000723	404975	GO:0007165|GO:0007186|GO:0007608|GO:0050896|GO:0050911|GO:0004872|GO:0004984|GO:0016020|GO:0016021	Rn.129823
A_44_P515305	0.0349117	5.38859	6.73043	6.72391	6.24569	6.68106	5.11223	6.18283	5.72477	7.41905	Olr120_predicted	Rattus norvegicus olfactory receptor 120 (predicted) (Olr120_predicted), mRNA [NM_001000154]	NM_001000154	293256	GO:0007186|GO:0050911|GO:0004984|GO:0016021	Rn.141874
A_44_P153879	0.0354609	3.15241	5.38805	5.19485	4.53586	4.41959	3.705	4.41304	4.38617	5.8591	Olr1505_predicted	Rattus norvegicus olfactory receptor 1505 (predicted) (Olr1505_predicted), mRNA [NM_001000032]	NM_001000032	287506	GO:0007186|GO:0050911|GO:0004984|GO:0016021	Rn.142081
A_44_P505835	0.0356342	2.85316	3.16993	5.096	4.33133	4.10363	3.81873	4.14611	4.53556	5.31277	Olr1463_predicted	Rattus norvegicus olfactory receptor 1463 (predicted) (Olr1463_predicted), mRNA [NM_001000023]	NM_001000023	287363	GO:0007186|GO:0050911|GO:0004984|GO:0016021	Rn.142115
A_44_P346513	0.0358219	4.97471	5.89909	5.93868	5.74627	5.86106	5.29562	5.68328	5.30089	7.19803	Olr398_predicted	Rattus norvegicus olfactory receptor 398 (predicted) (Olr398_predicted), mRNA [NM_001000830]	NM_001000830	405119	GO:0007186|GO:0050911|GO:0004984|GO:0016021	Rn.143040
A_44_P158659	0.0362903	7.02537	7.60818	7.70861	7.88776	8.34199	6.72981	7.65875	7.4122	8.52981	Olr213_predicted	Rattus norvegicus olfactory receptor 213 (predicted) (Olr213_predicted), mRNA [NM_001000735]	NM_001000735	404994	GO:0007186|GO:0050911|GO:0004984|GO:0016021	Rn.141801
A_43_P16377	0.0363897	3.32599	4.20793	4.29419	3.62886	5.50957	4.69199	4.32464	4.54824	4.25509	Olr1226	Rattus norvegicus olfactory receptor 1226 (Olr1226), mRNA [NM_001000442]	NM_001000442	300551	GO:0007186|GO:0050911|GO:0004872|GO:0004984|GO:0016021	Rn.109772
A_44_P194079	0.0367407	2.93387	4.07187	3.84123	2.93546	3.25536	2.62601	3.42084	2.87456	4.39863	Olr1057_predicted	Rattus norvegicus olfactory receptor 1057 (predicted) (Olr1057_predicted), mRNA [NM_001000072]	NM_001000072	288866	GO:0007186|GO:0050911|GO:0004984|GO:0016021	Rn.143353
A_44_P208067	0.0367969	4.25518	4.62323	5.02902	4.5516	5.14235	5.94664	5.42892	5.58191	5.30032	Olr153_predicted	Rattus norvegicus olfactory receptor 153 (predicted) (Olr153_predicted), mRNA [NM_001000167]	NM_001000167	293301	GO:0007186|GO:0050911|GO:0004984|GO:0016021	Rn.141849
A_44_P116381	0.0376269	5.54392	6.10226	6.69355	6.21675	5.87023	5.05586	6.51797	5.89497	7.55851	Olr687_predicted	Rattus norvegicus olfactory receptor 687 (predicted) (Olr687_predicted), mRNA [NM_001000356]	NM_001000356	295892	GO:0007186|GO:0050911|GO:0004984|GO:0016021	Rn.142820
A_44_P494061	0.0383642	4.71118	5.42255	5.96296	5.4936	6.37107	4.4777	5.33773	5.30082	6.3967	Olr450_predicted	Rattus norvegicus olfactory receptor 450 (predicted) (Olr450_predicted), mRNA [NM_001000288]	NM_001000288	295721	GO:0007186|GO:0050911|GO:0004984|GO:0016021	Rn.142981
A_43_P16374	0.039025	3.50033	5.0975	5.52632	4.55035	4.63068	4.60672	4.84826	5.58812	6.06212	Tpcr12	PREDICTED: Rattus norvegicus putative olfactory receptor (Tpcr12), mRNA [XM_001070532]	XM_001070532	641659	GO:0007165|GO:0007186|GO:0007608|GO:0050896|GO:0004872|GO:0004984|GO:0016020|GO:0016021
A_44_P245443	0.0390564	2.81643	4.76321	4.83488	4.45547	5.95199	5.60483	4.65784	5.08431	5.21805	Olr482_predicted	Rattus norvegicus olfactory receptor 482 (predicted) (Olr482_predicted), mRNA [NM_001000561]	NM_001000561	366099	GO:0007186|GO:0050911|GO:0004984|GO:0016021	Rn.142956
A_44_P555042	0.0408487	8.43605	9.12154	8.91119	8.95092	9.67039	9.47454	8.59712	8.95362	9.05852	Olr157_predicted	Rattus norvegicus olfactory receptor 157 (predicted) (Olr157_predicted), mRNA [NM_001000169]	NM_001000169	293304	GO:0007186|GO:0050911|GO:0004984|GO:0016021	Rn.141846
A_44_P236001	0.041082	5.65086	6.19424	6.51206	5.95002	7.03361	6.59065	6.118	6.43405	7.01038	Olr715_predicted	Rattus norvegicus olfactory receptor 715 (predicted) (Olr715_predicted), mRNA [NM_001000623]	NM_001000623	404815	GO:0007186|GO:0050911|GO:0004984|GO:0016021	Rn.142800
A_44_P266892	0.0417337	2.8499	2.71994	4.86048	3.52862	5.82912	4.88873	4.72473	4.19309	3.69839	Olr224_predicted	Rattus norvegicus olfactory receptor 224 (predicted) (Olr224_predicted), mRNA [NM_001000553]	NM_001000553	365342	GO:0007186|GO:0050911|GO:0004984|GO:0016021	Rn.141791
A_44_P388813	0.0432127	5.66589	6.19306	6.88339	6.07327	5.24708	5.76317	6.20354	6.38084	6.93235	Olr11_predicted	Rattus norvegicus olfactory receptor 11 (predicted) (Olr11_predicted), mRNA [NM_001000114]	NM_001000114	293070	GO:0007186|GO:0050911|GO:0004984|GO:0016021	Rn.141955
A_44_P259828	0.0436246	2.25876	3.5483	3.46678	2.92943	2.91993	2.2378	2.75594	3.31806	3.75555	Olr344_predicted	Rattus norvegicus olfactory receptor 344 (predicted) (Olr344_predicted), mRNA [NM_001001043]	NM_001001043	405929	GO:0007186|GO:0050911|GO:0004984|GO:0016021	Rn.145383
A_44_P273888	0.0444203	5.71653	6.05803	6.13401	5.71392	7.23317	6.29567	5.61686	5.98364	6.6545	Olr786_predicted	Rattus norvegicus olfactory receptor 786 (predicted) (Olr786_predicted), mRNA [NM_001000916]	NM_001000916	405231	GO:0007186|GO:0050911|GO:0004984|GO:0016021	Rn.142745
A_44_P138276	0.0461451	5.17037	5.50871	6.27265	5.91812	6.20245	4.95375	5.65099	5.41274	6.59071	Olr1102_predicted	PREDICTED: Rattus norvegicus olfactory receptor 1102 (predicted) (Olr1102_predicted), mRNA [XM_235620]		300194	GO:0007186|GO:0050911|GO:0004984|GO:0016021
A_44_P353556	0.0462187	5.06333	6.19914	6.13352	5.4803	7.36612	5.35619	4.54376	5.00629	5.68702	Olr404_predicted	Rattus norvegicus olfactory receptor 404 (predicted) (Olr404_predicted), mRNA [NM_001000382]	NM_001000382	296667	GO:0007186|GO:0050911|GO:0004984|GO:0016021	Rn.143034
A_44_P339626	0.046569	5.96556	6.53888	6.81175	6.90127	7.05836	5.96949	6.48105	6.42659	7.16237	Olr1475_predicted	Rattus norvegicus olfactory receptor 1475 (predicted) (Olr1475_predicted), mRNA [NM_001000027]	NM_001000027	287487	GO:0007186|GO:0050911|GO:0004984|GO:0016021	Rn.142094
A_44_P351289	0.0471645	5.3669	6.25374	6.60346	5.97659	6.24128	5.22841	6.23611	6.01992	7.1901	Olr1368_predicted	Rattus norvegicus olfactory receptor 1368 (predicted) (Olr1368_predicted), mRNA [NM_214825]	NM_214825	287082	GO:0007186|GO:0050911|GO:0004984|GO:0016021	Rn.142200
A_44_P461231	0.0481181	3.38494	4.26257	4.89742	4.01834	5.9569	4.90849	4.72401	4.34101	4.86345	Olr774_predicted	Rattus norvegicus olfactory receptor 774 (predicted) (Olr774_predicted), mRNA [NM_001000918]	NM_001000918	405233	GO:0007186|GO:0050911|GO:0004984|GO:0016021	Rn.142756
A_44_P280850	0.0494747	2.78166	2.87874	3.17037	2.80038	3.94514	3.48601	2.78508	2.59086	2.98063	Olr869_predicted	Rattus norvegicus olfactory receptor 869 (predicted) (Olr869_predicted), mRNA [NM_001000413]	NM_001000413	298478	GO:0007186|GO:0050911|GO:0004984|GO:0016021	Rn.143171
A_44_P304159	0.0497074	4.15298	4.63539	4.97428	4.81457	5.38043	4.0129	4.43629	4.61367	5.47731	Olr588_predicted	Rattus norvegicus olfactory receptor 588 (predicted) (Olr588_predicted), mRNA [NM_001000329]	NM_001000329	295822	GO:0007165|GO:0007186|GO:0050911|GO:0004984|GO:0005887|GO:0016021	Rn.142887
A_44_P118752	0.050892	2.31783	2.11162	3.54206	3.16751	3.46179	3.40998	2.95854	3.36973	3.89954	Olr241_predicted	Rattus norvegicus olfactory receptor 241 (predicted) (Olr241_predicted), mRNA [NM_001000734]	NM_001000734	404992	GO:0007186|GO:0050911|GO:0004984|GO:0016021	Rn.141781
A_44_P402604	0.0510739	4.02046	5.21782	5.66108	4.74734	6.10061	5.03894	4.90059	5.29804	5.68303	Olr710_predicted	Rattus norvegicus olfactory receptor 710 (predicted) (Olr710_predicted), mRNA [NM_001000571]	NM_001000571	366113	GO:0007186|GO:0050911|GO:0004984|GO:0005529|GO:0016021	Rn.142805
A_44_P262154	0.0515259	6.67056	7.07699	7.52642	6.57844	8.79116	6.98248	6.28041	6.98123	7.57197	Olr1392_predicted	Rattus norvegicus olfactory receptor 1392 (predicted) (Olr1392_predicted), mRNA [NM_001001090]	NM_001001090	405984	GO:0007186|GO:0050911|GO:0004984|GO:0016021	Rn.142174
A_44_P505793	0.0516073	2.67604	3.86672	3.38732	3.08526	4.96994	3.75786	2.93407	3.70066	3.81791	Olr611_predicted	Rattus norvegicus olfactory receptor 611 (predicted) (Olr611_predicted), mRNA [NM_001000926]	NM_001000926	405245	GO:0007186|GO:0050911|GO:0004984|GO:0016021	Rn.142871
A_44_P360650	0.0520265	3.88782	4.69367	5.17445	4.52569	4.82926	3.5899	4.5525	4.74553	5.52161	Olr1058_predicted	Rattus norvegicus olfactory receptor 1058 (predicted) (Olr1058_predicted), mRNA [NM_001000066]	NM_001000066	288832	GO:0007186|GO:0050911|GO:0004984|GO:0016021	Rn.143352
A_44_P543137	0.0527925	2.1059	2.99691	3.99889	3.26074	3.38503	3.29036	3.69477	3.66839	4.54795	Olr824_predicted	Rattus norvegicus olfactory receptor 824 (predicted) (Olr824_predicted), mRNA [NM_001000905]	NM_001000905	405215	GO:0007186|GO:0050911|GO:0004984|GO:0016021	Rn.143086
A_44_P482413	0.0536295	6.04675	6.76796	7.0362	6.60198	6.94611	5.90179	6.40963	6.20185	7.65113	Olr725_predicted	Rattus norvegicus olfactory receptor 725 (predicted) (Olr725_predicted), mRNA [NM_001000514]	NM_001000514	311180	GO:0007186|GO:0050911|GO:0004984|GO:0016021	Rn.142792
A_44_P102465	0.0545329	1.89847	4.05991	4.73852	4.48521	5.51187	4.97744	3.95402	4.28352	4.73375	Olr1107_predicted	Rattus norvegicus olfactory receptor 1107 (predicted) (Olr1107_predicted), mRNA [NM_001000424]	NM_001000424	300202	GO:0007165|GO:0007186|GO:0007608|GO:0050896|GO:0050911|GO:0004872|GO:0004984|GO:0016020|GO:0016021	Rn.143286
A_44_P259882	0.0547153	2.67833	2.83644	4.00195	4.88691	5.4084	5.88965	4.54997	5.35075	5.17948	Olr448_predicted	Rattus norvegicus olfactory receptor 448 (predicted) (Olr448_predicted), mRNA [NM_001000287]	NM_001000287	295720	GO:0007186|GO:0050911|GO:0004984|GO:0016021	Rn.142982
A_44_P322335	0.0552502	3.16321	4.32456	4.65852	4.16336	5.46028	4.93348	3.92695	4.47544	4.64768	Olr1654_predicted	Rattus norvegicus olfactory receptor 1654 (predicted) (Olr1654_predicted), mRNA [NM_021860]	NM_021860	60451	GO:0007165|GO:0007186|GO:0007608|GO:0050896|GO:0004872|GO:0004984|GO:0016020|GO:0016021	Rn.138118
A_44_P374718	0.0579793	2.43439	3.38293	2.38503	2.94037	2.87929	2.63623	3.86534	3.69453	3.93368	Olr1587_predicted	Rattus norvegicus olfactory receptor 1587 (predicted) (Olr1587_predicted), mRNA [NM_001000913]	NM_001000913	405224	GO:0007186|GO:0050911|GO:0004984|GO:0016021	Rn.122838
A_44_P121127	0.05811	2.31391	2.20577	4.45033	3.10905	3.42978	3.18981	2.74513	3.57692	3.80929	Olr852_predicted	Rattus norvegicus olfactory receptor 852 (predicted) (Olr852_predicted), mRNA [NM_001000399]	NM_001000399	298039	GO:0007186|GO:0050911|GO:0004984|GO:0016021	Rn.143202
A_44_P311216	0.0581472	3.22282	4.96232	5.06966	4.37717	5.32927	5.19785	4.58248	4.91815	5.8348	Olr801_predicted	Rattus norvegicus olfactory receptor 801 (predicted) (Olr801_predicted), mRNA [NM_001001004]	NM_001001004	405372	GO:0007186|GO:0050911|GO:0004984|GO:0016021	Rn.143121
A_44_P487003	0.0583442	3.87134	4.34992	4.96127	4.74515	6.20065	5.60468	4.62958	4.95451	4.8734	Olr807_predicted	Rattus norvegicus olfactory receptor 807 (predicted) (Olr807_predicted), mRNA [NM_001000851]	NM_001000851	405141	GO:0007165|GO:0007186|GO:0050911|GO:0004984|GO:0005887|GO:0016021	Rn.143115
A_44_P163290	0.0589278	4.93438	5.85479	6.32869	5.66	5.53251	4.21997	5.81285	5.17119	6.72693	Olr691_predicted	Rattus norvegicus olfactory receptor 691 (predicted) (Olr691_predicted), mRNA [NM_001000630]	NM_001000630	404822	GO:0007186|GO:0050911|GO:0004984|GO:0016021	Rn.142817
A_44_P102438	0.0591339	4.71425	5.12728	6.16456	5.42798	5.46225	4.75474	5.35989	5.14437	6.65579	Olr319_predicted	Rattus norvegicus olfactory receptor 319 (predicted) (Olr319_predicted), mRNA [NM_001000506]	NM_001000506	309222	GO:0007186|GO:0050911|GO:0004984|GO:0016021	Rn.141710
A_44_P198648	0.0604665	2.32055	3.23526	3.48474	3.67527	3.23416	2.68276	3.42776	3.38552	4.04309	Olr1323_predicted	Rattus norvegicus olfactory receptor 1323 (predicted) (Olr1323_predicted), mRNA [NM_001000472]	NM_001000472	300624	GO:0007186|GO:0050911|GO:0004984|GO:0016021	Rn.143476
A_44_P142058	0.0625604	3.4235	3.5586	3.62023	2.95537	5.28869	4.2537	3.21758	3.34474	3.78173	Olr1218_predicted	Rattus norvegicus olfactory receptor 1218 (predicted) (Olr1218_predicted), mRNA [NM_001000488]	NM_001000488	302087	GO:0007186|GO:0050911|GO:0004984|GO:0016021	Rn.143548
A_44_P419069	0.0637439	5.06652	5.47893	5.97589	5.90265	5.55811	4.80701	5.76822	5.59146	6.7291	Olr235_predicted	Rattus norvegicus olfactory receptor 235 (predicted) (Olr235_predicted), mRNA [NM_001000209]	NM_001000209	293381	GO:0007186|GO:0050911|GO:0004984|GO:0016021	Rn.141784
A_44_P412075	0.0639817	2.05901	5.24943	3.84544	3.47735	3.90795	3.91804	3.26761	3.71392	4.09124	Olr484_predicted	Rattus norvegicus olfactory receptor 484 (predicted) (Olr484_predicted), mRNA [NM_001000306]	NM_001000306	295750	GO:0007186|GO:0050911|GO:0004984|GO:0016021	Rn.142954
A_44_P311225	0.0652998	5.36576	6.95125	6.46468	6.30944	7.90556	6.58438	5.1224	5.67565	5.42802	Olr1117_predicted	Rattus norvegicus olfactory receptor 1117 (predicted) (Olr1117_predicted), mRNA [NM_001000884]	NM_001000884	405183	GO:0007186|GO:0050911|GO:0004984|GO:0016021	Rn.143616
A_44_P219699	0.0653534	4.51085	5.57832	5.95182	5.46185	6.07955	5.82905	5.27503	5.4337	5.51903	Olr749_predicted	Rattus norvegicus olfactory receptor 749 (predicted) (Olr749_predicted), mRNA [NM_001000615]	NM_001000615	404804	GO:0007186|GO:0050911|GO:0004984|GO:0016021	Rn.142773
A_44_P458961	0.0677232	3.53913	3.90811	3.96099	3.55139	3.87571	3.13773	3.58504	3.34135	4.98219	Olr470_predicted	Rattus norvegicus olfactory receptor 470 (predicted) (Olr470_predicted), mRNA [NM_001000300]	NM_001000300	295741	GO:0007186|GO:0050911|GO:0004984|GO:0016021	Rn.142966
A_44_P369925	0.0697527	3.16319	3.89621	4.32545	4.01845	4.82449	2.94699	3.77099	3.72136	4.78811	Olr1162_predicted	Rattus norvegicus olfactory receptor 1162 (predicted) (Olr1162_predicted), mRNA [NM_001000870]	NM_001000870	405167	GO:0007186|GO:0050911|GO:0004984|GO:0016021	Rn.143587
A_44_P280840	0.0699388	6.75497	7.33399	7.45683	7.40968	7.30501	6.76683	7.56099	7.09811	8.05566	Olr1509_predicted	Rattus norvegicus olfactory receptor 1509 (predicted) (Olr1509_predicted), mRNA [NM_001000528]	NM_001000528	363642	GO:0007186|GO:0050911|GO:0004984|GO:0016021	Rn.142079
A_44_P184599	0.0701888	5.9046	6.47929	7.09421	6.62899	6.33052	5.45178	6.43367	6.09822	7.55371	Olr137_predicted	Rattus norvegicus olfactory receptor 137 (predicted) (Olr137_predicted), mRNA [NM_001001283]	NM_001001283	405003	GO:0007186|GO:0050911|GO:0004984|GO:0016021	Rn.141860
A_44_P118734	0.0710368	6.40156	7.45104	7.46313	6.91545	7.1755	6.35454	6.77105	7.24225	7.84091	Olr95_predicted	Rattus norvegicus olfactory receptor 95 (predicted) (Olr95_predicted), mRNA [NM_001001024]	NM_001001024	405909	GO:0007186|GO:0050911|GO:0004984|GO:0016021	Rn.141892
A_44_P540785	0.072541	2.01769	3.95174	3.42995	3.20183	5.21822	3.73853	3.07616	3.03346	3.7085	Olr326_predicted	Rattus norvegicus olfactory receptor 326 (predicted) (Olr326_predicted), mRNA [NM_001000248]	NM_001000248	293764	GO:0007186|GO:0007608|GO:0050911|GO:0004984|GO:0016021	Rn.141704
A_44_P337207	0.0726961	3.52234	4.1961	4.78163	4.61418	4.36496	3.47879	4.25458	4.23875	5.30231	Olr168_predicted	Rattus norvegicus olfactory receptor 168 (predicted) (Olr168_predicted), mRNA [NM_001000174]	NM_001000174	293315	GO:0007186|GO:0050911|GO:0004984|GO:0016021	Rn.141836
A_44_P440372	0.0745419	2.4619	3.32052	3.87081	3.35754	4.02665	2.44447	3.52477	3.78866	4.34826	Olr1024_predicted	Rattus norvegicus olfactory receptor 1024 (predicted) (Olr1024_predicted), mRNA [NM_001000068]	NM_001000068	288851	GO:0007186|GO:0050911|GO:0004984|GO:0016021	Rn.143359
A_44_P374771	0.075925	2.72293	3.87448	3.59541	3.00246	4.33846	2.65674	3.54703	3.53854	4.57573	Olr848_predicted	Rattus norvegicus olfactory receptor 848 (predicted) (Olr848_predicted), mRNA [NM_001000402]	NM_001000402	298044	GO:0007186|GO:0050911|GO:0004984|GO:0016021	Rn.143205
A_44_P377024	0.0793409	2.95074	2.26761	4.14066	3.7014	5.18166	4.61026	3.44143	4.30582	4.22284	Olr675_predicted	Rattus norvegicus olfactory receptor 675 (predicted) (Olr675_predicted), mRNA [NM_001000632]	NM_001000632	404825	GO:0007186|GO:0050911|GO:0004984|GO:0016021	Rn.142827
A_44_P325589	0.0833341	5.61297	6.05776	6.64317	6.18738	6.24192	5.34108	6.2722	5.90131	7.192	Olr164_predicted	Rattus norvegicus olfactory receptor 164 (predicted) (Olr164_predicted), mRNA [NM_001000737]	NM_001000737	404998	GO:0007186|GO:0050911|GO:0004984|GO:0016021	Rn.141839
A_44_P545594	0.0848033	2.72296	4.24641	4.7426	4.3061	4.88416	4.61807	4.21896	4.50757	4.81449	Olr239_predicted	Rattus norvegicus olfactory receptor 239 (predicted) (Olr239_predicted), mRNA [NM_001000211]	NM_001000211	293383	GO:0007186|GO:0050911|GO:0004984|GO:0016021	Rn.141782
A_44_P170573	0.0852373	2.09296	2.9111	3.65138	2.83607	3.65631	3.25553	3.34578	3.64832	4.19702	Olr1362	Rattus norvegicus olfactory receptor 1362 (Olr1362), mRNA [NM_001006598]	NM_001006598	363546	GO:0007165|GO:0007186|GO:0007608|GO:0050896|GO:0050911|GO:0004872|GO:0004984|GO:0016020|GO:0016021	Rn.113183
A_44_P290283	0.0853367	4.81012	5.54248	6.17334	5.4089	4.89122	4.40083	5.64201	5.39519	6.64556	Olr1186_predicted	Rattus norvegicus olfactory receptor 1186 (predicted) (Olr1186_predicted), mRNA [NM_001000862]	NM_001000862	405155	GO:0007186|GO:0050911|GO:0004984|GO:0016021	Rn.143576
A_44_P228972	0.0853469	5.30288	6.48558	6.85667	6.22025	7.16598	5.20336	6.28231	5.6298	7.47128	Olr358_predicted	Rattus norvegicus olfactory receptor 358 (predicted) (Olr358_predicted), mRNA [NM_001000756]	NM_001000756	405027	GO:0007186|GO:0050911|GO:0004984|GO:0016021	Rn.141685
A_44_P107252	0.0865562	2.89929	3.03479	3.37893	2.5575	4.73092	3.49173	2.85119	3.16757	3.57718	Olr1051_predicted	Rattus norvegicus olfactory receptor 1051 (predicted) (Olr1051_predicted), mRNA [NM_001001364]	NM_001001364	288839	GO:0007186|GO:0050911|GO:0004984|GO:0016021	Rn.143356
A_44_P313549	0.0869435	1.92459	2.1188	3.41598	2.6275	3.43222	3.17485	2.47438	3.07743	3.71883	Olr552_predicted	Rattus norvegicus olfactory receptor 552 (predicted) (Olr552_predicted), mRNA [NM_001001055]	NM_001001055	405943	GO:0007186|GO:0050911|GO:0004984|GO:0016021	Rn.142910
A_44_P210307	0.0873513	2.89351	3.62764	3.78254	3.79157	3.68161	2.67329	3.69113	3.5505	4.72031	Olr1687	Rattus norvegicus olfactory receptor 1687 (Olr1687), mRNA [NM_001000508]	NM_001000508	309574	GO:0007165|GO:0007186|GO:0007608|GO:0050896|GO:0050911|GO:0004872|GO:0004984|GO:0016020|GO:0016021	Rn.107054
A_44_P245433	0.0881914	5.69272	6.38824	6.99096	6.46107	6.22974	5.5746	6.37398	6.15058	7.17454	Olr221_predicted	Rattus norvegicus olfactory receptor 221 (predicted) (Olr221_predicted), mRNA [NM_001000200]	NM_001000200	293367	GO:0007186|GO:0050911|GO:0004984|GO:0016021	Rn.141794
A_44_P113954	0.0894885	2.80823	3.54724	4.29603	4.12271	4.12985	3.43939	3.75777	3.91544	4.48817	Olr608_predicted	Rattus norvegicus olfactory receptor 608 (predicted) (Olr608_predicted), mRNA [NM_001000655]	NM_001000655	404853	GO:0007186|GO:0050911|GO:0004984|GO:0016021	Rn.142874
A_44_P179925	0.0909904	4.46351	4.92005	5.64414	5.00515	5.04395	4.3501	5.12383	4.94412	6.08414	Olr43_predicted	Rattus norvegicus olfactory receptor 43 (predicted) (Olr43_predicted), mRNA [NM_001000541]	NM_001000541	365322	GO:0007186|GO:0050911|GO:0004984|GO:0016021	Rn.141931
A_44_P341915	0.092802	4.82068	5.09153	5.96362	5.50173	5.71567	4.5929	5.33473	5.04778	6.28608	Olr360_predicted	Rattus norvegicus olfactory receptor 360 (predicted) (Olr360_predicted), mRNA [NM_001000755]	NM_001000755	405026	GO:0007186|GO:0050911|GO:0004984|GO:0016021	Rn.141684
A_44_P353583	0.0945427	4.88141	5.47498	6.20199	5.35597	5.15227	4.84467	5.68526	6.13177	6.51151	Olr917_predicted	Rattus norvegicus olfactory receptor 917 (predicted) (Olr917_predicted), mRNA [NM_001001354]	NM_001001354	288795	GO:0007186|GO:0050911|GO:0004984|GO:0016021	Rn.143391
A_44_P423775	0.0947198	2.20764	2.31566	3.77482	3.53141	5.02317	4.30542	2.8956	3.68994	3.72278	Olr1326_predicted	Rattus norvegicus olfactory receptor 1326 (predicted) (Olr1326_predicted), mRNA [NM_001000474]	NM_001000474	300626	GO:0007186|GO:0050911|GO:0004984|GO:0016021	Rn.143474
A_44_P330282	0.0954898	2.41659	3.39987	3.45042	3.07925	4.80266	3.75213	2.86367	3.6989	3.84518	Olr775_predicted	Rattus norvegicus olfactory receptor 775 (predicted) (Olr775_predicted), mRNA [NM_001000374]	NM_001000374	296028	GO:0007186|GO:0050911|GO:0004984|GO:0016021	Rn.142755
A_44_P250124	0.0973895	2.66593	3.31567	2.99962	2.91158	4.92916	4.23318	3.10589	3.78459	3.16111	Olr1220_predicted	Rattus norvegicus olfactory receptor 1220 (predicted) (Olr1220_predicted), mRNA [NM_001000814]	NM_001000814	405100	GO:0007186|GO:0050911|GO:0004984|GO:0016021	Rn.143546
A_44_P510568	0.0979967	2.21899	2.40098	2.99183	2.86068	3.82014	3.45953	2.94804	3.18514	3.19313	Olr1714_predicted	Rattus norvegicus olfactory receptor 1714 (predicted) (Olr1714_predicted), mRNA [NM_214456]	NM_214456	294175	GO:0007165|GO:0007186|GO:0007608|GO:0050896|GO:0050911|GO:0004872|GO:0004984|GO:0016020|GO:0016021	Rn.138146
A_44_P428545	0.100678	2.92283	5.20565	5.24245	3.99502	3.84699	3.96355	3.8726	3.80967	5.99966	Olr1485_predicted	Rattus norvegicus olfactory receptor 1485 (predicted) (Olr1485_predicted), mRNA [NM_001000028]	NM_001000028	287489	GO:0007186|GO:0050911|GO:0004984|GO:0016021	Rn.142091
A_44_P287977	0.101456	6.66013	7.22183	8.01743	7.35701	7.45633	7.49654	7.94611	7.95177	8.67457	Olr1522_predicted	Rattus norvegicus olfactory receptor 1522 (predicted) (Olr1522_predicted), mRNA [NM_001000040]	NM_001000040	287614	GO:0007186|GO:0050911|GO:0004984|GO:0016021	Rn.142057
A_44_P334810	0.10255	7.40117	8.04705	8.2238	8.10856	7.96143	6.88592	7.78646	7.15435	8.59659	Olr862_predicted	Rattus norvegicus olfactory receptor 862 (predicted) (Olr862_predicted), mRNA [NM_001001071]	NM_001001071	405961	GO:0007186|GO:0050911|GO:0004984|GO:0016021	Rn.143176
A_44_P158692	0.104367	3.08807	4.1496	4.56003	3.85777	3.48975	3.62962	3.91661	4.23533	5.46607	Olr493_predicted	Rattus norvegicus olfactory receptor 493 (predicted) (Olr493_predicted), mRNA [NM_001000309]	NM_001000309	295758	GO:0007186|GO:0050911|GO:0004984|GO:0016021	Rn.142948
A_44_P480030	0.10665	4.67818	5.53619	5.79448	5.44198	5.72391	4.34058	5.18367	5.00707	6.28186	Olr400_predicted	Rattus norvegicus olfactory receptor 400 (predicted) (Olr400_predicted), mRNA [NM_001000379]	NM_001000379	296661	GO:0007186|GO:0050911|GO:0004984|GO:0016021	Rn.143038
A_44_P339594	0.110767	7.67779	8.94215	8.72103	8.49927	8.14	7.648	8.48195	7.76884	9.41375	Olr60_predicted	Rattus norvegicus olfactory receptor 60 (predicted) (Olr60_predicted), mRNA [NM_001000748]	NM_001000748	405017	GO:0007186|GO:0050911|GO:0004984|GO:0016021	Rn.141919
A_44_P217352	0.113008	3.92019	5.1545	5.1476	4.5546	5.00687	3.78403	4.27683	4.5995	6.05704	Olr1265_predicted	Rattus norvegicus olfactory receptor 1265 (predicted) (Olr1265_predicted), mRNA [NM_001000457]	NM_001000457	300584	GO:0007186|GO:0050911|GO:0004984|GO:0016021	Rn.143508
A_44_P334851	0.113348	5.60263	6.05428	6.73053	6.021	5.59454	5.15135	5.65682	6.09923	6.61288	Olr357_predicted	Rattus norvegicus olfactory receptor 357 (predicted) (Olr357_predicted), mRNA [NM_001000257]	NM_001000257	293794	GO:0007186|GO:0050911|GO:0004984|GO:0016021	Rn.141686
A_44_P304169	0.115931	5.86493	6.15864	6.71317	6.39784	6.43586	7.07144	6.54829	6.8193	7.13184	Olr1341_predicted	Rattus norvegicus olfactory receptor 1341 (predicted) (Olr1341_predicted), mRNA [NM_001000482]	NM_001000482	300643	GO:0007186|GO:0050911|GO:0004984|GO:0016021	Rn.143462
A_44_P271559	0.118058	2.12303	3.07646	3.90066	3.03551	3.29878	3.38244	3.0732	3.27828	4.8046	Olr541_predicted	Rattus norvegicus olfactory receptor 541 (predicted) (Olr541_predicted), mRNA [NM_001000565]	NM_001000565	366104	GO:0007186|GO:0050911|GO:0004984|GO:0016021	Rn.142917
A_44_P198598	0.121229	4.49875	4.24256	5.63216	4.67713	5.87758	6.12879	5.02104	5.22849	5.88986	Olr348_predicted	Rattus norvegicus olfactory receptor 348 (predicted) (Olr348_predicted), mRNA [NM_001000757]	NM_001000757	405030	GO:0007186|GO:0050911|GO:0004984|GO:0016021	Rn.141690
A_44_P334830	0.124034	4.75538	5.41804	6.1488	5.38782	5.08453	4.26164	5.10608	4.83229	6.46228	Olr894_predicted	Rattus norvegicus olfactory receptor 894 (predicted) (Olr894_predicted), mRNA [NM_001000940]	NM_001000940	405277	GO:0007186|GO:0050911|GO:0004984|GO:0016021	Rn.143399
A_44_P179893	0.1247	3.16371	4.15561	4.32167	3.21862	3.64569	3.02827	3.35417	3.5887	4.89944	Olr757_predicted	Rattus norvegicus olfactory receptor 757 (predicted) (Olr757_predicted), mRNA [NM_001000613]	NM_001000613	404802	GO:0007186|GO:0050911|GO:0004984|GO:0005529|GO:0016021	Rn.142767
A_44_P142043	0.128141	2.51133	3.10627	2.2169	2.16932	2.92718	4.65868	4.05576	3.61273	3.82408	Olr1592_predicted	Rattus norvegicus olfactory receptor 1592 (predicted) (Olr1592_predicted), mRNA [NM_001000084]	NM_001000084	289254	GO:0007186|GO:0050911|GO:0004984|GO:0016021	Rn.142336
A_44_P344197	0.13364	4.82852	5.95241	6.16487	5.91186	5.43349	4.82422	6.1492	5.29741	6.91797	Olr1410_predicted	Rattus norvegicus olfactory receptor 1410 (predicted) (Olr1410_predicted), mRNA [NM_001000784]	NM_001000784	405062	GO:0007186|GO:0050911|GO:0004984|GO:0016021	Rn.142160
A_43_P12642	0.139524	3.52015	3.88733	5.53842	4.84495	5.55948	5.1502	4.73656	5.23626	5.65685	Olr226	Rattus norvegicus olfactory receptor 226 (Olr226), mRNA [NM_031710]	NM_031710	65140	GO:0007165|GO:0007186|GO:0007608|GO:0050896|GO:0004872|GO:0004984|GO:0016020|GO:0016021	Rn.144601
A_44_P224477	0.140887	4.037	4.54417	4.93148	4.50031	5.67725	5.22184	4.33018	4.67661	4.16256	Olr1358_predicted	Rattus norvegicus olfactory receptor 1358 (predicted) (Olr1358_predicted), mRNA [NM_214822]	NM_214822	287077	GO:0007186|GO:0050911|GO:0004984|GO:0016021	Rn.142203
A_44_P351252	0.143004	4.30763	4.70342	5.24827	5.13257	5.16151	4.71042	4.91166	4.7949	5.53129	Olr1353_predicted	Rattus norvegicus olfactory receptor 1353 (predicted) (Olr1353_predicted), mRNA [NM_001000750]	NM_001000750	405020	GO:0007186|GO:0050911|GO:0004984|GO:0016021	Rn.143628
A_44_P139828	0.148859	3.0087	4.1097	4.52879	4.14188	4.73201	3.40818	4.00469	3.71564	4.75463	Olr92_predicted	Rattus norvegicus olfactory receptor 92 (predicted) (Olr92_predicted), mRNA [NM_001000140]	NM_001000140	293233	GO:0007186|GO:0050911|GO:0004984|GO:0016021	Rn.141895
A_44_P212602	0.149112	6.0934	6.31494	6.93345	6.66008	6.13781	5.84972	6.60751	6.75804	7.45274	Olr232_predicted	Rattus norvegicus olfactory receptor 232 (predicted) (Olr232_predicted), mRNA [NM_001001035]	NM_001001035	405921	GO:0007186|GO:0050911|GO:0004984|GO:0016021	Rn.141787
A_44_P220334	0.150116	4.22188	3.70302	5.18894	4.46672	5.03902	3.90855	4.33847	4.55556	5.35044	Olr1729_predicted	PREDICTED: Rattus norvegicus olfactory receptor 1729 (predicted) (Olr1729_predicted), mRNA [XM_227932]		294186	GO:0007186|GO:0050911|GO:0004984|GO:0016021
A_44_P172712	0.150717	6.85904	6.99788	7.83017	7.18012	7.87432	7.30549	7.37051	7.55778	7.97442	Olr304_predicted	Rattus norvegicus olfactory receptor 304 (predicted) (Olr304_predicted), mRNA [NM_001001039]	NM_001001039	405925	GO:0007186|GO:0050911|GO:0004984|GO:0016021	Rn.141734
A_44_P381764	0.156368	5.37448	6.68598	6.57317	6.09248	5.6031	5.20674	5.6381	5.31942	7.01565	Olr82_predicted	Rattus norvegicus olfactory receptor 82 (predicted) (Olr82_predicted), mRNA [NM_001001282]	NM_001001282	365328	GO:0007186|GO:0050911|GO:0004984|GO:0016021	Rn.141904
A_44_P409574	0.156368	3.53848	4.50037	4.88165	4.05271	4.25693	3.52885	3.6811	3.76978	4.94824	Olr1388_predicted	Rattus norvegicus olfactory receptor 1388 (predicted) (Olr1388_predicted), mRNA [NM_001000788]	NM_001000788	405066	GO:0007186|GO:0050911|GO:0004984|GO:0016021	Rn.142177
A_44_P226726	0.160904	7.27555	8.13702	7.95396	7.74316	8.42534	7.28741	7.75378	7.45622	8.75942	Olr288_predicted	Rattus norvegicus olfactory receptor 288 (predicted) (Olr288_predicted), mRNA [NM_001000231]	NM_001000231	293590	GO:0007186|GO:0050911|GO:0004984|GO:0016021	Rn.141744
A_44_P255068	0.161963	5.6884	6.90505	7.07214	6.52241	6.31958	5.89491	6.41798	6.10512	7.7532	Olr1124_predicted	Rattus norvegicus olfactory receptor 1124 (predicted) (Olr1124_predicted), mRNA [NM_001000426]	NM_001000426	300392	GO:0007186|GO:0050911|GO:0004984|GO:0016021	Rn.143611
A_44_P132743	0.162052	3.6545	4.18378	4.67067	4.06451	4.95668	3.87613	4.30817	4.03116	5.42976	Olr1486_predicted	Rattus norvegicus olfactory receptor 1486 (predicted) (Olr1486_predicted), mRNA [NM_001000720]	NM_001000720	404972	GO:0007186|GO:0050911|GO:0004984|GO:0016021	Rn.142090
A_44_P503356	0.166179	5.71395	6.25482	6.40345	6.14178	6.1238	5.56837	5.58446	5.57706	6.95767	Olr1236_predicted	Rattus norvegicus olfactory receptor 1236 (predicted) (Olr1236_predicted), mRNA [NM_001000812]	NM_001000812	405098	GO:0007186|GO:0050911|GO:0004984|GO:0016021	Rn.143534
A_44_P503350	0.17068	6.03675	6.72621	7.37997	6.84651	7.67283	6.2619	6.73754	6.97062	7.7858	Olr1142_predicted	Rattus norvegicus olfactory receptor 1142 (predicted) (Olr1142_predicted), mRNA [NM_001000877]	NM_001000877	405175	GO:0007186|GO:0050911|GO:0004984|GO:0016021	Rn.143600
A_44_P470545	0.1719	2.49663	2.78464	3.78621	4.23012	4.23917	2.95781	3.10933	3.30062	3.76304	Olr1129_predicted	Rattus norvegicus olfactory receptor 1129 (predicted) (Olr1129_predicted), mRNA [NM_001000879]	NM_001000879	405178	GO:0007186|GO:0050911|GO:0004984|GO:0016021	Rn.143607
A_44_P334860	0.17337	4.93441	5.68424	6.10224	5.5531	5.21119	4.81253	5.31487	5.27055	6.71487	Olr1513_predicted	Rattus norvegicus olfactory receptor 1513 (predicted) (Olr1513_predicted), mRNA [NM_001000035]	NM_001000035	287513	GO:0007186|GO:0007608|GO:0050911|GO:0001584|GO:0004984|GO:0016021	Rn.142077
A_44_P402559	0.175623	2.66038	4.66626	4.8414	4.18942	5.65183	5.2734	4.63263	4.83853	5.11973	Olr1598_predicted	Rattus norvegicus olfactory receptor 1598 (predicted) (Olr1598_predicted), mRNA [NM_001000910]	NM_001000910	405221	GO:0007186|GO:0050911|GO:0004984|GO:0016021	Rn.142331
A_44_P531665	0.179534	2.82891	3.89109	3.89512	2.88557	4.27445	3.3869	3.67035	3.4637	5.04789	Olr330_predicted	Rattus norvegicus olfactory receptor 330 (predicted) (Olr330_predicted), mRNA [NM_001000761]	NM_001000761	405034	GO:0007186|GO:0050911|GO:0004984|GO:0016021	Rn.141701
A_44_P449656	0.180687	4.50078	5.15519	5.48048	4.80142	5.10544	4.00127	5.13091	5.29185	6.26261	Olr419_predicted	Rattus norvegicus olfactory receptor 419 (predicted) (Olr419_predicted), mRNA [NM_001000968]	NM_001000968	405321	GO:0007186|GO:0050911|GO:0004984|GO:0016021	Rn.143022
A_44_P503396	0.185013	2.72749	4.16072	3.88027	3.31603	3.6447	2.71691	3.6007	3.37241	4.2037	Olr1314_predicted	Rattus norvegicus olfactory receptor 1314 (predicted) (Olr1314_predicted), mRNA [NM_001000468]	NM_001000468	300615	GO:0007186|GO:0050911|GO:0004984|GO:0016021	Rn.143483
A_44_P520036	0.185013	5.07746	6.08853	6.4702	5.51288	5.84801	6.25221	5.54762	5.91157	6.53675	Olr916_predicted	Rattus norvegicus olfactory receptor 916 (predicted) (Olr916_predicted), mRNA [NM_001000587]	NM_001000587	366797	GO:0007186|GO:0050911|GO:0004984|GO:0016021	Rn.143392
A_43_P12283	0.185981	5.15974	4.83934	6.57369	5.34572	5.01746	4.73846	5.25184	5.1975	5.51052	Mog	Rattus norvegicus myelin oligodendrocyte glycoprotein (Mog), mRNA [NM_022668]	NM_022668	24558	GO:0006355|GO:0006464|GO:0006512|GO:0006955|GO:0007165|GO:0007186|GO:0007268|GO:0007417|GO:0007608|GO:0019882|GO:0050896|GO:0003676|GO:0004872|GO:0004984|GO:0008270|GO:0046872|GO:0005622|GO:0005886|GO:0005887|GO:0016020|GO:0016021|GO:0042612	Rn.9687
A_44_P503395	0.187112	6.76281	7.88382	7.91195	7.34845	8.03886	8.1865	7.46194	7.76585	8.4374	Olr63	Rattus norvegicus olfactory receptor 63 (Olr63), mRNA [NM_001000542]	NM_001000542	365323	GO:0007165|GO:0007186|GO:0007608|GO:0050896|GO:0050911|GO:0004872|GO:0004984|GO:0016020|GO:0016021	Rn.129398
A_44_P494031	0.19399	6.55038	7.3086	7.68454	7.02114	6.94765	6.36609	6.85635	7.24531	7.79568	Olr733_predicted	Rattus norvegicus olfactory receptor 733 (predicted) (Olr733_predicted), mRNA [NM_001000618]	NM_001000618	404810	GO:0007186|GO:0050911|GO:0004984|GO:0016021	Rn.142787
A_44_P316046	0.198768	7.97361	8.60685	8.61815	8.68019	8.91969	8.46966	8.39608	8.59443	9.23132	Olr1234_predicted	Rattus norvegicus olfactory receptor 1234 (predicted) (Olr1234_predicted), mRNA [NM_001000446]	NM_001000446	300558	GO:0007186|GO:0050911|GO:0004984|GO:0016021	Rn.143535
A_44_P107190	0.200134	3.3103	4.12159	3.90878	3.69582	3.42176	3.57348	3.97531	3.74918	5.44013	Olr662_predicted	Rattus norvegicus olfactory receptor 662 (predicted) (Olr662_predicted), mRNA [NM_001001060]	NM_001001060	405948	GO:0007186|GO:0050911|GO:0004984|GO:0016021	Rn.142839
A_44_P491747	0.205728	2.20134	2.80301	3.08054	2.53977	3.9346	3.15472	2.82508	2.97327	3.16192	Olr141_predicted	Rattus norvegicus olfactory receptor 141 (predicted) (Olr141_predicted), mRNA [NM_001001274]	NM_001001274	293280	GO:0007186|GO:0050911|GO:0004984|GO:0016021	Rn.141857
A_44_P391126	0.206199	5.73692	6.51141	7.11805	6.17013	7.36588	6.59726	6.46456	6.83627	7.36478	Olr56_predicted	Rattus norvegicus olfactory receptor 56 (predicted) (Olr56_predicted), mRNA [NM_001000130]	NM_001000130	293205	GO:0007186|GO:0050911|GO:0004984|GO:0016021	Rn.141921
A_44_P554985	0.208493	2.86987	3.98662	3.98562	3.65336	3.5636	3.19261	3.7008	3.46518	4.45117	Olr1391_predicted	Rattus norvegicus olfactory receptor 1391 (predicted) (Olr1391_predicted), mRNA [NM_001001089]	NM_001001089	405983	GO:0007186|GO:0050911|GO:0004984|GO:0016021	Rn.142175
A_44_P445074	0.209124	2.17548	3.3482	3.22115	2.41429	4.61582	3.2137	2.01633	2.56087	3.62753	Olr283_predicted	Rattus norvegicus olfactory receptor 283 (predicted) (Olr283_predicted), mRNA [NM_001001010]	NM_001001010	405384	GO:0007186|GO:0050911|GO:0004984|GO:0016021	Rn.141758
A_44_P276242	0.2123	3.61489	4.10495	4.51593	3.97717	4.98972	4.55328	4.24951	4.18264	5.75628	Olr718_predicted	Rattus norvegicus olfactory receptor 718 (predicted) (Olr718_predicted), mRNA [NM_001000361]	NM_001000361	295910	GO:0007186|GO:0050911|GO:0004984|GO:0016021	Rn.142797
A_44_P498719	0.213129	2.80482	4.33296	3.92359	2.99063	3.73874	3.34598	3.52638	3.59662	4.47276	Olr208_predicted	Rattus norvegicus olfactory receptor 208 (predicted) (Olr208_predicted), mRNA [NM_001000194]	NM_001000194	293355	GO:0007186|GO:0050911|GO:0004984|GO:0016021	Rn.141804
A_44_P323232	0.213145	4.06098	4.71041	5.08344	4.83336	5.72353	5.01514	4.23773	4.80112	4.81259	Olr1641_predicted	Rattus norvegicus olfactory receptor 1641 (predicted) (Olr1641_predicted), mRNA [NM_001000100]	NM_001000100	290050	GO:0007165|GO:0007186|GO:0007608|GO:0050896|GO:0050911|GO:0004872|GO:0004984|GO:0016020|GO:0016021	Rn.142431
A_44_P339614	0.21504	3.27608	4.18317	4.33946	4.02561	4.08741	3.09127	3.7792	3.46612	5.02585	Olr245_predicted	Rattus norvegicus olfactory receptor 245 (predicted) (Olr245_predicted), mRNA [NM_001000215]	NM_001000215	293390	GO:0007186|GO:0050911|GO:0004984|GO:0016021	Rn.141778
A_44_P121136	0.215427	2.21605	4.54221	4.35222	3.72401	4.69128	4.03716	3.80012	4.49158	4.6666	Olr108_predicted	Rattus norvegicus olfactory receptor 108 (predicted) (Olr108_predicted), mRNA [NM_001000149]	NM_001000149	293247	GO:0007186|GO:0050911|GO:0004984|GO:0016021	Rn.141883
A_44_P440321	0.219477	1.90563	3.61588	3.38268	3.02239	3.7071	3.45391	2.88259	2.25513	4.61788	Olr788_predicted	Rattus norvegicus olfactory receptor 788 (predicted) (Olr788_predicted), mRNA [NM_001000602]	NM_001000602	404790	GO:0007186|GO:0050911|GO:0004984|GO:0016021	Rn.142744
A_44_P252592	0.224805	2.43873	3.56252	3.9367	3.09838	3.53765	2.36703	2.80723	2.95305	4.28155	Olr234_predicted	Rattus norvegicus olfactory receptor 234 (predicted) (Olr234_predicted), mRNA [NM_001000208]	NM_001000208	293379	GO:0007186|GO:0050911|GO:0004984|GO:0016021	Rn.141785
A_44_P393325	0.224812	3.01036	3.3703	4.39152	3.10497	4.56124	3.78175	3.23586	3.59156	4.60379	Olr1642_predicted	Rattus norvegicus olfactory receptor 1642 (predicted) (Olr1642_predicted), mRNA [NM_001000832]	NM_001000832	405121	GO:0007186|GO:0050911|GO:0004984|GO:0016021	Rn.142430
A_44_P182367	0.225174	2.14349	4.13712	4.87112	3.89445	4.98703	4.08871	3.14504	3.65847	4.60464	Olr1217_predicted	Rattus norvegicus olfactory receptor 1217 (predicted) (Olr1217_predicted), mRNA [NM_001000439]	NM_001000439	300540	GO:0007186|GO:0050911|GO:0004984|GO:0016021	Rn.138154
A_44_P112162	0.225785	4.31071	4.98216	5.2324	4.79736	4.7043	3.9205	4.72103	4.6875	5.78715	Olr1611_predicted	PREDICTED: Rattus norvegicus olfactory receptor 1611 (predicted) (Olr1611_predicted), mRNA [XM_223954]		290009	GO:0007186|GO:0050911|GO:0004984|GO:0016021
A_44_P552624	0.230961	5.23115	5.35624	5.72412	5.61492	5.15546	4.76159	5.60827	5.26924	6.24893	Olr259_predicted	Rattus norvegicus olfactory receptor 259 (predicted) (Olr259_predicted), mRNA [NM_001000222]	NM_001000222	293402	GO:0007186|GO:0050911|GO:0004984|GO:0016021	Rn.141772
A_44_P158699	0.236821	9.81323	10.379	10.1703	10.5069	10.2927	10.4458	10.4643	10.5097	11.019	Olr1423_predicted	Rattus norvegicus olfactory receptor 1423 (predicted) (Olr1423_predicted), mRNA [NM_001000006]	NM_001000006	287309	GO:0007186|GO:0050911|GO:0004984|GO:0016021	Rn.142146
A_43_P16378	0.241987	2.69889	3.38923	2.33122	2.71193	3.80315	3.17878	2.83681	2.75339	2.91965	Olr1283	Rattus norvegicus olfactory receptor 1283 (Olr1283), mRNA [NM_001000518]	NM_001000518	315572	GO:0007165|GO:0007186|GO:0007608|GO:0050896|GO:0050911|GO:0004872|GO:0004984|GO:0016020|GO:0016021	Rn.120679
A_44_P400299	0.247008	3.57947	3.7582	5.1931	5.05385	6.1734	5.20361	4.56696	4.99838	5.42074	Olr428_predicted	Rattus norvegicus olfactory receptor 428 (predicted) (Olr428_predicted), mRNA [NM_001000394]	NM_001000394	296689	GO:0007186|GO:0050911|GO:0004984|GO:0016021	Rn.143014
A_44_P465990	0.256709	5.46328	5.96446	6.57478	6.08842	6.07453	5.3224	5.71183	5.5205	6.83307	Olr227_predicted	Rattus norvegicus olfactory receptor 227 (predicted) (Olr227_predicted), mRNA [NM_001000203]	NM_001000203	293370	GO:0007186|GO:0050911|GO:0004984|GO:0016021	Rn.141790
A_43_P16380	0.256872	2.5125	4.69236	3.84955	4.86397	5.064	4.34359	3.28026	3.70522	3.64671	Olr1356	Rattus norvegicus olfactory receptor 1356 (Olr1356), mRNA [NM_001000493]	NM_001000493	302954	GO:0007165|GO:0007186|GO:0007608|GO:0050896|GO:0050911|GO:0004872|GO:0004984|GO:0016020|GO:0016021	Rn.113181
A_44_P151558	0.258416	3.59433	3.98016	4.59771	4.41553	3.03481	3.99694	3.62916	4.0239	4.86816	Olr199_predicted	Rattus norvegicus olfactory receptor 199 (predicted) (Olr199_predicted), mRNA [NM_001001034]	NM_001001034	405920	GO:0007186|GO:0050911|GO:0004984|GO:0016021	Rn.141812
A_44_P123412	0.264125	3.31118	3.90649	5.09482	4.15469	5.36848	4.80154	4.68575	4.26053	5.29045	Olr1652_predicted	Rattus norvegicus olfactory receptor 1652 (predicted) (Olr1652_predicted), mRNA [NM_001001122]	NM_001001122	406035	GO:0007186|GO:0050911|GO:0004984|GO:0016021	Rn.142517
A_44_P379441	0.267238	4.99729	6.07418	6.25348	5.78027	5.95053	5.27578	5.76305	5.16116	6.7713	Olr409_predicted	Rattus norvegicus olfactory receptor 409 (predicted) (Olr409_predicted), mRNA [NM_001000827]	NM_001000827	405116	GO:0007186|GO:0050911|GO:0004984|GO:0016021	Rn.143030
A_44_P182306	0.272311	5.69291	6.29275	6.68262	6.05996	6.69523	5.50468	5.75955	6.0922	6.70556	Olr563_predicted	Rattus norvegicus olfactory receptor 563 (predicted) (Olr563_predicted), mRNA [NM_001000666]	NM_001000666	404868	GO:0007186|GO:0050911|GO:0004984|GO:0016021	Rn.142901
A_44_P552604	0.28283	5.0159	5.97002	6.79729	5.80853	6.6565	6.48043	5.98004	6.24323	7.25856	Olr734_predicted	Rattus norvegicus olfactory receptor 734 (predicted) (Olr734_predicted), mRNA [NM_001000617]	NM_001000617	404809	GO:0007186|GO:0050911|GO:0004984|GO:0016021	Rn.142786
A_44_P555055	0.287137	5.03239	5.77733	5.91968	5.36785	6.32344	6.49395	5.26864	5.53381	6.04717	Olr1196_predicted	Rattus norvegicus olfactory receptor 1196 (predicted) (Olr1196_predicted), mRNA [NM_001000435]	NM_001000435	300524	GO:0007186|GO:0007608|GO:0050911|GO:0001584|GO:0004930|GO:0004984|GO:0016020|GO:0016021	Rn.143561
A_44_P400260	0.293967	2.85666	4.35884	4.0787	3.17108	4.34289	3.05589	3.62384	3.06082	4.55766	Olr396_predicted	Rattus norvegicus olfactory receptor 396 (predicted) (Olr396_predicted), mRNA [NM_001000831]	NM_001000831	405120	GO:0007186|GO:0050911|GO:0004984|GO:0016021	Rn.143042
A_44_P480042	0.296133	4.12122	5.5432	5.53577	5.20908	5.6852	5.27757	4.45361	4.90267	6.0362	Olr903_predicted	Rattus norvegicus olfactory receptor 903 (predicted) (Olr903_predicted), mRNA [NM_001001361]	NM_001001361	288808	GO:0007186|GO:0050911|GO:0004984|GO:0016021	Rn.143396
A_44_P175125	0.299944	3.37803	4.53241	5.47031	4.94006	5.5656	5.06168	4.95718	5.09397	5.50577	Olr1567_predicted	Rattus norvegicus olfactory receptor 1567 (predicted) (Olr1567_predicted), mRNA [NM_001000043]	NM_001000043	287970	GO:0007165|GO:0007186|GO:0007608|GO:0050896|GO:0050911|GO:0004872|GO:0004984|GO:0016020|GO:0016021	Rn.142229
A_43_P16266	0.30537	4.77004	5.84687	6.39767	5.46642	6.5497	5.996	5.07317	5.8632	6.58646	Olr1077	Rattus norvegicus olfactory receptor 1077 (Olr1077), mRNA [NM_001000941]	NM_001000941	405280	GO:0007186|GO:0050911|GO:0004984|GO:0016021	Rn.124681
A_44_P184567	0.310968	7.86182	8.43604	8.62826	8.30474	8.88053	8.70628	8.44909	8.49854	9.00577	Olr1384	Rattus norvegicus olfactory receptor gene Olr1384 (Olr1384), mRNA [NM_001002291]	NM_001002291	405398	GO:0007186|GO:0004984|GO:0016021	Rn.142181
A_44_P381690	0.312616	5.95121	6.49882	6.90858	6.25004	7.32391	6.72213	6.15775	6.62247	7.24063	Olr522_predicted	Rattus norvegicus olfactory receptor 522 (predicted) (Olr522_predicted), mRNA [NM_001000562]	NM_001000562	366100	GO:0007186|GO:0050911|GO:0004984|GO:0016021	Rn.127929
A_44_P395654	0.327809	7.09011	7.86778	7.98637	7.60466	7.97313	8.33932	8.02508	8.32331	8.80327	Olr1516_predicted	Rattus norvegicus olfactory receptor 1516 (predicted) (Olr1516_predicted), mRNA [NM_001000038]	NM_001000038	287520	GO:0007186|GO:0050911|GO:0001584|GO:0004984|GO:0016021	Rn.142074
A_44_P231337	0.340021	1.96623	3.81682	4.04534	3.17039	3.18374	3.07757	3.37494	3.71484	4.35643	Olr637_predicted	Rattus norvegicus olfactory receptor 637 (predicted) (Olr637_predicted), mRNA [NM_001001126]	NM_001001126	406053	GO:0007186|GO:0050911|GO:0004984|GO:0016021	Rn.142856
A_44_P522461	0.342684	6.55493	7.38968	7.14056	7.05687	7.74054	6.98369	7.12629	6.95569	7.96058	Olr1229_predicted	Rattus norvegicus olfactory receptor 1229 (predicted) (Olr1229_predicted), mRNA [NM_001000444]	NM_001000444	300554	GO:0007186|GO:0050911|GO:0004984|GO:0016021	Rn.143540
A_44_P501035	0.356369	5.15446	6.34192	6.62678	5.77899	7.48951	6.84832	5.99063	6.24172	7.03203	Olr1096_predicted	Rattus norvegicus olfactory receptor 1096 (predicted) (Olr1096_predicted), mRNA [NM_001000485]	NM_001000485	302027	GO:0007186|GO:0050911|GO:0004984|GO:0016021	Rn.143326
A_44_P550256	0.365781	2.73601	3.32106	3.84726	3.08516	4.26118	3.75957	2.57349	3.00794	3.76847	Olr1625_predicted	Rattus norvegicus olfactory receptor 1625 (predicted) (Olr1625_predicted), mRNA [NM_001000971]	NM_001000971	405326	GO:0007186|GO:0050911|GO:0004984|GO:0016021	Rn.142446
A_44_P397927	0.374356	5.4479	6.9044	6.94225	6.32263	7.13682	6.58157	6.39443	6.47953	7.20877	Olr1734_predicted	Rattus norvegicus olfactory receptor 1734 (predicted) (Olr1734_predicted), mRNA [NM_001001119]	NM_001001119	406018	GO:0007186|GO:0050911|GO:0004984|GO:0016021	Rn.142667
A_44_P104801	0.381531	6.36774	6.92182	7.62104	6.8476	6.76739	7.01057	7.34654	7.28925	7.88454	Olr1349_predicted	Rattus norvegicus olfactory receptor 1349 (predicted) (Olr1349_predicted), mRNA [NM_001000484]	NM_001000484	301611	GO:0007186|GO:0050911|GO:0004984|GO:0016021	Rn.143632
A_44_P383994	0.388986	3.08267	4.20317	5.16905	4.04563	5.60855	5.04858	4.27653	4.77677	5.34329	Olr255_predicted	Rattus norvegicus olfactory receptor 255 (predicted) (Olr255_predicted), mRNA [NM_001000947]	NM_001000947	405291	GO:0007186|GO:0050911|GO:0004984|GO:0016021	Rn.141774
A_44_P243012	0.412958	2.67436	2.87428	4.03865	3.46406	4.8474	3.47398	3.49306	3.63051	4.02324	Olr111_predicted	Rattus norvegicus olfactory receptor 111 (predicted) (Olr111_predicted), mRNA [NM_001000742]	NM_001000742	405006	GO:0007186|GO:0050911|GO:0004984|GO:0016021	Rn.141880
A_44_P203324	0.417835	4.43235	5.73243	5.50381	4.10846	5.89672	5.41157	3.99176	4.55413	5.61025	Olr70_predicted	Rattus norvegicus olfactory receptor 70 (predicted) (Olr70_predicted), mRNA [NM_001001269]	NM_001001269	293215	GO:0007186|GO:0050911|GO:0004984|GO:0016021	Rn.141913
A_44_P170423	0.444729	2.78682	3.83515	3.88158	3.75342	3.64685	3.19518	3.50734	3.31775	3.94263	Olr695_predicted	Rattus norvegicus olfactory receptor 695 (predicted) (Olr695_predicted), mRNA [NM_001000628]	NM_001000628	404820	GO:0007186|GO:0050911|GO:0004984|GO:0016021	Rn.142815
A_44_P280813	0.4476	4.5691	5.37963	5.40715	5.07711	5.54503	5.10143	4.7629	4.51201	5.91503	Olr811_predicted	Rattus norvegicus olfactory receptor 811 (predicted) (Olr811_predicted), mRNA [NM_001000848]	NM_001000848	405138	GO:0007186|GO:0050911|GO:0004984|GO:0016021	Rn.143111
A_44_P132783	0.460744	5.22068	6.22596	6.5642	5.34969	6.27295	5.7529	5.04719	5.75867	6.36544	Olr1385_predicted	Rattus norvegicus olfactory receptor 1385 (predicted) (Olr1385_predicted), mRNA [NM_214833]	NM_214833	287236	GO:0007186|GO:0050911|GO:0004984|GO:0016021	Rn.142180
A_44_P297057	0.472538	3.09518	3.91029	4.25012	3.78533	4.04131	3.56089	3.95104	4.0491	4.98887	Olr1605_predicted	Rattus norvegicus olfactory receptor 1605 (predicted) (Olr1605_predicted), mRNA [NM_001000088]	NM_001000088	289923	GO:0007186|GO:0050911|GO:0004984|GO:0016021	Rn.142463
A_44_P533916	0.478134	6.00728	6.79486	7.45639	6.33098	7.27087	6.59315	6.57171	6.80148	7.44002	Olr1072_predicted	Rattus norvegicus olfactory receptor 1072 (predicted) (Olr1072_predicted), mRNA [NM_001000062]	NM_001000062	288822	GO:0007186|GO:0050911|GO:0004984|GO:0016021	Rn.143341
A_44_P285662	0.484251	2.40594	4.74732	4.39634	3.60157	5.18508	4.42587	3.72068	4.06806	4.48183	Olr1428_predicted	Rattus norvegicus olfactory receptor 1428 (predicted) (Olr1428_predicted), mRNA [NM_001000011]	NM_001000011	287318	GO:0007186|GO:0050911|GO:0004984|GO:0016021	Rn.142143
A_44_P547882	0.484874	6.19106	6.82524	6.85897	6.69851	7.05521	6.55027	6.71314	6.16689	7.60643	Olr569_predicted	Rattus norvegicus olfactory receptor 569 (predicted) (Olr569_predicted), mRNA [NM_001000664]	NM_001000664	404866	GO:0007186|GO:0050911|GO:0004984|GO:0016021	Rn.142898
A_44_P170462	0.487358	3.54145	3.79737	4.29914	3.63939	4.89461	4.09589	3.62453	3.47639	5.1362	Olr674_predicted	Rattus norvegicus olfactory receptor 674 (predicted) (Olr674_predicted), mRNA [NM_001000352]	NM_001000352	295881	GO:0007186|GO:0050911|GO:0004984|GO:0016021	Rn.142828
A_44_P522416	0.491411	1.97489	3.80958	3.33975	2.71342	4.32502	3.4867	2.30791	2.92514	3.49436	Olr1144_predicted	Rattus norvegicus olfactory receptor 1144 (predicted) (Olr1144_predicted), mRNA [NM_001000876]	NM_001000876	405174	GO:0007165|GO:0007186|GO:0050911|GO:0004872|GO:0004984|GO:0016020|GO:0016021	Rn.143598
A_44_P146773	0.507446	3.452	4.11134	4.63538	4.13595	4.73673	3.36167	4.3568	4.3979	5.15404	Olr8_predicted	Rattus norvegicus olfactory receptor 8 (predicted) (Olr8_predicted), mRNA [NM_001000113]	NM_001000113	292563	GO:0007186|GO:0050911|GO:0004984|GO:0005529|GO:0016021	Rn.142001
A_44_P498735	0.507954	7.24923	8.30612	8.46788	7.81172	8.56006	7.98231	7.84399	8.0922	8.80805	Olr1418_predicted	Rattus norvegicus olfactory receptor 1418 (predicted) (Olr1418_predicted), mRNA [NM_001000008]	NM_001000008	287313	GO:0007186|GO:0050911|GO:0004984|GO:0016021	Rn.142149
A_44_P130420	0.514688	2.04427	5.0675	3.86178	3.30861	4.72031	4.21595	3.22782	3.82346	4.02512	Olr1327_predicted	Rattus norvegicus olfactory receptor 1327 (predicted) (Olr1327_predicted), mRNA [NM_001000475]	NM_001000475	300627	GO:0007186|GO:0050911|GO:0004984|GO:0016021	Rn.143473
A_44_P294756	0.528173	2.093	2.96019	3.45586	2.67421	4.80042	3.52448	2.85789	3.04146	3.43251	Olr315_predicted	Rattus norvegicus olfactory receptor 315 (predicted) (Olr315_predicted), mRNA [NM_001000243]	NM_001000243	293609	GO:0007186|GO:0050911|GO:0004984|GO:0016021	Rn.141724
A_44_P438024	0.531486	4.04138	6.05936	5.64393	4.92556	5.10743	4.74423	4.93285	5.38128	5.97361	Olr542_predicted	Rattus norvegicus olfactory receptor 542 (predicted) (Olr542_predicted), mRNA [NM_001000566]	NM_001000566	366105	GO:0007186|GO:0050911|GO:0004984|GO:0016021	Rn.142916
A_44_P491732	0.540393	6.14713	6.92943	7.37403	6.55694	7.05697	6.98654	6.69064	6.98796	7.78518	Olr20_predicted	Rattus norvegicus olfactory receptor 20 (predicted) (Olr20_predicted), mRNA [NM_001000118]	NM_001000118	293083	GO:0007186|GO:0050911|GO:0004984|GO:0016021	Rn.141948
A_44_P114004	0.568493	3.24247	3.81142	3.87014	3.81647	4.6993	3.86919	4.13892	3.45758	5.10569	Olr867_predicted	Rattus norvegicus olfactory receptor 867 (predicted) (Olr867_predicted), mRNA [NM_001000412]	NM_001000412	298476	GO:0007186|GO:0050911|GO:0004984|GO:0016021	Rn.143173
A_44_P348901	0.579494	4.72166	6.23136	6.20888	5.32364	6.00688	5.72864	5.26973	5.67526	6.37207	Olr1638_predicted	Rattus norvegicus olfactory receptor 1638 (predicted) (Olr1638_predicted), mRNA [NM_001000834]	NM_001000834	405123	GO:0007186|GO:0050911|GO:0004984|GO:0016021	Rn.142434
A_44_P342085	0.604038	2.29845	3.21915	3.43966	2.5016	3.87302	3.14493	3.00286	3.24472	3.70543	Olr1571_predicted	Putative gustatory receptor clone PTE58 (Fragment). [Source:Uniprot/SWISSPROT;Acc:P35899] [ENSRNOT00000034210]		363838	GO:0007165|GO:0007186|GO:0050911|GO:0001584|GO:0004872|GO:0004984|GO:0016020|GO:0016021
A_44_P386437	0.62045	3.24829	4.225	4.11848	3.5718	4.08341	3.94822	4.12863	3.67135	4.68089	Olr1697_predicted	Rattus norvegicus olfactory receptor 1697 (predicted) (Olr1697_predicted), mRNA [NM_001001111]	NM_001001111	406010	GO:0007186|GO:0050911|GO:0004984|GO:0016021	Rn.142681
A_44_P200998	0.646996	4.89888	5.62511	6.3342	5.61115	5.69367	5.29446	5.20062	5.45085	6.15736	Olr921_predicted	Rattus norvegicus olfactory receptor 921 (predicted) (Olr921_predicted), mRNA [NM_001001385]	NM_001001385	366798	GO:0007186|GO:0050911|GO:0004984|GO:0016021	Rn.143389
A_44_P365318	0.655465	4.6524	5.30109	5.70675	4.62804	5.63619	4.8224	4.78196	5.04806	5.68062	Olr1313_predicted	Rattus norvegicus olfactory receptor 1313 (predicted) (Olr1313_predicted), mRNA [NM_001000794]	NM_001000794	405078	GO:0007186|GO:0050911|GO:0004984|GO:0016021	Rn.143484
A_44_P156364	0.660927	6.13234	7.5823	8.00643	7.29973	7.61762	7.04581	6.78286	7.15321	7.87255	Olr1273_predicted	Rattus norvegicus olfactory receptor 1273 (predicted) (Olr1273_predicted), mRNA [NM_001000458]	NM_001000458	300589	GO:0007186|GO:0050911|GO:0004984|GO:0016021	Rn.143506
A_44_P388763	0.701981	7.15174	7.90855	7.85453	7.5136	7.76602	7.8262	7.34622	7.76594	8.35954	Olr1535_predicted	Rattus norvegicus olfactory receptor 1535 (predicted) (Olr1535_predicted), mRNA [NM_001000945]	NM_001000945	405287	GO:0007186|GO:0050911|GO:0004984|GO:0016021	Rn.142273
A_44_P552642	0.735931	2.6011	3.00011	3.22354	2.87254	4.58878	3.30101	2.57404	3.12817	3.46936	Olr447_predicted	Rattus norvegicus olfactory receptor 447 (predicted) (Olr447_predicted), mRNA [NM_001000286]	NM_001000286	295719	GO:0007186|GO:0050911|GO:0004984|GO:0016021	Rn.142983
A_44_P179882	0.818952	2.41459	3.61458	3.95133	3.3478	4.19934	4.26116	3.45699	3.78175	4.01002	Olr1292_predicted	Rattus norvegicus olfactory receptor 1292 (predicted) (Olr1292_predicted), mRNA [NM_001000960]	NM_001000960	405312	GO:0007186|GO:0050911|GO:0004984|GO:0016021	Rn.143498
A_44_P249164	0.834401	12.1864	12.1951	12.15	12.0662	12.2773	12.1923	12.2686	12.0112	12.1724	Gabbr1	Rattus norvegicus gamma-aminobutyric acid (GABA) B receptor 1 (Gabbr1), mRNA [NM_031028]	NM_031028	81657	GO:0001649|GO:0007165|GO:0007186|GO:0007194|GO:0007214|GO:0004872|GO:0004965|GO:0005515|GO:0005737|GO:0005887|GO:0016020|GO:0016021|GO:0045211	Rn.30059
A_44_P555005	0.838523	4.92311	5.40992	5.95192	5.25171	5.93409	5.35769	4.95996	5.38637	5.98226	Olr1472_predicted	Rattus norvegicus olfactory receptor 1472 (predicted) (Olr1472_predicted), mRNA [NM_001000944]	NM_001000944	405286	GO:0007186|GO:0050911|GO:0004984|GO:0016021	Rn.142096

## Sheet: S10.2
Table S10.2. The genes differentially expressed involved in hormone activity
ProbeName	p-value	0h	0.5h	3h	6h	9h	1d	4d	7d	14d	GeneSymbol	Description	GenbankAccession	EntrezGene	GO(Avadis)	UniGene
A_42_P614175	8.78973e-19	13.8386	13.8716	13.9601	13.8195	13.7813	15.1477	18.0773	18.2595	18.074	Gal	Rattus norvegicus galanin (Gal), mRNA [NM_033237]	NM_033237	29141	GO:0006939|GO:0006950|GO:0006954|GO:0007218|GO:0007399|GO:0007631|GO:0008285|GO:0030073|GO:0030252|GO:0042493|GO:0043065|GO:0050672|GO:0050776|GO:0001664|GO:0005179|GO:0005184|GO:0005576|GO:0005615|GO:0005737|GO:0005794|GO:0030141	Rn.8929
A_43_P11951	8.78973e-19	6.93813	7.05972	7.29044	7.20098	7.42374	9.2248	13.7401	13.877	13.3135	Ucn	Rattus norvegicus urocortin (Ucn), mRNA [NM_019150]	NM_019150	29151	GO:0006979|GO:0007218|GO:0001664|GO:0005179|GO:0005576|GO:0005615	Rn.10190
A_44_P142168	7.8519e-17	10.9066	10.9052	11.1501	10.927	11.1075	13.4934	13.2404	13.3003	12.8409	Adcyap1	Rattus norvegicus adenylate cyclase activating polypeptide 1 (Adcyap1), mRNA [NM_016989]	NM_016989	24166	GO:0007190|GO:0007218|GO:0007267|GO:0007565|GO:0045786|GO:0005057|GO:0005179|GO:0005184|GO:0005576|GO:0005615|GO:0005625	Rn.202559
A_42_P719221	1.65361e-16	7.41264	7.22441	7.02251	7.02278	6.52304	11.7446	15.2922	15.4905	15.5056	Vip	VIP peptides precursor [Contains: Intestinal peptide PHV-42; Intestinal peptide PHI-27 (Peptide histidine isoleucinamide 27); Vasoactive intestinal peptide (VIP) (Vasoactive intestinal polypeptide)]. [Source:Uniprot/SWISSPROT;Acc:P01283]...		117064	GO:0042311|GO:0005179|GO:0005576|GO:0005615	Rn.18675
A_42_P574859	1.15748e-13	6.86891	7.45405	7.5237	7.11793	7.18106	11.708	13.6816	13.2898	12.0414	Hamp	Rattus norvegicus hepcidin antimicrobial peptide (Hamp), mRNA [NM_053469]	NM_053469	84604	GO:0006879|GO:0006955|GO:0042742|GO:0050832|GO:0003674|GO:0005179|GO:0005576|GO:0005615|GO:0005737|GO:0045179	Rn.7865
A_44_P254016	7.91475e-11	7.49432	7.51873	7.71524	7.50001	7.52429	7.56849	8.449	8.93096	9.04277	Avp	Rattus norvegicus arginine vasopressin (Avp), mRNA [NM_016992]	NM_016992	24221	GO:0001659|GO:0006091|GO:0006833|GO:0006939|GO:0006950|GO:0007165|GO:0007267|GO:0030146|GO:0030819|GO:0042310|GO:0050891|GO:0005184|GO:0005185|GO:0005575|GO:0005576|GO:0005615|GO:0005625	Rn.9976
A_44_P233786	1.0703e-10	15.4545	15.4674	15.3012	15.3243	15.3838	16.8337	16.3898	16.3883	16.2979	Vgf	Rattus norvegicus VGF nerve growth factor inducible (Vgf), mRNA [NM_030997]	NM_030997	29461	GO:0001541|GO:0006091|GO:0019953|GO:0030182|GO:0005184|GO:0008083|GO:0005576	Rn.9704
A_44_P119019	1.32084e-09	8.22109	8.18014	8.41734	8.24675	8.36647	7.82206	9.37231	9.95852	10.3081	Cck	Rattus norvegicus cholecystokinin (Cck), mRNA [NM_012829]	NM_012829	25298	GO:0001764|GO:0006915|GO:0007165|GO:0007409|GO:0042755|GO:0005179|GO:0005184|GO:0005576|GO:0005615|GO:0005625|GO:0030424	Rn.9781
A_44_P576822	2.90607e-08	12.3509	12.4272	12.5027	12.2236	12.3804	11.2845	11.3235	10.9915	11.1999	Inhbb	PREDICTED: Rattus norvegicus inhibin beta-B (Inhbb), mRNA [XM_344130]	XM_344130	25196	GO:0001541|GO:0006952|GO:0009605|GO:0030154|GO:0040007|GO:0046881|GO:0046882|GO:0048178|GO:0005125|GO:0005179|GO:0008083|GO:0042803|GO:0046789|GO:0005576	Rn.35074
A_44_P547825	1.60679e-07	7.68216	8.25503	8.15704	8.20869	8.73158	8.66354	8.6965	8.62323	8.69421	Insl3	Rattus norvegicus insulin-like 3 (Insl3), mRNA [NM_053680]	NM_053680	114215	GO:0001556|GO:0001701|GO:0007193|GO:0007267|GO:0007283|GO:0008284|GO:0008285|GO:0008406|GO:0008584|GO:0030819|GO:0043066|GO:0001664|GO:0005158|GO:0005179|GO:0005576|GO:0005615|GO:0005625|GO:0048471	Rn.48700
A_43_P15495	2.75246e-07	8.92671	8.81008	8.77608	8.75589	8.80417	7.91526	8.12773	7.95633	7.94969	Edn2	Rattus norvegicus endothelin 2 (Edn2), mRNA [NM_012549]	NM_012549	24324	GO:0001543|GO:0007169|GO:0007205|GO:0007267|GO:0008217|GO:0009405|GO:0019229|GO:0042310|GO:0045987|GO:0046887|GO:0046888|GO:0008083|GO:0005576|GO:0005615|GO:0005625	Rn.10642
A_43_P12933	3.30343e-07	2.02858	1.97639	3.51204	2.62134	4.35145	3.37445	2.7917	3.1627	3.67602	Prl2a1	Rattus norvegicus Prolactin family 2, subfamily a, member 1 (Prl2a1), mRNA [NM_053791]	NM_053791	116474	GO:0005179|GO:0005576|GO:0005615	Rn.17940
A_42_P771373	5.37072e-07	13.9598	13.884	13.0654	13.4637	13.0173	13.5711	17	17.9225	17.9569	Npy	Rattus norvegicus neuropeptide Y (Npy), mRNA [NM_012614]	NM_012614	24604	GO:0006816|GO:0006928|GO:0007187|GO:0007218|GO:0007268|GO:0007586|GO:0007631|GO:0008015|GO:0008217|GO:0008283|GO:0008343|GO:0045776|GO:0048015|GO:0050909|GO:0001664|GO:0004930|GO:0004983|GO:0005179|GO:0005184|GO:0005246|GO:0005576|GO:0005615|GO:0005623	Rn.9714
A_44_P421502	1.16267e-06	5.43732	6.34496	6.44994	5.89603	7.15283	6.8549	5.81121	6.27108	6.55287	Igf1	Rattus norvegicus insulin-like growth factor 1 (Igf1), transcript variant 2, mRNA [NM_178866]	NM_178866	24482	GO:0001501|GO:0006260|GO:0006417|GO:0006916|GO:0006928|GO:0007165|GO:0007265|GO:0007399|GO:0007517|GO:0007565|GO:0007613|GO:0008284|GO:0009441|GO:0009612|GO:0009887|GO:0010001|GO:0030307|GO:0042127|GO:0045600|GO:0045669|GO:0045768|GO:0048009|GO:0048468|GO:0048545|GO:0005159|GO:0005179|GO:0005496|GO:0005515|GO:0008083|GO:0018445|GO:0005576|GO:0005614|GO:0005615	Rn.6282
A_44_P255654	3.02142e-06	10.1599	10.0589	10.335	10.066	9.96965	9.57341	9.06893	8.94305	9.10421	LOC500105	PREDICTED: Rattus norvegicus similar to contactin associated protein-like 2 isoform a (LOC500105), mRNA [XM_575456]	XM_575456	500105	GO:0005179|GO:0005576	Rn.198148
A_44_P1030161	8.72478e-06	8.81953	8.70737	9.19098	8.69873	8.75926	9.37226	10.9413	10.7909	10.6279	Nts_predicted	PREDICTED: Rattus norvegicus neurotensin (predicted) (Nts_predicted), mRNA [XM_216884]	XM_216884	299757	GO:0007165|GO:0005184|GO:0005615|GO:0005625	Rn.60814
A_43_P12312	1.8787e-05	5.49123	6.60824	6.7446	6.18993	7.22653	6.1276	5.91104	6.18796	6.73366	Crhr2	Rattus norvegicus corticotropin releasing hormone receptor 2 (Crhr2), mRNA [NM_022714]	NM_022714	64680	GO:0007165|GO:0007186|GO:0007188|GO:0007631|GO:0016525|GO:0004872|GO:0004930|GO:0004978|GO:0005179|GO:0005515|GO:0015056|GO:0017047|GO:0043404|GO:0051424|GO:0005615|GO:0005886|GO:0005887|GO:0016020|GO:0016021	Rn.10023
A_44_P358167	3.2455e-05	2.26721	2.73951	2.84736	2.45171	3.55995	4.05122	3.25962	3.75493	3.98681	Prl3a1	Rattus norvegicus Prolactin family 3, subfamily a, member 1 (Prl3a1), mRNA [NM_153736]	NM_153736	266782	GO:0005179|GO:0005576|GO:0005615	Rn.22898
A_44_P498620	3.74137e-05	7.36478	8.0416	8.69477	8.22075	7.02417	7.29852	8.00868	7.66199	8.84284	Cga	Rattus norvegicus glycoprotein hormones, alpha subunit (Cga), mRNA [NM_053918]	NM_053918	116700	GO:0005179|GO:0005576|GO:0005615	Rn.10589
A_44_P257522	6.54413e-05	7.45312	7.40205	7.48403	7.4497	7.62543	7.32332	8.49358	8.3426	8.40827	Agrp	Agouti related protein (Fragment). [Source:Uniprot/SPTREMBL;Acc:Q9QXJ3] [ENSRNOT00000059628]		25582	GO:0007218|GO:0007631|GO:0008150|GO:0009755|GO:0005102|GO:0005184|GO:0005576|GO:0005615	Rn.137597
A_44_P411757	0.000326255	3.51057	4.13921	3.47779	2.73832	2.7322	2.33575	2.73693	3.03001	2.40073	Nppb	EST188995 Normalized rat heart, Bento Soares Rattus sp. cDNA clone RHEAB76 3' end, mRNA sequence [AA799498]	AA799498	25105	GO:0006954|GO:0007166|GO:0007507|GO:0007589|GO:0008217|GO:0016525|GO:0030146|GO:0030147|GO:0030308|GO:0042312|GO:0043114|GO:0050880|GO:0005179|GO:0008613|GO:0005576|GO:0005615	Rn.3835
A_44_P420046	0.000653339	4.95707	5.91116	5.49715	5.37113	6.80629	6.15125	5.06539	5.45845	5.87194	Ghrl	Rattus norvegicus ghrelin precursor (Ghrl), mRNA [NM_021669]	NM_021669	59301	GO:0007186|GO:0008343|GO:0009755|GO:0030252|GO:0040018|GO:0005179|GO:0016608|GO:0005576|GO:0005615|GO:0005737	Rn.42103
A_43_P11492	0.000770502	2.68361	4.40166	3.53018	2.9829	3.85663	3.3578	2.89532	3.13541	3.69717	Prl	Rattus norvegicus prolactin (Prl), mRNA [NM_012629]	NM_012629	24683	GO:0007166|GO:0007262|GO:0007516|GO:0007565|GO:0007595|GO:0008283|GO:0046425|GO:0050679|GO:0005148|GO:0005179|GO:0005576|GO:0005615|GO:0005625	Rn.9759
A_44_P202201	0.000827307	2.45196	1.95335	5.11174	3.53973	3.82763	4.66539	4.42828	4.54029	4.55584	Grp	Rattus norvegicus gastrin releasing peptide (Grp), mRNA [NM_133570]	NM_133570	171101	GO:0007165|GO:0007218|GO:0005184|GO:0008083|GO:0005615|GO:0005625	Rn.10930
A_43_P15246	0.000835367	10.8012	10.9861	10.5081	11.128	10.6832	11.2769	12.5271	12.049	12.1741	Pthlh	Rattus norvegicus parathyroid hormone-like peptide (Pthlh), mRNA [NM_012636]	NM_012636	24695	GO:0001501|GO:0007189|GO:0007267|GO:0007565|GO:0007595|GO:0008284|GO:0008285|GO:0008544|GO:0030855|GO:0043129|GO:0046058|GO:0048286|GO:0005179|GO:0005509|GO:0005575|GO:0005576|GO:0005615|GO:0005634|GO:0005737	Rn.9750
A_43_P13237	0.000991007	6.68822	7.08116	7.38101	6.84586	7.82585	7.24303	6.60424	7.0548	7.18456	Gpha2	Rattus norvegicus glycoprotein hormone alpha 2 (Gpha2), mRNA [NM_133619]	NM_133619	171158	GO:0005179|GO:0005576|GO:0005615	Rn.22078
A_43_P15260	0.00274792	4.661	6.70778	6.47263	5.87711	7.81883	6.41866	5.38423	6.01398	6.89687	Tshb	Rattus norvegicus thyroid stimulating hormone, beta subunit (Tshb), mRNA [NM_013116]	NM_013116	25653	GO:0007186|GO:0007267|GO:0009653|GO:0005179|GO:0005575|GO:0005576|GO:0005615	Rn.9966
A_44_P503562	0.00393351	3.66911	2.81106	3.77531	3.75998	4.80638	4.27504	3.79382	3.7407	3.69695	Gip	Rattus norvegicus gastric inhibitory polypeptide (Gip), mRNA [NM_019630]	NM_019630	25040	GO:0050796|GO:0005179|GO:0005576|GO:0005615	Rn.10446
A_42_P500675	0.00491847	8.40243	9.25941	9.12875	8.91161	9.5863	9.11084	8.80367	8.79522	9.32998	Hcrt	Rattus norvegicus hypocretin (Hcrt), mRNA [NM_013179]	NM_013179	25723	GO:0001659|GO:0001662|GO:0007200|GO:0007204|GO:0007205|GO:0007218|GO:0007268|GO:0007631|GO:0008156|GO:0042755|GO:0043267|GO:0046928|GO:0051209|GO:0005184|GO:0005615|GO:0005737|GO:0005783|GO:0008021|GO:0030141|GO:0048471	Rn.7628
A_44_P467696	0.00814227	3.83893	7.12117	5.19216	4.6918	5.71838	5.00996	4.48756	4.89552	5.19851	Rln3	Rattus norvegicus relaxin 3 (Rln3), mRNA [NM_170667]	NM_170667	266997	GO:0001664|GO:0005179|GO:0005576	Rn.45123
A_44_P395625	0.0138301	2.3437	2.11372	3.34248	4.02328	4.40159	4.24541	3.39028	3.12943	2.4958	Prl8a9	Rattus norvegicus prolactin family 8, subfamily a, member 9 (Prl8a9), mRNA [NM_134385]	NM_134385	171406	GO:0007565|GO:0005179|GO:0005576|GO:0005615	Rn.56124
A_44_P172856	0.0140958	5.53021	5.823	6.28967	5.77975	5.88709	6.6026	7.1147	6.95059	7.20094	Gh1	Rattus norvegicus growth hormone 1 (Gh1), mRNA [NM_001034848]	NM_001034848	24391	GO:0007165|GO:0040008|GO:0040018|GO:0045597|GO:0005131|GO:0005179|GO:0005575|GO:0005576|GO:0005615|GO:0005739|GO:0005829	Rn.146351
A_44_P529321	0.0188747	6.81824	7.54797	7.57509	7.30946	8.37998	7.99524	7.41222	7.65393	7.52166	Prl3d1	Rattus norvegicus Prolactin family 3, subfamily d, member 1 (Prl3d1), mRNA [NM_017363]	NM_017363	53950	GO:0005148|GO:0005179|GO:0005576	Rn.112569
A_42_P621826	0.0227034	6.49371	6.86975	6.88229	6.73059	7.61922	7.6532	7.06564	7.25974	7.21563	Tg	Rattus norvegicus thyroglobulin (Tg), mRNA [NM_030988]	NM_030988	24826	GO:0006590|GO:0007165|GO:0009268|GO:0042446|GO:0045056|GO:0004759|GO:0005179|GO:0005515|GO:0005576|GO:0005615|GO:0005783|GO:0005794|GO:0048471	Rn.10429
A_44_P942715	0.0365209	4.44237	4.96317	5.87576	5.21072	5.44627	4.08067	5.14218	4.89374	6.22065	Prl8a3	Rattus norvegicus prolactin family 8, subfamily a, member 3 (Prl8a3), mRNA [NM_020079]	NM_020079	24658	GO:0005179|GO:0005576	Rn.202972
A_44_P240696	0.0409974	7.19365	6.48643	6.03954	6.33173	5.93092	6.74055	7.17537	7.05987	6.32762	Nppc	Rattus norvegicus natriuretic peptide precursor type C (Nppc), mRNA [NM_053750]	NM_053750	114593	GO:0006182|GO:0030828|GO:0050880|GO:0051053|GO:0005102|GO:0005179|GO:0005184|GO:0042803|GO:0051428|GO:0005576|GO:0005615	Rn.10637
A_44_P396842	0.0612427	5.35887	5.01743	4.98518	5.82561	5.72832	5.72303	7.07868	6.52888	6.48961	Ucn2	Rattus norvegicus urocortin 2 (Ucn2), mRNA [NM_133385]	NM_133385	170896	GO:0006171|GO:0006950|GO:0007586|GO:0008283|GO:0042246|GO:0001664|GO:0005179|GO:0005576	Rn.212744
A_44_P461105	0.0649259	2.05684	3.29316	3.46698	3.13335	3.96043	3.84058	3.04835	3.31422	3.80904	Prl8a7	Rattus norvegicus prolactin family 8, subfamily a, member 7 (Prl8a7), mRNA [NM_022537]	NM_022537	64368	GO:0005179|GO:0005576|GO:0005615	Rn.202970
A_44_P197694	0.0747589	3.40547	3.55554	3.12991	3.32676	3.24323	3.03726	2.8716	3.12447	3.02959	Lhb	Rattus norvegicus testicular luteinizing hormone beta subunit (TLHB2) mRNA, complete cds. [U25802]	U25802	25329	GO:0007165|GO:0007267|GO:0008150|GO:0008584|GO:0003674|GO:0005179|GO:0005575|GO:0005576|GO:0005615|GO:0005625	Rn.10108
A_44_P356161	0.374006	2.56669	2.24564	3.70555	3.42533	4.24189	3.33296	3.03038	3.39487	3.4847	Ppy	Rattus norvegicus pancreatic polypeptide (Ppy), mRNA [NM_012626]	NM_012626	24677	GO:0007586|GO:0009306|GO:0001664|GO:0005179|GO:0005576|GO:0005615|GO:0005625	Rn.9755

## Sheet: S10.3
Table S1.8. The expression of differentially expressed genes involved in neurotransmitter receptor activity
ProbeName	p-value	0h	0.5h	3h	6h	9h	1d	4d	7d	14d	GeneSymbol	Description	GenbankAccession	EntrezGene	GO(Avadis)	UniGene
A_42_P556083	2.38963e-14	6.17828	5.86217	6.18534	6.0977	6.14052	8.09903	10.3323	10.9421	10.7422	Cckbr	Rattus norvegicus cholecystokinin B receptor (Cckbr), mRNA [NM_013165]	NM_013165	25706	GO:0007165|GO:0007186|GO:0007202|GO:0007204|GO:0007586|GO:0007600|GO:0007631|GO:0008283|GO:0008284|GO:0001584|GO:0004435|GO:0004872|GO:0004983|GO:0015054|GO:0046935|GO:0005886|GO:0005887|GO:0016021	Rn.90997
A_44_P514939	2.37298e-10	10.7488	10.7654	10.9548	11.0005	11.0315	10.9746	12.2224	12.5618	12.5558	Bzrp	Rattus norvegicus benzodiazepine receptor, peripheral (Bzrp), mRNA [NM_012515]	NM_012515	24230	GO:0006626|GO:0006811|GO:0004872|GO:0008503|GO:0005739|GO:0005741|GO:0016020|GO:0016021	Rn.1820
A_44_P360501	7.66851e-09	7.41332	6.99524	7.33302	7.16706	6.72344	7.40457	8.36538	8.5385	8.30175	Gabrb1	Rattus norvegicus gamma-aminobutyric acid (GABA-A) receptor, subunit beta 1 (Gabrb1), mRNA [NM_012956]	NM_012956	25450	GO:0006811|GO:0006821|GO:0007165|GO:0007214|GO:0004890|GO:0005216|GO:0005230|GO:0005254|GO:0015276|GO:0030594|GO:0031404|GO:0005615|GO:0005887|GO:0016021|GO:0045211	Rn.207157
A_43_P12153	3.1037e-07	11.2031	11.1791	11.3637	11.2305	11.165	10.968	10.2403	10.1194	9.99506	Htr3b	Rattus norvegicus 5-hydroxytryptamine (serotonin) receptor 3b (Htr3b), mRNA [NM_022189]	NM_022189	58963	GO:0006810|GO:0006811|GO:0007210|GO:0007268|GO:0004993|GO:0005216|GO:0005230|GO:0005232|GO:0030594|GO:0005615|GO:0005887|GO:0016020|GO:0016021|GO:0045211	Rn.87106
A_43_P11794	3.69445e-07	5.82356	5.52888	5.97711	5.64806	5.60553	5.64909	4.79432	4.40623	4.25457	Tacr3	Rattus norvegicus tachykinin receptor 3 (Tacr3), mRNA [NM_017053]	NM_017053	24808	GO:0007165|GO:0007186|GO:0007217|GO:0001584|GO:0004872|GO:0004930|GO:0004983|GO:0004995|GO:0005886|GO:0005887|GO:0016021	Rn.9702
A_44_P151774	4.53982e-07	5.52656	4.82665	5.70585	5.97635	4.85348	6.2503	7.04202	7.65909	7.82094	Chrna1	Rattus norvegicus cholinergic receptor, nicotinic, alpha polypeptide 1 (muscle) (Chrna1), mRNA [NM_024485]	NM_024485	79557	GO:0006811|GO:0006936|GO:0007165|GO:0004889|GO:0005216|GO:0005230|GO:0015464|GO:0030594|GO:0005615|GO:0005794|GO:0005886|GO:0005892|GO:0016021|GO:0045211	Rn.44633
A_42_P771373	5.37072e-07	13.9598	13.884	13.0654	13.4637	13.0173	13.5711	17	17.9225	17.9569	Npy	Rattus norvegicus neuropeptide Y (Npy), mRNA [NM_012614]	NM_012614	24604	GO:0006816|GO:0006928|GO:0007187|GO:0007218|GO:0007268|GO:0007586|GO:0007631|GO:0008015|GO:0008217|GO:0008283|GO:0008343|GO:0045776|GO:0048015|GO:0050909|GO:0001664|GO:0004930|GO:0004983|GO:0005179|GO:0005184|GO:0005246|GO:0005576|GO:0005615|GO:0005623	Rn.9714
A_44_P414565	2.08649e-06	7.20367	6.99209	7.5365	7.40112	7.25714	7.79075	8.19527	8.46026	8.31507	Gabra5	Rattus norvegicus gamma-aminobutyric acid (GABA-A) receptor, subunit alpha 5 (Gabra5), mRNA [NM_017295]	NM_017295	29707	GO:0001662|GO:0006811|GO:0006821|GO:0007165|GO:0007214|GO:0007268|GO:0007420|GO:0008306|GO:0004890|GO:0005215|GO:0005216|GO:0005230|GO:0005254|GO:0030594|GO:0031404|GO:0005886|GO:0005887|GO:0016020|GO:0016021|GO:0045211	Rn.10368
A_44_P386689	2.89529e-06	6.50025	6.34279	6.71967	6.24584	6.60205	5.98554	5.36514	5.80835	5.39362	Chrm2	Rattus norvegicus cholinergic receptor, muscarinic 2 (Chrm2), mRNA [NM_031016]	NM_031016	81645	GO:0006940|GO:0007165|GO:0007188|GO:0007197|GO:0007207|GO:0007213|GO:0007399|GO:0008016|GO:0001584|GO:0004872|GO:0004981|GO:0005624|GO:0005886|GO:0005887|GO:0016021|GO:0045211	Rn.10752
A_43_P15439	3.02986e-06	7.77521	7.47468	7.70215	7.64049	7.4363	7.01247	6.95958	6.57903	6.74972	Chrnb3	Rattus norvegicus cholinergic receptor, nicotinic, beta polypeptide 3 (Chrnb3), mRNA [NM_133597]	NM_133597	171131	GO:0006810|GO:0006811|GO:0007268|GO:0004889|GO:0004890|GO:0005216|GO:0005230|GO:0030594|GO:0005892|GO:0016020|GO:0016021|GO:0045211	Rn.9694
A_43_P11531	3.06618e-06	8.25221	8.21808	8.04694	8.03865	7.61512	7.07868	7.23589	6.97776	6.90285	Sstr1	Rattus norvegicus somatostatin receptor 1 (Sstr1), mRNA [NM_012719]	NM_012719	25033	GO:0007165|GO:0007186|GO:0007187|GO:0007215|GO:0007218|GO:0007267|GO:0007584|GO:0007586|GO:0008285|GO:0030217|GO:0001584|GO:0004872|GO:0004983|GO:0004994|GO:0045028|GO:0005624|GO:0005886|GO:0005887|GO:0016021	Rn.42915
A_44_P535601	5.79454e-06	6.12271	5.93776	6.19195	5.86539	4.98592	5.62224	5.36925	5.59223	4.70948	Gabra3	Rattus norvegicus gamma-aminobutyric acid (GABA-A) receptor, subunit alpha 3 (Gabra3), mRNA [NM_017069]	NM_017069	24947	GO:0006811|GO:0006821|GO:0007214|GO:0007268|GO:0004890|GO:0005216|GO:0005230|GO:0005254|GO:0008503|GO:0030594|GO:0031404|GO:0005886|GO:0005887|GO:0016021|GO:0045211	Rn.10367
A_44_P486909	5.85034e-06	11.1271	11.1246	11.4631	11.1336	10.7492	11.0769	10.0389	10.3467	9.9309	Gabrg2	Rattus norvegicus gamma-aminobutyric acid A receptor, gamma 2 (Gabrg2), mRNA [NM_183327]	NM_183327	29709	GO:0006811|GO:0006821|GO:0007214|GO:0007268|GO:0004890|GO:0005216|GO:0005237|GO:0005254|GO:0005515|GO:0008144|GO:0008503|GO:0030594|GO:0031404|GO:0005737|GO:0005887|GO:0016021|GO:0045211	Rn.159942
A_43_P12312	1.8787e-05	5.49123	6.60824	6.7446	6.18993	7.22653	6.1276	5.91104	6.18796	6.73366	Crhr2	Rattus norvegicus corticotropin releasing hormone receptor 2 (Crhr2), mRNA [NM_022714]	NM_022714	64680	GO:0007165|GO:0007186|GO:0007188|GO:0007631|GO:0016525|GO:0004872|GO:0004930|GO:0004978|GO:0005179|GO:0005515|GO:0015056|GO:0017047|GO:0043404|GO:0051424|GO:0005615|GO:0005886|GO:0005887|GO:0016020|GO:0016021	Rn.10023
A_44_P217465	2.81391e-05	5.13448	6.42906	6.11417	5.95984	7.34442	6.72959	5.02031	5.82652	5.84803	Gabrr2	Rattus norvegicus gamma-aminobutyric acid (GABA-C) receptor, subunit rho 2 (Gabrr2), mRNA [NM_017292]	NM_017292	29695	GO:0006811|GO:0006821|GO:0007165|GO:0007214|GO:0007268|GO:0007601|GO:0004890|GO:0005216|GO:0005230|GO:0005237|GO:0005254|GO:0005515|GO:0030594|GO:0031404|GO:0005615|GO:0005887|GO:0016021|GO:0030424|GO:0045211	Rn.48659
A_43_P11897	0.000100566	7.94446	8.64994	8.21416	8.26541	9.44425	8.90738	7.31359	8.27776	8.46331	Gabrd	Rattus norvegicus gamma-aminobutyric acid A receptor, delta (Gabrd), mRNA [NM_017289]	NM_017289	29689	GO:0006811|GO:0007165|GO:0007268|GO:0004890|GO:0005216|GO:0005230|GO:0005254|GO:0030594|GO:0031404|GO:0005615|GO:0005887|GO:0016021|GO:0045211	Rn.10927
A_43_P15498	0.000163666	2.45463	2.07849	4.39817	4.2567	4.80316	4.49287	3.98679	4.1847	4.25776	Chrng	Rattus norvegicus cholinergic receptor, nicotinic, gamma polypeptide (Chrng), mRNA [NM_019145]	NM_019145	25753	GO:0006811|GO:0006936|GO:0007165|GO:0007268|GO:0007271|GO:0004889|GO:0004981|GO:0005216|GO:0005230|GO:0015267|GO:0015276|GO:0030594|GO:0005794|GO:0005886|GO:0005887|GO:0005892|GO:0016021|GO:0045211	Rn.44634
A_42_P718331	0.000226735	6.2812	6.00362	6.4297	6.63057	6.90019	7.43627	9.50874	9.56114	9.64517	Sstr3	Rattus norvegicus somatostatin receptor 3 (Sstr3), mRNA [NM_133522]	NM_133522	171044	GO:0007165|GO:0007186|GO:0007187|GO:0007267|GO:0008285|GO:0008628|GO:0001584|GO:0004872|GO:0004994|GO:0045028|GO:0005887|GO:0016020|GO:0016021	Rn.10458
A_44_P276120	0.000405249	5.52562	6.52622	6.41204	6.06699	7.18521	7.47532	7.00547	7.36971	7.07919	Kiss1r	Rattus norvegicus KISS1 receptor (Kiss1r), mRNA [NM_023992]	NM_023992	78976	GO:0000186|GO:0007165|GO:0007186|GO:0007610|GO:0008285|GO:0019722|GO:0030336|GO:0046887|GO:0050482|GO:0050806|GO:0051496|GO:0001584|GO:0004872|GO:0004983|GO:0005515|GO:0008188|GO:0008528|GO:0042923|GO:0009986|GO:0016020|GO:0016021	Rn.48681
A_43_P11671	0.000558628	6.23726	6.70886	6.43367	6.43029	6.51316	7.11728	7.08438	7.28304	7.44353	Sstr4	Rattus norvegicus somatostatin receptor 4 (Sstr4), mRNA [NM_013036]	NM_013036	25555	GO:0007165|GO:0007186|GO:0007187|GO:0007193|GO:0008285|GO:0001584|GO:0004872|GO:0004930|GO:0004983|GO:0004994|GO:0045028|GO:0005887|GO:0016020|GO:0016021	Rn.9936
A_43_P13083	0.000791743	6.71934	7.23263	7.41096	6.9415	7.75857	7.23878	6.80412	6.94954	6.92242	Tacr2	Rattus norvegicus tachykinin receptor 2 (Tacr2), mRNA [NM_080768]	NM_080768	25007	GO:0006936|GO:0007165|GO:0007186|GO:0007217|GO:0007588|GO:0001584|GO:0004872|GO:0004983|GO:0004995|GO:0005886|GO:0005887|GO:0016021	Rn.202846
A_43_P15434	0.00101029	5.71355	5.20279	5.53737	5.42138	4.68799	4.79174	4.7425	5.17786	4.44105	Gabra4	Rattus norvegicus gamma-aminobutyric acid (GABA-A) receptor, subunit alpha 4 (Gabra4), mRNA [NM_080587]	NM_080587	140675	GO:0006811|GO:0006821|GO:0007214|GO:0004890|GO:0005216|GO:0005230|GO:0005254|GO:0008503|GO:0030594|GO:0031404|GO:0005887|GO:0016021|GO:0045211	Rn.81205
A_43_P12427	0.00211872	2.68158	4.37948	4.9284	4.12006	5.28828	4.9879	4.18898	4.30939	4.38258	Gabrg3	Rattus norvegicus gamma-aminobutyric acid (GABA) A receptor, subunit gamma 3 (Gabrg3), mRNA [NM_024370]	NM_024370	79211	GO:0006811|GO:0006821|GO:0007214|GO:0007268|GO:0042493|GO:0004890|GO:0005216|GO:0005230|GO:0005254|GO:0030594|GO:0031404|GO:0016021|GO:0045211	Rn.10369
A_44_P394483	0.00324958	3.31799	3.25665	4.86708	4.57593	5.63206	5.58199	4.96647	5.27199	5.46244	Chrna10	Rattus norvegicus cholinergic receptor, nicotinic, alpha polypeptide 10 (Chrna10), mRNA [NM_022639]	NM_022639	64574	GO:0006811|GO:0006816|GO:0007271|GO:0042127|GO:0004889|GO:0005102|GO:0005216|GO:0005230|GO:0005262|GO:0005509|GO:0030594|GO:0005892|GO:0016021|GO:0045211	Rn.48767
A_43_P15455	0.0053937	2.22521	2.13581	3.94999	3.31062	4.58681	4.27106	3.69092	3.75541	4.20311	Npffr1	Rattus norvegicus neuropeptide FF receptor 1 (Npffr1), mRNA [NM_022291]	NM_022291	64107	GO:0007165|GO:0007186|GO:0001584|GO:0004872|GO:0004930|GO:0008188|GO:0016020|GO:0016021	Rn.64483
A_44_P503745	0.01368	3.49268	3.4941	3.94857	3.62061	4.61808	3.67074	3.40616	3.7226	3.32456	Gpr139	Rattus norvegicus G protein-coupled receptor 139 (Gpr139), mRNA [NM_001024241]	NM_001024241	293545	GO:0007165|GO:0007200|GO:0001584|GO:0004872|GO:0008188|GO:0046983|GO:0016020|GO:0016021	Rn.215835
A_44_P335125	0.0157939	2.48472	3.26761	3.75894	3.73913	3.63713	2.91891	3.79697	3.82715	4.55998	Grpr	Rattus norvegicus gastrin releasing peptide receptor (Grpr), mRNA [NM_012706]	NM_012706	24938	GO:0007165|GO:0007186|GO:0008283|GO:0042127|GO:0001584|GO:0004872|GO:0004946|GO:0004983|GO:0008528|GO:0005886|GO:0005887|GO:0016020|GO:0016021	Rn.10316
A_44_P416899	0.015817	2.22611	2.41959	3.83195	3.40501	3.29244	3.13029	3.64555	4.09907	4.34737	Ppyr1	Rattus norvegicus pancreatic polypeptide receptor 1 (Ppyr1), mRNA [NM_031581]	NM_031581	29471	GO:0007165|GO:0007186|GO:0007586|GO:0007631|GO:0008015|GO:0001584|GO:0001601|GO:0001602|GO:0003824|GO:0004872|GO:0042277|GO:0005887|GO:0016020|GO:0016021	Rn.10574
A_43_P12196	0.0169422	3.75116	5.12053	4.90799	4.19904	4.76573	4.8053	4.17293	4.46537	4.64571	Nmur2	Rattus norvegicus neuromedin U receptor 2 (Nmur2), mRNA [NM_022275]	NM_022275	64042	GO:0006816|GO:0007165|GO:0007186|GO:0007200|GO:0007204|GO:0007218|GO:0007417|GO:0019226|GO:0043006|GO:0045045|GO:0048016|GO:0050482|GO:0001584|GO:0001607|GO:0004872|GO:0004930|GO:0005229|GO:0005525|GO:0008188|GO:0016020|GO:0016021	Rn.160579
A_42_P693011	0.0378597	3.35595	4.01073	4.64235	4.25402	3.55211	3.58064	4.27045	4.14494	5.17826	Chrnb1	Rattus norvegicus cholinergic receptor, nicotinic, beta polypeptide 1 (muscle) (Chrnb1), mRNA [NM_012528]	NM_012528	24261	GO:0006811|GO:0006812|GO:0006936|GO:0007165|GO:0007268|GO:0007271|GO:0004889|GO:0005216|GO:0005230|GO:0015267|GO:0015276|GO:0015464|GO:0030594|GO:0005615|GO:0005794|GO:0005886|GO:0005887|GO:0005892|GO:0016021|GO:0045211	Rn.44611
A_43_P11603	0.0621778	6.64537	7.25695	7.37127	7.30111	5.89895	7.12376	7.01812	6.82413	7.9627	Sstr5	Rattus norvegicus somatostatin receptor 5 (Sstr5), mRNA [NM_012882]	NM_012882	25354	GO:0007165|GO:0007186|GO:0007187|GO:0007193|GO:0008285|GO:0042593|GO:0050796|GO:0001584|GO:0004872|GO:0004930|GO:0004994|GO:0005887|GO:0016020|GO:0016021	Rn.91342
A_43_P15593	0.143144	4.78958	6.41285	6.06646	5.50544	6.30691	5.96623	5.69955	5.88491	6.58466	Chrm1	Rattus norvegicus cholinergic receptor, muscarinic 1 (Chrm1), mRNA [NM_080773]	NM_080773	25229	GO:0006464|GO:0007165|GO:0007205|GO:0007207|GO:0007213|GO:0007274|GO:0007399|GO:0008283|GO:0008284|GO:0040012|GO:0001584|GO:0004435|GO:0004872|GO:0004981|GO:0005624|GO:0005886|GO:0005887|GO:0016021|GO:0045202|GO:0045211	Rn.119395
A_44_P308956	0.150791	2.04275	2.00343	2.89053	3.35319	4.10579	2.91232	3.0632	3.00393	3.42612	Gabre	Rattus norvegicus GABA-A epsilon subunit splice variant mRNA, partial cds [AF255385]	AF255385	65191	GO:0006810|GO:0006811|GO:0006821|GO:0007214|GO:0007268|GO:0042493|GO:0004890|GO:0005216|GO:0005230|GO:0005254|GO:0030594|GO:0031404|GO:0005615|GO:0005887|GO:0016020|GO:0016021|GO:0045211	Rn.54455
A_43_P13328	0.212722	3.15734	3.86871	4.45216	4.01662	3.95217	3.03217	3.71975	3.63419	4.71276	Gabrr3	Rattus norvegicus gamma-aminobutyric acid (GABA) receptor, rho 3 (Gabrr3), mRNA [NM_138897]	NM_138897	192258	GO:0006811|GO:0007214|GO:0007268|GO:0004890|GO:0005216|GO:0005230|GO:0005254|GO:0005515|GO:0016917|GO:0030594|GO:0031404|GO:0016021|GO:0045211	Rn.10670
A_43_P11962	0.260593	4.53259	5.35933	5.42093	4.81126	5.7531	4.60605	5.07047	4.66576	6.06621	Galr3	Rattus norvegicus galanin receptor 3 (Galr3), mRNA [NM_019173]	NM_019173	29235	GO:0007165|GO:0007186|GO:0007194|GO:0007218|GO:0007268|GO:0007611|GO:0007631|GO:0001584|GO:0004872|GO:0004966|GO:0005886|GO:0016020|GO:0016021	Rn.30069
A_42_P641587	0.455303	4.66487	5.51786	5.65866	5.08656	5.84717	5.15763	4.92051	4.59726	6.17758	Gabrb2	Rattus norvegicus gamma-aminobutyric acid (GABA-A) receptor, subunit beta 2 (Gabrb2), mRNA [NM_012957]	NM_012957	25451	GO:0006810|GO:0006811|GO:0007214|GO:0007268|GO:0004890|GO:0005216|GO:0005230|GO:0005237|GO:0005254|GO:0005515|GO:0030594|GO:0031404|GO:0005615|GO:0005887|GO:0016020|GO:0016021|GO:0045211	Rn.207158

## Sheet: S10.4
Table S10.4. The genes differentially expressed involved in transcription factor activity
ProbeName	p-value	0h	0.5h	3h	6h	9h	1d	4d	7d	14d	GeneSymbol	Description	GenbankAccession	EntrezGene	GO(Avadis)	UniGene
A_43_P11616	4.39578e-16	12.2341	12.5057	11.8433	12.4957	14.3908	16.9488	16.5809	16.4447	16.5084	Atf3	Rattus norvegicus activating transcription factor 3 (Atf3), mRNA [NM_012912]	NM_012912	25389	GO:0001709|GO:0006094|GO:0006350|GO:0006355|GO:0008284|GO:0003677|GO:0003700|GO:0003714|GO:0016564|GO:0046983|GO:0005634|GO:0005667	Rn.9664
A_44_P220827	4.51483e-13	9.46707	9.46374	9.42062	9.44979	9.38182	11.0564	10.9096	10.7814	10.6022	Zfp367	Rattus norvegicus zinc finger protein 367 (Zfp367), mRNA [NM_001012051]	NM_001012051	306695	GO:0006350|GO:0006355|GO:0006357|GO:0003677|GO:0003700|GO:0008270|GO:0046872|GO:0005622|GO:0005634	Rn.35247
A_42_P741027	5.12145e-13	13.6714	13.8383	13.6201	13.7229	14.46	14.9562	15.3987	15.2671	15.2806	Jun	Rattus norvegicus Jun oncogene (Jun), mRNA [NM_021835]	NM_021835	24516	GO:0000074|GO:0006350|GO:0006355|GO:0006366|GO:0009987|GO:0035026|GO:0045944|GO:0003677|GO:0003690|GO:0003700|GO:0003702|GO:0005515|GO:0016563|GO:0042803|GO:0046982|GO:0046983|GO:0000228|GO:0005634|GO:0005667	Rn.93714
A_44_P344492	4.01458e-12	6.52014	5.71524	6.0903	6.41562	5.94607	7.24994	9.20274	9.3682	9.05358	Stat4	Rattus norvegicus signal transducer and activator of transcription 4 (Stat4), mRNA [NM_001012226]	NM_001012226	367264	GO:0006355|GO:0006357|GO:0007242|GO:0007259|GO:0008283|GO:0019221|GO:0003677|GO:0003700|GO:0004871|GO:0005509|GO:0005634	Rn.137580
A_44_P201028	7.92465e-11	8.53571	8.2761	8.48556	7.84965	8.52515	10.2558	9.96702	10.1731	10.0468	Nfil3	Rattus norvegicus nuclear factor, interleukin 3 regulated (Nfil3), mRNA [NM_053727]	NM_053727	114519	GO:0006355|GO:0006366|GO:0006955|GO:0003700|GO:0003714|GO:0046983|GO:0005634	Rn.54147
A_44_P149138	1.61129e-10	10.3705	10.373	10.3653	10.3237	10.491	11.556	11.5518	11.4845	11.2828	Crem	Rattus norvegicus cAMP responsive element modulator (Crem), transcript variant 1, mRNA [NM_013086]	NM_013086	25620	GO:0006006|GO:0006350|GO:0006355|GO:0006631|GO:0007165|GO:0007283|GO:0019933|GO:0042752|GO:0048384|GO:0003677|GO:0003700|GO:0046983|GO:0005634|GO:0005667	Rn.10251
A_44_P545498	1.09784e-09	5.36936	6.60096	6.49338	5.99286	8.10419	8.00447	7.58526	7.77515	7.08035	Sox11	Rattus norvegicus SRY-box containing gene 11 (Sox11), mRNA [NM_053349]	NM_053349	84046	GO:0001822|GO:0006350|GO:0006355|GO:0007399|GO:0008283|GO:0031103|GO:0045944|GO:0003677|GO:0003700|GO:0005634	Rn.162854
A_42_P493380	1.69638e-09	10.4449	10.3722	10.384	10.6495	10.9016	11.6797	11.0415	10.8793	11.0779	Myc	Rattus norvegicus myelocytomatosis viral oncogene homolog (avian) (Myc), mRNA [NM_012603]	NM_012603	24577	GO:0001836|GO:0006006|GO:0006309|GO:0006351|GO:0006352|GO:0006355|GO:0006357|GO:0006366|GO:0006879|GO:0006919|GO:0007050|GO:0007346|GO:0008283|GO:0008284|GO:0008629|GO:0008633|GO:0008634|GO:0009314|GO:0009405|GO:0042127|GO:0042981|GO:0045944|GO:0003677|GO:0003690|GO:0003700|GO:0005515|GO:0005634|GO:0005730|GO:0005737|GO:0005819	Rn.12072
A_44_P214873	2.8952e-09	11.0978	10.5748	10.9646	10.4573	10.9856	10.9232	11.4262	12.0401	12.3092	Arntl	Rattus norvegicus aryl hydrocarbon receptor nuclear translocator-like (Arntl), mRNA [NM_024362]	NM_024362	29657	GO:0000060|GO:0006355|GO:0007165|GO:0007623|GO:0042176|GO:0042752|GO:0048511|GO:0003677|GO:0003700|GO:0004871|GO:0005515|GO:0005634	Rn.14532
A_42_P668072	6.82407e-09	12.1874	12.2582	12.0277	12.102	12.4807	13.2668	13.2769	13.3793	13.0341	Smad1	Rattus norvegicus MAD homolog 1 (Drosophila) (Smad1), mRNA [NM_013130]	NM_013130	25671	GO:0000165|GO:0006350|GO:0006355|GO:0006357|GO:0007165|GO:0007179|GO:0007276|GO:0008285|GO:0009880|GO:0030509|GO:0030901|GO:0030902|GO:0042592|GO:0045944|GO:0003700|GO:0003702|GO:0005057|GO:0005515|GO:0016563|GO:0005622|GO:0005634|GO:0005667|GO:0016021	Rn.10635
A_44_P346807	3.27194e-08	10.6026	10.6859	11.2438	10.6827	10.8742	10.3663	9.96227	9.61776	10.0903	Tsc22d3	Rattus norvegicus TSC22 domain family 3 (Tsc22d3), mRNA [NM_031345]	NM_031345	83514	GO:0006355|GO:0006916|GO:0007589|GO:0003700	Rn.21970
A_44_P280898	6.22569e-08	12.1795	12.7459	12.6257	12.7153	11.5231	12.6074	12.0587	11.0389	10.321	Dbp	Rattus norvegicus D site albumin promoter binding protein (Dbp), mRNA [NM_012543]	NM_012543	24309	GO:0006350|GO:0006355|GO:0006357|GO:0007623|GO:0042127|GO:0048511|GO:0003700|GO:0003702|GO:0016563|GO:0046983|GO:0005634	Rn.11274
A_44_P402980	1.77934e-07	6.46728	6.09835	6.58301	6.08633	5.874	5.02882	4.73398	4.70166	4.4687	Nkx6-2_predicted	Rattus norvegicus similar to homeotic protein Gtx - mouse (LOC309095), mRNA [XM_219447]		309095	GO:0006355|GO:0030154|GO:0031018|GO:0045686|GO:0045687|GO:0003700|GO:0005634	Rn.8618
A_44_P175041	4.50524e-07	9.55377	9.4128	10.1964	9.19141	7.84153	9.85203	9.37924	9.41038	7.91192	Nr1d1	Rattus norvegicus nuclear receptor subfamily 1, group D, member 1 (Nr1d1), mRNA [NM_145775]	NM_145775	252917	GO:0006350|GO:0006355|GO:0007623|GO:0003677|GO:0003700|GO:0003707|GO:0003714|GO:0008270|GO:0046872|GO:0005634	Rn.29848
A_42_P762829	6.11326e-07	13.7745	13.8231	13.8723	13.6355	14.0005	14.9037	14.2906	14.4076	14.707	Cebpd	Rattus norvegicus CCAAT/enhancer binding protein (C/EBP), delta (Cebpd), mRNA [NM_013154]	NM_013154	25695	GO:0006350|GO:0006355|GO:0006366|GO:0003677|GO:0003700|GO:0005515|GO:0042803|GO:0046983|GO:0005634	Rn.202620
A_42_P755887	7.88516e-07	6.2836	7.31123	7.20055	7.01878	8.43531	7.82018	6.65796	7.25578	7.03529	Mlxipl	Rattus norvegicus MLX interacting protein-like (Mlxipl), mRNA [NM_133552]	NM_133552	171078	GO:0006110|GO:0006357|GO:0009653|GO:0009749|GO:0045449|GO:0003700|GO:0030528|GO:0005634|GO:0005667|GO:0005737	Rn.144656
A_44_P306728	1.24429e-06	5.26017	6.28906	6.26688	5.94692	7.36208	6.96579	5.13518	5.93488	6.07838	Gli2_predicted	Rattus norvegicus similar to GLI-Kruppel family member GLI2 isoform beta; oncogene GLI2; tax helper protein 2; zinc finger protein GLI2; tax-responsive element-25-bp sequence binding protein; tax-responsive element-2 holding protein (LOC304729), mRNA...		304729	GO:0001501|GO:0006355|GO:0006366|GO:0007165|GO:0008150|GO:0008284|GO:0009887|GO:0030902|GO:0045941|GO:0003674|GO:0003676|GO:0003677|GO:0003682|GO:0003700|GO:0003713|GO:0005515|GO:0008270|GO:0005575|GO:0005622|GO:0005634	Rn.38778
A_42_P701060	1.55467e-06	12.0286	12.0951	12.0425	11.826	11.7519	10.6399	11.1411	11.0423	11.0707	Onecut1	Rattus norvegicus one cut domain, family member 1 (Onecut1), mRNA [NM_022671]	NM_022671	25231	GO:0006006|GO:0006355|GO:0007492|GO:0030154|GO:0045944|GO:0003677|GO:0003700|GO:0016563|GO:0005634	Rn.48812
A_44_P259977	1.82628e-06	5.64378	4.95556	5.39351	5.38936	5.04175	5.65023	6.43867	6.65771	6.32442	Arntl2	Rattus norvegicus brain-muscle-ARNT-like protein 2a (Bmal2) mRNA, partial cds; alternatively spliced [AF327071]	AF327071	170903	GO:0006355|GO:0006357|GO:0007165|GO:0007623|GO:0003700|GO:0004871|GO:0005634	Rn.41612
A_44_P274154	2.89617e-06	6.66719	7.41003	7.73608	7.22454	8.32713	7.78958	7.28416	7.44683	7.97422	Foxd2_predicted	Forkhead box protein D1 (Brain factor 2) (HFH-BF-2) (Fragment). [Source:Uniprot/SWISSPROT;Acc:Q63251] [ENSRNOT00000010201]		313504	GO:0006350|GO:0006355|GO:0007275|GO:0003677|GO:0003700|GO:0005634
A_44_P433593	3.20322e-06	5.05135	6.51338	6.48404	5.95579	7.2478	6.67609	6.12433	6.2603	6.8902	Phox2b_predicted	Rattus norvegicus similar to Paired mesoderm homeobox protein 2B (Paired-like homeobox 2B) (PHOX2B homeodomain protein) (Neuroblastoma Phox) (NBPhox) (LOC364152), mRNA [XM_344239]	XM_344239	364152	GO:0006355|GO:0008150|GO:0003674|GO:0003700|GO:0005575|GO:0005634	Rn.106225
A_44_P372853	4.74806e-06	8.18726	8.49542	8.46719	8.60538	8.71992	10.2798	10.5978	10.6062	10.6584	Psx1_predicted	PREDICTED: Rattus norvegicus placenta specific homeobox 1 (predicted) (Psx1_predicted), mRNA [XM_231064]	XM_231064	296535	GO:0006355|GO:0003700|GO:0005634
A_43_P13187	7.27105e-06	7.39196	8.61823	8.61091	7.93865	9.44624	8.72838	8.0278	8.11334	8.73797	Zfp483	Rattus norvegicus zinc finger protein 483 (Zfp483), mRNA [NM_133422]	NM_133422	170955	GO:0006355|GO:0003676|GO:0003700|GO:0008270|GO:0046872|GO:0005622|GO:0005634	Rn.211991
A_44_P262382	8.10438e-06	6.50181	5.95227	6.00421	6.41897	6.34746	6.81295	7.51904	7.91406	8.19359	Jdp1	Rattus norvegicus Jun dimerization protein 1 (Jdp1), mRNA [NM_021865]	NM_021865	60462	GO:0006355|GO:0006457|GO:0003677|GO:0003700|GO:0031072|GO:0046982|GO:0051082|GO:0005634	Rn.211982
A_43_P23060	1.64668e-05	4.25281	5.41624	5.69218	5.08023	6.53249	5.62333	4.89839	5.21148	5.75398	Hsfy1	Rattus norvegicus heat shock transcription factor, Y-linked 1 (Hsfy1), mRNA [NM_001012132]	NM_001012132	316409	GO:0006355|GO:0003700|GO:0005634	Rn.34546
A_43_P14838	2.03383e-05	4.90445	5.73453	6.10955	5.46692	6.63916	6.24883	5.4373	5.79115	6.21275	Cart1	Rattus norvegicus cartilage homeo protein 1 (Cart1), mRNA [NM_012921]	NM_012921	25401	GO:0001501|GO:0001502|GO:0006355|GO:0006366|GO:0007275|GO:0007420|GO:0003677|GO:0003700|GO:0003714|GO:0005515|GO:0005634	Rn.9282
A_44_P226575	2.11074e-05	4.83667	4.30481	4.71027	4.70736	4.33581	5.19481	5.64892	6.09972	5.63311	Neurod1	Rattus norvegicus neurogenic differentiation 1 (Neurod1), mRNA [NM_019218]	NM_019218	29458	GO:0006355|GO:0007275|GO:0007399|GO:0009952|GO:0030154|GO:0030902|GO:0042493|GO:0045165|GO:0045666|GO:0045944|GO:0003677|GO:0003690|GO:0003702|GO:0005515|GO:0016563|GO:0030528|GO:0005634	Rn.44289
A_44_P417018	2.35904e-05	3.20508	4.81737	4.39127	4.25044	6.03135	5.2838	3.34937	4.28364	4.06955	Dbx1	Rattus norvegicus developing brain homeobox 1 (Dbx1), mRNA [NM_001009644]	NM_001009644	292934	GO:0006355|GO:0003700|GO:0005634	Rn.104881
A_43_P15564	2.52845e-05	4.72855	6.07802	5.37261	5.33022	6.88685	6.36766	4.90446	4.87827	4.28859	Og9x	Rattus norvegicus OG9 homeobox gene (Og9x), mRNA [NM_023951]	NM_023951	58922	GO:0006355|GO:0003700|GO:0005634	Rn.211992
A_44_P470992	2.54132e-05	6.80896	7.78167	7.81924	7.26657	8.5532	7.99171	7.24997	7.5517	8.16761	Sox21_predicted	Rattus norvegicus similar to HMG-box protein SOX21 (LOC306168), mRNA [XM_224521]		306168	GO:0006325|GO:0006355|GO:0006357|GO:0006508|GO:0003677|GO:0003700|GO:0003702|GO:0004197|GO:0005634	Rn.44876
A_44_P546901	2.93052e-05	7.23441	7.1912	7.52176	7.34715	7.01289	6.86358	6.48415	6.81717	6.01818	Ar	Rattus norvegicus androgen receptor (Ar), mRNA [NM_012502]	NM_012502	24208	GO:0001701|GO:0006355|GO:0006810|GO:0007165|GO:0007267|GO:0007548|GO:0008283|GO:0008584|GO:0009987|GO:0016049|GO:0019102|GO:0030521|GO:0030850|GO:0045449|GO:0046661|GO:0003677|GO:0003700|GO:0004872|GO:0004882|GO:0005496|GO:0005497|GO:0005515|GO:0008270|GO:0008289|GO:0016563|GO:0046872|GO:0046983|GO:0005634|GO:0005737|GO:0030424|GO:0030425	Rn.9813
A_44_P395572	3.14891e-05	6.6861	6.51026	7.08301	6.826	5.54864	6.39897	6.24866	5.9766	5.37534	Nr1d2	Rattus norvegicus nuclear receptor subfamily 1, group D, member 2 (Nr1d2), mRNA [NM_147210]	NM_147210	259241	GO:0006350|GO:0006355|GO:0003677|GO:0003700|GO:0003707|GO:0004887|GO:0008270|GO:0046872|GO:0005634	Rn.10055
A_44_P496315	3.18445e-05	5.50317	6.42244	6.75524	6.36961	7.35327	7.20147	6.39202	6.73532	6.32943	Otx1	Rattus norvegicus orthodenticle homolog 1 (Drosophila) (Otx1), mRNA [NM_013109]	NM_013109	25646	GO:0006355|GO:0006357|GO:0007275|GO:0009952|GO:0030900|GO:0030901|GO:0003700|GO:0005515|GO:0030528|GO:0005634	Rn.33443
A_44_P466089	3.36357e-05	7.90202	7.61629	7.92801	7.68724	7.81625	6.94036	6.96316	6.77974	6.54963	Hoxb8	Hox2.4 homeobox homolog protein (Fragment). [Source:Uniprot/SPTREMBL;Acc:Q63988] [ENSRNOT00000009986]		24457	GO:0006355|GO:0007275|GO:0009952|GO:0003700|GO:0016563|GO:0005634	Rn.14746
A_44_P115142	5.9369e-05	6.11052	5.73512	4.48576	6.5574	4.61019	5.76897	5.18903	5.13808	4.86185	Mycn	Rattus norvegicus v-myc myelocytomatosis viral related oncogene, neuroblastoma derived (avian) (Mycn), mRNA [NM_001013096]	NM_001013096	298894	GO:0006355|GO:0008284|GO:0030324|GO:0003700|GO:0005515|GO:0005634	Rn.81116
A_44_P365384	6.61884e-05	4.73088	5.33162	5.03577	5.29883	6.2807	5.6264	3.99651	4.76551	4.72574	Pax3	Homeodomain protein PAX3 (Fragment). [Source:Uniprot/SPTREMBL;Acc:Q91XM5] [ENSRNOT00000018652]		114502	GO:0000122|GO:0001755|GO:0001843|GO:0006350|GO:0006355|GO:0007275|GO:0007507|GO:0007517|GO:0008283|GO:0008284|GO:0009887|GO:0016477|GO:0042063|GO:0045944|GO:0048066|GO:0003682|GO:0003700|GO:0003705|GO:0005515|GO:0016563|GO:0016566|GO:0005634|GO:0005667	Rn.214198
A_44_P702668	7.12229e-05	6.54497	6.65173	6.74353	6.7809	6.95215	6.39191	5.5458	6.24531	5.98019	Tal1_predicted	PREDICTED: Rattus norvegicus T-cell acute lymphocytic leukemia 1 (predicted) (Tal1_predicted), mRNA [XM_233430]	XM_233430	313507	GO:0008283|GO:0030097|GO:0030218|GO:0035162|GO:0043193|GO:0045165|GO:0003677|GO:0005515|GO:0008134|GO:0031490|GO:0005667	Rn.208493
A_44_P525281	7.59351e-05	3.10331	4.70675	4.26543	4.18075	5.6234	5.17796	2.61161	3.84891	3.85689	RGD1561296_predicted	PREDICTED: Rattus norvegicus similar to urocanase domain containing 1 (LOC679756), mRNA [XM_001054337]		362399		Rn.198159
A_44_P294996	7.72329e-05	5.0559	5.85613	5.62225	5.84985	6.46331	6.22887	5.05676	5.57119	5.24141	Mycs	Rattus norvegicus myc-like oncogene, s-myc protein (Mycs), mRNA [NM_021837]	NM_021837	24581	GO:0006355|GO:0006915|GO:0003700|GO:0005634	Rn.138106
A_44_P433783	7.82011e-05	7.25873	6.69259	6.59026	7.3934	7.00711	7.21363	7.59817	8.32536	7.92127	Sfpi1	Rattus norvegicus SFFV proviral integration 1 (Sfpi1), mRNA [NM_001005892]	NM_001005892	366126	GO:0006350|GO:0006355|GO:0030098|GO:0030225|GO:0030851|GO:0045893|GO:0003677|GO:0003700|GO:0005515|GO:0016563|GO:0005634|GO:0005667	Rn.212982
A_42_P730411	8.16924e-05	9.95019	10.1123	10.8495	10.4186	10.5675	10.6812	10.3841	10.2183	10.1613	Elf2	Rattus norvegicus E74-like factor 2 (Elf2), transcript variant 2, mRNA [NM_001012181]	NM_001012181	361944	GO:0006355|GO:0003700|GO:0005634	Rn.107459
A_43_P18264	8.28309e-05	6.21177	5.66762	5.59157	5.56505	5.05885	5.37499	5.07283	5.2962	4.79005	Zfhx2	Retina zinc finger homeodomain protein. [Source:Uniprot/SPTREMBL;Acc:Q6XDB6] [ENSRNOT00000034133]		305888	GO:0006355|GO:0003700|GO:0008270|GO:0046872|GO:0005622|GO:0005634	Rn.161359
A_43_P17990	0.000114591	4.97651	5.37173	5.75034	5.39094	6.4041	5.86119	5.17996	5.52774	5.85986	Creb3l3	Rattus norvegicus cAMP responsive element binding protein 3-like 3 (Creb3l3), mRNA [NM_001012115]	NM_001012115	314638	GO:0006355|GO:0003700|GO:0046983|GO:0005634	Rn.20059
A_44_P233932	0.00014235	6.94324	7.3901	6.57164	7.05079	6.10364	5.49617	5.22087	5.51884	5.39039	Notch1	Neurogenic locus notch homolog protein 1 precursor (Notch 1) [Contains: Notch 1 extracellular truncation; Notch 1 intracellular domain]. [Source:Uniprot/SWISSPROT;Acc:Q07008] [ENSRNOT00000026212]		25496	GO:0001708|GO:0001837|GO:0006350|GO:0006355|GO:0006357|GO:0006955|GO:0007219|GO:0007221|GO:0007275|GO:0007368|GO:0007386|GO:0007409|GO:0007440|GO:0007492|GO:0007507|GO:0008284|GO:0008544|GO:0009790|GO:0010001|GO:0030154|GO:0030216|GO:0030324|GO:0030326|GO:0030900|GO:0031069|GO:0035116|GO:0042246|GO:0042640|GO:0043065|GO:0043066|GO:0045165|GO:0045596|GO:0045662|GO:0045665|GO:0045687|GO:0045944|GO:…	Rn.25046
A_44_P382501	0.000211407	2.48038	2.25338	3.29971	3.89216	3.72646	3.73212	3.45887	3.15851	3.36086	Foxr1_predicted	PREDICTED: Rattus norvegicus forkhead box R1 (predicted) (Foxr1_predicted), mRNA [XM_243815]		315601	GO:0006355|GO:0003700|GO:0005634	Rn.198806
A_44_P391169	0.000271557	6.42957	7.1634	7.21983	6.85718	7.93801	7.47919	6.30848	6.84255	6.68075	Lmx1b	Homeodomain protein LMX1b (Fragment). [Source:Uniprot/SPTREMBL;Acc:Q811V1] [ENSRNOT00000022953]		114501	GO:0001764|GO:0006355|GO:0008150|GO:0009953|GO:0030182|GO:0030199|GO:0043010|GO:0003674|GO:0003700|GO:0008270|GO:0005575|GO:0005634	Rn.92364
A_44_P229359	0.000351367	5.26024	5.78663	5.09903	5.43049	6.50016	5.66503	4.86241	5.39157	5.40135	Mesp2_predicted	PREDICTED: Rattus norvegicus mesoderm posterior 2 (predicted) (Mesp2_predicted), mRNA [XM_218825]		293046	GO:0001756|GO:0007219|GO:0045944|GO:0003677|GO:0003700|GO:0005634
A_44_P415354	0.000391261	2.27811	2.37199	3.27677	3.33803	3.83185	3.65321	3.09154	3.40169	3.43525	Gata6	Rattus norvegicus GATA binding protein 6 (Gata6), mRNA [NM_019185]	NM_019185	29300	GO:0001889|GO:0006118|GO:0006350|GO:0006355|GO:0007018|GO:0007517|GO:0045941|GO:0045944|GO:0003677|GO:0003682|GO:0003690|GO:0003700|GO:0003705|GO:0005198|GO:0005515|GO:0008270|GO:0009055|GO:0016563|GO:0020037|GO:0046872|GO:0005634	Rn.8701
A_44_P472776	0.000419636	6.66212	6.97945	7.30264	7.12854	7.78178	7.37464	6.44413	7.05568	6.66004	Nr0b1	Rattus norvegicus nuclear receptor subfamily 0, group B, member 1 (Nr0b1), mRNA [NM_053317]	NM_053317	58850	GO:0000122|GO:0006350|GO:0006694|GO:0007283|GO:0008406|GO:0010033|GO:0016481|GO:0030154|GO:0030238|GO:0030325|GO:0043433|GO:0043434|GO:0045892|GO:0050810|GO:0003677|GO:0003690|GO:0003700|GO:0003706|GO:0003707|GO:0003723|GO:0004879|GO:0016564|GO:0017163|GO:0005626|GO:0005634|GO:0005737|GO:0042788	Rn.10596
A_42_P667564	0.000438742	5.76455	5.56801	5.00759	5.11147	4.40942	5.23742	5.54154	5.19624	4.84609	Srebf1	PREDICTED: Rattus norvegicus sterol regulatory element binding factor 1 (Srebf1), mRNA [XM_213329]	XM_213329	78968	GO:0006355|GO:0006357|GO:0006629|GO:0008202|GO:0008203|GO:0008610|GO:0009267|GO:0045449|GO:0003677|GO:0003700|GO:0003702|GO:0005634|GO:0005635|GO:0005783|GO:0005789|GO:0016020|GO:0016021	Rn.198857
A_43_P13119	0.000648969	8.16466	9.07428	8.79637	8.59197	9.41061	9.33077	8.66705	8.92618	8.66614	Runx3	Rattus norvegicus runt-related transcription factor 3 (Runx3), mRNA [NM_130425]	NM_130425	156726	GO:0006355|GO:0006366|GO:0006917|GO:0007411|GO:0008283|GO:0016458|GO:0031069|GO:0031175|GO:0040029|GO:0045786|GO:0048469|GO:0050680|GO:0003677|GO:0003700|GO:0005515|GO:0005524|GO:0005634	Rn.205217
A_44_P366142	0.000730829	8.28528	7.33408	9.06389	7.2152	7.22706	6.30312	7.19871	6.59892	6.53893	Zbtb16	Rattus norvegicus zinc finger and BTB domain containing 16 (Zbtb16), mRNA [NM_001013181]	NM_001013181	353227	GO:0000122|GO:0001501|GO:0006350|GO:0006355|GO:0006915|GO:0007155|GO:0008285|GO:0009880|GO:0009952|GO:0030099|GO:0030326|GO:0035110|GO:0035116|GO:0035136|GO:0043065|GO:0045449|GO:0045892|GO:0045944|GO:0048133|GO:0003676|GO:0003677|GO:0003690|GO:0003700|GO:0005055|GO:0005515|GO:0008022|GO:0008270|GO:0016563|GO:0016564|GO:0016566|GO:0042803|GO:0046872|GO:0005622|GO:0005634|GO:0005829|GO:0005886|GO:…	Rn.214576
A_44_P1054993	0.000754584	10.816	10.8015	10.6045	11.5226	11.3302	10.7096	10.9107	10.9051	10.9144	Gli1	PREDICTED: Rattus norvegicus GLI-Kruppel family member GLI1 (Gli1), mRNA [XM_345832]	XM_345832	140589	GO:0007165|GO:0007275|GO:0007283|GO:0045941|GO:0003676|GO:0003677|GO:0003682|GO:0003700|GO:0005515|GO:0008017|GO:0008270|GO:0005622|GO:0005634|GO:0005737	Rn.201494
A_44_P545816	0.000777416	6.5839	7.25092	6.8753	6.91027	7.60314	7.38894	6.53522	6.87982	6.8826	Ascl1	Rattus norvegicus achaete-scute complex homolog-like 1 (Drosophila) (Ascl1), mRNA [NM_022384]	NM_022384	64186	GO:0001764|GO:0006355|GO:0006357|GO:0007219|GO:0007389|GO:0007399|GO:0007400|GO:0010001|GO:0030182|GO:0043350|GO:0003677|GO:0003700|GO:0005515|GO:0030528|GO:0005634	Rn.32936
A_44_P161027	0.000840601	5.13711	5.86271	5.83687	5.67426	6.50521	5.95273	5.58002	5.77723	6.18432	Zhx2	Zinc fingers and homeoboxes protein 2 (Zinc finger and homeodomain protein 2) (Alpha-fetoprotein regulator 1) (AFP regulator 1) (Regulator of AFP) (Fragment). [Source:Uniprot/SWISSPROT;Acc:Q80VX4] [ENSRNOT00000007326]		314988	GO:0006350|GO:0006402|GO:0045892|GO:0003700|GO:0005515|GO:0005634	Rn.25386
A_42_P721270	0.000906442	13.4034	13.3951	13.6447	13.457	13.0436	13.2501	12.9682	13.6583	12.9041	Nfix	Rattus norvegicus nuclear factor I/X (Nfix), mRNA [NM_030866]	NM_030866	81524	GO:0006260|GO:0006355|GO:0006366|GO:0045449|GO:0003690|GO:0003700|GO:0003705|GO:0005622|GO:0005634	Rn.56776
A_44_P459412	0.000910615	7.68818	8.51384	8.1919	8.30752	8.87957	8.65422	7.2247	7.99183	7.86569	Spap1_predicted	Rattus norvegicus similar to BXMAS1-like protein 2 (LOC295297), mRNA [XM_227483]	XM_227483	295297		Rn.21330
A_43_P21088	0.000911605	7.71847	7.65062	7.89939	7.33638	7.06026	7.28911	6.81443	7.14755	6.58492	RGD1306214_predicted	Rattus norvegicus similar to TGF-beta induced apotosis protein 2 (LOC311093), mRNA [XM_229993]		311093		Rn.51147
A_44_P381969	0.00102828	7.16035	7.69126	7.23029	7.93178	8.2834	8.13724	7.51917	7.40629	7.44254	Esrrb	Rattus norvegicus estrogen-related receptor beta (Esrrb), mRNA [NM_001008516]	NM_001008516	299210	GO:0006350|GO:0006355|GO:0003700|GO:0003707|GO:0005496|GO:0008270|GO:0016439|GO:0046872|GO:0005634	Rn.104984
A_44_P240867	0.00107523	4.0459	2.84143	5.13765	4.54525	4.25485	3.79866	4.67689	4.49745	4.95125	Lhx2_predicted	LIM/homeobox protein Lhx2 (Homeobox protein LH-2). [Source:Uniprot/SWISSPROT;Acc:P36198] [ENSRNOT00000014452]		296706	GO:0006355|GO:0007399|GO:0007420|GO:0007498|GO:0009953|GO:0003700|GO:0008270|GO:0046872|GO:0005634	Rn.81063
A_43_P12240	0.00146609	6.16745	7.09027	7.23847	6.6733	7.81722	7.45366	6.59622	6.99431	6.93642	Hif3a	Rattus norvegicus hypoxia inducible factor 3, alpha subunit (Hif3a), mRNA [NM_022528]	NM_022528	64345	GO:0001666|GO:0006355|GO:0006366|GO:0007165|GO:0045944|GO:0003677|GO:0003700|GO:0003704|GO:0004871|GO:0005634|GO:0005737	Rn.161814
A_44_P269280	0.00146728	5.61048	6.16269	6.33669	6.00594	7.53695	6.71727	6.05361	6.36581	6.73444	Pou2f3	POU domain, class 2, transcription factor 3 (Octamer-binding transcription factor 11) (Oct-11) (Transcription factor Skn-1). [Source:Uniprot/SWISSPROT;Acc:P42571] [ENSRNOT00000012170]		116544	GO:0006357|GO:0008544|GO:0003700|GO:0030528|GO:0005634	Rn.81060
A_44_P159382	0.00153046	4.4711	5.89702	5.46769	4.94277	6.89951	6.02981	3.75118	4.74536	5.1303	Trp73	PREDICTED: Rattus norvegicus transformation related protein 73 (predicted) (Trp73_predicted), mRNA [XM_342992]		362675	GO:0001822|GO:0006298|GO:0006355|GO:0006915|GO:0008630|GO:0030900|GO:0042981|GO:0043066|GO:0045944|GO:0003700|GO:0005515|GO:0016563|GO:0000785|GO:0005634	Rn.103860
A_43_P12619	0.00174179	7.68949	8.00296	7.66074	7.46958	6.33857	6.85213	8.21847	7.71417	8.06005	Nr4a3	Rattus norvegicus nuclear receptor subfamily 4, group A, member 3 (Nr4a3), transcript variant 1, mRNA [NM_031628]	NM_031628	58853	GO:0001707|GO:0006350|GO:0006355|GO:0031100|GO:0043434|GO:0003677|GO:0003700|GO:0003707|GO:0004879|GO:0008270|GO:0046872|GO:0005575|GO:0005634	Rn.62694
A_44_P219596	0.00174727	2.55956	3.39229	4.30194	3.83718	3.97995	3.41469	4.39485	4.25533	4.9189	Prop1	Rattus norvegicus paired like homeodomain factor 1 (Prop1), mRNA [NM_153627]	NM_153627	266738	GO:0001568|GO:0006355|GO:0007417|GO:0008150|GO:0009887|GO:0009953|GO:0043066|GO:0003674|GO:0003700|GO:0003702|GO:0005575|GO:0005634	Rn.86655
A_44_P116875	0.00188183	5.7607	6.37068	6.47135	6.1858	7.36241	6.91676	6.07832	6.31111	6.43413	LOC368158	PREDICTED: Rattus norvegicus similar to Nuclear receptor ROR-gamma (Nuclear receptor RZR-gamma) (Thymus orphan receptor) (TOR) (LOC368158), mRNA [XM_347322]		368158		Rn.21421
A_43_P11650	0.00227226	4.87298	5.39159	5.30412	5.13868	6.53105	5.28861	4.6873	4.97056	5.56443	Pax6	Rattus norvegicus paired box gene 6 (Pax6), mRNA [NM_013001]	NM_013001	25509	GO:0001654|GO:0001709|GO:0001764|GO:0006355|GO:0006366|GO:0007275|GO:0007409|GO:0007411|GO:0007417|GO:0007420|GO:0007435|GO:0007601|GO:0008285|GO:0009887|GO:0009952|GO:0009953|GO:0030154|GO:0030334|GO:0030900|GO:0030902|GO:0042462|GO:0042660|GO:0045165|GO:0045664|GO:0045944|GO:0050678|GO:0050767|GO:0003677|GO:0003680|GO:0003690|GO:0003700|GO:0003702|GO:0005515|GO:0005634|GO:0005667	Rn.89724
A_44_P184564	0.00284843	7.0767	6.94611	6.64829	6.92819	6.50751	6.27891	5.99524	6.28066	6.41334	Uncx4.1	Rattus norvegicus Unc4.1 homeobox (C. elegans) (Uncx4.1), mRNA [NM_017179]	NM_017179	29375	GO:0006355|GO:0003700|GO:0005634	Rn.10710
A_44_P468887	0.00313365	6.48093	6.96271	7.14267	7.01332	7.55345	7.34954	7.18301	7.29697	7.39552	LOC685360	PREDICTED: Rattus norvegicus similar to Homeobox protein engrailed-1 (Mo-En-1), transcript variant 2 (LOC685360), mRNA [XM_001056772]	XM_001056772	685360	GO:0006355|GO:0007275|GO:0003700|GO:0005634	Rn.162354
A_44_P497262	0.00340823	5.36354	5.89241	5.87518	5.79377	6.46943	6.05634	4.87517	5.31316	5.45307	Tcf7_predicted	PREDICTED: Rattus norvegicus transcription factor 7, T-cell specific (predicted) (Tcf7_predicted), mRNA [XM_343891]		363595	GO:0006355|GO:0007017|GO:0016055|GO:0042127|GO:0042981|GO:0003677|GO:0003700|GO:0005525|GO:0005874	Rn.106335
A_44_P491674	0.00349475	2.58387	3.91892	4.56145	4.12117	4.76028	5.02981	4.10911	4.69161	5.04688	Pdx1	Rattus norvegicus pancreatic and duodenal homeobox gene 1 (Pdx1), mRNA [NM_022852]	NM_022852	29535	GO:0006006|GO:0006091|GO:0006351|GO:0006355|GO:0006357|GO:0006366|GO:0009887|GO:0030154|GO:0031016|GO:0042127|GO:0045944|GO:0051291|GO:0003677|GO:0003700|GO:0003704|GO:0016563|GO:0042803|GO:0005634	Rn.54603
A_43_P17917	0.00359431	10.4128	11.3328	11.2015	11.0101	11.8133	11.4953	10.8614	10.8532	10.7849	RGD1308916_predicted	PREDICTED: Rattus norvegicus similar to TGF-beta induced apoptosis protein 12 (predicted) (RGD1308916_predicted), mRNA [XM_235661]		315308		Rn.24286
A_42_P693821	0.00426298	7.9552	7.31722	7.04653	7.59282	7.64317	9.81687	9.00213	9.25815	9.29984	Fosl1	Rattus norvegicus fos-like antigen 1 (Fosl1), mRNA [NM_012953]	NM_012953	25445	GO:0006355|GO:0006357|GO:0006935|GO:0006968|GO:0008284|GO:0009615|GO:0046022|GO:0003677|GO:0003700|GO:0016563|GO:0046983|GO:0005634	Rn.11306
A_44_P216674	0.00465973	5.76332	5.57082	5.27587	6.22432	4.38389	5.82411	5.49284	5.59937	5.17875	Npat_predicted	PREDICTED: Rattus norvegicus nuclear protein in the AT region (predicted) (Npat_predicted), mRNA [XM_236292]	XM_236292	315666		Rn.18968
A_43_P16060	0.00486557	6.44047	6.18042	5.81882	6.02228	5.33775	5.87976	5.80407	6.32005	5.80599	Mitf	Microphthalmia-associated transcription factor (Fragment). [Source:Uniprot/SWISSPROT;Acc:O88368] [ENSRNOT00000011531]		25094	GO:0006355|GO:0007275|GO:0008150|GO:0016055|GO:0030154|GO:0030318|GO:0042127|GO:0042981|GO:0045165|GO:0045449|GO:0045670|GO:0045893|GO:0045944|GO:0003674|GO:0003677|GO:0003682|GO:0003700|GO:0003705|GO:0016563|GO:0030528|GO:0005575|GO:0005634	Rn.207359
A_44_P419188	0.00636195	6.40259	7.4272	7.7753	7.12604	7.22801	6.61704	7.42394	7.57215	8.1883	Hnf4a	Rattus norvegicus hepatocyte nuclear factor 4, alpha (Hnf4a), mRNA [NM_022180]	NM_022180	25735	GO:0006350|GO:0006355|GO:0006357|GO:0006629|GO:0006637|GO:0007164|GO:0007596|GO:0008285|GO:0009749|GO:0030154|GO:0042524|GO:0043433|GO:0045216|GO:0045722|GO:0045723|GO:0045930|GO:0045944|GO:0050732|GO:0000062|GO:0003677|GO:0003700|GO:0003702|GO:0003707|GO:0005496|GO:0005504|GO:0008134|GO:0008270|GO:0016290|GO:0016439|GO:0042803|GO:0046872|GO:0005634|GO:0005667	Rn.44442
A_44_P284129	0.00731879	6.56666	7.0137	6.85343	6.85996	7.07982	7.77398	7.15592	7.42824	7.31133	Axud1_predicted	PREDICTED: Rattus norvegicus AXIN1 up-regulated 1 (predicted) (Axud1_predicted), mRNA [XM_343504]		363165	GO:0006915	Rn.32886
A_44_P499022	0.00761822	5.36198	4.29751	4.88086	5.39252	5.13247	4.47979	4.09326	4.31219	4.44283	E2f8	E2f8 protein (Fragment). [Source:Uniprot/SPTREMBL;Acc:Q4FZV5] [ENSRNOT00000035512]		308607	GO:0000074|GO:0006350|GO:0006355|GO:0008283|GO:0003677|GO:0003700|GO:0042803|GO:0005634|GO:0005667	Rn.15287
A_44_P416824	0.00785841	4.20897	5.05286	5.01269	4.68992	6.35151	5.65173	4.20608	4.78266	4.55957	Otx2	Homeobox protein OTX2 (Orthodenticle homolog 2) (Fragment). [Source:Uniprot/SWISSPROT;Acc:Q64201] [ENSRNOT00000018109]		305858	GO:0001708|GO:0006355|GO:0006357|GO:0007275|GO:0007411|GO:0007417|GO:0008589|GO:0009887|GO:0009952|GO:0009953|GO:0030154|GO:0030182|GO:0030900|GO:0030901|GO:0040036|GO:0042706|GO:0045165|GO:0003700|GO:0005515|GO:0008190|GO:0030528|GO:0005634|GO:0030426	Rn.35222
A_43_P19224	0.0108825	7.78541	7.63685	7.9716	7.56622	7.86394	7.33713	7.50188	7.56397	7.74192	Zhx3	Rattus norvegicus zinc fingers and homeoboxes 3 (Zhx3), mRNA [NM_001047097]	NM_001047097	311604	GO:0006355|GO:0045892|GO:0003700|GO:0005515|GO:0008270|GO:0046872|GO:0005622|GO:0005634	Rn.8221
A_42_P464055	0.0110924	4.05683	6.24813	5.74713	5.06907	6.2613	5.62103	4.50673	5.06331	4.99314	Olig2_predicted	Oligodendrocyte transcription factor 2 (Fragment). [Source:Uniprot/SPTREMBL;Acc:Q1XIC8] [ENSRNOT00000000325]		304103	GO:0000122|GO:0006355|GO:0007399|GO:0042552|GO:0003677|GO:0003700|GO:0003705|GO:0005515|GO:0042803|GO:0005634|GO:0005737	Rn.22121
A_44_P253408	0.0161868	3.52995	3.84509	4.54362	4.38507	4.09018	3.92818	4.64217	4.61931	5.1347	Foxh1_predicted	PREDICTED: Rattus norvegicus forkhead box H1 (predicted) (Foxh1_predicted), mRNA [XM_235454]		300054	GO:0006357|GO:0007165|GO:0007179|GO:0007368|GO:0009952|GO:0035054|GO:0045944|GO:0048318|GO:0003677|GO:0003700|GO:0003713|GO:0005515|GO:0016563|GO:0046332|GO:0005634|GO:0005667
A_44_P327890	0.0193423	2.4828	3.51349	3.63318	3.47365	3.63201	2.97627	3.15261	5.27828	4.23499	Tcfap2c	Rattus norvegicus transcription factor AP-2, gamma (Tcfap2c), mRNA [NM_201420]	NM_201420	362280	GO:0001701|GO:0006355|GO:0006357|GO:0030154|GO:0003677|GO:0003700|GO:0005515|GO:0005634|GO:0005667	Rn.16142
A_44_P185528	0.0207983	3.04921	3.21683	4.34914	3.95158	4.16769	3.55892	3.96545	4.09863	4.40975	Gscl_predicted	PREDICTED: Rattus norvegicus goosecoid-like (predicted) (Gscl_predicted), mRNA [XM_344044]		363831	GO:0006355|GO:0006357|GO:0009653|GO:0003700|GO:0005634
A_44_P356808	0.0212354	6.60246	7.12149	6.82305	6.94712	6.6515	6.97722	7.27243	7.46283	7.69636	Runx2	Runt-related transcription factor 2 (Core-binding factor, alpha 1 subunit) (CBF-alpha 1) (Osteoblast-specific transcription factor 2) (OSF-2) (Fragments). [Source:Uniprot/SWISSPROT;Acc:Q9Z2J9] [ENSRNOT00000061014]		367218	GO:0001501|GO:0001649|GO:0006350|GO:0006355|GO:0008284|GO:0016481|GO:0040036|GO:0042475|GO:0042487|GO:0045667|GO:0045778|GO:0045893|GO:0045944|GO:0048469|GO:0003677|GO:0003682|GO:0003700|GO:0003702|GO:0005515|GO:0005524|GO:0016563|GO:0005634|GO:0005737	Rn.214214
A_44_P123542	0.0234936	8.10787	8.45093	8.51163	8.67048	8.57194	8.94515	8.79118	8.96245	9.35828	Dlx1	PREDICTED: Rattus norvegicus distal-less homeobox 1 (Dlx1), mRNA [XM_230987]		296500	GO:0007275|GO:0030154|GO:0003677|GO:0003682|GO:0005634	Rn.59152
A_44_P328547	0.0259537	3.3322	3.51995	3.96029	3.62971	4.29776	4.54314	4.43913	4.35785	5.01774	Nfatc2_predicted	Rattus norvegicus similar to NFAT1-A (LOC311658), mRNA [XM_230877]	XM_230877	311658	GO:0001816|GO:0006355|GO:0045941|GO:0003677|GO:0003700|GO:0005515|GO:0016563|GO:0005634|GO:0005737	Rn.214090
A_44_P359587	0.0273262	3.96568	3.76162	4.39646	3.77086	3.24996	3.51895	3.72842	3.76119	3.11277	Pgr	Rattus norvegicus progesterone receptor (Pgr), mRNA [NM_022847]	NM_022847	25154	GO:0001542|GO:0006350|GO:0006355|GO:0006366|GO:0007165|GO:0007267|GO:0030879|GO:0045892|GO:0045893|GO:0050678|GO:0050847|GO:0003700|GO:0003707|GO:0004879|GO:0005496|GO:0005515|GO:0008270|GO:0008289|GO:0016563|GO:0030528|GO:0042562|GO:0046872|GO:0005634|GO:0005737|GO:0043005	Rn.10303
A_44_P182414	0.0307179	5.55263	6.42743	6.43862	6.26897	6.33796	5.67761	6.08312	5.90767	6.83055	Foxe3	Forkhead box protein E3 (Forkhead-related protein FKHL12) (Forkhead- related transcription factor 8) (FREAC-8) (Hepatocyte nuclear factor 3 forkhead homolog 7) (HFH-7) (Fragment). [Source:Uniprot/SWISSPROT;Acc:Q63250] [ENSRNOT00000010208]		171302	GO:0001654|GO:0006350|GO:0006355|GO:0006366|GO:0008150|GO:0048468|GO:0050679|GO:0003700|GO:0005575|GO:0005634|GO:0005667	Rn.92407
A_43_P11733	0.0319929	6.08225	6.36336	6.8654	6.35079	6.62226	6.189	6.69656	6.59843	7.28307	Ppard	Rattus norvegicus peroxisome proliferator activated receptor delta (Ppard), mRNA [NM_013141]	NM_013141	25682	GO:0000122|GO:0006006|GO:0006091|GO:0006350|GO:0006355|GO:0006629|GO:0006635|GO:0006915|GO:0007566|GO:0008203|GO:0008283|GO:0008366|GO:0008544|GO:0009062|GO:0009266|GO:0015758|GO:0015908|GO:0019395|GO:0030154|GO:0042640|GO:0043124|GO:0045600|GO:0046697|GO:0048265|GO:0050796|GO:0003677|GO:0003700|GO:0003707|GO:0004879|GO:0005504|GO:0008270|GO:0016564|GO:0046872|GO:0051059|GO:0005634	Rn.96181
A_44_P557741	0.0335164	3.77407	4.25258	4.74178	4.52993	4.28128	3.66638	4.50675	4.40268	5.4865	Nrl_predicted	PREDICTED: Rattus norvegicus neural retina leucine zipper gene (predicted) (Nrl_predicted), mRNA [XM_224189]		290221	GO:0006355|GO:0006366|GO:0007468|GO:0007601|GO:0045872|GO:0045944|GO:0046548|GO:0003700|GO:0003704|GO:0005634
A_44_P353797	0.0378564	6.12491	6.50786	6.53677	6.4366	7.24712	6.97349	5.55192	6.50924	6.3606	Neurog3	Rattus norvegicus neurogenin 3 (Neurog3), mRNA [NM_021700]	NM_021700	60329	GO:0007275|GO:0030855|GO:0045449|GO:0045944|GO:0003700|GO:0030528|GO:0005634	Rn.42927
A_43_P19268	0.0603716	6.32024	6.87287	7.1653	6.86145	7.05073	6.13141	6.65391	6.59281	7.60758	Gsh2_predicted	PREDICTED: Rattus norvegicus genomic screened homeo box 2 (predicted) (Gsh2_predicted), mRNA [XM_344233]		364140	GO:0007389|GO:0007417|GO:0007420|GO:0003677	Rn.102073
A_43_P18164	0.0636139	4.6064	4.87186	5.00694	4.9349	6.07931	5.20772	4.7525	4.72413	4.7978	RGD1562672_predicted	PREDICTED: Rattus norvegicus similar to Arx homeoprotein (predicted) (RGD1562672_predicted), mRNA [XM_228590]	XM_228590	317268	GO:0006355|GO:0006813|GO:0007275|GO:0008150|GO:0003674|GO:0003700|GO:0005249|GO:0005575|GO:0005634|GO:0008076	Rn.22484
A_44_P178925	0.0701637	2.50404	2.75659	3.40965	3.8397	4.64136	4.05584	2.88374	3.38172	3.4684	Foxg1	Rattus norvegicus forkhead box G1 (Foxg1), mRNA [NM_012560]	NM_012560	24370	GO:0006350|GO:0006355|GO:0007275|GO:0007346|GO:0007420|GO:0009953|GO:0016199|GO:0030900|GO:0045665|GO:0045787|GO:0003700|GO:0005634	Rn.9864
A_42_P758492	0.0820678	6.06488	6.75545	7.24195	6.78651	6.86192	6.29159	6.56654	6.58283	7.57163	Pitx3	Rattus norvegicus paired-like homeodomain transcription factor 3 (Pitx3), mRNA [NM_019247]	NM_019247	29609	GO:0006355|GO:0007275|GO:0009887|GO:0030901|GO:0003700|GO:0005634	Rn.22092
A_43_P12136	0.082907	4.0671	3.37509	5.18905	4.73474	4.30709	3.97094	4.54546	4.82357	5.38366	Crx	Rattus norvegicus cone-rod homeobox protein (Crx), mRNA [NM_021855]	NM_021855	60446	GO:0006355|GO:0006366|GO:0007275|GO:0007601|GO:0007623|GO:0009887|GO:0045944|GO:0046534|GO:0003677|GO:0003700|GO:0005515|GO:0005634|GO:0005667	Rn.44287
A_43_P18101	0.0832455	1.94714	3.33274	4.16985	3.40049	5.32835	4.03954	3.73345	3.8971	4.37961	Elf3	Rattus norvegicus E74-like factor 3 (Elf3), mRNA [NM_001024768]	NM_001024768	304815	GO:0006350|GO:0006355|GO:0009653|GO:0009790|GO:0030198|GO:0003677|GO:0003700|GO:0005634	Rn.3063
A_44_P295042	0.084381	7.63146	8.14747	8.52293	8.00065	8.67128	8.2927	8.25515	8.53148	8.93695	Fosb	PREDICTED: Rattus norvegicus FBJ osteosarcoma oncogene B (Fosb), mRNA [XM_001057199]		308411	GO:0000074|GO:0000122|GO:0006355|GO:0006508|GO:0007275|GO:0007610|GO:0003677|GO:0003700|GO:0004289|GO:0008134|GO:0046983|GO:0005634	Rn.10962
A_43_P16998	0.0881313	5.99316	5.44267	5.40736	5.15184	4.89237	5.24631	5.4102	5.00591	5.0475	Foxo3a_predicted	PREDICTED: Rattus norvegicus forkhead box O3a (predicted) (Foxo3a_predicted), mRNA [XM_215421]		294515	GO:0001542|GO:0001544|GO:0001547|GO:0001556|GO:0006355|GO:0006366|GO:0006810|GO:0006915|GO:0006917|GO:0006974|GO:0042593|GO:0045648|GO:0045944|GO:0003677|GO:0003700|GO:0005355|GO:0016563|GO:0019901|GO:0005624|GO:0005634|GO:0005737|GO:0016020	Rn.24593
A_43_P12749	0.0961993	3.14157	4.3679	4.71699	4.49803	4.41713	3.69439	4.29418	4.23367	5.2804	Nr1i2	Rattus norvegicus nuclear receptor subfamily 1, group I, member 2 (Nr1i2), mRNA [NM_052980]	NM_052980	84385	GO:0006350|GO:0006355|GO:0006805|GO:0007165|GO:0008202|GO:0016481|GO:0003700|GO:0003707|GO:0003713|GO:0004879|GO:0005515|GO:0008270|GO:0016564|GO:0046872|GO:0005634	Rn.207164
A_42_P486144	0.09721	3.56513	4.53582	4.92679	4.30349	4.33813	3.70156	4.48322	3.78696	5.5464	Gata4	Rattus norvegicus GATA binding protein 4 (Gata4), mRNA [NM_144730]	NM_144730	54254	GO:0001701|GO:0006350|GO:0006355|GO:0006357|GO:0006366|GO:0007267|GO:0007275|GO:0007507|GO:0010003|GO:0035054|GO:0045941|GO:0045944|GO:0048558|GO:0048598|GO:0048617|GO:0003677|GO:0003700|GO:0003702|GO:0003704|GO:0005515|GO:0008134|GO:0008270|GO:0016563|GO:0046872|GO:0005634	Rn.26251
A_44_P299522	0.121443	3.71591	4.12524	4.60288	3.94488	4.64157	4.37028	4.37127	4.51333	5.43716	Hoxb1_predicted	HOXB1 (Fragment). [Source:Uniprot/SPTREMBL;Acc:Q8R405] [ENSRNOT00000011416]		303491	GO:0006355|GO:0007389|GO:0003700|GO:0019904|GO:0005634	Rn.13797
A_44_P409927	0.121882	6.2458	6.64503	6.87545	6.67072	6.68795	6.68774	6.71292	7.15587	7.5287	RGD1563034_predicted	PREDICTED: Rattus norvegicus similar to ETS domain transcription factor ERF (Ets2 repressor factor) (predicted) (RGD1563034_predicted), mRNA [XM_218458]	XM_218458	292720	GO:0006355|GO:0003700|GO:0005634	Rn.104878
A_43_P19794	0.127093	7.17577	7.55557	7.9013	7.52869	8.29578	7.70979	7.29244	7.55456	8.03645	LOC687536	PREDICTED: Rattus norvegicus similar to Forkhead box protein F1 (Forkhead-related protein FKHL5) (Forkhead-related transcription factor 1) (FREAC-1) (Hepatocyte nuclear factor 3 forkhead homolog 8) (HFH-8) (LOC687536), mRNA [XM_001079002]	XM_001079002	687536	GO:0006355|GO:0003700|GO:0005634
A_44_P520392	0.144571	5.77116	5.38619	4.74165	5.25533	4.92956	5.05954	4.85285	4.72228	4.68816	RGD1311481_predicted	Rattus norvegicus similar to RIKEN cDNA 4933430F08 (LOC309178), mRNA [XM_219527]	XM_219527	309178	GO:0006355|GO:0003700|GO:0046983|GO:0005634	Rn.43613
A_44_P166449	0.160978	3.64043	3.48035	4.26277	3.89466	4.95107	4.11152	3.5842	3.89399	3.83367	Znf494_predicted	PREDICTED: Rattus norvegicus zinc finger protein 494 (predicted) (Znf494_predicted), mRNA [XM_234948]	XM_234948	299648	GO:0006355|GO:0003676|GO:0003700|GO:0008270|GO:0005622|GO:0005634
A_44_P593883	0.215242	6.89032	6.90909	7.14508	6.93389	7.12188	6.95644	6.90909	7.00321	7.44127	Lhx9	Rattus norvegicus LIM homeobox 9, mRNA (cDNA clone MGC:156570 IMAGE:8362986), complete cds. [BC128722]	BC128722	289048	GO:0006355|GO:0003700|GO:0005515|GO:0008270|GO:0046872|GO:0005634	Rn.150335
A_43_P16163	0.219279	6.97029	7.84053	8.12742	7.29598	7.34561	6.77212	7.36204	7.25593	8.40586	Gbx2	Gastrulation brain homeobox protein 1 (Fragment). [Source:Uniprot/SPTREMBL;Acc:Q9JL01] [ENSRNOT00000026419]		114500	GO:0001569|GO:0001755|GO:0006355|GO:0007399|GO:0007411|GO:0030902|GO:0035239|GO:0042472|GO:0048483|GO:0003700|GO:0005634	Rn.92363
A_44_P555890	0.250232	8.36699	9.17222	9.11474	8.99751	8.76113	8.58538	8.72121	8.41598	9.49189	Mnt_predicted	PREDICTED: Rattus norvegicus max binding protein (predicted) (Mnt_predicted), mRNA [XM_220698]		287521	GO:0000074|GO:0006355|GO:0006366|GO:0007275|GO:0007569|GO:0008285|GO:0042981|GO:0045449|GO:0003677|GO:0003700|GO:0003713|GO:0003714|GO:0030528|GO:0005634	Rn.30696
A_44_P445354	0.261679	5.28044	3.13518	4.66438	4.37283	3.95217	4.0665	3.9193	4.0824	3.77999	Kcnh8	Rattus norvegicus potassium voltage-gated channel, subfamily H (eag-related), member 8 (Kcnh8), mRNA [NM_145095]	NM_145095	246325	GO:0000160|GO:0006355|GO:0006811|GO:0006813|GO:0043066|GO:0000155|GO:0003700|GO:0003705|GO:0005249|GO:0030955|GO:0016020|GO:0016021	Rn.30029
A_44_P442931	0.285934	5.82087	6.4988	7.11817	6.28654	7.52117	6.51044	6.3009	6.55626	7.01864	Titf1	Rat TTF-1 mRNA for thyroid nuclear factor 1. [X53858]	X53858	25628	GO:0001764|GO:0006355|GO:0007389|GO:0007420|GO:0007492|GO:0007631|GO:0009887|GO:0030324|GO:0030878|GO:0045944|GO:0046545|GO:0003677|GO:0003700|GO:0005515|GO:0016563|GO:0030528|GO:0005634|GO:0005654|GO:0005667	Rn.34265
A_44_P109426	0.295503	2.56255	2.86466	4.03668	3.38587	4.68388	3.93412	3.21998	3.57596	3.98214	Six3	Rattus norvegicus sine oculis homeobox homolog 3 (Drosophila) (Six3), mRNA [NM_023990]	NM_023990	78974	GO:0001654|GO:0006355|GO:0007420|GO:0007601|GO:0016481|GO:0030178|GO:0045892|GO:0003677|GO:0003700|GO:0003705|GO:0005102|GO:0005515|GO:0016564|GO:0005634	Rn.123641
A_44_P443271	0.306928	5.64973	6.92376	7.03222	6.47901	7.12428	6.63522	6.1833	6.39512	7.17738	Rbpsuhl_predicted	PREDICTED: Rattus norvegicus recombining binding protein suppressor of hairless-like (Drosophila) (predicted) (Rbpsuhl_predicted), mRNA [XM_342576]		362268	GO:0007165|GO:0003700	Rn.105676
A_42_P637279	0.318384	2.3972	3.88424	3.75289	2.82233	3.49787	3.66369	3.09057	3.20284	3.54594	Foxa2	Rattus norvegicus forkhead box A2 (Foxa2), mRNA [NM_012743]	NM_012743	25099	GO:0006350|GO:0006355|GO:0030324|GO:0030855|GO:0045944|GO:0003677|GO:0003700|GO:0005634	Rn.10948
A_44_P391517	0.406735	7.24469	7.88656	7.8666	7.72039	8.05835	8.13325	7.33197	7.41639	8.32627	Nkx3-1	Rattus norvegicus NK-3 transcription factor, locus 1 (Drosophila) (Nkx3-1), mRNA [NM_001034144]	NM_001034144	305999	GO:0006355|GO:0007275|GO:0007431|GO:0030850|GO:0003677|GO:0003700|GO:0008134|GO:0016563|GO:0005634	Rn.43468
A_43_P16128	0.475408	4.28466	5.93188	5.17947	4.73897	6.00826	5.6695	4.73232	5.12312	5.55854	Lhx8_predicted	Rattus norvegicus LIM homeobox protein 8 (predicted) (Lhx8_predicted), mRNA [NM_001012219]	NM_001012219	365963	GO:0006355|GO:0042475|GO:0003700|GO:0008270|GO:0046872|GO:0005634	Rn.133072

## Sheet: S10.5
Table S10.5. The genes differentially expressed involved in neuropeptide receptor activity
ProbeName	p-value	0h	0.5h	3h	6h	9h	1d	4d	7d	14d	GeneSymbol	Description	GenbankAccession	EntrezGene	GO(Avadis)	UniGene
A_42_P556083	2.38963e-14	6.17828	5.86217	6.18534	6.0977	6.14052	8.09903	10.3323	10.9421	10.7422	Cckbr	Rattus norvegicus cholecystokinin B receptor (Cckbr), mRNA [NM_013165]	NM_013165	25706	GO:0007165|GO:0007186|GO:0007202|GO:0007204|GO:0007586|GO:0007600|GO:0007631|GO:0008283|GO:0008284|GO:0001584|GO:0004435|GO:0004872|GO:0004983|GO:0015054|GO:0046935|GO:0005886|GO:0005887|GO:0016021	Rn.90997
A_43_P11794	3.69445e-07	5.82356	5.52888	5.97711	5.64806	5.60553	5.64909	4.79432	4.40623	4.25457	Tacr3	Rattus norvegicus tachykinin receptor 3 (Tacr3), mRNA [NM_017053]	NM_017053	24808	GO:0007165|GO:0007186|GO:0007217|GO:0001584|GO:0004872|GO:0004930|GO:0004983|GO:0004995|GO:0005886|GO:0005887|GO:0016021	Rn.9702
A_42_P771373	5.37072e-07	13.9598	13.884	13.0654	13.4637	13.0173	13.5711	17	17.9225	17.9569	Npy	Rattus norvegicus neuropeptide Y (Npy), mRNA [NM_012614]	NM_012614	24604	GO:0006816|GO:0006928|GO:0007187|GO:0007218|GO:0007268|GO:0007586|GO:0007631|GO:0008015|GO:0008217|GO:0008283|GO:0008343|GO:0045776|GO:0048015|GO:0050909|GO:0001664|GO:0004930|GO:0004983|GO:0005179|GO:0005184|GO:0005246|GO:0005576|GO:0005615|GO:0005623	Rn.9714
A_43_P11531	3.06618e-06	8.25221	8.21808	8.04694	8.03865	7.61512	7.07868	7.23589	6.97776	6.90285	Sstr1	Rattus norvegicus somatostatin receptor 1 (Sstr1), mRNA [NM_012719]	NM_012719	25033	GO:0007165|GO:0007186|GO:0007187|GO:0007215|GO:0007218|GO:0007267|GO:0007584|GO:0007586|GO:0008285|GO:0030217|GO:0001584|GO:0004872|GO:0004983|GO:0004994|GO:0045028|GO:0005624|GO:0005886|GO:0005887|GO:0016021	Rn.42915
A_43_P12312	1.8787e-05	5.49123	6.60824	6.7446	6.18993	7.22653	6.1276	5.91104	6.18796	6.73366	Crhr2	Rattus norvegicus corticotropin releasing hormone receptor 2 (Crhr2), mRNA [NM_022714]	NM_022714	64680	GO:0007165|GO:0007186|GO:0007188|GO:0007631|GO:0016525|GO:0004872|GO:0004930|GO:0004978|GO:0005179|GO:0005515|GO:0015056|GO:0017047|GO:0043404|GO:0051424|GO:0005615|GO:0005886|GO:0005887|GO:0016020|GO:0016021	Rn.10023
A_42_P718331	0.000226735	6.2812	6.00362	6.4297	6.63057	6.90019	7.43627	9.50874	9.56114	9.64517	Sstr3	Rattus norvegicus somatostatin receptor 3 (Sstr3), mRNA [NM_133522]	NM_133522	171044	GO:0007165|GO:0007186|GO:0007187|GO:0007267|GO:0008285|GO:0008628|GO:0001584|GO:0004872|GO:0004994|GO:0045028|GO:0005887|GO:0016020|GO:0016021	Rn.10458
A_44_P276120	0.000405249	5.52562	6.52622	6.41204	6.06699	7.18521	7.47532	7.00547	7.36971	7.07919	Kiss1r	Rattus norvegicus KISS1 receptor (Kiss1r), mRNA [NM_023992]	NM_023992	78976	GO:0000186|GO:0007165|GO:0007186|GO:0007610|GO:0008285|GO:0019722|GO:0030336|GO:0046887|GO:0050482|GO:0050806|GO:0051496|GO:0001584|GO:0004872|GO:0004983|GO:0005515|GO:0008188|GO:0008528|GO:0042923|GO:0009986|GO:0016020|GO:0016021	Rn.48681
A_43_P11671	0.000558628	6.23726	6.70886	6.43367	6.43029	6.51316	7.11728	7.08438	7.28304	7.44353	Sstr4	Rattus norvegicus somatostatin receptor 4 (Sstr4), mRNA [NM_013036]	NM_013036	25555	GO:0007165|GO:0007186|GO:0007187|GO:0007193|GO:0008285|GO:0001584|GO:0004872|GO:0004930|GO:0004983|GO:0004994|GO:0045028|GO:0005887|GO:0016020|GO:0016021	Rn.9936
A_43_P13083	0.000791743	6.71934	7.23263	7.41096	6.9415	7.75857	7.23878	6.80412	6.94954	6.92242	Tacr2	Rattus norvegicus tachykinin receptor 2 (Tacr2), mRNA [NM_080768]	NM_080768	25007	GO:0006936|GO:0007165|GO:0007186|GO:0007217|GO:0007588|GO:0001584|GO:0004872|GO:0004983|GO:0004995|GO:0005886|GO:0005887|GO:0016021	Rn.202846
A_43_P15455	0.0053937	2.22521	2.13581	3.94999	3.31062	4.58681	4.27106	3.69092	3.75541	4.20311	Npffr1	Rattus norvegicus neuropeptide FF receptor 1 (Npffr1), mRNA [NM_022291]	NM_022291	64107	GO:0007165|GO:0007186|GO:0001584|GO:0004872|GO:0004930|GO:0008188|GO:0016020|GO:0016021	Rn.64483
A_44_P503745	0.01368	3.49268	3.4941	3.94857	3.62061	4.61808	3.67074	3.40616	3.7226	3.32456	Gpr139	Rattus norvegicus G protein-coupled receptor 139 (Gpr139), mRNA [NM_001024241]	NM_001024241	293545	GO:0007165|GO:0007200|GO:0001584|GO:0004872|GO:0008188|GO:0046983|GO:0016020|GO:0016021	Rn.215835
A_44_P335125	0.0157939	2.48472	3.26761	3.75894	3.73913	3.63713	2.91891	3.79697	3.82715	4.55998	Grpr	Rattus norvegicus gastrin releasing peptide receptor (Grpr), mRNA [NM_012706]	NM_012706	24938	GO:0007165|GO:0007186|GO:0008283|GO:0042127|GO:0001584|GO:0004872|GO:0004946|GO:0004983|GO:0008528|GO:0005886|GO:0005887|GO:0016020|GO:0016021	Rn.10316
A_44_P416899	0.015817	2.22611	2.41959	3.83195	3.40501	3.29244	3.13029	3.64555	4.09907	4.34737	Ppyr1	Rattus norvegicus pancreatic polypeptide receptor 1 (Ppyr1), mRNA [NM_031581]	NM_031581	29471	GO:0007165|GO:0007186|GO:0007586|GO:0007631|GO:0008015|GO:0001584|GO:0001601|GO:0001602|GO:0003824|GO:0004872|GO:0042277|GO:0005887|GO:0016020|GO:0016021	Rn.10574
A_43_P12196	0.0169422	3.75116	5.12053	4.90799	4.19904	4.76573	4.8053	4.17293	4.46537	4.64571	Nmur2	Rattus norvegicus neuromedin U receptor 2 (Nmur2), mRNA [NM_022275]	NM_022275	64042	GO:0006816|GO:0007165|GO:0007186|GO:0007200|GO:0007204|GO:0007218|GO:0007417|GO:0019226|GO:0043006|GO:0045045|GO:0048016|GO:0050482|GO:0001584|GO:0001607|GO:0004872|GO:0004930|GO:0005229|GO:0005525|GO:0008188|GO:0016020|GO:0016021	Rn.160579
A_43_P11603	0.0621778	6.64537	7.25695	7.37127	7.30111	5.89895	7.12376	7.01812	6.82413	7.9627	Sstr5	Rattus norvegicus somatostatin receptor 5 (Sstr5), mRNA [NM_012882]	NM_012882	25354	GO:0007165|GO:0007186|GO:0007187|GO:0007193|GO:0008285|GO:0042593|GO:0050796|GO:0001584|GO:0004872|GO:0004930|GO:0004994|GO:0005887|GO:0016020|GO:0016021	Rn.91342
A_43_P11962	0.260593	4.53259	5.35933	5.42093	4.81126	5.7531	4.60605	5.07047	4.66576	6.06621	Galr3	Rattus norvegicus galanin receptor 3 (Galr3), mRNA [NM_019173]	NM_019173	29235	GO:0007165|GO:0007186|GO:0007194|GO:0007218|GO:0007268|GO:0007611|GO:0007631|GO:0001584|GO:0004872|GO:0004966|GO:0005886|GO:0016020|GO:0016021	Rn.30069

## Sheet: S10.6
Table S10.6. The genes differentially expressed involved in growth factor activity
ProbeName	p-value	0h	0.5h	3h	6h	9h	1d	4d	7d	14d	GeneSymbol	Description	GenbankAccession	EntrezGene	GO(Avadis)	UniGene
A_42_P695042	3.94196e-13	10.9524	10.6959	10.5352	10.9377	10.9778	11.8916	12.8511	12.9156	12.8068	Csf1	Rattus norvegicus colony stimulating factor 1 (macrophage) (Csf1), mRNA [NM_023981]	NM_023981	78965	GO:0001503|GO:0007275|GO:0030225|GO:0030278|GO:0030316|GO:0040018|GO:0042476|GO:0042488|GO:0045672|GO:0005125|GO:0008083|GO:0005615|GO:0005887|GO:0016020	Rn.83632
A_44_P371339	9.47797e-12	2.33717	2.27455	2.92659	2.78757	3.89998	7.53723	6.37818	6.00621	5.16421	Il6	Rattus norvegicus interleukin 6 (Il6), mRNA [NM_012589]	NM_012589	24498	GO:0001781|GO:0006953|GO:0006955|GO:0009612|GO:0043066|GO:0045079|GO:0045188|GO:0045630|GO:0046427|GO:0005125|GO:0005138|GO:0005515|GO:0005576|GO:0005615	Rn.9873
A_44_P212850	2.30046e-11	7.75901	7.6947	8.1251	7.80046	7.93218	9.7018	10.1353	10.2438	9.70451	Fgf2	Rattus norvegicus fibroblast growth factor 2 (Fgf2), mRNA [NM_019305]	NM_019305	54250	GO:0000074|GO:0000186|GO:0000187|GO:0000189|GO:0001525|GO:0001759|GO:0001934|GO:0006355|GO:0006700|GO:0006935|GO:0007165|GO:0007243|GO:0007265|GO:0007267|GO:0007268|GO:0007275|GO:0007399|GO:0007517|GO:0008283|GO:0008284|GO:0009887|GO:0010001|GO:0017158|GO:0030154|GO:0030308|GO:0030324|GO:0045597|GO:0045892|GO:0045941|GO:0046668|GO:0005163|GO:0005245|GO:0005515|GO:0008083|GO:0008201|GO:0005576|GO:…	Rn.31808
A_44_P233786	1.0703e-10	15.4545	15.4674	15.3012	15.3243	15.3838	16.8337	16.3898	16.3883	16.2979	Vgf	Rattus norvegicus VGF nerve growth factor inducible (Vgf), mRNA [NM_030997]	NM_030997	29461	GO:0001541|GO:0006091|GO:0019953|GO:0030182|GO:0005184|GO:0008083|GO:0005576	Rn.9704
A_43_P16025	2.96455e-09	2.57309	1.98631	3.80785	3.51163	4.83615	4.17327	3.45393	3.84686	3.60218	Il4	Rattus norvegicus interleukin 4 (Il4), mRNA [NM_201270]	NM_201270	287287	GO:0006935|GO:0006954|GO:0006955|GO:0006968|GO:0008203|GO:0030183|GO:0030890|GO:0042092|GO:0042102|GO:0042104|GO:0042113|GO:0042325|GO:0042523|GO:0043066|GO:0045189|GO:0045191|GO:0045348|GO:0045671|GO:0045944|GO:0048295|GO:0048304|GO:0050776|GO:0005125|GO:0005136|GO:0005515|GO:0005576|GO:0005615	Rn.108255
A_44_P576822	2.90607e-08	12.3509	12.4272	12.5027	12.2236	12.3804	11.2845	11.3235	10.9915	11.1999	Inhbb	PREDICTED: Rattus norvegicus inhibin beta-B (Inhbb), mRNA [XM_344130]	XM_344130	25196	GO:0001541|GO:0006952|GO:0009605|GO:0030154|GO:0040007|GO:0046881|GO:0046882|GO:0048178|GO:0005125|GO:0005179|GO:0008083|GO:0042803|GO:0046789|GO:0005576	Rn.35074
A_44_P539867	1.24573e-07	3.35532	4.02214	2.31054	2.21277	2.11658	2.10169	2.27182	2.32954	2.27479	Amelx	Rattus norvegicus amelogenin X chromosome (Amelx), mRNA [NM_019154]	NM_019154	29160	GO:0001503|GO:0007275|GO:0007584|GO:0042493|GO:0005515|GO:0030345|GO:0042802|GO:0005578|GO:0005615|GO:0005737|GO:0005794|GO:0030139|GO:0031012	Rn.11368
A_44_P421502	1.16267e-06	5.43732	6.34496	6.44994	5.89603	7.15283	6.8549	5.81121	6.27108	6.55287	Igf1	Rattus norvegicus insulin-like growth factor 1 (Igf1), transcript variant 2, mRNA [NM_178866]	NM_178866	24482	GO:0001501|GO:0006260|GO:0006417|GO:0006916|GO:0006928|GO:0007165|GO:0007265|GO:0007399|GO:0007517|GO:0007565|GO:0007613|GO:0008284|GO:0009441|GO:0009612|GO:0009887|GO:0010001|GO:0030307|GO:0042127|GO:0045600|GO:0045669|GO:0045768|GO:0048009|GO:0048468|GO:0048545|GO:0005159|GO:0005179|GO:0005496|GO:0005515|GO:0008083|GO:0018445|GO:0005576|GO:0005614|GO:0005615	Rn.6282
A_44_P416617	1.32659e-06	6.32087	6.82286	6.19098	6.48814	6.96761	7.7301	7.8511	7.55427	7.6022	Tff1	Rattus norvegicus trefoil factor 1 (Tff1), mRNA [NM_057129]	NM_057129	117270	GO:0008285|GO:0009611|GO:0030154|GO:0030277|GO:0042060|GO:0005515|GO:0008083|GO:0005737	Rn.10715
A_43_P14911	7.87977e-06	7.55768	6.58143	6.82952	7.95014	7.55375	7.92561	8.94141	9.6984	9.10756	Il1b	Rattus norvegicus interleukin 1 beta (Il1b), mRNA [NM_031512]	NM_031512	24494	GO:0000074|GO:0001525|GO:0001660|GO:0006915|GO:0006954|GO:0006955|GO:0007165|GO:0007204|GO:0007267|GO:0008283|GO:0008285|GO:0019221|GO:0030593|GO:0045080|GO:0045410|GO:0050900|GO:0004871|GO:0005125|GO:0005149|GO:0005515|GO:0005576|GO:0005615	Rn.9869
A_43_P15572	1.79425e-05	9.14113	9.12103	9.03771	8.95346	8.95117	8.64899	8.45598	8.42354	8.1503	Vegfa	Rattus norvegicus vascular endothelial growth factor A (Vegfa), mRNA [NM_031836]	NM_031836	83785	GO:0000074|GO:0001525|GO:0001568|GO:0001570|GO:0001666|GO:0006916|GO:0007165|GO:0007275|GO:0007399|GO:0007498|GO:0008283|GO:0008284|GO:0009967|GO:0016477|GO:0030154|GO:0030324|GO:0030855|GO:0030949|GO:0042088|GO:0042462|GO:0043066|GO:0043117|GO:0045779|GO:0045944|GO:0048255|GO:0048286|GO:0048514|GO:0050679|GO:0050930|GO:0005172|GO:0008083|GO:0008201|GO:0042803|GO:0050840|GO:0005578|GO:0005604|GO:…	Rn.1923
A_43_P15978	2.73258e-05	5.98731	5.33044	5.64732	6.1051	5.54668	5.14869	5.26439	5.31319	4.54251	Fgf4	Rattus norvegicus fibroblast growth factor 4 (Fgf4), mRNA [NM_053809]	NM_053809	116499	GO:0008284|GO:0019827|GO:0030282|GO:0030326|GO:0035116|GO:0042475|GO:0043066|GO:0008083|GO:0005615	Rn.81223
A_44_P409493	8.23589e-05	8.621	8.49337	8.66206	8.50876	8.08376	8.31955	7.48966	7.4889	7.44972	Pdgfd	Rattus norvegicus platelet-derived growth factor, D polypeptide (Pdgfd), mRNA [NM_023962]	NM_023962	66018	GO:0000074|GO:0008283|GO:0050730|GO:0008083|GO:0005615|GO:0016020	Rn.64493
A_44_P469554	0.000147023	3.94789	4.7722	4.99533	5.05689	5.83788	5.82592	5.05992	5.41223	5.37936	Figf	Rattus norvegicus c-fos induced growth factor (Figf), mRNA [NM_031761]	NM_031761	360457	GO:0000074|GO:0001525|GO:0001946|GO:0007275|GO:0008283|GO:0008284|GO:0030154|GO:0045766|GO:0048010|GO:0005161|GO:0005172|GO:0005515|GO:0008083|GO:0005576|GO:0005615|GO:0016020	Rn.10796
A_43_P11972	0.000179931	7.15072	7.13907	6.95136	7.53054	6.65157	9.42241	9.36689	9.4155	9.37529	Fgf17	Rattus norvegicus fibroblast growth factor 17 (Fgf17), mRNA [NM_019198]	NM_019198	29368	GO:0007165|GO:0007166|GO:0007267|GO:0007399|GO:0005104|GO:0008083|GO:0005576|GO:0005615	Rn.44353
A_42_P473398	0.000570961	7.12945	6.85261	6.19669	7.9351	7.90364	7.83419	7.5141	8.24335	7.88543	Cxcl1	Rattus norvegicus chemokine (C-X-C motif) ligand 1 (Cxcl1), mRNA [NM_030845]	NM_030845	81503	GO:0006954|GO:0006955|GO:0030593|GO:0008009|GO:0008083|GO:0005576|GO:0005615	Rn.10907
A_44_P365470	0.000596126	9.55301	9.75999	9.31107	9.48259	10.1092	9.94325	10.7579	10.1991	10.8306	Gdnf	Rattus norvegicus glial cell line derived neurotrophic factor (Gdnf), mRNA [NM_019139]	NM_019139	25453	GO:0001656|GO:0001657|GO:0001759|GO:0001941|GO:0006916|GO:0007165|GO:0007169|GO:0007179|GO:0007399|GO:0007422|GO:0008283|GO:0009611|GO:0030182|GO:0030432|GO:0005160|GO:0008083|GO:0030116|GO:0005615	Rn.53970
A_44_P429006	0.000696619	15.2188	15.1809	15.328	15.1373	15.1742	14.9367	15.0126	14.9132	15.0211	Lass1_predicted	Rattus norvegicus longevity assurance homolog 1 (S. cerevisiae) (predicted) (Lass1_predicted), mRNA [NM_001044230]	NM_001044230	290658	GO:0016021	Rn.202347
A_44_P187156	0.00372337	6.01253	6.88716	7.10469	6.57754	7.84311	7.30738	7.0556	6.94755	7.06482	Fgfr3	Rattus norvegicus fibroblast growth factor receptor 3 (Fgfr3), mRNA [NM_053429]	NM_053429	84489	GO:0000165|GO:0001501|GO:0006468|GO:0007259|GO:0007267|GO:0008285|GO:0008543|GO:0016049|GO:0030900|GO:0043065|GO:0045597|GO:0050731|GO:0004713|GO:0004872|GO:0005007|GO:0005524|GO:0008083|GO:0042802|GO:0005575|GO:0005764|GO:0005887|GO:0009898|GO:0016021|GO:0048471	Rn.23671
A_43_P22437	0.00377621	4.09382	4.78507	5.29104	4.79613	5.67963	5.52207	4.33884	5.00549	4.17307	Gkn1	Rattus norvegicus gastrokine 1 (Gkn1), mRNA [NM_198972]	NM_198972	297418	GO:0007586|GO:0008284|GO:0016049|GO:0008083|GO:0005615|GO:0030141	Rn.43048
A_42_P791677	0.00393622	5.86177	5.66005	6.0618	6.1027	6.78265	8.0518	6.44161	6.24451	6.39837	Areg	Rattus norvegicus amphiregulin (Areg), mRNA [NM_017123]	NM_017123	29183	GO:0007173|GO:0007417|GO:0008284|GO:0042327|GO:0045668|GO:0005125|GO:0005154|GO:0008083|GO:0005615|GO:0016020|GO:0016021	Rn.10568
A_43_P12570	0.0046544	4.1977	4.67068	4.91927	4.80786	5.6497	5.37801	4.46301	4.85707	4.772	Il3	Rattus norvegicus interleukin 3 (Il3), mRNA [NM_031513]	NM_031513	24495	GO:0001558|GO:0006955|GO:0007267|GO:0007399|GO:0008284|GO:0009725|GO:0030097|GO:0045885|GO:0050731|GO:0005125|GO:0005135|GO:0005576|GO:0005615	Rn.10652
A_44_P328450	0.00583252	7.11191	8.24021	8.20533	7.56221	8.24885	8.45157	7.75592	7.95592	8.73218	LOC290921	PREDICTED: Rattus norvegicus similar to Growth/differentiation factor 2 precursor (GDF-2) (Bone morphogenetic protein 9) (BMP-9) (LOC290921), mRNA [XM_225059]	XM_225059	290921	GO:0040007|GO:0008083|GO:0005576
A_44_P445244	0.0119629	5.53735	2.97455	4.97108	5.27395	5.06665	4.81934	4.74931	5.13839	5.5241	Artn	Rattus norvegicus artemin (Artn), mRNA [NM_053397]	NM_053397	362572	GO:0007411|GO:0007422|GO:0050930|GO:0005102|GO:0005515|GO:0008083|GO:0005615	Rn.154711
A_44_P172856	0.0140958	5.53021	5.823	6.28967	5.77975	5.88709	6.6026	7.1147	6.95059	7.20094	Gh1	Rattus norvegicus growth hormone 1 (Gh1), mRNA [NM_001034848]	NM_001034848	24391	GO:0007165|GO:0040008|GO:0040018|GO:0045597|GO:0005131|GO:0005179|GO:0005575|GO:0005576|GO:0005615|GO:0005739|GO:0005829	Rn.146351
A_43_P11660	0.0181385	7.40039	7.64533	8.15143	7.69567	7.75826	7.57403	7.96416	7.92218	8.53428	Pspn	Rattus norvegicus persephin (Pspn), mRNA [NM_013014]	NM_013014	25525	GO:0001658|GO:0007417|GO:0005102|GO:0008083|GO:0005615	Rn.44349
A_44_P533934	0.0206945	6.92458	7.59369	7.87498	7.60082	7.62356	7.08422	7.61706	7.65104	8.418	Gdf7	Growth and differentiation factor-7 (Fragment). [Source:Uniprot/SPTREMBL;Acc:Q8K4X3] [ENSRNOT00000007928]		252833	GO:0007411|GO:0045165|GO:0005515|GO:0008083|GO:0005576|GO:0005615	Rn.92437
A_44_P146675	0.0392118	3.57293	4.80021	5.20024	4.64374	4.88634	4.01075	4.89748	5.16658	5.69617	Fgf23	Rattus norvegicus fibroblast growth factor 23 (Fgf23), mRNA [NM_130754]	NM_130754	170583	GO:0006796|GO:0006817|GO:0030500|GO:0030643|GO:0042359|GO:0005104|GO:0008083|GO:0015114|GO:0005615	Rn.154421
A_44_P177898	0.0472431	4.75326	4.73611	5.58339	5.17043	6.17291	5.27328	5.46326	5.2882	6.06402	Clec11a	Rattus norvegicus C-type lectin domain family 11, member a (Clec11a), mRNA [NM_001012459]	NM_001012459	29313	GO:0008284|GO:0005529|GO:0008083|GO:0005576|GO:0005615	Rn.162423

## Sheet: S10.7
Table S10.7. The genes differentially expressed involved in cytokine activity
ProbeName	p-value	0h	0.5h	3h	6h	9h	1d	4d	7d	14d	GeneSymbol	Description	GenbankAccession	EntrezGene	GO(Avadis)	UniGene
A_43_P15489	5.25973e-16	6.52628	6.13798	6.2955	6.26793	6.06758	7.8856	11.323	11.6642	11.5989	Il24	Rattus norvegicus interleukin 24 (Il24), mRNA [NM_133311]	NM_133311	170819	GO:0006955|GO:0042060|GO:0048144|GO:0005125|GO:0005576|GO:0005615	Rn.48710
A_42_P695042	3.94196e-13	10.9524	10.6959	10.5352	10.9377	10.9778	11.8916	12.8511	12.9156	12.8068	Csf1	Rattus norvegicus colony stimulating factor 1 (macrophage) (Csf1), mRNA [NM_023981]	NM_023981	78965	GO:0001503|GO:0007275|GO:0030225|GO:0030278|GO:0030316|GO:0040018|GO:0042476|GO:0042488|GO:0045672|GO:0005125|GO:0008083|GO:0005615|GO:0005887|GO:0016020	Rn.83632
A_44_P371339	9.47797e-12	2.33717	2.27455	2.92659	2.78757	3.89998	7.53723	6.37818	6.00621	5.16421	Il6	Rattus norvegicus interleukin 6 (Il6), mRNA [NM_012589]	NM_012589	24498	GO:0001781|GO:0006953|GO:0006955|GO:0009612|GO:0043066|GO:0045079|GO:0045188|GO:0045630|GO:0046427|GO:0005125|GO:0005138|GO:0005515|GO:0005576|GO:0005615	Rn.9873
A_43_P13246	2.89295e-10	4.43957	3.75359	4.59348	4.57337	4.53549	7.11623	9.15679	9.04965	9.1352	Xcl1	Rattus norvegicus chemokine (C motif) ligand 1 (Xcl1), mRNA [NM_134361]	NM_134361	171371	GO:0006935|GO:0006955|GO:0008009|GO:0005576|GO:0005615	Rn.90962
A_44_P256301	6.00632e-10	9.46464	9.1681	9.39967	9.27887	9.3873	9.23607	11.405	10.7648	9.83609	Grem1	Rattus norvegicus gremlin 1 homolog, cysteine knot superfamily (Xenopus laevis) (Grem1), mRNA [NM_019282]	NM_019282	50566	GO:0006915|GO:0007267|GO:0007275|GO:0007399|GO:0009887|GO:0009954|GO:0030308|GO:0030326|GO:0005125|GO:0005515|GO:0005615	Rn.42929
A_43_P16025	2.96455e-09	2.57309	1.98631	3.80785	3.51163	4.83615	4.17327	3.45393	3.84686	3.60218	Il4	Rattus norvegicus interleukin 4 (Il4), mRNA [NM_201270]	NM_201270	287287	GO:0006935|GO:0006954|GO:0006955|GO:0006968|GO:0008203|GO:0030183|GO:0030890|GO:0042092|GO:0042102|GO:0042104|GO:0042113|GO:0042325|GO:0042523|GO:0043066|GO:0045189|GO:0045191|GO:0045348|GO:0045671|GO:0045944|GO:0048295|GO:0048304|GO:0050776|GO:0005125|GO:0005136|GO:0005515|GO:0005576|GO:0005615	Rn.108255
A_44_P409840	3.06969e-09	5.64905	5.01534	5.34579	5.16112	5.59598	5.32501	8.69564	9.95673	10.012	Ccl17	Rattus norvegicus chemokine (C-C motif) ligand 17 (Ccl17), mRNA [NM_057151]	NM_057151	117518	GO:0006935|GO:0006955|GO:0006968|GO:0007165|GO:0007186|GO:0007267|GO:0007275|GO:0005125|GO:0008009|GO:0005576|GO:0005615	Rn.46679
A_44_P294838	4.27006e-09	2.87625	3.62642	2.1921	2.65877	2.97406	5.70691	6.11287	6.12202	5.01995	Il1a	Rattus norvegicus interleukin 1 alpha (Il1a), mRNA [NM_017019]	NM_017019	24493	GO:0000074|GO:0001660|GO:0006915|GO:0006916|GO:0006935|GO:0006954|GO:0006955|GO:0007267|GO:0008283|GO:0008285|GO:0004871|GO:0005150|GO:0005576|GO:0005615|GO:0005737	Rn.12300
A_43_P15900	1.14043e-08	5.80307	6.27582	6.43911	6.09667	7.1328	6.61431	7.10951	8.35959	8.24276	Ccl22	Rattus norvegicus chemokine (C-C motif) ligand 22 (Ccl22), mRNA [NM_057203]	NM_057203	117551	GO:0006935|GO:0006954|GO:0006955|GO:0007165|GO:0007267|GO:0009615|GO:0016477|GO:0008009|GO:0005576|GO:0005615	Rn.48727
A_42_P695401	3.6933e-07	13.4943	13.4713	13.1753	13.9283	14.5609	14.1098	14.4522	14.3253	13.8455	Ccl2	Rattus norvegicus chemokine (C-C motif) ligand 2 (Ccl2), mRNA [NM_031530]	NM_031530	24770	GO:0001938|GO:0006468|GO:0006874|GO:0006916|GO:0006935|GO:0006954|GO:0006955|GO:0006959|GO:0007155|GO:0007179|GO:0007187|GO:0007259|GO:0007267|GO:0009617|GO:0009887|GO:0019079|GO:0042466|GO:0048010|GO:0001664|GO:0004672|GO:0005515|GO:0008009|GO:0005576|GO:0005615|GO:0005737	Rn.4772
A_44_P1043157	1.25351e-06	8.3537	8.03138	8.01049	7.80235	7.41142	7.83914	8.72195	10.0276	10.117	Cxcl9	Rattus norvegicus chemokine (C-X-C motif) ligand 9 (Cxcl9), mRNA [NM_145672]	NM_145672	246759	GO:0006955|GO:0050930|GO:0008009|GO:0048248|GO:0005576|GO:0005615	Rn.7391
A_44_P161233	7.27342e-06	8.77322	8.67778	8.54985	8.8052	8.26682	8.64131	9.5871	10.2259	10.3036	Il18	Rattus norvegicus interleukin 18 (Il18), mRNA [NM_019165]	NM_019165	29197	GO:0001525|GO:0001666|GO:0006955|GO:0007267|GO:0007611|GO:0008625|GO:0009409|GO:0030155|GO:0030431|GO:0042033|GO:0042088|GO:0042092|GO:0042094|GO:0042095|GO:0042104|GO:0042231|GO:0042253|GO:0045188|GO:0004871|GO:0005149|GO:0045515|GO:0005576|GO:0005615	Rn.11118
A_43_P14911	7.87977e-06	7.55768	6.58143	6.82952	7.95014	7.55375	7.92561	8.94141	9.6984	9.10756	Il1b	Rattus norvegicus interleukin 1 beta (Il1b), mRNA [NM_031512]	NM_031512	24494	GO:0000074|GO:0001525|GO:0001660|GO:0006915|GO:0006954|GO:0006955|GO:0007165|GO:0007204|GO:0007267|GO:0008283|GO:0008285|GO:0019221|GO:0030593|GO:0045080|GO:0045410|GO:0050900|GO:0004871|GO:0005125|GO:0005149|GO:0005515|GO:0005576|GO:0005615	Rn.9869
A_44_P653053	9.45481e-06	10.2726	10.4232	10.3138	9.96449	10.0782	12.0292	12.95	14.0594	13.8939	LOC498335	Rattus norvegicus similar to Small inducible cytokine B13 precursor (CXCL13) (B lymphocyte chemoattractant) (CXC chemokine BLC) (LOC498335), mRNA [NM_001017496]	NM_001017496	498335	GO:0006955|GO:0008009|GO:0005576	Rn.6917
A_43_P16707	1.8812e-05	11.4106	11.6421	11.3341	11.9999	11.6701	10.6947	12.8788	12.6775	12.4931	Ccl6	Rattus norvegicus chemokine (C-C motif) ligand 6 (Ccl6), mRNA [NM_001004202]	NM_001004202	287910	GO:0006915|GO:0006935|GO:0006955|GO:0008009|GO:0005576|GO:0005615	Rn.7857
A_44_P304323	3.03837e-05	8.90712	8.75025	8.94611	8.36	8.25141	8.41377	8.58096	9.76558	10.4397	Ccl5	Rattus norvegicus chemokine (C-C motif) ligand 5 (Ccl5), mRNA [NM_031116]	NM_031116	81780	GO:0006935|GO:0006954|GO:0006955|GO:0008009|GO:0042056|GO:0005576|GO:0005615	Rn.8019
A_44_P175495	7.75866e-05	4.97847	3.32446	4.48316	3.87732	4.26117	4.77677	5.17416	7.73961	7.25823	Cxcl11	Rattus norvegicus chemokine (C-X-C motif) ligand 11 (Cxcl11), mRNA [NM_182952]	NM_182952	305236	GO:0006955|GO:0008009|GO:0042379|GO:0005576	Rn.13664
A_42_P473398	0.000570961	7.12945	6.85261	6.19669	7.9351	7.90364	7.83419	7.5141	8.24335	7.88543	Cxcl1	Rattus norvegicus chemokine (C-X-C motif) ligand 1 (Cxcl1), mRNA [NM_030845]	NM_030845	81503	GO:0006954|GO:0006955|GO:0030593|GO:0008009|GO:0008083|GO:0005576|GO:0005615	Rn.10907
A_44_P363116	0.000666322	5.47801	6.65664	6.28689	6.17014	7.6399	6.61801	5.09899	5.97788	5.51664	Gm1960	Rattus norvegicus gene model 1960, (NCBI) (Gm1960), mRNA [NM_138522]	NM_138522	171551	GO:0006935|GO:0006954|GO:0006955|GO:0030593|GO:0008009|GO:0005576|GO:0005615	Rn.10525
A_43_P15536	0.000814472	2.50462	2.76377	3.66372	3.63816	4.58371	3.92472	3.41583	3.62656	4.12382	Ifnb1	Rattus norvegicus interferon beta 1, fibroblast (Ifnb1), mRNA [NM_019127]	NM_019127	24481	GO:0006917|GO:0006919|GO:0007166|GO:0008285|GO:0009615|GO:0030101|GO:0042100|GO:0042742|GO:0045089|GO:0045343|GO:0046597|GO:0005125|GO:0005126|GO:0005132|GO:0005576|GO:0005615	Rn.138105
A_42_P532505	0.000857111	8.83416	8.4985	7.66992	8.35886	6.71836	8.71334	7.41546	7.91523	7.46854	Ccl11	Rattus norvegicus chemokine (C-C motif) ligand 11 (Ccl11), mRNA [NM_019205]	NM_019205	29397	GO:0006468|GO:0006874|GO:0006935|GO:0006954|GO:0006955|GO:0006968|GO:0007155|GO:0007165|GO:0007267|GO:0009314|GO:0009615|GO:0008009|GO:0005576|GO:0005615	Rn.10632
A_44_P1013851	0.000996984	8.18421	8.14047	8.31668	8.1592	7.89587	8.35836	8.49933	8.63613	8.00917	Bmp2	Rattus norvegicus bone morphogenetic protein 2 (Bmp2), mRNA [NM_017178]	NM_017178	29373	GO:0001649|GO:0001658|GO:0001837|GO:0006954|GO:0007179|GO:0007267|GO:0008285|GO:0009790|GO:0009887|GO:0030282|GO:0030509|GO:0035051|GO:0040007|GO:0042475|GO:0045165|GO:0045449|GO:0045597|GO:0045669|GO:0045778|GO:0045786|GO:0051216|GO:0005102|GO:0005125|GO:0005515|GO:0008083|GO:0042803|GO:0005576|GO:0005615|GO:0043234	Rn.90931
A_42_P791677	0.00393622	5.86177	5.66005	6.0618	6.1027	6.78265	8.0518	6.44161	6.24451	6.39837	Areg	Rattus norvegicus amphiregulin (Areg), mRNA [NM_017123]	NM_017123	29183	GO:0007173|GO:0007417|GO:0008284|GO:0042327|GO:0045668|GO:0005125|GO:0005154|GO:0008083|GO:0005615|GO:0016020|GO:0016021	Rn.10568
A_43_P18467	0.00459944	4.94746	4.3803	4.60917	4.9448	3.97597	4.68268	4.52312	4.84805	3.87561	Pbef1	Rattus norvegicus pre-B-cell colony enhancing factor 1 (Pbef1), mRNA [NM_177928]	NM_177928	297508	GO:0007049|GO:0007165|GO:0007267|GO:0008284|GO:0009435|GO:0004516|GO:0005125|GO:0016757|GO:0047280|GO:0005634|GO:0005737	Rn.203508
A_43_P12570	0.0046544	4.1977	4.67068	4.91927	4.80786	5.6497	5.37801	4.46301	4.85707	4.772	Il3	Rattus norvegicus interleukin 3 (Il3), mRNA [NM_031513]	NM_031513	24495	GO:0001558|GO:0006955|GO:0007267|GO:0007399|GO:0008284|GO:0009725|GO:0030097|GO:0045885|GO:0050731|GO:0005125|GO:0005135|GO:0005576|GO:0005615	Rn.10652
A_43_P12903	0.0125046	4.31847	4.83996	5.04114	4.71674	5.6397	5.23087	4.37922	4.64408	4.42041	Ccl28	Rattus norvegicus chemokine (C-C motif) ligand 28 (Ccl28), mRNA [NM_053700]	NM_053700	114492	GO:0006955|GO:0007204|GO:0008009|GO:0005576|GO:0005615	Rn.195764
A_44_P384213	0.0257783	3.50947	4.227	4.80015	4.57611	5.04901	4.52461	4.79498	5.34847	5.09778	Il10	Rattus norvegicus interleukin 10 (Il10), mRNA [NM_012854]	NM_012854	25325	GO:0001818|GO:0006916|GO:0006950|GO:0006954|GO:0006955|GO:0007253|GO:0007267|GO:0030097|GO:0030183|GO:0030595|GO:0030886|GO:0042092|GO:0042100|GO:0042130|GO:0042536|GO:0042742|GO:0045019|GO:0045077|GO:0045191|GO:0045347|GO:0045348|GO:0045355|GO:0051384|GO:0005125|GO:0005141|GO:0005515|GO:0005576|GO:0005615	Rn.9868
A_42_P775256	0.0466164	8.49171	8.83718	8.82126	8.78563	9.33965	9.35836	8.99587	9.25009	9.57075	Ctf1	Rattus norvegicus cardiotrophin 1 (Ctf1), mRNA [NM_017129]	NM_017129	29201	GO:0007399|GO:0005125|GO:0005615	Rn.10253
A_44_P103832	0.0952821	14.3668	14.495	14.4244	14.3921	14.266	14.4354	14.41	14.3161	14.3119	Hmgb1	Rattus norvegicus high mobility group box 1 (Hmgb1), mRNA [NM_012963]	NM_012963	25459	GO:0000902|GO:0006355|GO:0006809|GO:0006810|GO:0007399|GO:0003677|GO:0005515|GO:0008201|GO:0030235|GO:0000785|GO:0005615|GO:0005634|GO:0005694	Rn.144565
A_42_P705083	0.0971255	7.60379	7.86069	8.54336	8.13927	8.33299	7.99205	8.21197	8.31619	8.97413	Il17b	NERF (Fragment). [Source:Uniprot/SPTREMBL;Acc:Q9EQI7] [ENSRNOT00000026679]		116472	GO:0006954|GO:0005125|GO:0005576|GO:0005615	Rn.50003
A_44_P515197	0.133517	5.11016	5.08871	5.50839	5.24554	6.25928	5.04798	5.60957	5.44606	6.20063	Cxcl2	Rattus norvegicus chemokine (C-X-C motif) ligand 2 (Cxcl2), mRNA [NM_053647]	NM_053647	114105	GO:0006935|GO:0006954|GO:0006955|GO:0007186|GO:0030593|GO:0030595|GO:0008009|GO:0005576|GO:0005615|GO:0005625	Rn.10230

## Sheet: S10.8
Table S10.8. The genes differentially expressed involved in chemokine activity
ProbeName	p-value	0h	0.5h	3h	6h	9h	1d	4d	7d	14d	GeneSymbol	Description	GenbankAccession	EntrezGene	GO(Avadis)	UniGene
A_43_P13246	2.89295e-10	4.43957	3.75359	4.59348	4.57337	4.53549	7.11623	9.15679	9.04965	9.1352	Xcl1	Rattus norvegicus chemokine (C motif) ligand 1 (Xcl1), mRNA [NM_134361]	NM_134361	171371	GO:0006935|GO:0006955|GO:0008009|GO:0005576|GO:0005615	Rn.90962
A_44_P409840	3.06969e-09	5.64905	5.01534	5.34579	5.16112	5.59598	5.32501	8.69564	9.95673	10.012	Ccl17	Rattus norvegicus chemokine (C-C motif) ligand 17 (Ccl17), mRNA [NM_057151]	NM_057151	117518	GO:0006935|GO:0006955|GO:0006968|GO:0007165|GO:0007186|GO:0007267|GO:0007275|GO:0005125|GO:0008009|GO:0005576|GO:0005615	Rn.46679
A_43_P15900	1.14043e-08	5.80307	6.27582	6.43911	6.09667	7.1328	6.61431	7.10951	8.35959	8.24276	Ccl22	Rattus norvegicus chemokine (C-C motif) ligand 22 (Ccl22), mRNA [NM_057203]	NM_057203	117551	GO:0006935|GO:0006954|GO:0006955|GO:0007165|GO:0007267|GO:0009615|GO:0016477|GO:0008009|GO:0005576|GO:0005615	Rn.48727
A_42_P695401	3.6933e-07	13.4943	13.4713	13.1753	13.9283	14.5609	14.1098	14.4522	14.3253	13.8455	Ccl2	Rattus norvegicus chemokine (C-C motif) ligand 2 (Ccl2), mRNA [NM_031530]	NM_031530	24770	GO:0001938|GO:0006468|GO:0006874|GO:0006916|GO:0006935|GO:0006954|GO:0006955|GO:0006959|GO:0007155|GO:0007179|GO:0007187|GO:0007259|GO:0007267|GO:0009617|GO:0009887|GO:0019079|GO:0042466|GO:0048010|GO:0001664|GO:0004672|GO:0005515|GO:0008009|GO:0005576|GO:0005615|GO:0005737	Rn.4772
A_44_P1043157	1.25351e-06	8.3537	8.03138	8.01049	7.80235	7.41142	7.83914	8.72195	10.0276	10.117	Cxcl9	Rattus norvegicus chemokine (C-X-C motif) ligand 9 (Cxcl9), mRNA [NM_145672]	NM_145672	246759	GO:0006955|GO:0050930|GO:0008009|GO:0048248|GO:0005576|GO:0005615	Rn.7391
A_44_P653053	9.45481e-06	10.2726	10.4232	10.3138	9.96449	10.0782	12.0292	12.95	14.0594	13.8939	LOC498335	Rattus norvegicus similar to Small inducible cytokine B13 precursor (CXCL13) (B lymphocyte chemoattractant) (CXC chemokine BLC) (LOC498335), mRNA [NM_001017496]	NM_001017496	498335	GO:0006955|GO:0008009|GO:0005576	Rn.6917
A_43_P16707	1.8812e-05	11.4106	11.6421	11.3341	11.9999	11.6701	10.6947	12.8788	12.6775	12.4931	Ccl6	Rattus norvegicus chemokine (C-C motif) ligand 6 (Ccl6), mRNA [NM_001004202]	NM_001004202	287910	GO:0006915|GO:0006935|GO:0006955|GO:0008009|GO:0005576|GO:0005615	Rn.7857
A_44_P304323	3.03837e-05	8.90712	8.75025	8.94611	8.36	8.25141	8.41377	8.58096	9.76558	10.4397	Ccl5	Rattus norvegicus chemokine (C-C motif) ligand 5 (Ccl5), mRNA [NM_031116]	NM_031116	81780	GO:0006935|GO:0006954|GO:0006955|GO:0008009|GO:0042056|GO:0005576|GO:0005615	Rn.8019
A_44_P175495	7.75866e-05	4.97847	3.32446	4.48316	3.87732	4.26117	4.77677	5.17416	7.73961	7.25823	Cxcl11	Rattus norvegicus chemokine (C-X-C motif) ligand 11 (Cxcl11), mRNA [NM_182952]	NM_182952	305236	GO:0006955|GO:0008009|GO:0042379|GO:0005576	Rn.13664
A_42_P473398	0.000570961	7.12945	6.85261	6.19669	7.9351	7.90364	7.83419	7.5141	8.24335	7.88543	Cxcl1	Rattus norvegicus chemokine (C-X-C motif) ligand 1 (Cxcl1), mRNA [NM_030845]	NM_030845	81503	GO:0006954|GO:0006955|GO:0030593|GO:0008009|GO:0008083|GO:0005576|GO:0005615	Rn.10907
A_44_P363116	0.000666322	5.47801	6.65664	6.28689	6.17014	7.6399	6.61801	5.09899	5.97788	5.51664	Gm1960	Rattus norvegicus gene model 1960, (NCBI) (Gm1960), mRNA [NM_138522]	NM_138522	171551	GO:0006935|GO:0006954|GO:0006955|GO:0030593|GO:0008009|GO:0005576|GO:0005615	Rn.10525
A_42_P532505	0.000857111	8.83416	8.4985	7.66992	8.35886	6.71836	8.71334	7.41546	7.91523	7.46854	Ccl11	Rattus norvegicus chemokine (C-C motif) ligand 11 (Ccl11), mRNA [NM_019205]	NM_019205	29397	GO:0006468|GO:0006874|GO:0006935|GO:0006954|GO:0006955|GO:0006968|GO:0007155|GO:0007165|GO:0007267|GO:0009314|GO:0009615|GO:0008009|GO:0005576|GO:0005615	Rn.10632
A_43_P12903	0.0125046	4.31847	4.83996	5.04114	4.71674	5.6397	5.23087	4.37922	4.64408	4.42041	Ccl28	Rattus norvegicus chemokine (C-C motif) ligand 28 (Ccl28), mRNA [NM_053700]	NM_053700	114492	GO:0006955|GO:0007204|GO:0008009|GO:0005576|GO:0005615	Rn.195764
A_44_P515197	0.133517	5.11016	5.08871	5.50839	5.24554	6.25928	5.04798	5.60957	5.44606	6.20063	Cxcl2	Rattus norvegicus chemokine (C-X-C motif) ligand 2 (Cxcl2), mRNA [NM_053647]	NM_053647	114105	GO:0006935|GO:0006954|GO:0006955|GO:0007186|GO:0030593|GO:0030595|GO:0008009|GO:0005576|GO:0005615|GO:0005625	Rn.10230

## Sheet: S10.9
Table S10.9. The genes differentially expressed involved in ion channel activity
ProbeName	p-value	0h	0.5h	3h	6h	9h	1d	4d	7d	14d	GeneSymbol	Description	GenbankAccession	EntrezGene	GO(Avadis)	UniGene
A_42_P841762	1.15748e-13	15.4952	15.5578	15.5594	15.5206	15.4627	16.1671	16.9797	17.1051	17.0317	Cacna2d1	Rattus norvegicus calcium channel, voltage-dependent, alpha2/delta subunit 1 (Cacna2d1), mRNA [NM_012919]	NM_012919	25399	GO:0006811|GO:0006816|GO:0005245|GO:0005509|GO:0015270|GO:0005615|GO:0005624|GO:0005891|GO:0016020|GO:0016021	Rn.11276
A_44_P1052794	2.11334e-13	8.43984	8.60673	7.91938	8.36457	8.64723	11.2659	11.261	10.9427	10.9735	Kcnd3	Rattus norvegicus Shal-related potassium channel Kv4.3 mRNA, complete cds [U42975]	U42975	65195	GO:0006811|GO:0006813|GO:0005216|GO:0005249|GO:0005250|GO:0005267|GO:0005515|GO:0008270|GO:0030955|GO:0046872|GO:0005887|GO:0008076|GO:0016020|GO:0043005|GO:0043025	Rn.10540
A_44_P212850	2.30046e-11	7.75901	7.6947	8.1251	7.80046	7.93218	9.7018	10.1353	10.2438	9.70451	Fgf2	Rattus norvegicus fibroblast growth factor 2 (Fgf2), mRNA [NM_019305]	NM_019305	54250	GO:0000074|GO:0000186|GO:0000187|GO:0000189|GO:0001525|GO:0001759|GO:0001934|GO:0006355|GO:0006700|GO:0006935|GO:0007165|GO:0007243|GO:0007265|GO:0007267|GO:0007268|GO:0007275|GO:0007399|GO:0007517|GO:0008283|GO:0008284|GO:0009887|GO:0010001|GO:0017158|GO:0030154|GO:0030308|GO:0030324|GO:0045597|GO:0045892|GO:0045941|GO:0046668|GO:0005163|GO:0005245|GO:0005515|GO:0008083|GO:0008201|GO:0005576|GO:…	Rn.31808
A_42_P623783	3.86599e-10	10.2203	10.3842	10.453	10.176	10.1603	10.714	11.6917	11.7798	11.5184	Scn3a	Rattus norvegicus sodium channel, voltage-gated, type III, alpha polypeptide (Scn3a), mRNA [NM_013119]	NM_013119	497770	GO:0006811|GO:0006812|GO:0006814|GO:0009611|GO:0019228|GO:0019233|GO:0005248|GO:0005261|GO:0031402|GO:0001518|GO:0016020|GO:0016021	Rn.87394
A_44_P360501	7.66851e-09	7.41332	6.99524	7.33302	7.16706	6.72344	7.40457	8.36538	8.5385	8.30175	Gabrb1	Rattus norvegicus gamma-aminobutyric acid (GABA-A) receptor, subunit beta 1 (Gabrb1), mRNA [NM_012956]	NM_012956	25450	GO:0006811|GO:0006821|GO:0007165|GO:0007214|GO:0004890|GO:0005216|GO:0005230|GO:0005254|GO:0015276|GO:0030594|GO:0031404|GO:0005615|GO:0005887|GO:0016021|GO:0045211	Rn.207157
A_44_P238756	1.0882e-08	8.52327	8.42166	8.83241	8.5842	8.62001	7.74895	7.53508	7.51389	7.57067	Trpm6	PREDICTED: Rattus norvegicus transient receptor potential cation channel, subfamily M, member 6 (predicted) (Trpm6_predicted), mRNA [XM_219747]	XM_219747	293874	GO:0006468|GO:0006811|GO:0008150|GO:0030001|GO:0004674|GO:0005216|GO:0005261|GO:0005524|GO:0005575|GO:0016020|GO:0016324|GO:0031526	Rn.104760
A_44_P416938	1.12913e-08	13.6734	13.5793	13.7067	13.6306	13.665	13.1529	12.6699	12.6756	12.7084	Kcns3	Rattus norvegicus potassium voltage-gated channel, delayed-rectifier, subfamily S, member 3 (Kcns3), mRNA [NM_031778]	NM_031778	83588	GO:0006811|GO:0006812|GO:0006813|GO:0005249|GO:0005251|GO:0005261|GO:0005267|GO:0005515|GO:0015459|GO:0030955|GO:0005624|GO:0008076|GO:0016020|GO:0016021	Rn.10878
A_42_P685287	9.20535e-08	12.0218	11.8211	11.9893	12.0395	12.033	12.2124	12.6668	13.3772	13.1269	Fxyd5	Rattus norvegicus FXYD domain-containing ion transport regulator 5 (Fxyd5), mRNA [NM_021909]	NM_021909	60338	GO:0006811|GO:0003779|GO:0005216|GO:0045296|GO:0005615|GO:0016020|GO:0016021	Rn.24997
A_44_P506980	9.28456e-08	9.71795	9.71041	9.51139	9.51337	9.60256	9.60588	10.9343	10.8852	10.8814	Kcnk13	Rattus norvegicus potassium channel, subfamily K, member 13 (Kcnk13), mRNA [NM_022293]	NM_022293	64120	GO:0006811|GO:0006813|GO:0005244|GO:0005267|GO:0030955|GO:0016020|GO:0016021	Rn.53793
A_44_P462361	1.30617e-07	4.05799	4.148	3.19818	3.51769	3.07378	3.23382	5.62944	5.61174	5.2021	Trpc2	Rattus norvegicus transient receptor potential cation channel, subfamily C, member 2 (Trpc2), mRNA [NM_022638]	NM_022638	64573	GO:0006811|GO:0006816|GO:0007204|GO:0005216|GO:0005509|GO:0005515|GO:0015279|GO:0000139|GO:0005635|GO:0005789|GO:0016020|GO:0016021	Rn.48766
A_43_P13086	1.86798e-07	7.9517	7.56513	7.95806	7.74004	7.83232	7.59537	6.94075	6.99636	6.72015	P2rx5	Rattus norvegicus purinergic receptor P2X, ligand-gated ion channel, 5 (P2rx5), mRNA [NM_080780]	NM_080780	113995	GO:0006811|GO:0006812|GO:0007165|GO:0007166|GO:0007399|GO:0043416|GO:0004872|GO:0004888|GO:0004931|GO:0005216|GO:0005524|GO:0005887|GO:0016020|GO:0016021	Rn.10257
A_43_P11875	2.67306e-07	12.6024	12.4871	12.7162	12.2934	12.3969	11.5634	11.5713	11.8746	11.5385	Grik1	Rattus norvegicus glutamate receptor, ionotropic, kainate 1 (Grik1), mRNA [NM_017241]	NM_017241	29559	GO:0006811|GO:0007215|GO:0007268|GO:0007399|GO:0007417|GO:0048167|GO:0004872|GO:0004970|GO:0005216|GO:0005234|GO:0005261|GO:0015277|GO:0042802|GO:0005886|GO:0005887|GO:0008328|GO:0016021|GO:0043235|GO:0045211	Rn.10449
A_43_P12153	3.1037e-07	11.2031	11.1791	11.3637	11.2305	11.165	10.968	10.2403	10.1194	9.99506	Htr3b	Rattus norvegicus 5-hydroxytryptamine (serotonin) receptor 3b (Htr3b), mRNA [NM_022189]	NM_022189	58963	GO:0006810|GO:0006811|GO:0007210|GO:0007268|GO:0004993|GO:0005216|GO:0005230|GO:0005232|GO:0030594|GO:0005615|GO:0005887|GO:0016020|GO:0016021|GO:0045211	Rn.87106
A_44_P151774	4.53982e-07	5.52656	4.82665	5.70585	5.97635	4.85348	6.2503	7.04202	7.65909	7.82094	Chrna1	Rattus norvegicus cholinergic receptor, nicotinic, alpha polypeptide 1 (muscle) (Chrna1), mRNA [NM_024485]	NM_024485	79557	GO:0006811|GO:0006936|GO:0007165|GO:0004889|GO:0005216|GO:0005230|GO:0015464|GO:0030594|GO:0005615|GO:0005794|GO:0005886|GO:0005892|GO:0016021|GO:0045211	Rn.44633
A_44_P381715	5.08505e-07	7.56496	7.31196	7.68105	7.6313	7.10701	7.06141	6.49775	6.65338	6.323	Kcnt2	Rattus norvegicus potassium channel, subfamily T, member 2 (Kcnt2), mRNA [NM_198762]	NM_198762	304827	GO:0006813|GO:0005216|GO:0005228|GO:0005524|GO:0015269|GO:0016020	Rn.212417
A_43_P12995	5.56848e-07	13.0785	12.966	13.124	12.857	13.3096	12.8083	11.9684	11.9309	12.0936	Kcns1	Rattus norvegicus K+ voltage-gated channel, subfamily S, 1 (Kcns1), mRNA [NM_053954]	NM_053954	117023	GO:0006811|GO:0006813|GO:0005251|GO:0005515|GO:0015459|GO:0030955|GO:0005886|GO:0008076|GO:0016021	Rn.30012
A_42_P640175	1.08683e-06	7.03748	6.61053	6.65133	6.90477	6.64574	6.78407	5.6451	5.76534	5.57814	Kcnc3	Rattus norvegicus potassium voltage gated channel, Shaw-related subfamily, member 3 (Kcnc3), mRNA [NM_053997]	NM_053997	117101	GO:0006811|GO:0006813|GO:0005249|GO:0005515|GO:0030955|GO:0005624|GO:0008076|GO:0016020|GO:0016021	Rn.9885
A_44_P109573	1.22678e-06	10.8552	10.6761	10.7934	10.6345	10.7987	10.2966	10.4115	10.3176	10.4019	Accn2	Rattus norvegicus amiloride-sensitive cation channel 2, neuronal (Accn2), mRNA [NM_024154]	NM_024154	79123	GO:0001101|GO:0006811|GO:0006812|GO:0006814|GO:0006816|GO:0007165|GO:0007613|GO:0008306|GO:0009268|GO:0019233|GO:0005216|GO:0005261|GO:0005509|GO:0005515|GO:0015280|GO:0031402|GO:0005887|GO:0016020|GO:0016021|GO:0019717	Rn.37385
A_43_P15328	1.59237e-06	7.20165	7.40966	7.01217	6.97344	6.53834	6.50435	6.1394	6.60602	5.68053	Kcnma1	Rattus norvegicus potassium large conductance calcium-activated channel, subfamily M, alpha member 1 (Kcnma1), mRNA [NM_031828]	NM_031828	83731	GO:0001666|GO:0006118|GO:0006306|GO:0006811|GO:0006812|GO:0006813|GO:0009268|GO:0042312|GO:0000287|GO:0003677|GO:0005216|GO:0005244|GO:0005249|GO:0005261|GO:0005509|GO:0005515|GO:0008170|GO:0009055|GO:0015269|GO:0020037|GO:0030955|GO:0005783|GO:0005886|GO:0016020|GO:0016021|GO:0048471	Rn.30616
A_44_P414565	2.08649e-06	7.20367	6.99209	7.5365	7.40112	7.25714	7.79075	8.19527	8.46026	8.31507	Gabra5	Rattus norvegicus gamma-aminobutyric acid (GABA-A) receptor, subunit alpha 5 (Gabra5), mRNA [NM_017295]	NM_017295	29707	GO:0001662|GO:0006811|GO:0006821|GO:0007165|GO:0007214|GO:0007268|GO:0007420|GO:0008306|GO:0004890|GO:0005215|GO:0005216|GO:0005230|GO:0005254|GO:0030594|GO:0031404|GO:0005886|GO:0005887|GO:0016020|GO:0016021|GO:0045211	Rn.10368
A_44_P449764	2.08994e-06	7.40306	7.35242	7.62111	7.09862	6.66586	6.70586	6.72778	7.09469	6.22645	Gria3	Rattus norvegicus glutamate receptor, ionotropic, AMPA3 (alpha 3) (Gria3), mRNA [NM_032990]	NM_032990	29628	GO:0001919|GO:0006810|GO:0006811|GO:0007215|GO:0010226|GO:0003824|GO:0004872|GO:0004970|GO:0004971|GO:0005215|GO:0005216|GO:0005234|GO:0005515|GO:0015277|GO:0030165|GO:0005886|GO:0008328|GO:0016021|GO:0043025|GO:0043197|GO:0043198|GO:0043234|GO:0045211	Rn.74049
A_43_P15439	3.02986e-06	7.77521	7.47468	7.70215	7.64049	7.4363	7.01247	6.95958	6.57903	6.74972	Chrnb3	Rattus norvegicus cholinergic receptor, nicotinic, beta polypeptide 3 (Chrnb3), mRNA [NM_133597]	NM_133597	171131	GO:0006810|GO:0006811|GO:0007268|GO:0004889|GO:0004890|GO:0005216|GO:0005230|GO:0030594|GO:0005892|GO:0016020|GO:0016021|GO:0045211	Rn.9694
A_44_P529311	3.95795e-06	4.89539	4.75999	5.33517	5.09809	5.91837	5.82355	5.23103	5.45969	5.83271	Clcn1	Rattus norvegicus chloride channel 1 (Clcn1), mRNA [NM_013147]	NM_013147	25688	GO:0006810|GO:0006811|GO:0006821|GO:0006936|GO:0005215|GO:0005247|GO:0031404|GO:0005887|GO:0016020|GO:0016021	Rn.10440
A_44_P535601	5.79454e-06	6.12271	5.93776	6.19195	5.86539	4.98592	5.62224	5.36925	5.59223	4.70948	Gabra3	Rattus norvegicus gamma-aminobutyric acid (GABA-A) receptor, subunit alpha 3 (Gabra3), mRNA [NM_017069]	NM_017069	24947	GO:0006811|GO:0006821|GO:0007214|GO:0007268|GO:0004890|GO:0005216|GO:0005230|GO:0005254|GO:0008503|GO:0030594|GO:0031404|GO:0005886|GO:0005887|GO:0016021|GO:0045211	Rn.10367
A_44_P486909	5.85034e-06	11.1271	11.1246	11.4631	11.1336	10.7492	11.0769	10.0389	10.3467	9.9309	Gabrg2	Rattus norvegicus gamma-aminobutyric acid A receptor, gamma 2 (Gabrg2), mRNA [NM_183327]	NM_183327	29709	GO:0006811|GO:0006821|GO:0007214|GO:0007268|GO:0004890|GO:0005216|GO:0005237|GO:0005254|GO:0005515|GO:0008144|GO:0008503|GO:0030594|GO:0031404|GO:0005737|GO:0005887|GO:0016021|GO:0045211	Rn.159942
A_43_P16099	9.86225e-06	6.57928	7.15056	7.12553	7.25962	7.77236	7.18139	6.51604	6.74162	6.68909	Ryr1	Ryanodine receptor 1 (Fragment). [Source:Uniprot/SPTREMBL;Acc:O35208] [ENSRNOT00000027893]		114207	GO:0006811|GO:0006816|GO:0004872|GO:0005216|GO:0005219|GO:0005245|GO:0005262|GO:0005515|GO:0005624|GO:0016020|GO:0016021|GO:0016529|GO:0030314|GO:0030315	Rn.198152
A_44_P349199	1.67183e-05	7.53289	7.36435	7.78524	7.39939	7.12147	7.09145	6.86116	7.3897	6.39831	Gria4	Rattus norvegicus glutamate receptor, ionotropic, 4 (Gria4), mRNA [NM_017263]	NM_017263	29629	GO:0006811|GO:0007215|GO:0007268|GO:0050803|GO:0050804|GO:0004872|GO:0004971|GO:0005216|GO:0005234|GO:0005886|GO:0008328|GO:0016021|GO:0030425|GO:0043025|GO:0045202|GO:0045211	Rn.10938
A_44_P452163	2.45981e-05	12.4956	12.8357	11.9581	12.4447	11.7417	12.6515	12.0087	12.455	11.9008	Kcnj3	Rattus norvegicus potassium inwardly-rectifying channel, subfamily J, member 3 (Kcnj3), mRNA [NM_031610]	NM_031610	50599	GO:0006811|GO:0006813|GO:0005242|GO:0005244|GO:0015467|GO:0030955|GO:0008076|GO:0009897|GO:0016020|GO:0016021|GO:0030315	Rn.9809
A_44_P118880	2.71306e-05	12.138	11.9741	12.2738	12.0705	11.8528	11.7985	11.1121	11.4102	10.7918	Kcnip4	Rattus norvegicus Kv channel interacting protein 4 (Kcnip4), mRNA [NM_181365]	NM_181365	259243	GO:0006811|GO:0006813|GO:0005244|GO:0005267|GO:0005509|GO:0030955	Rn.205864
A_43_P16193	2.71956e-05	7.61041	8.36891	7.70711	8.09628	8.74731	8.35463	7.27143	7.60238	7.65366	Kcna6	Potassium voltage-gated channel subfamily A member 6 (Voltage-gated potassium channel subunit Kv1.6) (RCK2) (Kv2). [Source:Uniprot/SWISSPROT;Acc:P17659] [ENSRNOT00000026737]		64358	GO:0006811|GO:0006812|GO:0006813|GO:0005244|GO:0005249|GO:0005261|GO:0005515|GO:0030955|GO:0005624|GO:0008076|GO:0016020|GO:0016021	Rn.162791
A_44_P217465	2.81391e-05	5.13448	6.42906	6.11417	5.95984	7.34442	6.72959	5.02031	5.82652	5.84803	Gabrr2	Rattus norvegicus gamma-aminobutyric acid (GABA-C) receptor, subunit rho 2 (Gabrr2), mRNA [NM_017292]	NM_017292	29695	GO:0006811|GO:0006821|GO:0007165|GO:0007214|GO:0007268|GO:0007601|GO:0004890|GO:0005216|GO:0005230|GO:0005237|GO:0005254|GO:0005515|GO:0030594|GO:0031404|GO:0005615|GO:0005887|GO:0016021|GO:0030424|GO:0045211	Rn.48659
A_44_P421488	4.36993e-05	2.50847	2.65569	3.81672	3.41826	4.07375	3.86669	2.97053	3.76379	3.80802	Trpc7	Short transient receptor potential channel 7 (Fragment). [Source:Uniprot/SPTREMBL;Acc:Q8CFF7] [ENSRNOT00000045154]		282822	GO:0006816|GO:0005262|GO:0015281|GO:0016021	Rn.162178
A_44_P325525	5.09712e-05	7.75113	7.40346	7.6246	7.43157	7.46667	7.26039	6.33031	6.82259	6.44068	Kcng3	Rattus norvegicus potassium voltage-gated channel, subfamily G, member 3 (Kcng3), transcript variant 1, mRNA [NM_133426]	NM_133426	171011	GO:0006811|GO:0006813|GO:0005249|GO:0005515|GO:0030955|GO:0005783|GO:0005886|GO:0008076|GO:0016021	Rn.82689
A_44_P240646	5.27992e-05	4.534	2.89096	4.56359	4.60683	5.02251	4.95001	6.50881	6.2811	5.42223	Cacna1e	Rattus norvegicus calcium channel, voltage-dependent, L type, alpha 1E subunit (Cacna1e), mRNA [NM_019294]	NM_019294	54234	GO:0006811|GO:0006816|GO:0007268|GO:0042593|GO:0005245|GO:0005509|GO:0008332|GO:0005891|GO:0016020|GO:0016021|GO:0043204	Rn.10742
A_44_P405084	7.49923e-05	4.54625	4.69736	5.18052	5.06963	4.69126	6.56655	6.08429	6.11445	6.20543	Cacna1i	Rattus norvegicus calcium channel, voltage-dependent, alpha 1I subunit (Cacna1i), mRNA [NM_020084]	NM_020084	56827	GO:0006811|GO:0006816|GO:0007165|GO:0005245|GO:0005509|GO:0008332|GO:0005891|GO:0016020|GO:0016021	Rn.48680
A_44_P304082	9.79477e-05	9.55489	9.60753	9.53205	9.27217	9.36393	8.80852	8.47336	8.85076	8.56113	Tresk-2	Rattus norvegicus tandem-pore K+ (K(2P)) channel (Tresk-2), mRNA [NM_001003820]	NM_001003820	445371	GO:0006811|GO:0006813|GO:0005216|GO:0005267|GO:0015269|GO:0005886|GO:0016020|GO:0016021	Rn.124394
A_42_P838347	9.99387e-05	11.1062	10.8243	10.8606	10.8826	11.2012	10.7459	10.0004	10.1151	10.1251	Cacng2	Rattus norvegicus calcium channel, voltage-dependent, gamma subunit 2 (Cacng2), mRNA [NM_053351]	NM_053351	84347	GO:0006816|GO:0019226|GO:0005198|GO:0005245|GO:0005246|GO:0005615|GO:0005624|GO:0005891|GO:0005923|GO:0016020|GO:0016021	Rn.72939
A_43_P11897	0.000100566	7.94446	8.64994	8.21416	8.26541	9.44425	8.90738	7.31359	8.27776	8.46331	Gabrd	Rattus norvegicus gamma-aminobutyric acid A receptor, delta (Gabrd), mRNA [NM_017289]	NM_017289	29689	GO:0006811|GO:0007165|GO:0007268|GO:0004890|GO:0005216|GO:0005230|GO:0005254|GO:0030594|GO:0031404|GO:0005615|GO:0005887|GO:0016021|GO:0045211	Rn.10927
A_43_P15498	0.000163666	2.45463	2.07849	4.39817	4.2567	4.80316	4.49287	3.98679	4.1847	4.25776	Chrng	Rattus norvegicus cholinergic receptor, nicotinic, gamma polypeptide (Chrng), mRNA [NM_019145]	NM_019145	25753	GO:0006811|GO:0006936|GO:0007165|GO:0007268|GO:0007271|GO:0004889|GO:0004981|GO:0005216|GO:0005230|GO:0015267|GO:0015276|GO:0030594|GO:0005794|GO:0005886|GO:0005887|GO:0005892|GO:0016021|GO:0045211	Rn.44634
A_42_P677354	0.000332608	10.4409	10.2916	10.5117	10.0848	10.2728	10.1432	9.44645	9.97574	9.34235	Scn8a	Rattus norvegicus sodium channel, voltage-gated, type VIII, alpha polypeptide (Scn8a), mRNA [NM_019266]	NM_019266	29710	GO:0006811|GO:0006814|GO:0006816|GO:0007517|GO:0007626|GO:0007628|GO:0019228|GO:0005216|GO:0005248|GO:0005262|GO:0031402|GO:0001518|GO:0016020|GO:0016021	Rn.91216
A_44_P107352	0.000426942	7.57675	8.29818	7.60083	7.65861	8.58134	8.16045	7.03069	7.59146	7.48921	Hcn3	Rattus norvegicus hyperpolarization-activated cyclic nucleotide-gated potassium channel 3 (Hcn3), mRNA [NM_053685]	NM_053685	114245	GO:0006811|GO:0006812|GO:0006813|GO:0006814|GO:0000166|GO:0005216|GO:0005249|GO:0005261|GO:0005272|GO:0030552|GO:0030955|GO:0031402|GO:0016020|GO:0016021	Rn.48801
A_43_P12176	0.000602713	5.84127	6.90819	6.47295	6.33138	7.02797	6.3999	5.65841	5.94155	6.40101	Accn4	Rattus norvegicus amiloride-sensitive cation channel 4, pituitary (Accn4), mRNA [NM_022234]	NM_022234	63882	GO:0006811|GO:0006814|GO:0005216|GO:0005272|GO:0031402|GO:0016020|GO:0016021	Rn.44831
A_44_P300788	0.000657623	8.47538	8.4674	8.01033	8.56005	7.88216	8.27474	7.79487	7.72496	7.19406	Kcna3	Potassium voltage-gated channel subfamily A member 3 (Voltage-gated potassium channel subunit Kv1.3) (RGK5) (RCK3) (KV3). [Source:Uniprot/SWISSPROT;Acc:P15384] [ENSRNOT00000024372]		29731	GO:0006811|GO:0006813|GO:0005249|GO:0005251|GO:0005515|GO:0015271|GO:0030955|GO:0005624|GO:0008076|GO:0016020|GO:0016021	Rn.44292
A_44_P132873	0.000824124	5.81626	5.31458	5.46231	5.25153	4.67819	4.97888	5.01995	5.04052	4.37568	Grin3a	Rattus norvegicus N-methyl-D-aspartate receptor splice variant NR3A-2 (NR3A) mRNA, complete cds. [AF073379]	AF073379	191573	GO:0006811|GO:0016358|GO:0000287|GO:0004872|GO:0004970|GO:0004972|GO:0005216|GO:0005234|GO:0005262|GO:0005509|GO:0005515|GO:0016021|GO:0045211	Rn.202958
A_43_P15434	0.00101029	5.71355	5.20279	5.53737	5.42138	4.68799	4.79174	4.7425	5.17786	4.44105	Gabra4	Rattus norvegicus gamma-aminobutyric acid (GABA-A) receptor, subunit alpha 4 (Gabra4), mRNA [NM_080587]	NM_080587	140675	GO:0006811|GO:0006821|GO:0007214|GO:0004890|GO:0005216|GO:0005230|GO:0005254|GO:0008503|GO:0030594|GO:0031404|GO:0005887|GO:0016021|GO:0045211	Rn.81205
A_44_P426219	0.00112287	5.72952	7.8655	7.10333	6.96196	9.05313	8.43857	5.9103	6.61617	6.57566	Ngep	Rattus norvegicus new gene expressed in prostate (Ngep), mRNA [NM_001004071]	NM_001004071	367318	GO:0005737|GO:0005886	Rn.163084
A_44_P426079	0.0019309	7.50911	7.54421	7.92842	7.9394	7.77129	7.27668	7.15716	6.43847	6.91442	Kcnc1	Rattus norvegicus potassium voltage gated channel, Shaw-related subfamily, member 1 (Kcnc1), mRNA [NM_012856]	NM_012856	25327	GO:0006811|GO:0006813|GO:0005249|GO:0005515|GO:0030955|GO:0005624|GO:0008076|GO:0016020|GO:0016021	Rn.33095
A_43_P12427	0.00211872	2.68158	4.37948	4.9284	4.12006	5.28828	4.9879	4.18898	4.30939	4.38258	Gabrg3	Rattus norvegicus gamma-aminobutyric acid (GABA) A receptor, subunit gamma 3 (Gabrg3), mRNA [NM_024370]	NM_024370	79211	GO:0006811|GO:0006821|GO:0007214|GO:0007268|GO:0042493|GO:0004890|GO:0005216|GO:0005230|GO:0005254|GO:0030594|GO:0031404|GO:0016021|GO:0045211	Rn.10369
A_44_P330736	0.00278864	5.83925	6.86316	7.01734	6.54027	7.99639	7.43697	6.47959	7.02031	7.0421	Kcnmb3_predicted	PREDICTED: Rattus norvegicus potassium large conductance calcium-activated channel, subfamily M beta member 3 (predicted) (Kcnmb3_predicted), mRNA [XM_227040]		310303	GO:0001508|GO:0005513|GO:0006813|GO:0019228|GO:0005515|GO:0015269|GO:0015459|GO:0008076|GO:0016020
A_44_P394483	0.00324958	3.31799	3.25665	4.86708	4.57593	5.63206	5.58199	4.96647	5.27199	5.46244	Chrna10	Rattus norvegicus cholinergic receptor, nicotinic, alpha polypeptide 10 (Chrna10), mRNA [NM_022639]	NM_022639	64574	GO:0006811|GO:0006816|GO:0007271|GO:0042127|GO:0004889|GO:0005102|GO:0005216|GO:0005230|GO:0005262|GO:0005509|GO:0030594|GO:0005892|GO:0016021|GO:0045211	Rn.48767
A_44_P327807	0.00696728	6.13828	5.71017	5.45108	5.77045	4.77517	6.23314	5.70675	6.24877	4.75473	Hcn4	Rattus norvegicus hyperpolarization-activated, cyclic nucleotide-gated K+ 4 (Hcn4), mRNA [NM_021658]	NM_021658	59266	GO:0006811|GO:0006812|GO:0006813|GO:0006814|GO:0006936|GO:0008015|GO:0043179|GO:0050804|GO:0000166|GO:0005216|GO:0005249|GO:0005261|GO:0005267|GO:0005272|GO:0030552|GO:0030955|GO:0031402|GO:0005624|GO:0005887|GO:0016020|GO:0016021|GO:0043195	Rn.41082
A_44_P414535	0.0133888	7.07792	7.08803	8.16898	7.51216	8.00759	7.22474	7.15048	7.16157	7.82406	Cacna1h	AF290213 Rattus norvegicus calcium channel alpha-1-H subunit mRNA, complete cds [AF290213]	AF290213	114862	GO:0006811|GO:0006816|GO:0006936|GO:0007517|GO:0007520|GO:0008016|GO:0005245|GO:0005509|GO:0008332|GO:0005634|GO:0005737|GO:0005886|GO:0005891|GO:0016020|GO:0016021|GO:0030425|GO:0043204	Rn.49178
A_43_P12196	0.0169422	3.75116	5.12053	4.90799	4.19904	4.76573	4.8053	4.17293	4.46537	4.64571	Nmur2	Rattus norvegicus neuromedin U receptor 2 (Nmur2), mRNA [NM_022275]	NM_022275	64042	GO:0006816|GO:0007165|GO:0007186|GO:0007200|GO:0007204|GO:0007218|GO:0007417|GO:0019226|GO:0043006|GO:0045045|GO:0048016|GO:0050482|GO:0001584|GO:0001607|GO:0004872|GO:0004930|GO:0005229|GO:0005525|GO:0008188|GO:0016020|GO:0016021	Rn.160579
A_44_P398612	0.0329731	6.24941	5.22854	6.08493	5.72828	4.94663	5.59983	5.64706	5.84796	5.41375	Slc26a7_predicted	PREDICTED: Rattus norvegicus solute carrier family 26, member 7 (predicted) (Slc26a7_predicted), mRNA [XM_232793]		297910	GO:0006810|GO:0006820|GO:0006821|GO:0005215|GO:0005253|GO:0005254|GO:0016021	Rn.109484
A_42_P693011	0.0378597	3.35595	4.01073	4.64235	4.25402	3.55211	3.58064	4.27045	4.14494	5.17826	Chrnb1	Rattus norvegicus cholinergic receptor, nicotinic, beta polypeptide 1 (muscle) (Chrnb1), mRNA [NM_012528]	NM_012528	24261	GO:0006811|GO:0006812|GO:0006936|GO:0007165|GO:0007268|GO:0007271|GO:0004889|GO:0005216|GO:0005230|GO:0015267|GO:0015276|GO:0015464|GO:0030594|GO:0005615|GO:0005794|GO:0005886|GO:0005887|GO:0005892|GO:0016021|GO:0045211	Rn.44611
A_44_P308956	0.150791	2.04275	2.00343	2.89053	3.35319	4.10579	2.91232	3.0632	3.00393	3.42612	Gabre	Rattus norvegicus GABA-A epsilon subunit splice variant mRNA, partial cds [AF255385]	AF255385	65191	GO:0006810|GO:0006811|GO:0006821|GO:0007214|GO:0007268|GO:0042493|GO:0004890|GO:0005216|GO:0005230|GO:0005254|GO:0030594|GO:0031404|GO:0005615|GO:0005887|GO:0016020|GO:0016021|GO:0045211	Rn.54455
A_43_P13328	0.212722	3.15734	3.86871	4.45216	4.01662	3.95217	3.03217	3.71975	3.63419	4.71276	Gabrr3	Rattus norvegicus gamma-aminobutyric acid (GABA) receptor, rho 3 (Gabrr3), mRNA [NM_138897]	NM_138897	192258	GO:0006811|GO:0007214|GO:0007268|GO:0004890|GO:0005216|GO:0005230|GO:0005254|GO:0005515|GO:0016917|GO:0030594|GO:0031404|GO:0016021|GO:0045211	Rn.10670
A_44_P445354	0.261679	5.28044	3.13518	4.66438	4.37283	3.95217	4.0665	3.9193	4.0824	3.77999	Kcnh8	Rattus norvegicus potassium voltage-gated channel, subfamily H (eag-related), member 8 (Kcnh8), mRNA [NM_145095]	NM_145095	246325	GO:0000160|GO:0006355|GO:0006811|GO:0006813|GO:0043066|GO:0000155|GO:0003700|GO:0003705|GO:0005249|GO:0030955|GO:0016020|GO:0016021	Rn.30029
A_42_P833096	0.29372	5.63611	4.87523	5.00034	4.91975	4.53434	5.03821	5.53528	5.05359	4.92251	Kcnj16	Rattus norvegicus potassium inwardly-rectifying channel, subfamily J, member 16 (Kcnj16), mRNA [NM_053314]	NM_053314	29719	GO:0006811|GO:0006813|GO:0005242|GO:0005244|GO:0030955|GO:0016020|GO:0016021	Rn.1989
A_44_P501426	0.391301	2.22285	2.39591	3.40903	3.55291	3.92945	3.61876	3.56403	3.57149	3.25661	Pkd2l1_predicted	PREDICTED: Rattus norvegicus polycystic kidney disease 2-like 1 (predicted) (Pkd2l1_predicted), mRNA [XM_219856]		293937	GO:0006812|GO:0007165|GO:0005227|GO:0005261|GO:0005509|GO:0005515|GO:0008092|GO:0005783|GO:0005886|GO:0016020|GO:0016021	Rn.162531
A_42_P641587	0.455303	4.66487	5.51786	5.65866	5.08656	5.84717	5.15763	4.92051	4.59726	6.17758	Gabrb2	Rattus norvegicus gamma-aminobutyric acid (GABA-A) receptor, subunit beta 2 (Gabrb2), mRNA [NM_012957]	NM_012957	25451	GO:0006810|GO:0006811|GO:0007214|GO:0007268|GO:0004890|GO:0005216|GO:0005230|GO:0005237|GO:0005254|GO:0005515|GO:0030594|GO:0031404|GO:0005615|GO:0005887|GO:0016020|GO:0016021|GO:0045211	Rn.207158
A_44_P454480	0.462773	2.37621	2.15217	3.73433	2.94368	3.92622	3.42164	2.80312	2.59843	2.96398	Kcnj15	Rattus norvegicus potassium inwardly-rectifying channel, subfamily J, member 15 (Kcnj15), mRNA [NM_133321]	NM_133321	170847	GO:0006811|GO:0006813|GO:0005242|GO:0005244|GO:0005267|GO:0030955|GO:0005624|GO:0005886|GO:0005887|GO:0016020|GO:0016021	Rn.81018
