# Supplementary material for: The transcriptional landscape of dorsal root ganglia after sciatic nerve transection
Source: Sci Rep. 2015 Nov 18;5:16888. doi: 10.1038/srep16888 (PMC4649668; doi:10.1038/srep16888)
Supplement: Supplementary Table 11 [file srep16888-s11.xls]

## Sheet: S11
Table S11. Primers for RT-PCR
Genes	Forward primer sequence (5’- 3')	Reverse primer sequence (5’- 3')	Amplification efficiency
ATF3	CTGGGTCACTGGTGTTTGAG	CATCTCCAGAGGTCTGTTGTTG	1.0022
ELF3	CCTGCTCCTCTGACTACTTTTG	TCTCTGCAAGGTGGAGTACAG	0.9834
JUN	TGCAAAGATGGAAACGACCTTC	GTGAGAAGGTCCGAGTTCTTG	0.9488
SMAD1	CTCTGGAATGCTGCGAGTTC	GTTTCGGAACTGAGCCAGAAG	0.9559
STAT4	AGTGGATTGAGACTCAAGACTG	ATGACCACAGCTACATGCATTG	0.9704
CDKN1A	TGGACAGTGAGCAGTTGAGC	ACACGCTCCCAGACGTAGTT	0.9615
FGF2	CAAGCAGAAGAGAGAGGAGTTG	GGTAAGTGTTGTAGTTATTGGACTC	1.0484
ARG1	CAGAGTACAATGTGAGAGACCAC	CCAGCACCACACTGATTGTTC	0.9608
AGTR2	CAGAAACATCACCAGCAGTCTTC	GTGAGACCACAACAATGTTAACAG	1.0087
GAP43	GCTGTATGAGAAGAACCAAACAG	ACCCTTCTTCTCGTCTTTGAG	0.9845
